# Supplementary material for: Similarity to Self-Antigens Shapes Epitope Recognition from Viruses Under Autoimmune and Infectious Disease
Source: Int J Mol Sci. 2025 Jun 24;26(13):6041. doi: 10.3390/ijms26136041 (PMC12250222; doi:10.3390/ijms26136041)
Supplement: Supplementary file 1 [file ijms-26-06041-s001.zip]

Archive with 7 entries (7 files):
- Supplementary_Dataset_S1.xlsx
- Supplementary_Dataset_S2.xlsx
- Supplementary_Dataset_S3.xlsx
- Supplementary_Dataset_S4.xlsx
- Supplementary_Dataset_S5.xlsx
- Supplementary_Dataset_S6.xlsx
- Supplementary_Dataset_S7_new.xlsx
