# Supplementary material for: Similarity to Self-Antigens Shapes Epitope Recognition from Viruses Under Autoimmune and Infectious Disease
Source: Int J Mol Sci. 2025 Jun 24;26(13):6041. doi: 10.3390/ijms26136041 (PMC12250222; doi:10.3390/ijms26136041)
Supplement: Supplementary file 1 [file ijms-26-06041-s001.zip › Supplementary_Dataset_S1.xlsx]

## Sheet: Autoimmune B Epitope Dataset
Supplementary Dataset 1: Virus-specific B cell epitopes linked to autoimmune disease
Epitope ID (IEDB)	Epitope Sequence	Antigen Name	Antigen Accesion	Virus Name	Taxa Id	Target Human protein	Target Human Protein ACC	% Identity	Length Alignment	Mistmaches	Gaps	Query Start	Query End	Subj. Start	Subj. End	E-value	Bit-score	Epitope Blast hit	Human Blast hit
105824	GGAGAGGGAGGAGAGGGAGGAG	EBNA-1 protein	Q777E1	human gammaherpesvirus 4	10376	Homeobox protein SIX3	O95343.1	79.167	24	3	2	1	22	40	63	3.19e-06	41.4	GGAGAGGGAGGAGAGGGAGGAG	GGGGAGGGSGGGNGAGGGGAGGAG
10888	DYGGDSTTPRPRYNATTYLP	BLLF1	YP_401667	human gammaherpesvirus 4	10376	Mucin-16	Q8WXI7.3	64.286	14	2	1	7	20	14051	14061	0.41	26.5	TTPRPRYNATTYLP	TTPKPATTFLP
11081	EAIPALTAVETGHTSQV	polyprotein	ABM53473	Coxsackievirus B2	82639	ADP-ribosylation factor-binding protein GGA1	Q9UJY5.1	72.727	11	3	0	1	11	62	72	1.5	24.4	EAIPALTAVET	EAIQALTVLET
113101	NPVMERFAAHAGDLV	major capsid protein	NP_044620	Human alphaherpesvirus 1	10298	RAS guanyl-releasing protein 2	Q7LDG7.1	85.714	7	1	0	1	7	190	196	1.5	24	NPVMERF	NPVLERF
113211	VPVLAFDAARLRLLE	BOLF1	YP_401653	Human herpesvirus 4 type 1	36352	DDB1- and CUL4-associated factor 4-like protein 1	Q3SXM0.1	77.778	9	2	0	7	15	2	10	0.77	24.8	DAARLRLLE	EAERLRLLE
117333	MVTSTITEKLLKNLVKI	polyprotein	ABM54522	Coxsackievirus A20	42782	Dynein axonemal heavy chain 1	Q9P2D7.6	80	10	2	0	5	14	2236	2245	0.047	28.6	TITEKLLKNL	TISDKLLKNL
117454	DFEVVTFLKDVLPEF	control protein E4orf2	YP_002640223	Human adenovirus 12	28282	Mannose-6-phosphate isomerase	P34949.2	76.923	13	2	1	3	15	156	167	0.006	30.8	EVVTFLKDVLPEF	EIVTFLKKVPEF
118770	DPGEGPSTGPRGQGDGGRRK	EBNA-1	CEQ38220	human gammaherpesvirus 4	10376	Adhesion G protein-coupled receptor B1	O14514.2	66.667	15	0	1	1	10	1441	1455	0.21	27.4	DPGEGPSTGP	DPGEPAAHPGPSTGP
118776	EADYFEYHQEGGPDGEPDVP	EBNA-1	CEQ38220	human gammaherpesvirus 4	10376	Protocadherin-19	Q8TAB3.3	62.5	8	3	0	3	10	812	819	1.6	24.8	DYFEYHQE	NYFDYHQQ
118800	GCKGTHGGTGAGAGAGGAGA	EBNA-1 protein	Q777E1	human gammaherpesvirus 4	10376	AT-rich interactive domain-containing protein 1B	Q8NFD5.3	85.714	14	2	0	7	20	406	419	0.018	30.3	GGTGAGAGAGGAGA	GGGGGGAGAGGAGA
118806	GGPDGEPDVPPGAIEQGPAD	EBNA-1 protein	Q777E1	human gammaherpesvirus 4	10376	SKI family transcriptional corepressor 1	P84550.1	54.167	24	7	2	1	20	687	710	0.58	26.1	GGPDGEPDVPPGAIEQGPAD	GGPDGEQPTGPPSATSSGADGPAN
118809	GGRPGAPGGSGSGPRHRDGV	EBNA-1 protein	Q777E1	human gammaherpesvirus 4	10376	Zyxin	Q15942.1	90.909	11	1	0	4	14	282	292	0.1	28.2	PGAPGGSGSGP	PGAPGGSGSQP
118817	GNGLGEKGDTSGPEGSGGSG	EBNA-1 protein	Q777E1	human gammaherpesvirus 4	10376	Collagen alpha-6(VI) chain	A6NMZ7.2	59.091	22	1	2	2	19	1475	1492	0.41	26.5	NGLGEKGDTSGPEGSGGS	NGLPGRKGEKGDEGSQGS
118824	GRRPFFHPVGEADYFEYHQE	EBNA-1 protein	Q777E1	human gammaherpesvirus 4	10376	Protocadherin-19	Q8TAB3.3	62.5	8	3	0	13	20	812	819	1.6	24.8	DYFEYHQE	NYFDYHQQ
118827	GSGPRHRDGVRRPQKRPSCI	EBNA-1 protein	Q777E1	human gammaherpesvirus 4	10376	Zinc finger and SCAN domain-containing protein 10	Q96SZ4.1	69.231	13	4	0	1	13	454	466	1.1	25.2	GSGPRHRDGVRRP	HAQDQKPPCAPES
118930	MSDEGPGTGPGNGLGEKGDT	EBNA-1	CEQ38220	human gammaherpesvirus 4	10376	Methionine-R-sulfoxide reductase B2, mitochondrial	Q9Y3D2.2	83.333	12	0	1	5	16	29	38	0.2	27.4	GPGTGPGNGLGE	GPGTGPGLGE
118948	PGAIEQGPADDPGEGPSTGP	EBNA-1	CEQ37972	human gammaherpesvirus 4	10376	Adhesion G protein-coupled receptor B1	O14514.2	66.667	15	0	1	11	20	1441	1455	0.21	27.4	DPGEGPSTGP	DPGEPAAHPGPSTGP
118976	PQRRGGDNHGRGRGRGRGRG	EBNA-1 protein	Q777E1	human gammaherpesvirus 4	10376	RNA-binding protein 26	Q5T8P6.3	100	12	0	0	9	20	868	879	1.32e-05	39.2	HGRGRGRGRGRG	HGRGRGRGRGRG
119004	RRPQKRPSCIGCKGTHGGTG	EBNA-1 protein	Q777E1	human gammaherpesvirus 4	10376	Protein BNIP5	P0C671.1	60	15	1	2	1	11	467	480	4.5	23.5	RRPQKRPSCIG	RRPKRPSFLPLCVG
119011	SGPEGSGGSGPQRRGGDNHG	EBNA-1 protein	Q777E1	human gammaherpesvirus 4	10376	Protein FAM83H	Q6ZRV2.3	75	12	2	1	2	13	644	654	1.6	24.8	GPEGSGGSGPQR	GPGSGGNGPER
119013	SGSPPRRPPPGRRPFFHPVG	EBNA-1	CEQ38220	human gammaherpesvirus 4	10376	Zinc finger protein 575	Q86XF7.1	68.75	16	1	2	2	14	48	62	0.072	28.6	GSPPRRPPPGRRP	GSPPRPRRRPPPQRP
119400	WPGAGPPPPGRVLYGG	Major viral transcription factor ICP4	P08392	Human alphaherpesvirus 1	10298	Cleavage and polyadenylation specificity factor subunit 6	Q16630.2	76.923	13	2	1	2	13	247	259	0.079	27.8	PGAGPPPPGRVL	PGPPGPPPPGQVL
119614	LWDQTYGVPD	Protein BOLF1	P03189	Human herpesvirus 4 strain B95-8	10377	High affinity choline transporter 1	Q9GZV3.1	70	10	2	1	2	10	300	309	0.43	24.4	WDQTYGVPD	WNQTAYGLPD
119657	TWNDTYGSNN	envelope glycoprotein	AAA97661	Human immunodeficiency virus 1	11676	Protein phosphatase Slingshot homolog 2	Q76I76.1	100	5	0	0	2	6	371	375	1.7	22.7	WNDTY	WNDTY
123851	WTEVSEVATEV	outer capsid protein VP4	AAD33905	Human rotavirus MP409	94432	S-arrestin	P10523.3	100	7	0	0	5	11	349	355	0.74	24	SEVATEV	SEVATEV
124606	QKRAAQRAAGPSVAS	Envelope glycoprotein B	P03188	Human herpesvirus 4 strain B95-8	10377	Arf-GAP domain and FG repeat-containing protein 1	P52594.2	100	8	0	0	8	15	439	446	0.77	24.8	AAGPSVAS	AAGPSVAS
127609	AVLRAPQNPPPPGPQ	ORF2	BAA77415	Torque teno virus	68887	Protein shisa-like-1	Q3SXP7.2	81.818	11	2	0	4	14	161	171	0.047	28.2	RAPQNPPPPGP	RAPQPQPPPGP
127619	DEYKRFMNYWTASNE	ORF1	AAF33103	Torque teno virus	68887	S-adenosylmethionine-dependent nucleotide dehydratase RSAD2	Q8WXG1.1	75	8	2	0	1	8	305	312	1.1	24.4	DEYKRFMN	DEYMRFLN
127626	DPVGHPAAPRAPGPE	LF3 protein	BAQ20378	human gammaherpesvirus 4	10376	Ubiquitin carboxyl-terminal hydrolase 42	Q9H9J4.3	39.286	28	2	1	2	14	908	935	0.38	25.7	PVGHPAAPRAPGP	PAGHPEGDAEPSPGERVEDAAAPKAPGP
127627	DRGEGNMLWIDWLSK	ORF1	AAD40479	Torque teno virus	68887	Interleukin-6 receptor subunit beta	P40189.2	71.429	7	2	0	6	12	437	443	0.13	26.9	NMLWIDW	NMLWVEW
127771	PRHGHSQGPWKPWSA	EBNA-3C	YP_001129465	human gammaherpesvirus 4	10376	Placenta-specific protein 4	Q8WY50.2	66.667	15	4	1	1	15	41	54	1.1	24.4	PRHGHSQGPWKPWSA	PRHRHSSPWTPHSA
127776	PRSRHPGGPGTPQIR	unknown	AAG16248	Torque teno virus	68887	Bcl-2-binding component 3, isoforms 3/4	Q96PG8.2	81.818	11	1	1	2	12	152	161	0.19	26.5	RSRHPGGPGTP	RSHPGGPGSP
127779	PSRRRRRRKATLAPA	minor core protein	CAA51888	Human adenovirus 12	28282	Melanoma-associated antigen E1	Q9HCI5.2	83.333	12	0	1	2	11	8	19	0.012	29.9	SRRRRRRKAT	SRRRRRRVAKAT
127811	RVPRIPRDPRPPRPP	tegument protein US11	NP_044542	Human alphaherpesvirus 2	10310	Matrix metalloproteinase-24	Q9Y5R2.1	54.545	22	2	2	2	15	344	365	0.012	29.9	VPRIPRDPRPPRPP	VRRIHSPSERKHERQPRPPRPP
127876	VASRPLFPPRSPGPS	Uncharacterized protein J1L	P17143	Human betaherpesvirus 5	10359	Membrane-associated tyrosine- and threonine-specific cdc2-inhibitory kinase	Q99640.1	81.818	11	1	1	3	13	64	73	0.067	27.8	SRPLFPPRSPG	SRLFPPRTPG
127897	WWARRRRRWRRWKRR	ORF1	BAA82345	Torque teno virus	68887	Voltage-dependent L-type calcium channel subunit alpha-1D	Q01668.2	87.5	8	1	0	7	14	503	510	0.006	30.8	RRWRRWKR	RRWRRWNR
128009	GRGRGRGRGRGGRG	Epstein-Barr nuclear antigen 1	na	human gammaherpesvirus 4	10376	Small ribosomal subunit protein uS5	P15880.2	92.857	14	1	0	1	14	39	52	1.68e-06	40.5	GRGRGRGRGRGGRG	GRGRGRGRGRGARG
1334462	FIEWLKVKILPEVKEKHEFLSRL	polyprotein	ABF19105	Coxsackievirus B4	12073	Alpha-crystallin B chain	P02511.2	46.429	28	5	2	5	22	89	116	0.11	28.6	LKVKILPEVKEKHEFLSR	LKVKVLGDVIEVHGKHEERQDEHGFISR
134804	TIFILFCCSKEKRKKKQAAT	Uncharacterized protein UL110	P16830	Human betaherpesvirus 5	10359	Inhibitor of growth protein 5	Q8WYH8.1	69.231	13	2	1	6	16	228	240	0.8	25.7	FCCSKEKRKKK	FCPRCVQEKRKKK
135900	ATCRFYTLDSIK	polyprotein VP0	CAM90511	Coxsackievirus A9	12067	Palmitoyltransferase ZDHHC5	Q9C0B5.2	100	6	0	0	1	6	107	112	0.64	24.4	ATCRFY	ATCRFY
135908	DINTVTTVAQSR	Chain 1, The Crystal Structure Of Coxsackievirus A9 To 2.9 A Resolution	1D4M_1	Coxsackievirus A9	12067	G2/M phase-specific E3 ubiquitin-protein ligase	Q7L622.1	87.5	8	1	0	2	9	501	508	1.3	23.5	INTVTTVA	INTATTVA
135911	DRVRSITLGNST	VP4-VP2	AAR16005	Coxsackievirus B4	12073	Cortactin-binding protein 2	Q8WZ74.1	87.5	8	1	0	3	10	1052	1059	0.32	25.2	VRSITLGN	IRSITLGN
135920	ETSLSAAGNSII	Chain 4, The Crystal Structure Of Coxsackievirus A9 To 2.9 A Resolution	1D4M_4	Coxsackievirus A9	12067	Protocadherin Fat 3	Q8TDW7.3	81.818	11	2	0	2	12	3836	3846	2.6	22.7	TSLSAAGNSII	TSLSFAGNSYI
135951	LLESQIATIEQT	Genome polyprotein	na	Coxsackievirus A9	12067	Epiplakin	P58107.3	87.5	8	1	0	1	8	719	726	0.45	24.8	LLESQIAT	LLEAQIAT
135976	PVKDVMIKSLPAPALNSPTVEEC	Genome polyprotein	na	Coxsackievirus A9	12067	Ubinuclein-2	Q6ZU65.2	54.167	24	6	3	2	23	688	708	0.01	31.6	VKDVMIKSLPAPALNSPTVEEC	VKEVMVKTLPLHSFPTMLKEC
135986	RSGPSNSASVPA	Chain 1, The Crystal Structure Of Coxsackievirus A9 To 2.9 A Resolution	1D4M_1	Coxsackievirus A9	12067	Protein PRRC2C	Q9Y520.4	88.889	9	1	0	4	12	1756	1764	0.45	24.8	PSNSASVPA	PSTSASVPA
135987	RSITLGNSTITT	polyprotein VP0	CAM90511	Coxsackievirus A9	12067	Cortactin-binding protein 2	Q8WZ74.1	100	7	0	0	1	7	1053	1059	0.64	24.4	RSITLGN	RSITLGN
135997	SLEKKMSNYIQF	polyprotein	BAA00518	Coxsackievirus A9	12067	Kinesin-like protein KIF3C	O14782.4	70	10	3	0	2	11	453	462	0.22	25.7	LEKKMSNYIQ	LEKNMENYLQ
135999	SQIATIEQTAPS	Genome polyprotein	na	Coxsackievirus A9	12067	Little elongation complex subunit 2	Q659A1.2	72.727	11	0	1	3	10	246	256	2.6	22.7	IATIEQTA	IATIETSEQTA
136002	TKQMVQMRRKLE	VP1	ACL31285	Coxsackievirus A9	12067	Coiled-coil domain-containing protein 186	Q7Z3E2.2	66.667	12	4	0	1	12	695	706	0.45	24.8	TKQMVQMRRKLE	TKQLQQARRKLD
136003	TRKDINTVTTVA	Chain 1, The Crystal Structure Of Coxsackievirus A9 To 2.9 A Resolution	1D4M_1	Coxsackievirus A9	12067	NAD-dependent protein deacetylase sirtuin-1	Q96EB6.2	85.714	7	1	0	2	8	237	243	1.3	23.5	RKDINTV	RKDINTI
136316	GGSGGRRGRGRERARGGSRERA	EBNA-1 protein	Q777E1	human gammaherpesvirus 4	10376	Cell death regulator Aven	Q9NQS1.1	66.667	21	3	1	1	17	45	65	0.000778	34.6	GGSGGRRGRGRERARGG	GDGGGRRGRGRGRGFRGARGG
136592	RERARGGSRERARGRGRGRG	EBNA-1 protein	Q777E1	human gammaherpesvirus 4	10376	Small nuclear ribonucleoprotein Sm D1	P62314.1	70	20	4	1	1	20	98	115	0.000102	36.7	RERARGGSRERARGRGRGRG	RGRGRGRGRGRGRGRGRG
18615	GAHETSLSASGNSIIHYTNI	polyprotein	AAL37156	Coxsackievirus B4 (strain E2)	103905	Nucleoporin NUP42	O15504.1	81.818	11	1	1	5	15	371	380	2.3	24.4	TSLSASGNSII	TSLSASSSII
19704	GGDNHGRGRGRGRGRGGGRPGAPG	EBNA-1	YP_001129471	Human herpesvirus 4 type 2	12509	Methyl-CpG-binding domain protein 2	Q9UBB5.1	93.333	15	1	0	6	20	83	97	6.04e-06	40.9	GRGRGRGRGRGGGRP	GRGRGRGRGRGRGRP
19855	GGGPDNGPQDPDNTDDNGPQ	LMP1 protein (Epstein-Barr virus, putative LYDMA gene)	Q777A4	human gammaherpesvirus 4	10376	ATP-binding cassette sub-family A member 2	Q9BZC7.4	88.889	9	0	1	5	13	1401	1408	0.58	26.1	DNGPQDPDN	DNPQDPDN
20133	GHGGGDPHLPTLLLGSSGSG	LMP1 protein (Epstein-Barr virus, putative LYDMA gene)	Q777A4	human gammaherpesvirus 4	10376	Zinc finger protein 672	Q499Z4.2	87.5	8	1	0	7	14	109	116	1.1	25.2	PHLPTLLL	PHLPALLL
21518	GNSIIHYTNINYYKDAASNS	polyprotein	AAL37156	Coxsackievirus B4 (strain E2)	103905	A-kinase anchor protein 4	Q5JQC9.1	87.5	8	1	0	13	20	57	64	3.2	24	YKDAASNS	YKDAASSS
2222758	GEPDVPPGAIEQGPADDPGE	EBNA-1 protein	Q777E1	human gammaherpesvirus 4	10376	Collagen alpha-2(I) chain	P08123.7	50	22	4	1	6	20	101	122	1.2	25.2	PPGAIEQGPADDPGE	PPGAAGAPGPQGFQGPAGEPGE
2223016	SSQSSSSGSPPRRPPPGRRP	EBNA-1 protein	Q777E1	human gammaherpesvirus 4	10376	Zinc finger protein 575	Q86XF7.1	55.556	27	3	3	2	20	37	62	0.001	33.7	SQSSSSGSPPRRPPPGRRP	SQSAPGPTASAGSPPRPRRRPPPQRP
2256589	SGSGPRHRDGARRPPKRPSCIGC	EBNA-1 protein	F4NC97	human gammaherpesvirus 4	10376	Exonuclease mut-7 homolog	Q8N9H8.3	69.231	13	2	1	5	15	585	597	0.11	28.6	PRHRDGARRPP	PRHRERPGARKPP
2257250	AAAEGDDGDDGDEGGDGDEG	EBNA-1 protein	Q777E1	human gammaherpesvirus 4	10376	Protein phosphatase 1 regulatory subunit 3F	Q6ZSY5.3	53.846	26	6	1	1	20	66	91	0.000584	34.6	AAAEGDDGDDGDEGGDGDEG	AAAAGQDGGGGGGADEDDDGEDGDEG
2257251	AAAKSSENDRLRLLLKQMCP	BZLF1	AAA66529	human gammaherpesvirus 4	10376	Transient receptor potential cation channel subfamily M member 2	O94759.2	100	8	0	0	8	15	583	590	0.073	28.6	NDRLRLLL	NDRLRLLL
2257259	AGAGGGAGAGGGAGGAGAGG	EBNA-1 protein	Q777E1	human gammaherpesvirus 4	10376	POU domain, class 3, transcription factor 3	P20264.2	80	20	4	0	1	20	27	46	4.68e-06	40.5	AGAGGGAGAGGGAGGAGAGG	AGAGGGGGGGGGGGGGGAGG
2257261	AGGAGAGGAGAGGAGAGGAG	EBNA-1 protein	Q777E1	human gammaherpesvirus 4	10376	Homeobox protein SIX3	O95343.1	78.947	19	4	0	2	20	50	68	7.35e-05	37.1	GGAGAGGAGAGGAGAGGAG	GGNGAGGGGAGGAGGGGGG
2257263	AGGAGGAGAGGGAGAGGAGG	EBNA-1 protein	Q777E1	human gammaherpesvirus 4	10376	Electrogenic sodium bicarbonate cotransporter 4	Q9BY07.2	78.947	19	4	0	2	20	451	469	9.33e-06	39.7	GGAGGAGAGGGAGAGGAGG	GGGGGGGSGGGAGSGGAGG
2257278	AVVFACPGANQGQQLADIGV	viral immediatly early antigen	AIA57625	human gammaherpesvirus 4	10376	Transcription elongation factor SPT6	Q7KZ85.2	72.727	11	3	0	10	20	872	882	0.29	26.9	NQGQQLADIGV	DQGQQLSSIGV
2257295	CYYCLTLESEERPPTPYRNTV	Latent membrane protein 2	P0C729	human gammaherpesvirus 4	10376	Purine-rich element-binding protein gamma	Q9UJV8.1	69.231	13	2	1	9	21	290	300	0.33	26.9	SEERPPTPYRNTV	SEVRPPYRNTI
2257299	DAVLQLSPLLGAVTVVSMTL	Latent membrane protein 2	P0C729	human gammaherpesvirus 4	10376	ATP-dependent (S)-NAD(P)H-hydrate dehydratase	Q8IW45.1	71.429	14	4	0	3	16	231	244	0.81	25.7	VLQLSPLLGAVTVV	VLRLSQALGNVTVV
2257319	DSSQHIYEEAGRGSMNPVCL	Latent membrane protein 2	P0C729	human gammaherpesvirus 4	10376	Protein SSXT	Q15532.3	87.5	8	1	0	1	8	316	323	3.2	24	DSSQHIYE	DSSQHYYE
2257325	EEAGRGSMNPVCLPVIVAPY	Latent membrane protein 2	P0C729	human gammaherpesvirus 4	10376	Histone-lysine N-methyltransferase SETD2	Q9BYW2.3	64.286	14	2	1	7	20	2193	2203	0.29	26.9	SMNPVCLPVIVAPY	SMDPVCSPAPY
2257331	EKTLALFSRTPKRTSHRNVC	BILF1 [human gammaherpesvirus 4]	QAM27792	human gammaherpesvirus 4	10376	Protein ECT2	Q9H8V3.4	52.941	17	1	1	7	16	843	859	1.6	24.8	FSRTPKRTSH	FSKTPKRALRRALMTSH
2257349	FLGEAGSLGFDCTESLVARY	BILF1 [human gammaherpesvirus 4]	QAM27792	human gammaherpesvirus 4	10376	Pleckstrin homology-like domain family B member 3	Q6NSJ2.3	52.381	21	3	1	3	16	399	419	1.6	24.8	GEAGSLGFDCTESL	GERGSQRGSPRPLSFHCTESL
2257350	FMDSLKNQVTVTARYFRRVP	BILF1 [human gammaherpesvirus 4]	QAM27792	human gammaherpesvirus 4	10376	F-box only protein 9	Q9UK97.1	100	7	0	0	14	20	369	375	0.14	27.8	RYFRRVP	RYFRRVP
2257356	GAGAGGGAGGAGGAGAGGGA	EBNA-1 protein	Q777E1	human gammaherpesvirus 4	10376	One cut domain family member 3	O60422.2	85.714	21	2	1	1	20	58	78	5.92e-07	43.1	GAGAGGGAGGAGGAGAGGGA	GGGGGGGAGGAGGAGSAGGGA
2257357	GAGGAGAGGGAGAGGGAGGA	EBNA-1 protein	Q777E1	human gammaherpesvirus 4	10376	POU domain, class 3, transcription factor 3	P20264.2	78.947	19	4	0	1	19	28	46	3.7e-05	38	GAGGAGAGGGAGAGGGAGG	GAGGGGGGGGGGGGGGAGG
2257358	GAGGAGGAGAGGGAGAGGGA	EBNA-1 protein	Q777E1	human gammaherpesvirus 4	10376	Homeobox even-skipped homolog protein 2	Q03828.2	78.947	19	4	0	1	19	416	434	3.7e-05	38	GAGGAGGAGAGGGAGAGGG	GGGGGGGGGGGGGAGAGGG
2257360	GAGGGGRGRGGSGGRGRGGS	EBNA-1 protein	Q777E1	human gammaherpesvirus 4	10376	Nucleolin	P19338.3	88.235	17	1	1	4	19	667	683	3.7e-05	38	GGGRGRGGSGGRGRGG	GGGRGGRGGFGGRGRGG
2257368	GGGAGAGGGAGGAGGAGGAG	EBNA-1 protein	Q777E1	human gammaherpesvirus 4	10376	One cut domain family member 3	O60422.2	85	20	3	0	1	20	56	75	2.98e-07	43.9	GGGAGAGGGAGGAGGAGGAG	GGGGGGGGGAGGAGGAGSAG
2257370	GGHSHDSGHGGGDPHLPTLL	LMP1 protein (Epstein-Barr virus, putative LYDMA gene)	Q777A4	human gammaherpesvirus 4	10376	Zinc transporter 7	Q8NEW0.1	88.889	9	1	0	2	10	165	173	0.57	26.1	GHSHDSGHG	GHSHGSGHG
2257372	GLMCSVWTHLGMALEKTLAL	BILF1 [human gammaherpesvirus 4]	QAM27792	human gammaherpesvirus 4	10376	Thioredoxin domain-containing protein 3	Q8N427.2	88.889	9	1	0	12	20	313	321	0.81	25.7	MALEKTLAL	MKLEKTLAL
2257373	GLRALLARSHVERTTDEGTW	EBNA-1 protein	Q777E1	human gammaherpesvirus 4	10376	E3 ubiquitin-protein ligase TRIM56	Q9BRZ2.3	50	20	1	1	2	12	263	282	0.41	26.5	LRALLARSHVE	LRALLAQKQEVLGQLRAHVE
2257375	GNDGLPPPPYSPRDDSSQHI	Latent membrane protein 2	P0C729	human gammaherpesvirus 4	10376	Connector enhancer of kinase suppressor of ras 3	Q6P9H4.1	75	12	1	1	6	15	348	359	0.026	29.9	PPPPYSPRDD	PPPAVPYSPRDE
2257376	GPNMCREGPTKGMHTAVQGL	BILF1 [human gammaherpesvirus 4]	QAM27792	human gammaherpesvirus 4	10376	Gastrokine-3	P0CG01.1	75	8	2	0	3	10	135	142	1.6	24.8	NMCREGPT	NMCRDDPT
2257377	GPPGPRRPPRGPPLSSSLGL	LMP1 protein (Epstein-Barr virus, putative LYDMA gene)	Q777A4	human gammaherpesvirus 4	10376	Alpha-2A adrenergic receptor	P08913.4	90.909	11	1	0	2	12	320	330	0.002	33.3	PPGPRRPPRGP	PPGPRRPERGP
2257378	GPRGQGDGGRRKKGGWFGKH	EBNA-1 protein	Q777E1	human gammaherpesvirus 4	10376	Ribonucleases P/MRP protein subunit POP1	Q99575.2	100	6	0	0	11	16	82	87	6.4	23.1	RKKGGW	RKKGGW
2257384	GYDGGNNSQYPSASGSSGNT	terminal protein LMP2A [Human gammaherpesvirus 4]	YP_401631	human gammaherpesvirus 4	10376	Puratrophin-1	Q58EX7.1	90.909	11	1	0	8	18	1160	1170	0.073	28.6	SQYPSASGSSG	SQCPSASGSSG
2257392	HLPTLLLGSSGSGGDDDDPH	LMP1 protein (Epstein-Barr virus, putative LYDMA gene)	Q777A4	human gammaherpesvirus 4	10376	PWWP domain-containing protein 2B	Q6NUJ5.3	80	10	2	0	9	18	381	390	0.58	26.1	SSGSGGDDDD	SSGSSGEDDD
2257399	HSDYQPLGTQDQSLYLGLQH	Latent membrane protein 2	P0C729	human gammaherpesvirus 4	10376	EF-hand calcium-binding domain-containing protein 7	A8K855.1	80	10	1	1	11	20	58	66	1.1	25.2	DQSLYLGLQH	DQLYLALQH
2257406	IIALYLQQNWWTLLVDLLWL	LMP1 protein (Epstein-Barr virus, putative LYDMA gene)	Q777A4	human gammaherpesvirus 4	10376	Antigen peptide transporter 2	Q03519.1	71.429	14	0	2	11	20	9	22	0.052	29.1	WTLLVDLLWL	WTSLLLVDAALLWL
2257408	ILAYRRRWRRLTVCGGIMFL	Latent membrane protein 2	P0C729	human gammaherpesvirus 4	10376	Large neutral amino acids transporter small subunit 3	O75387.1	100	6	0	0	3	8	8	13	0.81	25.7	AYRRRW	AYRRRW
2257409	ILLITMGPDANLNRGPNMCR	BILF1 [human gammaherpesvirus 4]	QAM27792	human gammaherpesvirus 4	10376	Factor associated with metabolism and energy	Q9NVL8.2	71.429	14	4	0	3	16	205	218	0.072	28.6	LITMGPDANLNRGP	LLTMLPDEILNRGP
2257420	KGGDQGPPLMTDGGGGHSHD	LMP1 protein (Epstein-Barr virus, putative LYDMA gene)	Q777A4	human gammaherpesvirus 4	10376	Transcriptional repressor protein YY1	P25490.2	55.556	18	2	1	2	19	56	67	1.1	25.2	GGDQGPPLMTDGGGGHSH	GGDHGGGGGHGH
2257444	LAIPQCRLTPLSRLPFGMAP	EBNA-1 protein	Q777E1	human gammaherpesvirus 4	10376	PDZ domain-containing RING finger protein 4	Q6ZMN7.3	72.727	11	3	0	9	19	314	324	1.2	25.2	TPLSRLPFGMA	TPLSRPAYGMA
2257446	LGFDCTESLVARYYPGPAAC	BILF1 [human gammaherpesvirus 4]	QAM27792	human gammaherpesvirus 4	10376	Otogelin-like protein	Q3ZCN5.6	50	18	3	1	3	20	937	948	0.58	26.1	FDCTESLVARYYPGPAAC	FNCTYYPCPAVC
2257448	LICSSCSSCPLSKILLARLF	Latent membrane protein 2	Q69135	human gammaherpesvirus 4	10376	Keratin, type I cytoskeletal 39	Q6A163.2	72.727	11	2	1	6	15	448	458	1.1	25.2	CSSCPLSKIL	CSACGPLSRIL
2257453	LKDAIKDLVMTKPAPTCNIR	EBNA-1 protein	Q777E1	human gammaherpesvirus 4	10376	WD repeat and FYVE domain-containing protein 3	Q8IZQ1.2	87.5	8	1	0	2	9	329	336	3.2	24	KDAIKDLV	KDALKDLV
2257454	LKQMCPSLDVDSIIPRTPDV	viral immediatly early antigen	AIA57625	human gammaherpesvirus 4	10376	Neuroblast differentiation-associated protein AHNAK	Q09666.2	60	15	1	1	6	20	4424	4433	0.41	26.5	PSLDVDSIIPRTPDV	PSLDIDTPDV
2257459	LLLAAVASSYAAAQRKLLTP	Latent membrane protein 2	P0C729	human gammaherpesvirus 4	10376	Epithelial cell adhesion molecule	P16422.2	64.286	14	5	0	1	14	11	24	0.14	27.8	LLLAAVASSYAAAQ	LLLAAATATFAAAQ
2257469	LQHYREVAAAKSSENDRLRL	BZLF1	AAA66529	human gammaherpesvirus 4	10376	Coiled-coil domain-containing protein 77	Q9BR77.1	100	7	0	0	13	19	130	136	0.81	25.7	SENDRLR	SENDRLR
2257472	LSTMAPGSTVGTLVANMTSV	BILF1 [human gammaherpesvirus 4]	QAM27792	human gammaherpesvirus 4	10376	B-lymphocyte antigen CD19	P15391.6	75	12	0	1	1	9	184	195	1.1	25.2	LSTMAPGST	LSQDLTMAPGST
2257473	LTEEVENKGGDQGPPLMTDG	LMP1 protein (Epstein-Barr virus, putative LYDMA gene)	Q777A4	human gammaherpesvirus 4	10376	FAST kinase domain-containing protein 3, mitochondrial	Q14CZ7.2	75	12	3	0	4	15	139	150	0.41	26.5	EVENKGGDQGPP	EVEKKDGDQGLP
2257485	MLSLPLLFLGEAGSLGFDCT	BILF1 [human gammaherpesvirus 4]	QAM27792	human gammaherpesvirus 4	10376	Transmembrane protein 191C	A6NGB0.3	80	10	2	0	1	10	245	254	0.1	28.2	MLSLPLLFLG	LLTLPLLFLG
2257496	NFKSLSSTEFIPNLFCMLLL	Latent membrane protein 2	P0C729	human gammaherpesvirus 4	10376	Flavin-containing monooxygenase 1	Q01740.3	87.5	8	1	0	12	19	447	454	0.58	26.1	PNLFCMLL	PNLFSMLL
2257503	NLRRGTALAIPQCRLTPLSR	EBNA-1 protein	Q777E1	human gammaherpesvirus 4	10376	Huntingtin-interacting protein 1-related protein	O75146.2	50	18	4	1	6	18	199	216	1.6	24.8	TALAIPQCRLTPL	TAIAVSQMSSGQCRLAPL
2257508	NSNEGRHHLLVSGAGDGPPL	LMP1 protein (Epstein-Barr virus, putative LYDMA gene)	Q777A4	human gammaherpesvirus 4	10376	UPF0489 protein C5orf22	Q49AR2.2	87.5	8	1	0	4	11	109	116	1.6	24.8	EGRHHLLV	EGRHHFLV
2257514	PARRTRKPQQPESLEECDSE	viral immediatly early antigen	AIA57625	human gammaherpesvirus 4	10376	Secretory phospholipase A2 receptor	Q13018.2	75	12	3	0	8	19	97	108	0.82	25.7	PQQPESLEECDS	PEQPLSLYECDS
2257517	PDNTDDNGPHDPLPQDPDNT	LMP1 protein (Epstein-Barr virus, putative LYDMA gene)	Q777A4	human gammaherpesvirus 4	10376	RING finger protein 228	A0A7I2V3R4.1	100	7	0	0	10	16	156	162	0.29	26.9	HDPLPQD	HDPLPQD
2257521	PFNSLLFALLAAAGGLQGIY	Latent membrane protein 2	P0C729	human gammaherpesvirus 4	10376	Neuromedin-B	P08949.4	83.333	12	1	1	2	12	11	22	0.2	27.4	FNSLLFALLAA	FGSLLLFALLAA
2257534	PQGQLTAYHVSTA	viral immediatly early antigen	AIA57625	human gammaherpesvirus 4	10376	na	A2VCL2.3	70	10	3	0	4	13	888	897	3.1	22.7	na	na
2257535	PQLFPVSDITQNQQTNQAGG	viral immediatly early antigen	AIA57625	human gammaherpesvirus 4	10376	GTP-binding protein 8	Q8N3Z3.1	80	10	2	0	1	10	256	265	0.1	28.2	PQLFPVSDIT	PQLFPVSAVT
2257536	PRHRDGVRRPQKRPSCIGCK	EBNA-1 protein	Q777E1	human gammaherpesvirus 4	10376	Testis-specific Y-encoded-like protein 1	Q9H0U9.3	63.636	11	4	0	4	14	411	421	1.6	24.8	RDGVRRPQKRP	REGVRRARRRP
2257558	RAKFKQLLQHYREVAAAKSS	BZLF1	AAA66529	human gammaherpesvirus 4	10376	Tyrosine-protein kinase Fyn	P06241.3	57.895	19	5	1	1	16	218	236	0.58	26.1	RAKFKQLLQHYREVAA	RAQFETLQQLVQHYSERAA
2257559	RESNEEPPPPYEDPYWGNGD	Latent membrane protein 2	P0C729	human gammaherpesvirus 4	10376	RING finger protein 11	Q9Y3C5.1	58.333	12	5	0	2	13	31	42	0.036	29.5	ESNEEPPPPYED	EPDQEPPPPYQE
2257562	RGRGGSGGRGRGGSGGRRGR	EBNA-1 protein	Q777E1	human gammaherpesvirus 4	10376	Nucleolin	P19338.3	76.19	21	2	1	2	19	672	692	3.7e-05	38	GRGGSGGRGRGGSGGRRG	GRGGFGGRGRGGFGGRGGFRG
2257573	RVASRKCRAKFKQLLQHYRE	viral immediatly early antigen	AIA57625	human gammaherpesvirus 4	10376	Interleukin-1 receptor-like 2	Q9HB29.2	55	20	3	3	5	19	539	557	1.6	24.8	RKCRAKFKQLLQHYR	RRCRPFPPVQLLQHTPCYR
2257577	SCPLSKILLARLFLYALALL	Latent membrane protein 2	Q69135	human gammaherpesvirus 4	10376	Acetyl-coenzyme A transporter 1	O00400.1	71.429	14	3	1	4	17	72	84	0.81	25.7	LSKILLARLFLYAL	LSSILLLLFLYVL
2257597	SPSDSAGNDGGPPQLTEEVE	LMP1 protein (Epstein-Barr virus, putative LYDMA gene)	Q777A4	human gammaherpesvirus 4	10376	Optineurin	Q96CV9.3	66.667	15	3	1	1	15	15	27	0.073	28.6	SPSDSAGNDGGPPQL	SPSESTGNGPPHL
2257599	SQNLGAPGGGPDNGPQDPDN	LMP1 protein (Epstein-Barr virus, putative LYDMA gene)	Q777A4	human gammaherpesvirus 4	10376	Rab11 family-interacting protein 3	O75154.1	73.333	15	2	1	4	18	41	53	0.1	28.2	LGAPGGGPDNGPQDP	LGAPVGGPDPQSP
2257610	SSYAAAQRKLLTPVTVLTAV	Latent membrane protein 2	P0C729	human gammaherpesvirus 4	10376	Plectin	Q15149.3	66.667	15	5	0	3	17	2850	2864	0.15	27.8	YAAAQRKLLTPVTVL	YAALQRQLLSPGTAL
2257618	TDEGTWVAGVFVYGGSKTSL	EBNA-1 protein	Q777E1	human gammaherpesvirus 4	10376	Myelin-associated glycoprotein	P20916.1	100	6	0	0	2	7	192	197	3.2	24	DEGTWV	DEGTWV
2257633	TWRIEDPPFNSLLFALLAAA	Latent membrane protein 2	P0C729	human gammaherpesvirus 4	10376	Neuromedin-B	P08949.4	83.333	12	1	1	9	19	11	22	0.2	27.4	FNSLLFALLAA	FGSLLLFALLAA
2257635	VAGILFILAILTEWGSGNRT	Latent membrane protein 2	Q69135	human gammaherpesvirus 4	10376	Phospholemman	O00168.2	81.818	11	2	0	1	11	43	53	0.009	31.2	VAGILFILAIL	IAGILFILGIL
2257637	VDLLWLLLFLAILIWMYYHG	LMP1 protein (Epstein-Barr virus, putative LYDMA gene)	Q777A4	human gammaherpesvirus 4	10376	ATP-binding cassette sub-family C member 10	Q5T3U5.1	68.75	16	3	2	5	19	1066	1080	0.026	29.9	WLLLFLAILIWMYYH	WLLLLLPPLSIMYYH
2257659	WMYYHGQRHSDEHHHDDSLP	LMP1 protein (Epstein-Barr virus, putative LYDMA gene)	Q777A4	human gammaherpesvirus 4	10376	ATP-binding cassette sub-family C member 10	Q5T3U5.1	87.5	8	1	0	2	9	1077	1084	0.073	28.6	MYYHGQRH	MYYHVQRH
2257671	YLGLQHDGNDGLPPPPYSPR	Latent membrane protein 2	P0C729	human gammaherpesvirus 4	10376	Protein turtle homolog B	Q9UPX0.2	88.889	9	1	0	12	20	923	931	0.052	29.1	LPPPPYSPR	LPPPAYSPR
226838	FKPKHVKAYVRP	Genome polyprotein	Q86887	Coxsackievirus B4 (strain E2)	103905	ATP-binding cassette sub-family C member 9	O60706.2	69.231	13	2	1	2	12	1326	1338	0.019	28.6	KPKHVKAYVRP	KPVLKHVKAYIKP
237697	EIKRYKNRVASRKCRAKFKQ	viral immediatly early antigen	AIA57625	human gammaherpesvirus 4	10376	Transcription factor JunD	P17535.3	60	15	6	0	1	15	272	286	0.2	27.4	EIKRYKNRVASRKCR	ERKRLRNRIAASKCR
237819	LGGPSQAPLPCVLWPVLPEP	Trans-activator protein BZLF1	Q3KSS8	human gammaherpesvirus 4	10376	Homeobox protein cut-like 2	O14529.4	78.571	14	2	1	2	15	752	764	0.018	30.3	GGPSQAPLPCVLWP	GGPAQAPLPVLSP
26408	IHSDEGPGTGPGNGLGE	EBNA-1	na	human gammaherpesvirus 4	10376	Methionine-R-sulfoxide reductase B2, mitochondrial	Q9Y3D2.2	83.333	12	0	1	6	17	29	38	0.13	27.4	GPGTGPGNGLGE	GPGTGPGLGE
30951	KGGWFGKHRGQGGS	EBNA-1	CEQ38220	human gammaherpesvirus 4	10376	NAD-dependent protein deacetylase sirtuin-7	Q9NRC8.1	77.778	9	0	1	2	10	383	389	11	21.4	GGWFGKHRG	GGWFGRG
33483	KSQGERSWTWRKEAH	Alternate genetic product	na	human gammaherpesvirus 4	10376	Zinc finger protein 112	Q9UJU3.2	47.826	23	4	2	1	15	170	192	0.38	25.7	KSQGERSWTWRKEAH	KSQGYPSWRAHHSWRKMYLKESH
33650	KTEMLGNEIDIECIM	Envelope glycoprotein GP350	P03200	Human herpesvirus 4 strain B95-8	10377	Zinc finger homeobox protein 4	Q86UP3.1	100	7	0	0	3	9	2915	2921	0.13	26.9	EMLGNEI	EMLGNEI
35317	LDVDSIIPRTPDVLHEDLLNF	viral immediatly early antigen	AIA57625	human gammaherpesvirus 4	10376	Neuroepithelial cell-transforming gene 1 protein	Q7Z628.1	61.111	18	2	1	2	19	221	233	0.042	29.5	DVDSIIPRTPDVLHEDLL	DLDSYIPLHEDLL
39187	LRRGMFRPSQCN	E1B protein, large T-antigen	CAA51879	Human adenovirus 12	28282	Toll-like receptor 3	O15455.1	72.727	11	2	1	1	11	866	875	0.078	26.9	LRRGMFRPSQC	LRRGMFKSHC
41270	MDRPRTPPPSYSE	U24	BAA78245	Human betaherpesvirus 6B	32604	WW domain binding protein 1-like	Q9NX94.2	72.727	11	3	0	2	12	113	123	0.033	28.2	DRPRTPPPSYS	NRPPTPPPPYS
41370	MEHDLERGPPGPRRPPRGPP	LMP1 protein (Epstein-Barr virus, putative LYDMA gene)	Q777A4	human gammaherpesvirus 4	10376	Alpha-2A adrenergic receptor	P08913.4	85.714	14	1	1	6	19	318	330	0.000207	35.8	ERGPPGPRRPPRGP	ERPPGPRRPERGP
41554	MGAQVSTQKTGAHETSLSAS	polyprotein	AAL37156	Coxsackievirus B4 (strain E2)	103905	Serine/threonine-protein kinase/endoribonuclease IRE1	O75460.2	87.5	8	1	0	13	20	365	372	6.4	23.1	HETSLSAS	HETPLSAS
43444	NDGGPPQLTEEVENKGGDQG	LMP1 protein (Epstein-Barr virus, putative LYDMA gene)	Q777A4	human gammaherpesvirus 4	10376	WD repeat-containing protein 43	Q15061.3	55.556	18	4	2	5	19	419	435	0.41	26.5	PPQLTEEVENKGGDQ	PPQTEQVESKRKSGGNE
47838	PHIVTPPSARPRIMAPPVVR	Epstein-Barr nuclear antigen 6	P03204	Human herpesvirus 4 strain B95-8	10377	Splicing factor 3A subunit 1	Q15459.1	81.818	11	1	1	6	16	632	641	0.41	26.5	PPSARPRIMAP	PPSAPPIMAP
47957	PIPTRFPPPPMPLQDSMAVG	Epstein-Barr nuclear antigen 6	P03204	Human herpesvirus 4 strain B95-8	10377	Proline-rich protein 12	Q9ULL5.3	100	8	0	0	7	14	842	849	0.009	31.2	PPPPMPLQ	PPPPMPLQ
48472	PLSAGPPAAGPHIVTPPSAR	EBNA3C latent protein	BAQ20132	human gammaherpesvirus 4	10376	Collagen alpha-5(IV) chain	P29400.2	73.333	15	1	2	5	18	435	447	0.15	27.8	GPPAAGPHIVTPPS	GPPGPAGPHIPPS
48735	PPAAGPPAAGPPAAGPPAAG	Epstein-Barr nuclear antigen 6	P03204	human gammaherpesvirus 4	10376	Serine/threonine-protein kinase SIK3	Q9Y2K2.4	70	20	4	1	1	20	29	46	0.001	33.7	PPAAGPPAAGPPAAGPPAAG	PPAPGSPAAPAAVSPAAG
48736	PPAAGPPAAGPPAAGPRILA	EBNA3C latent protein	BAQ20132	human gammaherpesvirus 4	10376	Putative coiled-coil-helix-coiled-coil-helix domain-containing protein CHCHD2P9, mitochondrial	Q5T1J5.1	66.667	18	5	1	1	17	34	51	0.009	31.2	PPAAGPPAAGPPAAGPR	PPAAAPPSAVGSSAAAPR
48738	PPAAGPRILAPLSAGPPAAG	Epstein-Barr nuclear antigen 6	P03204	Human herpesvirus 4 strain B95-8	10377	Transmembrane protein 238	C9JI98.1	62.5	24	5	1	1	20	149	172	0.009	31.2	PPAAGPRILAPLSAGPPAAG	PPAAGSRRVRLQLATLEAGPGAAG
49539	PSTSSKLRPRWTFTSPPVTT	Envelope glycoprotein GP350	P03200	Human herpesvirus 4 strain B95-8	10377	Putative monooxygenase p33MONOX	Q96A73.1	60	20	2	3	1	15	176	194	0.81	25.7	PSTSSKLRPRWTFTS	PSTTPHSSPKQRPRGWFTS
503972	CNIRVTVCSFDDGVDLPPWF	Epstein-Barr nuclear antigen 1	P03211	Human herpesvirus 4 strain B95-8	10377	Lipopolysaccharide-responsive and beige-like anchor protein	P50851.4	57.143	14	1	1	11	19	2383	2396	0.82	25.7	DDGVDLPPW	DDGTVVSDVELPPW
503974	DDGVDLPPWFPPMVEGAAAE	Epstein-Barr nuclear antigen 1	P03211	Human herpesvirus 4 strain B95-8	10377	Secretin	P09683.2	66.667	18	1	3	8	20	98	115	0.071	28.6	PWFPPMVEGAAAE	PWLPPGPMVSEPAGAAAE
503975	DLVMTKPAPTCNIRVTVCSF	Epstein-Barr nuclear antigen 1	P03211	Human herpesvirus 4 strain B95-8	10377	Polymerase delta-interacting protein 2	Q9Y2S7.1	77.778	9	2	0	12	20	240	248	9	22.7	NIRVTVCSF	NIRVTVIPF
503984	GDDGDDGDEGGDGDEGEEGQE	Epstein-Barr nuclear antigen 1	P03211	Human herpesvirus 4 strain B95-8	10377	Protein SETSIP	P0DME0.2	44.737	38	3	2	2	21	249	286	1.53e-05	39.2	DDGDDGDEGGDGDEGEEGQE	DDDDDGDEGEEELEDIDEGDEDEGEEDEDDDEGEEGEE
503998	GTWVAGVFVYGGSKTSLYNL	Epstein-Barr nuclear antigen 1	P03211	Human herpesvirus 4 strain B95-8	10377	Aquaporin-3	Q92482.2	85.714	7	1	0	4	10	255	261	6.3	23.1	VAGVFVY	IAGVFVY
504002	IAEGLRALLARSHVERTTDE	Epstein-Barr nuclear antigen 1	P03211	Human herpesvirus 4 strain B95-8	10377	E3 ubiquitin-protein ligase TRIM56	Q9BRZ2.3	54.167	24	1	2	2	15	259	282	0.013	30.8	AEGLRALLARSHVE	AEGVLRALLAQKQEVLGQLRAHVE
504024	PPMVEGAAAEGDDGDDGDEG	Epstein-Barr nuclear antigen 1	P03211	Human herpesvirus 4 strain B95-8	10377	Protein phosphatase 1 regulatory subunit 3F	Q6ZSY5.3	73.333	15	4	0	6	20	77	91	0.001	33.7	GAAAEGDDGDDGDEG	GGADEDDDGEDGDEG
504031	PRSPSSQSSSSGSPPRRPPP	Epstein-Barr nuclear antigen 1	P03211	Human herpesvirus 4 strain B95-8	10377	Splicing factor, arginine/serine-rich 19	Q9H7N4.3	73.684	19	4	1	3	20	196	214	0.003	32.5	SPSSQSSSSGSPPRRPPP	SPSPSPSSSSPSPPPPPPP
504037	QGGSNPKFENIAEGLRALLA	Epstein-Barr nuclear antigen 1	P03211	Human herpesvirus 4 strain B95-8	10377	Leucine-rich repeat-containing protein 14B	A6NHZ5.3	61.538	13	5	0	7	19	450	462	0.81	25.7	KFENIAEGLRALL	KYDEIAEELRAVL
504070	YFMVFLQTHIFAEVLKDAIK	EBNA-1 protein	Q777E1	human gammaherpesvirus 4	10376	RNA-binding protein 26	Q5T8P6.3	55	20	3	3	4	19	59	76	1.2	25.2	VFLQTHIFAEVLKDAI	VFLQKETQIFVEKLFDAV
50669	QEPPAPQAPYQGYQEPPPPQ	EBNA3C latent protein	BAQ20132	human gammaherpesvirus 4	10376	Cysteine-rich and transmembrane domain-containing protein 1	Q9H1C7.1	50	24	2	2	4	17	36	59	0.009	31.2	PAPQAPYQGYQEPP	PPPQGYPYQGYPQYGWQGGPQEPP
50989	QGYQEPPPPQAPYQGYQEPP	EBNA3C latent protein	BAQ20132	human gammaherpesvirus 4	10376	Cysteine-rich and transmembrane domain-containing protein 1	Q9H1C7.1	54.167	24	1	2	7	20	36	59	0.000286	35.4	PPPQAPYQGYQEPP	PPPQGYPYQGYPQYGWQGGPQEPP
52792	QVSLESVDVYFQDVFGTMWC	BLLF1	YP_401667	human gammaherpesvirus 4	10376	POTE ankyrin domain family member A	Q6S8J7.1	55.556	18	5	1	2	16	247	264	0.073	28.6	VSLESVDVYFQDVFG	VSLLLQQNIDVFSQDVFG
535869	GAGAGAGAFLRGRAYGL	EBNA-3B	na	human gammaherpesvirus 4	10376	Transmembrane protein 151A	Q8N4L1.1	80	10	2	0	3	12	367	376	0.53	25.7	GAGAGAFLRG	GAGSGAYLRG
566726	VIQVGGSNVLDI	outer capsid protein VP7	ABV53248	Human rotavirus A	10941	Na(+)/H(+) exchange regulatory cofactor NHE-RF3	Q5T2W1.2	63.636	11	4	0	1	11	423	433	3.7	22.3	VIQVGGSNVLD	IIEVNGVNVLD
58829	SKFTEPVKDVMIKSLPALN	polyprotein	AAL37156	Coxsackievirus B4 (strain E2)	103905	Ubinuclein-2	Q6ZU65.2	70	10	3	0	7	16	688	697	0.13	27.8	VKDVMIKSLP	VKEVMVKTLP
606403	DDDVWTSGSDSDEELVTT	tegument protein pp65	ACL51152	Human betaherpesvirus 5	10359	Prickle-like protein 1	Q96MT3.2	55.556	18	4	1	1	14	758	775	0.054	28.6	DDDVWTSGSDSDEE	DDDSWCSSSSSSSDSEEE
606411	DRHDEGAAQGDDDVWTSG	tegument protein pp65	ACL51152	Human betaherpesvirus 5	10359	Delta-1-pyrroline-5-carboxylate dehydrogenase, mitochondrial	P30038.3	75	8	2	0	10	17	69	76	1.2	24.8	GDDDVWTS	GDEEVWTS
606439	GGGAMAGASTSAGRKRKS	tegument protein pp65 [Human betaherpesvirus 5]	AKI22339	Human betaherpesvirus 5	10359	Astrotactin-2	O75129.2	81.818	11	1	1	9	18	376	386	1.7	24.4	STSAGRKRKS	STSAGKRKRRS
606522	SDSDEELVTTERKTPRVT	tegument protein pp65	ACL51152	Human betaherpesvirus 5	10359	Deformed epidermal autoregulatory factor 1 homolog	O75398.1	58.824	17	4	1	2	18	51	64	0.22	26.9	DSDEELVTTERKTPRVT	DADSEAERETPRVT
63843	TGGVYHFVKKHVHES	DNA polymerase catalytic subunit	P03198	Human herpesvirus 4 strain B95-8	10377	Ubiquitin carboxyl-terminal hydrolase 22	Q9UPT9.2	75	8	2	0	7	14	85	92	2.2	23.5	FVKKHVHE	FTKKHIHE
65423	TNSHVPILQERPPLE	envelope glycoprotein	AAL05538	Human T-cell lymphotrophic virus type 1 (isolate MT-2)	11928	Membrane protein BRI3	O95415.1	69.231	13	1	1	6	15	5	17	0.094	27.4	PILQERPPLE	PLLQERPPAYNLE
65466	TNTTDITYVGD	BLLF1	CEQ43370	human gammaherpesvirus 4	10376	Carcinoembryonic antigen-related cell adhesion molecule 18	A8MTB9.4	66.667	12	3	1	1	11	161	172	1.1	23.5	TNTTDITYVGD	TNVTNITWYVND
694409	FEVSPDAVAEWQNHQ	early antigen protein D [Human gammaherpesvirus 4]	ANI26347	human gammaherpesvirus 4	10376	Probable E3 ubiquitin-protein ligase DTX2	Q86UW9.3	66.667	12	2	1	4	13	15	26	1.1	24.4	SPDAVAEWQN	SPAAVAVWEWQD
696006	QGPADDPGEGPSTGPRGQGD	EBNA-1 protein	Q777E1	human gammaherpesvirus 4	10376	Collagen alpha-2(I) chain	P08123.7	57.143	21	4	2	1	17	114	133	0.15	27.8	QGPADDPGEGPSTGPRG	QGPAGEPGEPGQTGPAGARG
750156	PPPPPRTP	early antigen D	AHA36351	human gammaherpesvirus 4	10376	DnaJ homolog subfamily C member 1	Q96KC8.1	100	8	0	0	1	8	23	30	0.003	29.9	PPPPPRTP	PPPPPRTP
750177	PRVQPLGTG	early antigen D	AHA36351	human gammaherpesvirus 4	10376	Regulator of G-protein signaling 9	O75916.1	100	6	0	0	2	7	610	615	2.8	21.8	RVQPLG	RVQPLG
752950	YKRPQGGS	early antigen D	AHA36351	human gammaherpesvirus 4	10376	Laminin subunit gamma-3	Q9Y6N6.3	77.778	9	0	1	1	7	691	699	4.6	21	YKRPQGG	YKREMPQGG
755346	GQGRGRWRGRGRSKGRGRMH	Epstein-Barr nuclear antigen 2	Q69022	Epstein-barr virus strain ag876	82830	Methyl-CpG-binding domain protein 2	Q9UBB5.1	51.724	29	3	1	1	18	58	86	6.6e-06	40.1	GQGRGRWRGRGRSKGRGR	GRGRGRWKQAGRGGGVCGRGRGRGRGRGR
76275	YVFYSGNGPKASGGDYCIQS	Envelope glycoprotein GP350	P03200	Human herpesvirus 4 strain B95-8	10377	Disks large-associated protein 3	O95886.3	64.286	14	0	1	7	15	196	209	6.4	23.1	NGPKASGGD	NGPKAEGRGGSGGD
766999	KSISISDTFESDSPNRD	vp1	AEC15099	JC polyomavirus	10632	Synaptotagmin-12	Q8IV01.1	80	10	2	0	2	11	97	106	0.53	25.7	SISISDTFES	SLSIEDTFES
767002	LMNVHSNGQATHDNGAGK	vp1	AEC15099	JC polyomavirus	10632	Protein CBFA2T2	O43439.1	75	8	2	0	1	8	226	233	14	21.8	LMNVHSNG	LMEVHGNG
77772	ARRGMFSPYQSN	DNA stabilization protein E1B58K	AAA42444	Human adenovirus 40	28284	AP-3 complex subunit beta-2	Q13367.2	87.5	8	1	0	2	9	369	376	0.078	26.9	RRGMFSPY	RRGMFEPY
77781	GLVGRPKSKL	E1B protein, large T-antigen	CAA51879	Human adenovirus 12	28282	Lysine-specific demethylase 2B	Q8NHM5.1	87.5	8	1	0	3	10	582	589	0.86	23.5	VGRPKSKL	VGRPKGKL
77782	GRVSARGCTFVACWKGVVG	DNA stabilization protein E1B58K	AAA42444	Human adenovirus 40	28284	Galactoside alpha-(1,2)-fucosyltransferase 1	P19526.1	100	6	0	0	14	19	232	237	7.9	22.7	WKGVVG	WKGVVG
77784	HLGLRRGMFR	E1B protein, large T-antigen	CAA51879	Human adenovirus 12	28282	Myosin-14	Q7Z406.2	100	6	0	0	5	10	663	668	0.42	24.4	RRGMFR	RRGMFR
77791	NKVSARGCTFYGCWKGLVG	E1B protein, large T-antigen	CAA51879	Human adenovirus 12	28282	Separin	Q14674.3	100	6	0	0	12	17	1800	1805	2.8	24	GCWKGL	GCWKGL
77793	PKSKLSVKKC	E1B protein, large T-antigen	CAA51879	Human adenovirus 12	28282	Ankyrin-2	Q01484.4	87.5	8	1	0	1	8	3344	3351	1.2	23.1	PKSKLSVK	PKSKLPVK
77801	SVKKCLFEKC	E1B protein, large T-antigen	CAA51879	Human adenovirus 12	28282	DNA mismatch repair protein Mlh1	P40692.1	85.714	7	1	0	1	7	252	258	2.5	22.3	SVKKCLF	SVKKCIF
80493	ASSAPSTAVAQS	BFRF3	CEQ35232	human gammaherpesvirus 4	10376	RING finger protein unkempt homolog	Q9C0B0.2	72.727	11	3	0	1	11	12	22	2.6	22.7	ASSAPSTAVAQ	ASSAPPAATAQ
82545	GALASSAPSTAV	BFRF3	CEQ35232	human gammaherpesvirus 4	10376	Mitogen-activated protein kinase kinase kinase 1	Q13233.4	75	12	2	1	1	11	29	40	2.6	22.7	GALASSAPSTA	GALKASSAPAAA
82914	GTGALASSAPST	BFRF3	CEQ35232	human gammaherpesvirus 4	10376	Reticulon-2	O75298.1	88.889	9	1	0	1	9	526	534	0.64	24.4	GTGALASSA	GTGALASAA
85686	LPNDVFREAQRS	BFRF3	CEQ35232	human gammaherpesvirus 4	10376	DnaJ homolog subfamily B member 6	O75190.2	85.714	7	1	0	2	8	96	102	0.64	24.4	PNDVFRE	PDDVFRE
86944	NNLPNDVFREAQ	Small capsomere-interacting protein	P14348	Human herpesvirus 4 strain B95-8	10377	Follicle-stimulating hormone receptor	P23945.4	72.727	11	0	1	1	8	204	214	0.45	24.8	NNLPNDVF	NNLEELPNDVF
87003	NQNNLPNDVFRE	BFRF3	CEQ35232	human gammaherpesvirus 4	10376	Follicle-stimulating hormone receptor	P23945.4	72.727	11	0	1	3	10	204	214	0.45	24.8	NNLPNDVF	NNLEELPNDVF
88362	SAGTGALASSAP	BFRF3	CEQ35232	human gammaherpesvirus 4	10376	Reticulon-2	O75298.1	88.889	9	1	0	3	11	526	534	0.64	24.4	GTGALASSA	GTGALASAA
934271	ARGGSRERARGRGRGRGEKR	Epstein-Barr nuclear antigen 1	P03211	Human herpesvirus 4 strain B95-8	10377	Methyl-CpG-binding domain protein 2	Q9UBB5.1	68.421	19	3	1	2	17	69	87	0.001	33.7	RGGSRERARGRGRGRG	RGGGVCGRGRGRGRGRGRG
936806	GGSKTSLYNLRRGTALAIPQ	Epstein-Barr nuclear antigen 1	P03211	Human herpesvirus 4 strain B95-8	10377	E3 ubiquitin-protein ligase UBR4	Q5T4S7.1	87.5	8	1	0	8	15	3912	3919	1.2	25.2	YNLRRGTA	YNLRRGAA
95336	EDYVEGPSKRPRPSIQ	EBNA-2	CEQ43349	human gammaherpesvirus 4	10376	Splicing factor, proline- and glutamine-rich	P23246.2	66.667	12	3	1	1	12	696	706	0.22	26.5	EDYVEGPSKRPR	EEYEGPNKKPR
95676	PPRPTRPTTLPPTPLLT	EBNA-2	CEQ43349	human gammaherpesvirus 4	10376	Neurexin-3-beta	Q9HDB5.4	66.667	21	3	3	1	17	346	366	0.004	31.6	PPRPTRPTTLPPTPLLT	PPIATRAPSITLPPTFRPLLT
