# Supplementary material for: Similarity to Self-Antigens Shapes Epitope Recognition from Viruses Under Autoimmune and Infectious Disease
Source: Int J Mol Sci. 2025 Jun 24;26(13):6041. doi: 10.3390/ijms26136041 (PMC12250222; doi:10.3390/ijms26136041)
Supplement: Supplementary file 1 [file ijms-26-06041-s001.zip › Supplementary_Dataset_S2.xlsx]

## Sheet: Hoja1
Supplementary Dataset 2: Virus-specific B cell epitopes linked to infectious disease
Epitope ID (IEDB)	Epitope Sequence	Antigen Name	Antigen Accesion	Virus Name	Taxa Id	Target Human protein	Target Human Protein ACC	% Identity	% Length Alignment	Mistmaches	Gaps	Query Start	Query End	Subj. Start	Subj. End	E-value	Bit-score	Epitope Blast hit	Human Blast hit	Bit-Score > 26.50
101410	WCCRSCTLPPLRYRGEDGCW	nonstructural protein NS1	1802191G	dengue virus type 2	11060	V(D)J recombination-activating protein 2	P55895	88.89	9	1	0	5	13	66	74	0.17	27.8	SCTLPPLRY	SCYLPPLRY	True
101555	DPSLKMADPNRFRGKNLPVL	Envelope glycoprotein D	P03172	Human alphaherpesvirus 2	10310	Structural maintenance of chromosomes protein 6	Q96SB8	80	10	2	0	4	13	1034	1043	0.16	27.8	LKMADPNRFR	LKMADSQRFR	True
101960	PELVPEDPEDSALLEDPAGT	Envelope glycoprotein D	P03172	Human alphaherpesvirus 2	10310	Aldo-keto reductase family 1 member B1	P15121	80	10	2	0	8	17	223	232	0.27	26.9	PEDSALLEDP	PEDPSLLEDP	True
1031292	LQLFLRATTELRTFSILN	virion spike glycoprotein precursor [Zaire ebolavirus]	ALG01342	Zaire ebolavirus Makona	1891187	Protocadherin Fat 2	Q9NYQ8	68.75	16	5	0	1	16	1067	1082	0.16	27.4	LQLFLRATTELRTFSI	LQYFLRAGTGLAAFSI	True
103977	HSYSPGEINRVASCLRKLGV	polyprotein	BAB18806	Hepacivirus hominis	3052230	Cysteine-rich hydrophobic domain-containing protein 2	Q9UKJ5	80	10	2	0	8	17	68	77	0.22	27.4	INRVASCLRK	INRVNSCLKK	True
104181	PPSLASSSASQLSAPSLKA	polyprotein	BAB18806	Hepacivirus hominis	3052230	Ubiquitin conjugation factor E4 B	O95155	70.59	17	3	1	2	16	291	307	0.039	29.5	PSLASSSASQLSAPS	PSLASPSRAASQLAVPS	True
104246	SHITAETAKRRLARGSPPSL	polyprotein	BAB18806	Hepacivirus hominis	3052230	DNA-dependent protein kinase catalytic subunit	P78527	81.82	11	2	0	9	19	1150	1160	0.066	28.6	KRRLARGSPPS	KRRLPRGFPPS	True
10640	DVKFPGGGQIVGGVYLLPRRGPRLG	Genome polyprotein	P26664	Hepacivirus hominis	3052230	Pannexin-3	Q96QZ0	90	10	0	1	16	24	16	25	0.18	28.2	LLPRRGPRL	LLPDRRGPRL	True
110364	PKRLRLPHIRDDDAPPSHQP	Envelope glycoprotein D	P03172	Human alphaherpesvirus 2	10310	Phosphatidylinositol 3,4,5-trisphosphate-dependent Rac exchanger 2 protein	Q70Z35	75	12	2	1	1	12	1211	1221	0.12	28.2	PKRLRLPHIRDD	PKRLRLHIKQD	True
110808	DLYCYEQLNDSSEE	Protein E7	P03129	Human papillomavirus 16	333760	PR domain zinc finger protein 2	Q13029	88.89	9	1	0	6	14	1260	1268	0.11	27.4	EQLNDSSEE	EELNDSSEE	True
110825	EDTYRFVTSQAIACQKHTPPA	L1 protein	ACG75893	Human papillomavirus 16	333760	Mitochondrial inner membrane m-AAA protease component AFG3L2	Q9Y4W6	80	10	2	0	4	13	40	49	0.19	27.8	YRFVTSQAIA	YRFVTTQARA	True
110864	GLKAKPKLKRAAPTSTRTSS	L1	ACL12333	human papillomavirus 33	10586	Microtubule-actin cross-linking factor 1, isoforms 1/2/3/4/5	Q9UPN3	66.67	15	3	1	7	19	7268	7282	0.066	28.6	KLKRAAPTSTRTS	KLKRPTPTFHSSRTS	True
110965	PNNNKILVPKVSGLQYRVFR	L1 protein	ACG75893	Human papillomavirus 16	333760	Titin	Q8WZ42	46.15	26	4	2	4	19	26564	26589	0.038	29.5	NKILVPKVSGLQYRVF	NKILIADTQMKVSGLDEGLMYEYRVY	True
1129863	ATGMKNVPEIPKGRGLFGAIAGFIE	hemagglutinin	AGL44438	Influenza A virus (A/Shanghai/02/2013(H7N9))	1332244	E1A-binding protein p400	Q96L91	64.29	14	1	1	2	11	342	355	0.32	27.8	TGMKNVPEIP	TGMKKVPKKLEEIP	True
1130442	CFILLAIVMGLVFICVKNGNMRCTI	hemagglutinin	AGL44438	Influenza A virus (A/Shanghai/02/2013(H7N9))	1332244	Retinoic acid early transcript 1E	Q8TD07	60	20	5	2	2	19	233	251	0.034	30.3	FILLAIVMGLVFICVKNG	FILLVLMGIVLICVWWQNG	True
1131855	DGFLDIWTYNAELLVLLENERTLDY	hemagglutinin	ACP41105	Influenza A virus (A/California/04/2009(H1N1))	641501	Titin	Q8WZ42	88.89	9	1	0	11	19	3707	3715	0.57	26.9	AELLVLLEN	AELLVLLED	True
11354	EDINGIRRPKHLYV	Nucleoprotein	P27313	Orthohantavirus puumalaense	3052493	DNA-(apurinic or apyrimidinic site) endonuclease 2	Q9UBZ4	87.5	8	1	0	2	9	8	15	0.085	27.8	DINGIRRP	NINGIRRP	True
1140522	FEFYHKCDNTCMESVKNGTYDYPKY	hemagglutinin	ACP41105	Influenza A virus (A/California/04/2009(H1N1))	641501	Dol-P-Man:Man(5)GlcNAc(2)-PP-Dol alpha-1,3-mannosyltransferase	Q92685	80	10	2	0	13	22	79	88	0.49	26.9	ESVKNGTYDY	EGVINGTYDY	True
1145632	GTCYPGDFIDYEELREQLSSVSSFE	hemagglutinin	ACP41105	Influenza A virus (A/California/04/2009(H1N1))	641501	Homeobox protein cut-like 2	O14529	75	12	3	0	12	23	261	272	0.24	27.8	EELREQLSSVSS	ESLREQLASVNS	True
1146121	GWEGLIDGWYGFRHQNAQGEGTAAD	hemagglutinin	AGL44438	Influenza A virus (A/Shanghai/02/2013(H7N9))	1332244	Legumain	Q99538	66.67	9	3	0	7	15	38	46	0.49	26.9	DGWYGFRHQ	NGWYNYRHQ	True
1148302	IHHPSTSADQQSLYQNADTYVFVGS	hemagglutinin	ACP41105	Influenza A virus (A/California/04/2009(H1N1))	641501	Axin-1	O15169	57.89	19	5	1	4	19	314	332	0.21	28.2	PSTSADQQSLYQNADT	PATSANDSEQQSLSSDADT	True
1148935	INDKGKEVLVLWGIHHPSTSADQQS	hemagglutinin	ACP41105	Influenza A virus (A/California/04/2009(H1N1))	641501	Cilia- and flagella-associated protein 251	Q8TBY9	58.82	17	5	1	5	21	468	482	0.24	27.8	GKEVLVLWGIHHPSTSA	GKLVVWDIHRPPSSA	True
1151775	KGAINTSLPFQNIHPITIGKCPKYV	hemagglutinin	ACP41105	Influenza A virus (A/California/04/2009(H1N1))	641501	Nuclear transport factor 2	P61970	57.14	21	5	2	1	17	49	69	0.35	27.4	KGAINTSLPFQNIHPIT	KAAIVEKLSSLPFQKIQHSIT	True
1152983	KLVTVGSSNYQQSFVPSPGARPQVN	hemagglutinin	AGL44438	Influenza A virus (A/Shanghai/02/2013(H7N9))	1332244	Nipped-B-like protein	Q6KC79	45.45	33	4	3	7	25	139	171	0.05	29.9	SSNYQQSFVPSPGARPQVN	SSNYQQTTISHSPSSRFVPPQTSSGNRFMPQQN	True
1154324	KSTQSAIDQITGKLNRLIEKTNQQF	hemagglutinin	AGL44438	Influenza A virus (A/Shanghai/02/2013(H7N9))	1332244	Serine/threonine-protein kinase ULK1	O75385	83.33	12	1	1	4	14	915	926	0.034	30.3	QSAIDQITGKL	QSAIDQIRAGKL	True
1156351	LGAISFWMCSNGSLQCRICI	hemagglutinin	ACP41105	Influenza A virus (A/California/04/2009(H1N1))	641501	Histone-lysine N-methyltransferase 2C	Q8NEZ4	57.14	14	2	1	7	20	430	439	0.17	27.8	WMCSNGSLQCRICI	WKCKNCRICI	True
1156755	LIDNEFNEVEKQIGNVINWTRDSIT	hemagglutinin	AGL44438	Influenza A virus (A/Shanghai/02/2013(H7N9))	1332244	Biogenesis of lysosome-related organelles complex 1 subunit 1	P78537	50	24	10	2	1	24	108	129	0.013	31.6	LIDNEFNEVEKQIGNVINWTRDSI	MVENFNQALKEIGDVENWARSI	True
1160252	MKAILVVLLYTFATANADTLCIGYH	hemagglutinin	ACP41105	Influenza A virus (A/California/04/2009(H1N1))	641501	Myosin-3	P11055	75	12	2	1	9	19	621	632	0.27	27.8	LYTFATANADT	LYATFATADADS	True
1160254	MKDLSPRWYFYYLGTGPEAG	Nucleoprotein	P0DTC9	Severe acute respiratory syndrome coronavirus 2	2697049	GTPase-activating Rap/Ran-GAP domain-like protein 3	Q5VVW2	77.78	9	1	1	7	14	97	105	0.33	26.9	RWYFYYLG	RWYFKYFLG	True
1161800	NNSTDTVDTVLEKNVTVTHSVNLLE	hemagglutinin	ACP41105	Influenza A virus (A/California/04/2009(H1N1))	641501	PAS domain-containing serine/threonine-protein kinase	Q96RG2	61.11	18	4	1	9	23	1240	1257	0.56	26.9	TVLEKNVTVTHSVNL	TTLEKLVTDPWVTQPVNL	True
1162137	NPYVCNAPGCDVTDV	Replicase polyprotein 1ab	P0DTD1	Severe acute respiratory syndrome coronavirus 2	2697049	Cyclic AMP-dependent transcription factor ATF-7	P17544	88.89	9	1	0	2	10	6	14	0.01	30.8	PYVCNAPGC	PFVCNAPGC	True
1162644	NTQFTAVGKEFNHLEKRIENLNKKV	hemagglutinin	ACP41105	Influenza A virus (A/California/04/2009(H1N1))	641501	Desmin	P17661	55.56	18	2	1	14	25	225	242	0.65	26.9	LEKRIENLNKKV	LERRIESLNEEIAFLKKV	True
1163235	PKVRDQEGRMNYYWTLVEPGDKITF	hemagglutinin	ACP41105	Influenza A virus (A/California/04/2009(H1N1))	641501	Methyl-CpG-binding domain protein 3-like 1	Q8WWY6	100	8	0	0	2	9	183	190	0.091	29.1	KVRDQEGR	KVRDQEGR	True
1163247	PLHLGKCNIAGWILGNPECESLSTA	hemagglutinin	ACP41105	Influenza A virus (A/California/04/2009(H1N1))	641501	Brefeldin A-inhibited guanine nucleotide-exchange protein 3	Q5TH69	46.43	28	2	2	10	25	1050	1076	0.11	29.1	AGWILGNPECESLSTA	AGLLGDPECEGSPPEHSPEQGRSLSTA	True
1164264	QLKNNAKEIGNGCFEFYHKCDNTCM	hemagglutinin	ACP41105	Influenza A virus (A/California/04/2009(H1N1))	641501	TPR and ankyrin repeat-containing protein 1	O15050	55	20	5	2	2	17	2054	2073	0.63	26.9	LKNNAKEIGNGCFEFY	LKRVTNNAEKEMVKSCFEFF	True
1167778	RYSKKFKPEIAIRPKVRDQEGRMNY	hemagglutinin	ACP41105	Influenza A virus (A/California/04/2009(H1N1))	641501	Methyl-CpG-binding domain protein 3-like 1	Q8WWY6	100	8	0	0	15	22	183	190	0.18	28.2	KVRDQEGR	KVRDQEGR	True
1171943	STKLRLATGLRNIPSIQSRGLFGAI	hemagglutinin	ACP41105	Influenza A virus (A/California/04/2009(H1N1))	641501	Reticulon-1	Q16799	61.54	13	5	0	10	22	150	162	0.19	28.2	LRNIPSIQSRGLF	LPDVPGIESRGLF	True
1172218	SVKNGTYDYPKYSEEAKLNREEIDG	hemagglutinin	ACP41105	Influenza A virus (A/California/04/2009(H1N1))	641501	Prolyl endopeptidase	P48147	100	7	0	0	7	13	71	77	0.62	26.9	YDYPKYS	YDYPKYS	True
1175353	TVDLGQCGLLGTITGPPQCDQFLEF	hemagglutinin	AGL44438	Influenza A virus (A/Shanghai/02/2013(H7N9))	1332244	Low-density lipoprotein receptor-related protein 4	O75096	75	12	1	1	14	23	307	318	0.2	28.2	TGPPQCDQFL	TGSPQCALDQFL	True
1175592	TYDHSKYREEAMQNRIQIDPVKLSS	hemagglutinin	AGL44438	Influenza A virus (A/Shanghai/02/2013(H7N9))	1332244	E3 ubiquitin-protein ligase ZNF598	Q86UK7	62.5	16	5	1	4	19	270	284	0.65	26.9	HSKYREEAMQNRIQID	HSRSRAEARQNRHID	True
1179982	WTLVEPGDKITFEATGNLVVPRYAF	hemagglutinin	ACP41105	Influenza A virus (A/California/04/2009(H1N1))	641501	Steroidogenic acute regulatory protein, mitochondrial	P49675	50	24	2	2	9	22	159	182	0.47	26.9	KITFEATGNLVVPR	KIGKDTFITHELAAEAAGNLVGPR	True
1180540	YKDVILWFSFGASCFILLAIVMGLV	hemagglutinin	AGL44438	Influenza A virus (A/Shanghai/02/2013(H7N9))	1332244	Probable G-protein coupled receptor 162	Q16538	63.16	19	3	2	10	25	179	196	0.33	27.4	FGASCFILLAIVMGLV	FGVCFSLLLLGGIVMGLV	True
1181119	YSTVASSLVLVVSLGAISFWMCSNG	hemagglutinin	ACP41105	Influenza A virus (A/California/04/2009(H1N1))	641501	Phospholipid-transporting ATPase ID	P98198	81.82	11	2	0	3	13	1015	1025	0.24	27.8	TVASSLVLVVS	TVATSLVIVVS	True
1233642	ILWREGDMFPFLDGLINAP	glycoprotein [Marburg marburgvirus]	AFV31349	Lake Victoria marburgvirus - Angola2005	378830	Follistatin-related protein 5	Q8N475	57.14	14	1	1	1	9	441	454	0.17	27.4	ILWREGDMF	ILWREEGLGIGNMF	True
12346	EHLEGGDGTRDTL	envelope glycoprotein G	NP_044666	Human alphaherpesvirus 1 strain 17	10299	WD repeat-containing protein 90	Q96KV7	88.89	9	1	0	4	12	1058	1066	0.09	27.8	EGGDGTRDT	EGGDGARDT	True
1262	AFASRGNHVSPAHYVPESDA	Genome polyprotein	Q913V3	Hepacivirus hominis	3052230	Putative uncharacterized protein encoded by LINC02913	Q8NAJ2	100	8	0	0	6	13	150	157	0.19	27.4	GNHVSPAH	GNHVSPAH	True
1263	AFASRGNHVSPRHYVPESE	polyprotein	AAA52748	Hepatitis C virus subtype 1b	31647	Zinc finger SWIM domain-containing protein 6	Q9HCJ5	62.5	16	3	1	4	19	1155	1167	0.12	27.8	SRGNHVSPRHYVPESE	SRLTHISPRHYSE	True
127939	CPLPPPRSPPVPPPRK	polyprotein	AAB66324	Hepacivirus hominis	3052230	Paired amphipathic helix protein Sin3a	Q96ST3	73.33	15	1	1	2	13	268	282	0.004	32.5	PLPPPRSPPVPP	PLPPYASPRSPPVQP	True
12799	EKLNNLLEGNDSDNDLSLEDF	Phosphoprotein (Protein P)	P03421	Human respiratory syncytial virus A2	11259	Cadherin EGF LAG seven-pass G-type receptor 2	Q9HCU4	54.55	22	2	1	7	20	2707	2728	0.019	30.8	LEGNDSDNDLSLED	LEGQDQQHDPDTDSDSDLSLED	True
1309441	AYSNNSIAIPTNFTISVTTE	S protein [Severe acute respiratory syndrome coronavirus 2]	QII57161	Severe acute respiratory syndrome coronavirus 2	2697049	Slit homolog 3 protein	O75094	64.29	14	5	0	3	16	783	796	0.19	27.4	SNNSIAIPTNFTIS	SNNSISMLTNYTFS	True
1309534	NITRFQTLLALHRSYLTPGD	S protein [Severe acute respiratory syndrome coronavirus 2]	QII57161	Severe acute respiratory syndrome coronavirus 2	2697049	Disheveled-associated activator of morphogenesis 2	Q86T65	76.92	13	2	1	3	14	251	263	0.2	27.4	TRFQTLLALHRS	TRFQTLLNELDRS	True
1309564	QTRAGCLIGAEHVNNSYECD	S protein [Severe acute respiratory syndrome coronavirus 2]	QII57161	Severe acute respiratory syndrome coronavirus 2	2697049	Helicase ARIP4	Q9Y4B4	62.5	16	2	1	2	13	816	831	0.24	27.4	TRAGCLIGAEHV	TRAGCLGVNLIGANRV	True
1309592	TFLLKYNENGTITDAVDCAL	S protein [Severe acute respiratory syndrome coronavirus 2]	QII57161	Severe acute respiratory syndrome coronavirus 2	2697049	Peroxisomal targeting signal 2 receptor	O00628	68.75	16	5	0	5	20	208	223	0.012	31.2	KYNENGTITDAVDCAL	KYNENLLVTGAVDCSL	True
1310738	QLGGLHLLIGLAKRF	Replicase polyprotein 1ab	P0DTD1	Severe acute respiratory syndrome coronavirus 2	2697049	Gamma-parvin	Q9HBI0	81.82	11	2	0	5	15	140	150	0.033	29.1	LHLLIGLAKRF	LHLLVALAKRF	True
1311657	CCSCGSCCKFDEDDSEPVLKGVKL	surface glycoprotein [Severe acute respiratory syndrome coronavirus 2]	QKE11719	Severe acute respiratory syndrome coronavirus 2	2697049	Unconventional myosin-XVI	Q9Y6X6	100	8	0	0	11	18	1404	1411	0.099	29.1	DEDDSEPV	DEDDSEPV	True
1311732	KSFDLGDELGTDPYEDFQENWNTKH	orf1ab polyprotein [Severe acute respiratory syndrome coronavirus 2]	QHD43415	Severe acute respiratory syndrome coronavirus 2	2697049	Sodium channel protein type 4 subunit alpha	P35499	72.73	11	3	0	12	22	633	643	0.41	27.4	DPYEDFQENWN	DPYEYFQQGWN	True
1311750	LPQRQKKQQTVTLLPAADLDDFSK	nucleocapsid phosphoprotein [Severe acute respiratory syndrome coronavirus 2]	QHD43423	Severe acute respiratory syndrome coronavirus 2	2697049	X-linked retinitis pigmentosa GTPase regulator	Q92834	77.78	9	2	0	3	11	521	529	0.35	27.4	QRQKKQQTV	QKQKKQQTI	True
1315054	AVMSLKEGQINDMIL	Replicase polyprotein 1ab	P0DTD1	Severe acute respiratory syndrome coronavirus 2	2697049	Caldesmon	Q05682	88.89	9	1	0	2	10	225	233	0.16	26.9	VMSLKEGQI	VMSLKNGQI	True
13253	ELRQLAQSLIDTKVKEISNQEPLKL	nucleoprotein	AAO86636	Andes virus CHI-7913	1980456	Solute carrier family 22 member 6	Q4U2R8	100	8	0	0	2	9	133	140	0.4	27.4	LRQLAQSL	LRQLAQSL	True
1332093	GLPGTILRTTNGDFL	orf1ab polyprotein [Severe acute respiratory syndrome coronavirus 2]	YP_009724389	Severe acute respiratory syndrome coronavirus 2	2697049	Complement receptor type 1	P17927	71.43	14	1	1	1	14	167	177	0.13	27.4	GLPGTILRTTNGDF	GLPPTITNGDF	True
1337002	IYQAGSTPCNGVEGFNCYFPLQSY	surface glycoprotein [Severe acute respiratory syndrome coronavirus 2]	YP_009724390	Severe acute respiratory syndrome coronavirus 2	2697049	Bifunctional glutamate/proline--tRNA ligase	P07814	62.5	16	1	2	11	23	1072	1085	0.19	28.2	GVEGFNCYFPLQS	GVENCYFPMFVSQS	True
135985	RRGDMSTLNTHG	polyprotein	BAA00518	Coxsackievirus A9	12067	Bifunctional heparan sulfate N-deacetylase/N-sulfotransferase 2	P52849	76.92	13	1	1	2	12	121	133	0.014	30.3	RGDMSTLNTHG	RGDMPTLTDNTHG	True
136894	VIPMVTQIAMTDTTP	Genome polyprotein	P17763	Dengue virus	12637	Contactin-associated protein-like 3B	Q96NU0	88.89	9	1	0	5	13	761	769	0.021	29.9	VTQIAMTDT	VTQIVMTDT	True
1377571	AISASIGDIIQRLDVLEQD	spike protein [Middle East respiratory syndrome-related coronavirus]	YP_009047204	Middle East respiratory syndrome-related coronavirus	1335626	Rab effector Noc2	Q9UNE2	69.23	13	1	1	9	18	58	70	0.077	28.6	IIQRLDVLEQ	VIQRAERLDVLEQ	True
1378250	CSVEDFNVWALSNGFS	ORF1ab polyprotein [Human coronavirus OC43]	YP_009555238	Human coronavirus OC43	31631	Probable proton-coupled zinc antiporter SLC30A4	O14863	61.54	13	5	0	2	14	356	368	0.033	29.5	SVEDFNVWALSNG	SVEDLNIWSLTSG	True
1379358	ECSKASSRSAIEDLLFDKVKLSDV	spike surface glycoprotein [Human coronavirus OC43]	YP_009555241	Human coronavirus OC43	31631	Zinc finger protein 396	Q96N95	81.82	11	2	0	1	11	283	293	0.24	27.8	ECSKASSRSAI	ECAKAFSRSAI	True
1381252	GHSLGRCDIKDLPKEITVATSRTLS	membrane glycoprotein M [SARS coronavirus Tor2]	YP_009825055	SARS coronavirus Tor2	227984	SUMO-specific isopeptidase USPL1	Q5W0Q7	69.23	13	3	1	13	25	550	561	0.61	26.9	PKEITVATSRTLS	PKDISVAPRTLS	True
1382576	IHAEQLTPAWRVYSAGANVFQT	spike protein [Pangolin coronavirus]	QIQ54048	Pangolin coronavirus	2708335	AP-4 complex accessory subunit RUSC1	Q9BVN2	69.23	13	4	0	4	16	731	743	0.15	28.2	EQLTPAWRVYSAG	EQLTQASRVYASG	True
1383061	ITKDEAIKRVRGWVGF	orf1ab polyprotein [Human coronavirus HKU1]	YP_173236	Human coronavirus HKU1	290028	Olfactory receptor 5T1	Q8NG75	66.67	15	1	2	3	13	307	321	0.21	26.9	KDEAIKRVRGW	KDVKEAIKRLLVRNW	True
1383237	KDATPSDFVRATATIP	ORF3a protein [Severe acute respiratory syndrome coronavirus 2]	YP_009724391	Severe acute respiratory syndrome coronavirus 2	2697049	Zinc finger and BTB domain-containing protein 41	Q5SVQ8	69.23	13	4	0	4	16	820	832	0.17	26.9	TPSDFVRATATIP	TPSDLVRHTTTLP	True
1385165	LTITELLQFVTDPSLI	replicase polyprotein 1ab [Human coronavirus NL63]	YP_003766	Human coronavirus NL63	277944	Serine/threonine-protein kinase RIO1	Q9BRS2	64.29	14	5	0	1	14	376	389	0.032	29.5	LTITELLQFVTDPS	MTVRELFEFVTDPS	True
1385329	MADSNGTITVEELKKLLEQWNLVI	membrane glycoprotein [Severe acute respiratory syndrome coronavirus 2]	YP_009724393	Severe acute respiratory syndrome coronavirus 2	2697049	Parathyroid hormone 2 receptor	P49190	80	10	2	0	3	12	27	36	0.15	28.2	DSNGTITVEE	DSDGTITIEE	True
1385614	MSANNGTITVEELKKLLEQWNLVI	membrane protein [Pangolin coronavirus]	QIQ54051	Pangolin coronavirus	2708335	Growth arrest-specific protein 6	Q14393	50	24	4	2	4	24	418	436	0.19	28.2	NNGTITVEELKKLLEQWNLVI	HLNLTVGGIPFHEKDLVQP	True
1386304	NQRSAPRITFGGPTDSTDNN	nucleocapsid protein [SARS coronavirus Tor2]	YP_009825061	SARS coronavirus Tor2	227984	Connector enhancer of kinase suppressor of ras 1	Q969H4	58.82	17	6	1	2	18	559	574	0.093	28.2	QRSAPRITFGGPTDSTD	QRSPRTSFGSLTDSSE	True
1387042	QDVNCTDVSTAIHADQLTPAWRIYS	spike glycoprotein [SARS coronavirus Tor2]	YP_009825051	SARS coronavirus Tor2	227984	Claudin-1	O95832	55.56	18	2	1	8	25	23	34	0.25	27.8	VSTAIHADQLTPAWRIYS	VSTALPQWRIYS	True
1387949	RSVASQSIIAYTMSLGAENSVAYSN	surface glycoprotein [Severe acute respiratory syndrome coronavirus 2]	YP_009724390	Severe acute respiratory syndrome coronavirus 2	2697049	Serine-protein kinase ATM	Q13315	56.25	16	7	0	1	16	2854	2869	0.36	27.4	RSVASQSIIAYTMSLG	RSVATSSIVGYILGLG	True
1388859	SPASSQTSAKSLARSQ	nucleocapsid protein [Human coronavirus 229E]	NP_073556	Human coronavirus 229E	11137	Growth factor receptor-bound protein 14	Q14449	63.16	19	4	2	1	16	419	437	0.08	28.2	SPASSQTSAKSLARSQ	SPTASSQSSATNMAIHRSQ	True
1388946	SQASSRSSSRSRGNSR	nucleocapsid protein [SARS coronavirus Tor2]	YP_009825061	SARS coronavirus Tor2	227984	Transmembrane protein 181	Q9P2C4	40.74	27	2	1	1	13	8	34	0.18	26.9	SQASSRSSSRSRG	RLYTLSKRHFVLVFVVFFICFGLTIFV	True
1388990	SRASSLSRNSSRSSSQ	nucleoprotein [Middle East respiratory syndrome-related coronavirus]	YP_009047211	Middle East respiratory syndrome-related coronavirus	1335626	Transient receptor potential cation channel subfamily V member 5	Q9NQA5	69.23	13	4	0	4	16	686	698	0.11	27.8	SSLSRNSSRSSSQ	SSLSRTASQSSSH	True
1389065	SSGVVNPVMEPIYDEPTTTTSVPL	ORF3a protein [Severe acute respiratory syndrome coronavirus 2]	YP_009724391	Severe acute respiratory syndrome coronavirus 2	2697049	Chromodomain-helicase-DNA-binding protein 9	Q3L8U1	70	10	3	0	8	17	1814	1823	0.083	29.1	VMEPIYDEPT	VMQPIYEEAT	True
1389873	TPSSKRFQPFQQFGRDVSDFTDSVR	spike glycoprotein [SARS coronavirus Tor2]	YP_009825051	SARS coronavirus Tor2	227984	Ectonucleoside triphosphate diphosphohydrolase 1	P49961	62.5	16	3	1	1	13	299	314	0.009	32	TPSSKRFQPFQQF	TPCTKRFEMTLPFQQF	True
1390918	VSVEQLLASIQHLHEG	replicase polyprotein 1ab [Human coronavirus NL63]	YP_003766	Human coronavirus NL63	277944	Ankyrin repeat and EF-hand domain-containing protein 1	Q9NU02	71.43	14	3	1	2	15	371	383	0.18	26.9	SVEQLLASIQHLHE	SSEQLAAIAHLHE	True
1390952	VTLGDFTIMSGRMSLT	orf1ab polyprotein [Human coronavirus HKU1]	YP_173236	Human coronavirus HKU1	290028	HHIP-like protein 1	Q96JK4	76.92	13	0	2	4	15	496	506	0.055	28.6	GDFTIMSGRMSL	GDFMSGRLMSL	True
1390975	VTTTLEETKFLTENLLLYA	ORF1ab polyprotein [Pangolin coronavirus]	QIQ54047	Pangolin coronavirus	2708335	Dapper homolog 1	Q9NYF0	76.92	13	2	1	5	17	99	110	0.26	26.9	LEETKFLTENLLL	LEEKFLEENILL	True
1392143	ERSGARSKQRRPQGLPNNTA	Nucleoprotein	P0DTC9	Severe acute respiratory syndrome coronavirus 2	2697049	GATOR2 complex protein WDR59	Q6PJI9	88.89	9	1	0	9	17	755	763	0.18	27.4	QRRPQGLPN	QSRPQGLPN	True
1392162	FYAEGSRGGSQASSRSSSRS	Nucleoprotein	P0DTC9	Severe acute respiratory syndrome coronavirus 2	2697049	Microtubule-actin cross-linking factor 1, isoforms 1/2/3/4/5	Q9UPN3	73.33	15	4	0	5	19	7313	7327	0.002	33.7	GSRGGSQASSRSSSR	GSRAGSRAGSRASSR	True
1392246	KRTATKAYNVTQAFGRRGPE	Nucleoprotein	P0DTC9	Severe acute respiratory syndrome coronavirus 2	2697049	Nuclear GTPase SLIP-GC	Q68CJ6	73.33	15	2	2	1	15	455	467	0.078	28.6	KRTATKAYNVTQAFG	KRTVTKYVTEAFG	True
1392265	LIRQGTDYKHWPQIAQFAPS	Nucleoprotein	P0DTC9	Severe acute respiratory syndrome coronavirus 2	2697049	Aromatic-L-amino-acid decarboxylase	P20711	64.29	14	1	2	1	14	342	351	0.26	26.9	LIRQGTDYKHWPQI	LITDYRHWQI	True
1397378	NGVGYQPHRVVVLSF	surface glycoprotein [Severe acute respiratory syndrome coronavirus 2]	QQW60654	Severe acute respiratory syndrome coronavirus 2	2697049	Cysteine sulfinic acid decarboxylase	Q9Y600	52.94	17	1	1	3	12	453	469	0.16	26.9	VGYQPHRVVV	IGYQPHGTRGNFFRVVV	True
1397407	RPQGLPNNTASWFTALTQHGK	Nucleoprotein	P0DTC9	Severe acute respiratory syndrome coronavirus 2	2697049	Mitogen-activated protein kinase kinase kinase kinase 3	Q8IVH8	77.78	9	2	0	6	14	759	767	0.14	27.8	PNNTASWFT	PNSTSSWFT	True
1406539	AAFATHVCFKDC	1ab polyprotein [Human coronavirus NL63]	ABE97136	Human coronavirus NL63	277944	Steryl-sulfatase	P08842	100	7	0	0	3	9	482	488	0.089	27.4	FATHVCF	FATHVCF	True
1406557	AAFNWVLLACTL	ORF1ab [Middle East respiratory syndrome-related coronavirus]	AVV62524	Middle East respiratory syndrome-related coronavirus	1335626	Complement C1q tumor necrosis factor-related protein 2	Q9BXJ5	87.5	8	1	0	5	12	4	11	0.14	26.9	WVLLACTL	WVLLACAL	True
1406605	AAIDLAYNKLQS	ORF1ab [Middle East respiratory syndrome-related coronavirus]	AVV62524	Middle East respiratory syndrome-related coronavirus	1335626	Pre-mRNA-processing-splicing factor 8	Q6P2Q9	81.82	11	1	1	2	12	1704	1713	0.16	26.9	AIDLAYNKLQS	AIDLAYNLHS	True
1406629	AAINFNQPLVVD	spike protein [Middle East respiratory syndrome-related coronavirus]	AUM60024	Middle East respiratory syndrome-related coronavirus	1335626	PDZ and LIM domain protein 3	Q53GG5	77.78	9	2	0	3	11	21	29	0.064	27.8	INFNQPLVV	IDFNQPLVI	True
1406792	AANNGHKQIVKS	ORF4b protein [Middle East respiratory syndrome-related coronavirus]	AUM60017	Middle East respiratory syndrome-related coronavirus	1335626	Ankyrin repeat domain-containing protein 50	Q9ULJ7	72.73	11	3	0	1	11	1085	1095	0.14	26.9	AANNGHKQIVK	AAKNGHSQIIK	True
1406808	AANTVIWDHKRE	non-structural polyprotein 1ab [Bat SARS-like coronavirus]	AVP78041	Bat SARS-like coronavirus	1508227	Complement component receptor 1-like protein	Q2VPA4	87.5	8	1	0	3	10	142	149	0.054	28.2	NTVIWDHK	NTVIWDNK	True
1406817	AAPAAPRAVSFA	nucleoprotein [Middle East respiratory syndrome-related coronavirus]	AQZ41292	Middle East respiratory syndrome-related coronavirus	1335626	Cathepsin F	Q9UBX1	81.82	11	2	0	1	11	19	29	0.15	26.9	AAPAAPRAVSF	AAPAQPRAASF	True
1406902	AASNIFVVNKDT	ORF1a polyprotein [Coronavirus Neoromicia/PML-PHE1/RSA/2011]	AIG13097	Middle East respiratory syndrome-related coronavirus	1335626	Dynein axonemal assembly factor 1	Q8NEP3	80	10	2	0	3	12	604	613	0.06	28.2	SNIFVVNKDT	SNIFAVSKDT	True
1406904	AASSAVKLQNNE	ORF1ab polyprotein [Middle East respiratory syndrome-related coronavirus]	AUM60013	Middle East respiratory syndrome-related coronavirus	1335626	Endogenous retrovirus group K member 5 Env polyprotein	Q9HDB8	81.82	11	2	0	2	12	137	147	0.064	27.8	ASSAVKLQNNE	ANSAVILQNNE	True
1407042	AAYNGPPQGAFH	orf1ab polyprotein [Human coronavirus HKU1]	ABD75599	Human coronavirus HKU1	290028	Arginine/serine-rich protein PNISR	Q8TF01	75	12	2	1	1	12	170	180	0.069	27.8	AAYNGPPQGAFH	AAFGPPQGGFH	True
1407136	ACFYVGVQSIEE	ORF1ab polyprotein [Middle East respiratory syndrome-related coronavirus]	AUM60013	Middle East respiratory syndrome-related coronavirus	1335626	Cyclin-G1	P51959	72.73	11	3	0	2	12	101	111	0.067	27.8	CFYVGVQSIEE	CFYLAVKSIEE	True
1407218	ACNTVKDILSKE	ORF1ab polyprotein [Middle East respiratory syndrome-related coronavirus]	AUM60013	Middle East respiratory syndrome-related coronavirus	1335626	Integrator complex subunit 8	Q75QN2	88.89	9	1	0	1	9	386	394	0.039	28.6	ACNTVKDIL	ACNTVRDIL	True
1407393	ADETQALPQRQKKQQTVTLLPAADL	Nucleoprotein	P0DTC9	Severe acute respiratory syndrome coronavirus 2	2697049	X-linked retinitis pigmentosa GTPase regulator	Q92834	77.78	9	2	0	9	17	521	529	0.42	27.4	QRQKKQQTV	QKQKKQQTI	True
1407514	ADLQHEDSDDDG	ORF1ab polyprotein [Middle East respiratory syndrome-related coronavirus]	ATQ39389	Middle East respiratory syndrome-related coronavirus	1335626	Transmembrane protein 185B	Q9H7F4	77.78	9	2	0	2	10	298	306	0.1	27.4	DLQHEDSDD	DLHHEDSED	True
1407674	ADVMRYNFNFSS	spike protein precursor [Human coronavirus NL63]	AVA26873	Human coronavirus NL63	277944	Nucleolar pre-ribosomal-associated protein 1	O60287	77.78	9	2	0	3	11	573	581	0.032	29.1	VMRYNFNFS	VMQYNFDFS	True
1407914	AELSVSARMVWR	ORF1ab [Middle East respiratory syndrome-related coronavirus]	AVV62524	Middle East respiratory syndrome-related coronavirus	1335626	LETM1 domain-containing protein LETM2, mitochondrial	Q2VYF4	87.5	8	1	0	5	12	146	153	0.047	28.2	VSARMVWR	VAARMVWR	True
1407976	AETTVCTVALAS	anti-receptor protein, partial [Human coronavirus 229E]	CAA71146	Human coronavirus 229E	11137	Pro-interleukin-16	Q14005	80	10	2	0	1	10	1228	1237	0.08	27.8	AETTVCTVAL	AEATVCTVTL	True
1408053	AFAYSQMKPHVR	ORF1a polyprotein [Coronavirus Neoromicia/PML-PHE1/RSA/2011]	AIG13097	Middle East respiratory syndrome-related coronavirus	1335626	Disintegrin and metalloproteinase domain-containing protein 28	Q9UKQ2	100	7	0	0	5	11	728	734	0.1	27.4	SQMKPHV	SQMKPHV	True
1408178	AFIAFNHPIQVD	spike glycoprotein [Middle East respiratory syndrome-related coronavirus]	ASU90142	Middle East respiratory syndrome-related coronavirus	1335626	Reticulocalbin-2	Q14257	72.73	11	3	0	2	12	174	184	0.13	26.9	FIAFNHPIQVD	FIAFEHPEEVD	True
1408186	AFIGVLDITDAA	replicase polyprotein 1a [Human coronavirus 229E]	AFR79249	Human coronavirus 229E	11137	Myosin-15	Q9Y2K3	87.5	8	1	0	2	9	468	475	0.12	27.4	FIGVLDIT	LCINFTNE	True
1408265	AFLTQYITRMTA	ORF4b [Middle East respiratory syndrome-related coronavirus]	AVV62529	Middle East respiratory syndrome-related coronavirus	1335626	Golgi apparatus protein 1	Q92896	87.5	8	1	0	5	12	218	225	0.078	27.8	QYITRMTA	QYITKMTA	True
1408505	AFYRDLYSSPTT	ORF1ab [Middle East respiratory syndrome-related coronavirus]	AXN92247	Middle East respiratory syndrome-related coronavirus	1335626	Transforming growth factor beta activator LRRC33	Q86YC3	81.82	11	0	1	2	10	286	296	0.041	28.6	FYRDLYSSP	FYRDLYNTSSP	True
1408698	AGIRDLICVQSY	surface protein [Human coronavirus OC43]	CAA83661	Human coronavirus OC43	31631	Protein PTHB1	Q3SYG4	87.5	8	1	0	4	11	149	156	0.1	27.4	RDLICVQS	RDLICIQS	True
1408706	AGKNKAAPKVVT	N protein [Middle East respiratory syndrome-related coronavirus]	AVV62533	Middle East respiratory syndrome-related coronavirus	1335626	Xin actin-binding repeat-containing protein 2	A4UGR9	88.89	9	1	0	3	11	2670	2678	0.12	26.9	KNKAAPKVV	KNKSAPKVV	True
1408928	AGVGVIRISNDT	spike glycoprotein [Human coronavirus 229E]	AIW52741	Human coronavirus 229E	11137	Protein strawberry notch homolog 2	Q9Y2G9	77.78	9	2	0	4	12	647	655	0.15	26.9	GVIRISNDT	GVIRISDDS	True
1409017	AHELHHHMRVPI	ORF4b [Middle East respiratory syndrome-related coronavirus]	AVV62529	Middle East respiratory syndrome-related coronavirus	1335626	Transducin-like enhancer protein 4	Q04727	100	7	0	0	5	11	427	433	0.067	27.8	HHHMRVP	HHHMRVP	True
1409321	AILNTVTFCDHM	ORF1ab, partial [Middle East respiratory syndrome-related coronavirus]	AGV08514	Middle East respiratory syndrome-related coronavirus	1335626	Tensin-1	Q9HBL0	100	8	0	0	3	10	1663	1670	0.017	29.9	LNTVTFCD	IIPLALPC	True
1409405	AIPPNTNLRSGR	spike protein [Coronavirus Neoromicia/PML-PHE1/RSA/2011]	AGY29650	Middle East respiratory syndrome-related coronavirus	1335626	RNA-binding protein 44	Q6ZP01	90	10	0	1	2	10	985	994	0.051	28.2	IPPNTNLRS	IPPNTLNLRS	True
1409729	AKGLLQVGDSVL	polyprotein ORF1ab [Middle East respiratory syndrome-related coronavirus]	ALA49901	Middle East respiratory syndrome-related coronavirus	1335626	Glutamate receptor-interacting protein 2	Q9C0E4	90	10	1	0	3	12	500	509	0.043	28.6	GLLQVGDSVL	GLLQVGDRVL	True
1409769	AKIVGGAPIWFN	ORF1ab [Middle East respiratory syndrome-related coronavirus]	AVN89451	Middle East respiratory syndrome-related coronavirus	1335626	Tyrosine-protein phosphatase non-receptor type 9	P43378	88.89	9	0	1	3	11	188	195	0.099	27.4	IVGGAPIWF	IVGAPIWF	True
1409904	AKQDTGHYFYRS	spike protein [Bat SARS-like coronavirus]	AVP78042	Bat SARS-like coronavirus	1508227	Immunoglobulin superfamily member 1	Q8N6C5	80	10	0	1	3	10	289	298	0.1	27.4	QDTGHYFY	QDTGHYLCFY	True
1410072	ALAKQYAAQRIA	ORF4a [Middle East respiratory syndrome-related coronavirus]	AMQ48995	Middle East respiratory syndrome-related coronavirus	1335626	Dymeclin	Q7RTS9	100	7	0	0	5	11	479	485	0.16	26.9	QYAAQRI	QYAAQRI	True
1410106	ALAVRLTANVGR	replicase polyprotein 1a [Human coronavirus HKU1]	ARU07575	Human coronavirus HKU1	290028	ATP synthase subunit a	P00846	90	10	1	0	1	10	155	164	0.035	28.6	ALAVRLTANV	ALAVRLTANI	True
1410141	ALDDATRNYIIT	ORF4b [Middle East respiratory syndrome-related coronavirus]	AHL18094	Middle East respiratory syndrome-related coronavirus	1335626	Thyroglobulin	P01266	66.67	12	3	1	1	11	2579	2590	0.088	27.8	ALDDATRNYII	ALENATRDYFII	True
1410143	ALDDDARTFVQS	replicase polyprotein [Human coronavirus OC43]	AEN19363	Human coronavirus OC43	31631	Acetyl-CoA carboxylase 2	O00763	56.25	16	2	1	2	12	1433	1448	0.11	27.4	LDDDARTFVQS	LEDEALVPILRTFVQS	True
1410598	ALRHFDQNIEVL	ORF1ab [Middle East respiratory syndrome-related coronavirus]	AVN89363	Middle East respiratory syndrome-related coronavirus	1335626	Zinc finger protein 532	Q9HCE3	87.5	8	1	0	3	10	922	929	0.043	28.6	RHFDQNIE	RHFDQHIE	True
1411021	ANCVNCTDDRCV	ORF1ab [Middle East respiratory syndrome-related coronavirus]	AXN92247	Middle East respiratory syndrome-related coronavirus	1335626	Protocadherin-17	O14917	52.94	17	0	1	3	11	937	953	0.11	27.4	CVNCTDDRC	CVNCTDECRVLGHSDRC	True
1411177	ANIVYEPSTPIS	ORF1ab polyprotein [Middle East respiratory syndrome-related coronavirus]	AUM60013	Middle East respiratory syndrome-related coronavirus	1335626	Claudin-5	O00501	56.25	16	3	1	1	12	140	155	0.084	27.4	ANIVYEPSTPIS	ANIVVREFYDPSVPVS	True
1411241	ANLKLPSHDVTV	ORF3 protein [Human coronavirus NL63]	AVA26874	Human coronavirus NL63	277944	NACHT, LRR and PYD domains-containing protein 3	Q96P20	90	10	1	0	3	12	551	560	0.017	29.9	LKLPSHDVTV	LKLPSRDVTV	True
1411364	ANSEALNNLLQQ	spike protein [Human coronavirus OC43]	AWW13566	Human coronavirus OC43	31631	Bromo adjacent homology domain-containing 1 protein	Q8TBE0	88.89	9	1	0	2	10	123	131	0.092	27.4	NSEALNNLL	NAEALNNLL	True
1411541	APDVMLNISTPN	surface protein [Human coronavirus OC43]	CAA83660	Human coronavirus OC43	31631	E3 ubiquitin-protein ligase pellino homolog 3	Q8N2H9	80	10	2	0	2	11	105	114	0.06	28.2	PDVMLNISTP	PDVMHHISTP	True
1411720	APPTGVYELHGY	spike protein [Human coronavirus OC43]	AIL49485	Human coronavirus OC43	31631	Dynein axonemal heavy chain 1	Q9P2D7	72.73	11	1	1	2	12	3988	3996	0.098	27.4	PPTGVYELHGY	VEDVTQNIL	True
1411807	APTNVYMRTTHA	ORF1a polyprotein [Coronavirus Neoromicia/PML-PHE1/RSA/2011]	AIG13097	Middle East respiratory syndrome-related coronavirus	1335626	Kinesin-like protein KIF24	Q5T7B8	72.73	11	1	1	3	11	285	295	0.12	26.9	TNVYMRTTH	TNQDVYMKTTH	True
1411873	AQAFETPAVQFS	ORF1ab [Middle East respiratory syndrome-related coronavirus]	AVV62535	Middle East respiratory syndrome-related coronavirus	1335626	Angiopoietin-1 receptor	Q02763	66.67	15	1	1	1	11	782	796	0.098	27.4	AQAFETPAVQF	AQAFQNVREEPAVQF	True
1412051	AQQEVTHIAEDV	replicase polyprotein 1a [Human coronavirus 229E]	APT69889	Human coronavirus 229E	11137	Inactive phospholipase C-like protein 1	Q15111	66.67	12	4	0	1	12	341	352	0.063	28.2	AQQEVTHIAEDV	AEQGVTHITEDI	True
1412224	ARGWVVGTISST	replicase polyprotein [Human coronavirus OC43]	AEN19363	Human coronavirus OC43	31631	Pappalysin-1	Q13219	81.82	11	0	1	2	10	151	161	0.041	28.6	RGWVVGTIS	RGWVVGIHTIS	True
1412308	ARMTYTCQCGSE	ORF1ab polyprotein [Middle East respiratory syndrome-related coronavirus]	ATQ39389	Middle East respiratory syndrome-related coronavirus	1335626	Histone-lysine N-methyltransferase EHMT2	Q96KQ7	87.5	8	1	0	5	12	1166	1173	0.14	26.9	YTCQCGSE	FTCQCGSE	True
1412378	ARTFWAWNPEVN	membrane protein [Human coronavirus 229E]	AST12967	Human coronavirus 229E	11137	LIM and calponin homology domains-containing protein 1	Q9UPQ0	85.71	7	1	0	4	10	765	771	0.081	27.8	FWAWNPE	FWAWDPE	True
1412487	ASDGYFRLMANP	replicase polyprotein 1ab [Human coronavirus 229E]	QEO75983	Human coronavirus 229E	11137	Coiled-coil domain-containing protein 80	Q76M96	77.78	9	2	0	1	9	159	167	0.11	27.4	ASDGYFRLM	ASEGYYRLM	True
1412647	ASIVDIIQRLDV	S protein [Middle East respiratory syndrome-related coronavirus]	AGV08438	Middle East respiratory syndrome-related coronavirus	1335626	Cilia- and flagella-associated protein 46	Q8IYW2	100	8	0	0	5	12	359	366	0.028	29.1	DIIQRLDV	DIIQRLDV	True
1412726	ASLSGPISPTNL	internal protein [Bovine coronavirus E-DB2-TC]	ACT10990	Betacoronavirus 1	694003	3'-5' exoribonuclease HELZ2	Q9BYK8	100	8	0	0	4	11	334	341	0.049	28.2	SGPISPTN	KFELCPKP	True
1412905	ASSSGPISPTNL	protein I [Human coronavirus OC43]	AOL02458	Human coronavirus OC43	31631	3'-5' exoribonuclease HELZ2	Q9BYK8	83.33	12	0	1	2	11	330	341	0.027	29.1	SSSGPISPTN	PGLSKFELCPKP	True
1413158	ATFNYLLDLAGL	ORF1a polyprotein [Middle East respiratory syndrome-related coronavirus]	AZK15899	Middle East respiratory syndrome-related coronavirus	1335626	DNA topoisomerase 2-alpha	P11388	87.5	8	1	0	2	9	1124	1131	0.14	26.9	TFNYLLDL	TFNYLLDM	True
1413774	AVGQMEDVNLND	N protein [Middle East respiratory syndrome-related coronavirus]	AVV62544	Middle East respiratory syndrome-related coronavirus	1335626	Leucine-rich repeat and fibronectin type III domain-containing protein 1	Q9P244	81.82	11	0	1	1	11	181	189	0.11	27.4	AVGQMEDVNLN	AVGQMVNLN	True
1413989	AVNNSKPYFLKN	ORF5 [Middle East respiratory syndrome-related coronavirus]	AVV62541	Middle East respiratory syndrome-related coronavirus	1335626	SH3 domain-binding protein 5	O60239	75	12	2	1	1	11	204	215	0.062	28.2	AVNNSKPYFLK	AINKSKPYFELK	True
1414182	AVVIREPVHLLS	orf1ab polyprotein [Human coronavirus HKU1]	ARB07436	Human coronavirus HKU1	290028	Scinderin	Q9Y6U3	64.71	17	1	1	1	12	468	484	0.026	29.5	AVVIREPVHLLS	AVQIRVSQGKEPVHLLS	True
1414184	AVVKLYCPACHN	non-structural polyprotein 1ab [Bat SARS-like coronavirus]	AVP78030	Bat SARS-like coronavirus	1508227	Casein kinase II subunit beta	P67870	80	10	2	0	1	10	131	140	0.13	26.9	AVVKLYCPAC	AMVKLYCPKC	True
1414666	AYQLYMIDPAGV	replicase polyprotein [Human coronavirus OC43]	AEN19363	Human coronavirus OC43	31631	Proteasome subunit alpha type-3	P25788	90	10	1	0	3	12	148	157	0.003	32	QLYMIDPAGV	QLYMIDPSGV	True
1414713	AYSQMKPHVRYD	ORF1a polyprotein [Coronavirus Neoromicia/PML-PHE1/RSA/2011]	AIG13097	Middle East respiratory syndrome-related coronavirus	1335626	Disintegrin and metalloproteinase domain-containing protein 28	Q9UKQ2	90	10	0	1	3	12	728	736	0.02	29.5	SQMKPHVRYD	SQMKPHVYD	True
1415367	CDIDNWLNKVSV	spike glycoprotein, partial [Human coronavirus HKU1]	AMM42407	Human coronavirus HKU1	290028	AF4/FMR2 family member 4	Q9UHB7	100	7	0	0	4	10	475	481	0.086	27.8	DNWLNKV	DNWLNKV	True
1416395	CILEPRSGNYCP	S protein [Middle East respiratory syndrome-related coronavirus]	AVN89387	Middle East respiratory syndrome-related coronavirus	1335626	Fibrinogen gamma chain	P02679	66.67	12	4	0	1	12	35	46	0.062	28.2	CILEPRSGNYCP	CILDERFGSYCP	True
1416526	CKCGVKQEQCTG	replicase polyprotein 1ab [Human coronavirus OC43]	ARE30011	Human coronavirus OC43	31631	Claudin-17	P56750	80	10	2	0	3	12	100	109	0.14	26.9	CGVKQEQCTG	CGMKQVQCTG	True
1417258	CNIESWLNDKSV	Spike glycoprotein [Human coronavirus OC43]	AIX10749	Human coronavirus OC43	31631	Protein DENND6B	Q8NEG7	70	10	3	0	2	11	521	530	0.066	27.8	NIESWLNDKS	NIETWMKDKS	True
1417304	CNNLVQTYLKSD	replicase polyprotein 1ab [Human coronavirus OC43]	AIV42002	Human coronavirus OC43	31631	Protein monoglycylase TTLL8	A6PVC2	75	12	3	0	1	12	449	460	0.017	29.9	CNNLVQTYLKSD	CNNAVQKYLKND	True
1417410	CNWFVQSDKCSV	replicase polyprotein 1ab [Human coronavirus OC43]	AGT51787	Human coronavirus OC43	31631	Hydrocephalus-inducing protein homolog	Q4G0P3	77.78	9	2	0	1	9	1731	1739	0.13	26.9	CNWFVQSDK	CEWFVQSQK	True
1417776	CRKCNLAFRLTS	ORF1ab, partial [Middle East respiratory syndrome-related coronavirus]	AGV08522	Middle East respiratory syndrome-related coronavirus	1335626	Zinc finger protein 488	Q96MN9	83.33	12	2	0	1	12	277	288	0.002	32.9	CRKCNLAFRLTS	CAKCNLSFRLTS	True
1417811	CRPDARFHDFTP	ORF4b [Middle East respiratory syndrome-related coronavirus]	AVV62529	Middle East respiratory syndrome-related coronavirus	1335626	Scaffold attachment factor B2	Q14151	88.89	9	1	0	2	10	760	768	0.073	27.8	RPDARFHDF	RPDHRFHDF	True
1418091	CSSTSDEIRRNG	spike protein [Coronavirus Neoromicia/PML-PHE1/RSA/2011]	AGY29650	Middle East respiratory syndrome-related coronavirus	1335626	Mitogen-activated protein kinase kinase kinase 4	Q9Y6R4	88.89	9	1	0	2	10	784	792	0.095	27.4	SSTSDEIRR	SSASDEIRR	True
1418302	CTLDPITLKTPD	spike surface glycoprotein [Human coronavirus OC43]	AXX83339	Human coronavirus OC43	31631	Neurexin-1	Q9ULB1	72.73	11	3	0	2	12	478	488	0.14	26.9	TLDPITLKTPD	TLDPITFETPE	True
1418320	CTLRDTLEYYAQ	ORF1ab polyprotein [Middle East respiratory syndrome-related coronavirus]	AUM60013	Middle East respiratory syndrome-related coronavirus	1335626	Pleckstrin homology domain-containing family A member 4	Q9H4M7	87.5	8	1	0	2	9	460	467	0.16	26.9	TLRDTLEY	TLRETLEY	True
1418384	CTRDPVGFCLSN	ORF1a polyprotein [Coronavirus Neoromicia/PML-PHE1/RSA/2011]	AIG13097	Middle East respiratory syndrome-related coronavirus	1335626	Hemicentin-1	Q96RW7	81.82	11	1	1	3	12	5509	5519	0.11	27.4	RDPVGFCLSN	RDPVSGFCLKN	True
1418411	CTTAVMTYSNFG	spike protein [Human coronavirus NL63]	AIW52843	Human coronavirus NL63	277944	Myeloid leukemia factor 1	P58340	58.33	12	5	0	1	12	106	117	0.16	26.9	CTTAVMTYSNFG	CSSSVMTYSKIG	True
1418635	CVLGLVNSSLSV	S protein [Middle East respiratory syndrome-related coronavirus]	ALL26396	Middle East respiratory syndrome-related coronavirus	1335626	Protein CBFA2T1	Q06455	72.73	11	3	0	2	12	152	162	0.065	27.8	VLGLVNSSLSV	VLGLVNSTLTI	True
1418995	CYMHQMELANGT	ORF1ab [Middle East respiratory syndrome-related coronavirus]	AXN92247	Middle East respiratory syndrome-related coronavirus	1335626	[F-actin]-monooxygenase MICAL3	Q7RTP6	77.78	9	2	0	3	11	1620	1628	0.056	28.2	MHQMELANG	MQQMELASG	True
1419119	DAARQVAWELHR	ORF4a protein [Middle East respiratory syndrome-related coronavirus]	AUM60016	Middle East respiratory syndrome-related coronavirus	1335626	Cyclic nucleotide-gated channel beta-1	Q14028	75	12	3	0	1	12	251	262	0.092	27.4	DAARQVAWELHR	DPARLVAWVLHR	True
1419120	DAARQVAWQLHR	ORF4a [Middle East respiratory syndrome-related coronavirus]	AVV62539	Middle East respiratory syndrome-related coronavirus	1335626	Cyclic nucleotide-gated channel beta-1	Q14028	75	12	3	0	1	12	251	262	0.087	27.8	DAARQVAWQLHR	DPARLVAWVLHR	True
1420444	DFFVFDVDKTKT	ORF1ab polyprotein [Coronavirus Neoromicia/PML-PHE1/RSA/2011]	AGR87639	Middle East respiratory syndrome-related coronavirus	1335626	Plexin-D1	Q9Y4D7	87.5	8	1	0	3	10	1781	1788	0.11	27.4	FVFDVDKT	FVFDIDKT	True
1421783	DITNTNMSRGRG	N protein [Middle East respiratory syndrome-related coronavirus]	ATG84708	Middle East respiratory syndrome-related coronavirus	1335626	Protein broad-minded	Q96NH3	77.78	9	2	0	1	9	279	287	0.16	26.9	DITNTNMSR	DITNPNMTR	True
1421836	DIWRPEKKYLRY	ns12.9 [Human coronavirus OC43]	YP_009555242	Human coronavirus OC43	31631	Dystonin	Q03001	72.73	11	1	1	1	11	7185	7193	0.092	27.4	DIWRPEKKYLR	DIWRKKYMR	True
1422028	DKNLQDLWLLYK	replicase polyprotein 1ab [Human coronavirus OC43]	AGT51568	Human coronavirus OC43	31631	Rho GTPase-activating protein 17	Q68EM7	87.5	8	1	0	1	8	354	361	0.12	27.4	DKNLQDLW	DKKLQDLW	True
1422528	DLPICVYDRLPV	hemagglutinin-esterase protein [Human coronavirus OC43]	AIL49324	Human coronavirus OC43	31631	Cilia- and flagella-associated protein 74	Q9C0B2	80	10	2	0	1	10	810	819	0.15	26.9	DLPICVYDRL	DLKICMYDRL	True
1422571	DLQLNKLGTDDP	N protein [Middle East respiratory syndrome-related coronavirus]	ATG84774	Middle East respiratory syndrome-related coronavirus	1335626	Glutathione reductase, mitochondrial	P00390	76.92	13	1	1	1	11	341	353	0.14	26.9	DLQLNKLGTDD	DLSLNKLGIQTDD	True
1422916	DNDDDNDDQIVV	replicase polyprotein 1a [Human coronavirus HKU1]	ARU07575	Human coronavirus HKU1	290028	MKI67 FHA domain-interacting nucleolar phosphoprotein	Q9BYG3	80	10	2	0	2	11	253	262	0.037	28.6	NDDDNDDQIV	NDDDKDDEIV	True
1423038	DNKIMTFYPKMQ	replicase polyprotein 1ab [Human coronavirus HKU1]	ARU07574	Human coronavirus HKU1	290028	Lysine-specific demethylase 4A	O75164	70	10	3	0	3	12	13	22	0.028	29.1	KIMTFYPKMQ	RIMTFYPTME	True
1423494	DQATHPEALPQV	ORF8b [Middle East respiratory syndrome-related coronavirus]	AVV62545	Middle East respiratory syndrome-related coronavirus	1335626	BCL-6 corepressor	Q6W2J9	80	10	2	0	2	11	1239	1248	0.16	26.9	QATHPEALPQ	QATQPEAIPQ	True
1423658	DQWFKNQTLVAP	surface protein [Human coronavirus OC43]	CAA83661	Human coronavirus OC43	31631	Importin-11	Q9UI26	88.89	9	1	0	1	9	471	479	0.066	27.8	DQWFKNQTL	DQWFKNQLL	True
1423825	DRQIHQAQLTDK	ORF1ab [Middle East respiratory syndrome-related coronavirus]	AVV62524	Middle East respiratory syndrome-related coronavirus	1335626	Sal-like protein 2	Q9Y467	70	10	3	0	2	11	192	201	0.089	27.8	RQIHQAQLTD	RQIHQMQMTE	True
1423848	DRTELPQLVNAN	S protein [Middle East respiratory syndrome-related coronavirus]	ATG84679	Middle East respiratory syndrome-related coronavirus	1335626	S-formylglutathione hydrolase	P10768	88.89	9	1	0	4	12	127	135	0.023	29.5	ELPQLVNAN	ELPQLINAN	True
1424298	DSTLIGDCVTVH	ORF1ab polyprotein [Severe acute respiratory syndrome coronavirus 2]	QSV83056	Severe acute respiratory syndrome coronavirus 2	2697049	E3 ubiquitin-protein ligase HECTD3	Q5T447	64.71	17	1	2	1	12	329	345	0.075	27.8	DSTLIGDCVTVH	DETLIGDVCVLEDMTVH	True
1424511	DTGVIYGFNSTE	hemagglutinin-esterase protein [Human coronavirus OC43]	AIL49343	Human coronavirus OC43	31631	Translation initiation factor IF-2, mitochondrial	P46199	100	7	0	0	3	9	569	575	0.15	26.9	GVIYGFN	GVIYGFN	True
1424514	DTGVQVVDYLTR	ORF1ab [Middle East respiratory syndrome-related coronavirus]	AVV62524	Middle East respiratory syndrome-related coronavirus	1335626	Astrotactin-1	O14525	80	10	2	0	3	12	1059	1068	0.12	27.4	GVQVVDYLTR	GVQIVDYLLR	True
1424671	DTSGIHNRVIAI	ORF3 [Middle East respiratory syndrome-related coronavirus]	AVV62527	Middle East respiratory syndrome-related coronavirus	1335626	Protein phosphatase 1 regulatory subunit 3F	Q6ZSY5	75	12	2	1	1	11	649	660	0.14	26.9	DTSGIHNRVIA	DTSSLHMNRVIA	True
1426749	EEAFYRDLYSSP	ORF1ab [Middle East respiratory syndrome-related coronavirus]	AXN92247	Middle East respiratory syndrome-related coronavirus	1335626	Transforming growth factor beta activator LRRC33	Q86YC3	81.82	11	0	1	4	12	286	296	0.044	28.6	FYRDLYSSP	FYRDLYNTSSP	True
1426889	EEIVINGRTYVC	replicase polyprotein 1ab [Human coronavirus 229E]	AST12962	Human coronavirus 229E	11137	Glycosyltransferase 1 domain-containing protein 1	Q96MS3	80	10	2	0	2	11	311	320	0.12	26.9	EIVINGRTYV	EIVVNGREYV	True
1427022	EETILLRKYGRG	ORF1a polyprotein [Coronavirus Neoromicia/PML-PHE1/RSA/2011]	AIG13097	Middle East respiratory syndrome-related coronavirus	1335626	Plasma membrane calcium-transporting ATPase 2	Q01814	81.82	11	1	1	2	11	932	942	0.16	26.9	ETILLRKYGR	ETLLLRKPYGR	True
1427103	EFAKNLPKYVKP	spike protein [Human coronavirus NL63]	AWK59979	Human coronavirus NL63	277944	Leucine-rich repeat transmembrane protein FLRT3	Q9NZU0	81.82	11	2	0	1	11	97	107	0.008	30.8	EFAKNLPKYVK	EFPTNLPKYVK	True
1427260	EFSCDGISPDAI	S protein [Middle East respiratory syndrome-related coronavirus]	AVV62537	Middle East respiratory syndrome-related coronavirus	1335626	Mitogen-activated protein kinase kinase kinase kinase 4	O95819	72.73	11	3	0	2	12	881	891	0.029	29.1	FSCDGISPDAI	FSCDGMRPEAI	True
1427323	EFVIARTGHFYI	spike glycoprotein [Human coronavirus 229E]	AIW52745	Human coronavirus 229E	11137	RNA-binding protein 20	Q5T481	72.73	11	2	1	1	11	1153	1162	0.16	26.9	EFVIARTGHFY	EFVVPRTGFY	True
1427331	EFVREEVDIIEQ	ORF1ab [Human coronavirus NL63]	AWK59942	Human coronavirus NL63	277944	ELL-associated factor 1	Q96JC9	88.89	9	1	0	4	12	178	186	0.095	27.4	REEVDIIEQ	RAEVDIIEQ	True
1427401	EGEDVIFSQFDS	replicase polyprotein 1ab [Human coronavirus OC43]	AVQ05261	Human coronavirus OC43	31631	Patatin-like phospholipase domain-containing protein 2	Q96AD5	58.33	12	5	0	1	12	123	134	0.12	27.4	EGEDVIFSQFDS	DGENVIISHFNS	True
1427495	EGLASDLLDNAS	ORF1ab [Middle East respiratory syndrome-related coronavirus]	AVV62535	Middle East respiratory syndrome-related coronavirus	1335626	Inhibitor of nuclear factor kappa-B kinase subunit epsilon	Q14164	76.92	13	0	1	1	10	688	700	0.12	26.9	EGLASDLLDN	EGMKLLASDLLDN	True
1428067	EKDFLSSDSDVF	replicase polyprotein [Middle East respiratory syndrome-related coronavirus]	ANI69887	Middle East respiratory syndrome-related coronavirus	1335626	Ankyrin and armadillo repeat-containing protein	Q7Z5J8	100	8	0	0	4	11	873	880	0.1	27.4	FLSSDSDV	FLSSDSDV	True
1428972	ENLIHGGGVARA	ORF1ab [Human coronavirus NL63]	AWK59942	Human coronavirus NL63	277944	Cotranscriptional regulator ARB2A	Q8WUF8	80	10	2	0	3	12	153	162	0.15	26.9	LIHGGGVARA	LIHGSGVVRA	True
1428976	ENLLHGGGVARA	Replicase polyprotein 1a	P0C6U6	Human coronavirus NL63	277944	Protein mono-ADP-ribosyltransferase PARP9	Q8IXQ6	80	10	2	0	1	10	141	150	0.16	26.9	ENLLHGGGVA	EDLLHGGGLA	True
1429266	EPSITYSPATIL	ORF1ab polyprotein [Middle East respiratory syndrome-related coronavirus]	ATQ39389	Middle East respiratory syndrome-related coronavirus	1335626	Macoilin	Q8N5G2	88.89	9	1	0	2	10	622	630	0.092	27.4	PSITYSPAT	PSITYSAAT	True
1429705	ERSNIYGTATIG	ORF1ab [Middle East respiratory syndrome-related coronavirus]	AXN92247	Middle East respiratory syndrome-related coronavirus	1335626	Zinc finger protein 382	Q96SR6	76.92	13	2	1	1	12	112	124	0.14	26.9	ERSNIYGTATIG	ERSNIYGKTFTLG	True
1429727	ERVRKAILNTVK	replicase polyprotein [Middle East respiratory syndrome-related coronavirus]	ANI69887	Middle East respiratory syndrome-related coronavirus	1335626	DENN domain-containing protein 1A	Q8TEH3	76.92	13	0	1	3	12	408	420	0.028	29.1	VRKAILNTVK	VRKGSGAILNTVK	True
1429739	ERVYNHFNNYDC	replicase polyprotein 1ab [Human coronavirus OC43]	AIV41936	Human coronavirus OC43	31631	Acetylcholine receptor subunit epsilon	Q04844	72.73	11	2	1	2	11	26	36	0.13	26.9	RVYNHFNNYD	RLYHHLFNNYD	True
1429906	ESKPPLPPEEWV	E protein [Coronavirus Neoromicia/PML-PHE1/RSA/2011]	AIG13101	Middle East respiratory syndrome-related coronavirus	1335626	Leucine-rich repeat transmembrane neuronal protein 3	Q86VH5	100	8	0	0	1	8	390	397	0.055	28.2	ESKPPLPP	ESKPPLPP	True
1430007	ESSEVLEDTLDA	replicase polyprotein 1ab [Human coronavirus OC43]	AGT51617	Human coronavirus OC43	31631	Zinc finger protein 541	Q9H0D2	90	10	1	0	2	11	64	73	0.035	29.1	SSEVLEDTLD	SSEVLEDNLD	True
1430548	EVFDALQDDPKG	ORF1ab [Middle East respiratory syndrome-related coronavirus]	AVV62524	Middle East respiratory syndrome-related coronavirus	1335626	Histone deacetylase 6	Q9UBN7	90	10	1	0	3	12	345	354	0.011	30.3	FDALQDDPKG	FDALQGDPKG	True
1430549	EVFDDEWAAAVD	1A polyprotein [Middle East respiratory syndrome-related coronavirus]	AQZ41284	Middle East respiratory syndrome-related coronavirus	1335626	Protein CNPPD1	Q9BV87	80	10	2	0	1	10	142	151	0.019	29.5	EVFDDEWAAA	EVFNDEWGAA	True
1430685	EVNAPYYNSWQN	surface protein [Human coronavirus OC43]	CAA83660	Human coronavirus OC43	31631	Zinc finger CCCH-type with G patch domain-containing protein	Q8N5A5	77.78	9	2	0	2	10	134	142	0.034	29.1	VNAPYYNSW	VSAPYYSSW	True
1430708	EVPPQVVELPYE	orf1a protein [Middle East respiratory syndrome-related coronavirus]	ANI69888	Middle East respiratory syndrome-related coronavirus	1335626	Centrosomal protein of 295 kDa	Q9C0D2	88.89	9	1	0	3	11	283	291	0.16	26.9	PPQVVELPY	PPQLVELPY	True
1431113	EYSKRSAIEDLL	S protein [Middle East respiratory syndrome-related coronavirus]	AVV62526	Middle East respiratory syndrome-related coronavirus	1335626	Sodium leak channel NALCN	Q8IZF0	100	8	0	0	3	10	692	699	0.13	26.9	SKRSAIED	SKRSAIED	True
1432117	FDVDKVKTPHIV	ORF1ab [Middle East respiratory syndrome-related coronavirus]	AXN92247	Middle East respiratory syndrome-related coronavirus	1335626	NACHT, LRR and PYD domains-containing protein 14	Q86W24	66.67	15	1	2	1	12	166	179	0.14	26.9	FDVDKVKTPHIV	FDVDVKTGAQPQIV	True
1432350	FEPRIPTIADFV	spike glycoprotein [Human coronavirus 229E]	AIW52757	Human coronavirus 229E	11137	Sialoadhesin	Q9BZZ2	87.5	8	1	0	2	9	138	145	0.15	26.9	EPRIPTIA	EPRVPTIA	True
1432482	FFFPYEEGLETG	ORF1ab polyprotein [Middle East respiratory syndrome-related coronavirus]	AUM60013	Middle East respiratory syndrome-related coronavirus	1335626	FYVE, RhoGEF and PH domain-containing protein 3	Q5JSP0	80	10	2	0	3	12	90	99	0.16	26.9	FPYEEGLETG	FPCEEGLEAG	True
1433006	FGRRGPGDLQGN	N protein [Middle East respiratory syndrome-related coronavirus]	AVV62533	Middle East respiratory syndrome-related coronavirus	1335626	Intermembrane lipid transfer protein VPS13B	Q7Z7G8	88.89	9	1	0	2	10	1942	1950	0.14	26.9	GRRGPGDLQ	GRRGTGDLQ	True
1433134	FGYVQQGVFNKA	replicase polyprotein 1ab [Human coronavirus OC43]	ATN39862	Human coronavirus OC43	31631	Zinc finger MIZ domain-containing protein 2	Q8NF64	70	10	3	0	2	11	102	111	0.12	26.9	GYVQQGVFNK	GYVQQGVYSR	True
1433459	FILHDVNSGTTC	surface protein [Human coronavirus OC43]	CAA83660	Human coronavirus OC43	31631	Nucleobindin-1	Q02818	87.5	8	1	0	1	8	249	256	0.081	27.8	FILHDVNS	FILHDINS	True
1433574	FITDAQTGSSKCVCSVID	Replicase polyprotein 1ab	P0DTD1	Severe acute respiratory syndrome coronavirus 2	2697049	T-complex protein 11 homolog	Q8WWU5	100	7	0	0	12	18	421	427	0.17	27.4	CVCSVID	CVCSVID	True
1433745	FKEESDQWFKNQ	spike protein [Human coronavirus OC43]	BBA20973	Human coronavirus OC43	31631	Importin-11	Q9UI26	100	7	0	0	6	12	471	477	0.089	27.8	DQWFKNQ	DQWFKNQ	True
1433809	FKGWVPGNMIDG	replicase polyprotein [Porcine hemagglutinating encephalomyelitis virus]	ARC95225	Betacoronavirus 1	694003	SH3 and PX domain-containing protein 2A	Q5TCZ1	87.5	8	1	0	1	8	1120	1127	0.11	27.4	FKGWVPGN	FKGWVPSN	True
1433931	FKNFSTSIPNFG	S protein [Middle East respiratory syndrome-related coronavirus]	AKM76239	Middle East respiratory syndrome-related coronavirus	1335626	Metabotropic glutamate receptor 1	Q13255	77.78	9	2	0	3	11	1040	1048	0.14	26.9	NFSTSIPNF	NFSTAIPDF	True
1434842	FMVDPTTVLNGP	1ab polyprotein [Human coronavirus NL63]	ABE97136	Human coronavirus NL63	277944	E3 ubiquitin-protein ligase HUWE1	Q7Z6Z7	72.73	11	3	0	2	12	1209	1219	0.065	28.2	MVDPTTVLNGP	MVNPTTVLESP	True
1434914	FNDLSQLYCSYE	spike protein [Middle East respiratory syndrome-related coronavirus]	ANI69889	Middle East respiratory syndrome-related coronavirus	1335626	Crossover junction endonuclease MUS81	Q96NY9	100	8	0	0	4	11	540	547	0.01	30.3	LSQLYCSY	LSQLYCSY	True
1435080	FNLEDFIDSPCY	ORF1ab [Middle East respiratory syndrome-related coronavirus]	AVV62535	Middle East respiratory syndrome-related coronavirus	1335626	tRNA-uridine aminocarboxypropyltransferase 2	Q8NBA8	75	12	2	1	2	12	159	170	0.064	27.8	NLEDFIDSPCY	NLEEFILDSPVY	True
1435301	FNVKKLQKQLYD	RNA-dependent RNA polymerase, partial [229E-related bat coronavirus]	ALJ99896	Human coronavirus 229E	11137	Cartilage-associated protein	O75718	75	12	3	0	1	12	362	373	0.025	29.1	FNVKKLQKQLYD	FNVTTLQKELYD	True
1435569	FPYQGDHGDRYV	spike protein [Middle East respiratory syndrome-related coronavirus]	ALA49803	Middle East respiratory syndrome-related coronavirus	1335626	ADP-ribosylation factor GTPase-activating protein 1	Q8N6T3	70	10	3	0	3	12	175	184	0.12	26.9	YQGDHGDRYV	YQGAQGNRYV	True
1435576	FQAVSSNINCIL	RNA-dependent RNA polymerase, partial [Human coronavirus 229E]	AIW52766	Human coronavirus 229E	11137	Kinesin-like protein KIF18A	Q8NI77	88.89	9	1	0	1	9	732	740	0.037	28.6	FQAVSSNIN	FQAISSNIN	True
1436082	FSFFDCGVNALA	replicase polyprotein 1ab [Human coronavirus NL63]	ARU07593	Human coronavirus NL63	277944	Sphingomyelin synthase-related protein 1	Q96LT4	77.78	9	2	0	1	9	385	393	0.15	26.9	FSFFDCGVN	FSFFECNVN	True
1436939	FTRQLSDYEGGG	S protein [Middle East respiratory syndrome-related coronavirus]	AVV62526	Middle East respiratory syndrome-related coronavirus	1335626	Protein phosphatase Slingshot homolog 1	Q8WYL5	80	10	2	0	1	10	436	445	0.022	29.5	FTRQLSDYEG	FMRQLSEYEG	True
1437015	FTVDGVQYYCYT	ORF1a protein [Middle East respiratory syndrome-related coronavirus]	AKI29254	Middle East respiratory syndrome-related coronavirus	1335626	Putative E3 ubiquitin-protein ligase UBR7	Q8N806	87.5	8	1	0	3	10	417	424	0.14	26.9	VDGVQYYC	VDGMQYYC	True
1437080	FVAFNVFQGIET	ORF1ab [Middle East respiratory syndrome-related coronavirus]	AXN92247	Middle East respiratory syndrome-related coronavirus	1335626	Max-like protein X	Q9UH92	88.89	9	1	0	2	10	237	245	0.13	26.9	VAFNVFQGI	VKFNVFQGI	True
1437214	FVFDVDKTKTPH	ORF1ab polyprotein [Coronavirus Neoromicia/PML-PHE1/RSA/2011]	AGR87639	Middle East respiratory syndrome-related coronavirus	1335626	Plexin-D1	Q9Y4D7	87.5	8	1	0	1	8	1781	1788	0.11	27.4	FVFDVDKT	FVFDIDKT	True
1437452	FVNVSYFYNGSA	hemagglutinin-esterase [Human coronavirus OC43]	ARK08634	Human coronavirus OC43	31631	Teneurin-2	Q9NT68	88.89	9	1	0	2	10	1891	1899	0.029	29.1	VNVSYFYNG	VNVSYFFNG	True
1437717	FWAWNPEVNAIT	membrane protein [Human coronavirus 229E]	AST12967	Human coronavirus 229E	11137	LIM and calponin homology domains-containing protein 1	Q9UPQ0	85.71	7	1	0	1	7	765	771	0.058	28.2	FWAWNPE	FWAWDPE	True
1437795	FYAYFPDTGFVT	spike glycoprotein, partial [Human coronavirus OC43]	AMM42466	Human coronavirus OC43	31631	Pleckstrin	P08567	80	10	1	1	1	10	216	224	0.054	28.2	FYAYFPDTGF	FYYFPDSGF	True
1438056	FYRPANECAQVL	RNA-dependent RNA polymerase, partial [Human coronavirus OC43]	AIL49562	Human coronavirus OC43	31631	Plasma membrane calcium-transporting ATPase 4	P23634	66.67	15	1	2	1	11	121	135	0.054	28.2	FYRPANECAQV	FYRPAGEENELCGQV	True
1438503	GAQGLKKFYKEV	1AB polyprotein [Middle East respiratory syndrome-related coronavirus]	ASU90140	Middle East respiratory syndrome-related coronavirus	1335626	Dynein axonemal heavy chain 12	Q6ZR08	72.73	11	3	0	1	11	1127	1137	0.04	28.6	GAQGLKKFYKE	GTEGLKKYYKE	True
1438911	GCWRHSVACDYL	replicase polyprotein 1ab [Human coronavirus OC43]	AGT51488	Human coronavirus OC43	31631	tRNA wybutosine-synthesizing protein 4	O60294	52.94	17	2	2	2	12	479	495	0.15	26.9	CWRHSVACDYL	CWRHSTTEVSCQNQEYL	True
1439131	GDKLSVEHYNEW	polyprotein ORF1a [Camel alphacoronavirus]	ATI09436	Human coronavirus 229E	11137	Patched domain-containing protein 4	Q6ZW05	100	6	0	0	7	12	452	457	0.16	26.9	EHYNEW	EHYNEW	True
1439149	GDLKCPLDSRTG	spike protein [Human coronavirus OC43]	AVQ05264	Human coronavirus OC43	31631	Hydroxymethylglutaryl-CoA synthase, cytoplasmic	Q01581	81.82	11	2	0	2	12	407	417	0.071	27.8	DLKCPLDSRTG	DLKSRLDSRTG	True
1439184	GDLVSKLSPWFA	ORF1ab polyprotein [Middle East respiratory syndrome-related coronavirus]	AUM60013	Middle East respiratory syndrome-related coronavirus	1335626	Adhesion G-protein coupled receptor G4	Q8IZF6	90	10	0	1	4	12	728	737	0.062	28.2	VSKLSPWFA	VSKLTSPWFA	True
1439575	GERQLLLLWEAG	ORF1ab [Middle East respiratory syndrome-related coronavirus]	AZU90729	Middle East respiratory syndrome-related coronavirus	1335626	Protocadherin beta-5	Q9Y5E4	62.5	16	0	1	3	12	12	27	0.053	28.2	RQLLLLWEAG	RQVMFLAILLLLWEAG	True
1439778	GFGGKNILGYSS	ORF1ab [Human coronavirus NL63]	AWK59942	Human coronavirus NL63	277944	Amyloid protein-binding protein 2	Q92624	52.63	19	1	1	2	12	322	340	0.12	26.9	FGGKNILGYSS	FGGKNIHVATAHEDLAYSS	True
1439835	GFITLKNNLYRL	ORF1ab [Middle East respiratory syndrome-related coronavirus]	AXN92247	Middle East respiratory syndrome-related coronavirus	1335626	FAST kinase domain-containing protein 3, mitochondrial	Q14CZ7	80	10	2	0	3	12	4	13	0.11	27.4	ITLKNNLYRL	ITLRKNLYRL	True
1440207	GGCNFPLEATWH	spike protein, partial [Human coronavirus NL63]	AWO68993	Human coronavirus NL63	277944	LIM domain-binding protein 3	O75112	42.86	21	2	1	2	12	671	691	0.11	27.4	GCNFPLEATWH	GCDFPVEAGDKFIEALGHTWH	True
1440472	GGRGGVPDLVVE	Chain B, Spike glycoprotein	5YL9_B	Human coronavirus 229E	11137	Fanconi-associated nuclease 1	Q9Y2M0	88.89	9	1	0	3	11	955	963	0.11	27.4	RGGVPDLVV	RGGLPDLVV	True
1440567	GGVTRDIAPTDT	non-structural polyprotein 1ab [Bat SARS-like coronavirus]	AVP78041	Bat SARS-like coronavirus	1508227	Lysosomal Pro-X carboxypeptidase	P42785	75	12	1	1	1	12	435	444	0.16	26.9	GGVTRDIAPTDT	GGVTKDITDT	True
1440691	GHIIMEEMLRGS	ORF1ab [Middle East respiratory syndrome-related coronavirus]	AVN89322	Middle East respiratory syndrome-related coronavirus	1335626	LIM/homeobox protein Lhx9	Q9NQ69	80	10	0	1	1	8	28	37	0.098	27.4	GHIIMEEM	GHIQGIMEEM	True
1441207	GISRQGIFVEVN	spike protein [Human coronavirus OC43]	BBA20982	Human coronavirus OC43	31631	Sorbin and SH3 domain-containing protein 1	Q9BX66	60	15	2	1	1	11	911	925	0.16	26.9	GISRQGIFVEV	GTSRQGIFPITYVDV	True
1441747	GLDLTPVIDDVD	ORF1ab [Human coronavirus NL63]	AWK59942	Human coronavirus NL63	277944	Fanconi-associated nuclease 1	Q9Y2M0	77.78	9	2	0	2	10	441	449	0.15	26.9	LDLTPVIDD	LDLTPVIEE	True
1442455	GNFGDLQLTKLG	N protein [Middle East respiratory syndrome-related coronavirus]	AVN89320	Middle East respiratory syndrome-related coronavirus	1335626	Galectin-related protein	Q3ZCW2	88.89	9	1	0	4	12	164	172	0.14	26.9	GDLQLTKLG	GDLQITKLG	True
1442540	GNIIPHYSWFSG	nucleocapsid protein, partial [Human coronavirus HKU1]	ABA60796	Human coronavirus HKU1	290028	Synaptic vesicle glycoprotein 2B	Q7L1I2	80	10	1	1	3	11	257	266	0.14	26.9	IIPHYSWFS	IIPHYGWGFS	True
1442615	GNMEEFIQTSSP	surface protein [Human coronavirus OC43]	CAA79896	Human coronavirus OC43	31631	na	Q9Y4X1	87.5	8	1	0	3	10	290	297	0.12	27.4	na	na	True
1442683	GNRRVELWHWDT	surface protein [Human coronavirus OC43]	CAA83660	Human coronavirus OC43	31631	RasGAP-activating-like protein 1	O95294	87.5	8	1	0	4	11	197	204	0.16	26.9	RVELWHWD	RVELWDWD	True
1442726	GNSSRNASPGPS	N protein [Middle East respiratory syndrome-related coronavirus]	AVV62533	Middle East respiratory syndrome-related coronavirus	1335626	Testis anion transporter 1	Q96RN1	88.89	9	1	0	2	10	688	696	0.094	27.4	NSSRNASPG	NSSRNSSPG	True
1442951	GPGALQGNFGDL	N protein [Middle East respiratory syndrome-related coronavirus]	AVV62544	Middle East respiratory syndrome-related coronavirus	1335626	SH3 domain and tetratricopeptide repeat-containing protein 1	Q8TE82	80	10	2	0	3	12	588	597	0.13	26.9	GALQGNFGDL	GALEGSFGDL	True
1442974	GPHKAAKFRERV	nucleocapsid protein, partial [Human coronavirus 229E]	BAP75906	Human coronavirus 229E	11137	Acyl-coenzyme A oxidase-like protein	Q9NUZ1	88.89	9	1	0	4	12	437	445	0.065	27.8	KAAKFRERV	KAVKFRERV	True
1443139	GPYANASYGQSL	nucleocapsid phosphoprotein [Human coronavirus HKU1]	ADN03343	Human coronavirus HKU1	290028	Otogelin-like protein	Q3ZCN5	81.82	11	2	0	1	11	1207	1217	0.12	26.9	GPYANASYGQS	EYYNEGLGEGP	True
1443968	GSKSPIQYIDIGNYTVSCLPF	ORF8 protein	P0DTC8	Severe acute respiratory syndrome coronavirus 2	2697049	E3 ubiquitin-protein ligase HECTD3	Q5T447	50	20	3	2	7	19	242	261	0.22	27.4	QYIDIGNYTVSCL	QYVESIDVSSYTEEFNVSCL	True
1444234	GSVCFSLKYIPG	S [Human coronavirus 229E]	APT69876	Human coronavirus 229E	11137	Synaptotagmin-5	O00445	63.64	11	4	0	1	11	241	251	0.1	27.4	GSVCFSLKYIP	GDICFSLRYVP	True
1444335	GTCCTTSYKFYR	1AB polyprotein [Middle East respiratory syndrome-related coronavirus]	AWU59319	Middle East respiratory syndrome-related coronavirus	1335626	Zinc finger MYM-type protein 3	Q14202	100	7	0	0	3	9	527	533	0.15	26.9	CCTTSYK	CCTTSYK	True
1444648	GTNTSNSVCNGC	spike protein [Human coronavirus 229E]	AST12964	Human coronavirus 229E	11137	Dual specificity tyrosine-phosphorylation-regulated kinase 1A	Q13627	100	8	0	0	1	8	486	493	0.1	27.4	GTNTSNSV	GTNTSNSV	True
1444875	GTYHCVTTKAKS	polyprotein ORF1ab [Middle East respiratory syndrome-related coronavirus]	ALA49758	Middle East respiratory syndrome-related coronavirus	1335626	Intercellular adhesion molecule 5	Q9UMF0	80	10	2	0	1	10	721	730	0.026	29.1	GTYHCVTTKA	GTYHCVATNA	True
1445151	GVIYGFNSTETI	hemagglutinin-esterase protein [Human coronavirus OC43]	AIL49343	Human coronavirus OC43	31631	Translation initiation factor IF-2, mitochondrial	P46199	100	7	0	0	1	7	569	575	0.15	26.9	GVIYGFN	GVIYGFN	True
1445804	GYHYKELGLVMN	ORF1ab [Middle East respiratory syndrome-related coronavirus]	AXN92247	Middle East respiratory syndrome-related coronavirus	1335626	Carboxypeptidase D	O75976	58.82	17	1	2	2	12	933	949	0.083	27.8	YHYKELGLVMN	YHSYKDLSEFLRGLVMN	True
1446394	HCVSTQANAVQQ	ORF1ab [Middle East respiratory syndrome-related coronavirus]	AVV62524	Middle East respiratory syndrome-related coronavirus	1335626	Homer protein homolog 1	Q86YM7	80	10	2	0	2	11	234	243	0.12	26.9	CVSTQANAVQ	CVSSQANAVH	True
1447665	HMIDDVHSWLQP	ORF4b [Middle East respiratory syndrome-related coronavirus]	AVV62529	Middle East respiratory syndrome-related coronavirus	1335626	Testis-specific serine/threonine-protein kinase 2	Q96PF2	66.67	12	2	1	3	12	263	274	0.063	28.2	IDDVHSWLQP	IDEILSHSWLQP	True
1447833	HNYSYMDLNSAL	hemagglutinin-esterase protein [Human coronavirus OC43]	AIL49334	Human coronavirus OC43	31631	PAS domain-containing serine/threonine-protein kinase	Q96RG2	75	12	1	1	3	12	389	400	0.024	29.5	YSYMDLNSAL	YSYMDLAYNSSL	True
1448467	HTILNKPRPKRS	nucleocapsid phosphoprotein, partial [Human coronavirus OC43]	AJQ24068	Human coronavirus OC43	31631	Disintegrin and metalloproteinase domain-containing protein 22	Q9P0K1	90	10	0	1	3	12	215	223	0.074	27.8	ILNKPRPKRS	ILKPRPKRS	True
1450775	IFSTANALPECN	1ab polyprotein [Human coronavirus NL63]	ABE97136	Human coronavirus NL63	277944	Tyrosine-protein phosphatase non-receptor type 14	Q15678	90	10	0	1	1	10	924	932	0.14	26.9	IFSTANALPE	IFSTAALPE	True
1452012	IKHVEKEGSYHN	ORF1ab [Middle East respiratory syndrome-related coronavirus]	AVV62524	Middle East respiratory syndrome-related coronavirus	1335626	Fibroblast growth factor receptor 2	P21802	88.89	9	1	0	1	9	291	299	0.11	27.4	IKHVEKEGS	IKHVEKNGS	True
1453294	INRFNVAVTRAQ	ORF1ab polyprotein [Middle East respiratory syndrome-related coronavirus]	AUM60013	Middle East respiratory syndrome-related coronavirus	1335626	Helicase MOV-10	Q9HCE1	100	9	0	0	3	11	904	912	0.005	31.6	RFNVAVTRA	RFNVAVTRA	True
1453300	INRLFSVPSDSC	replicase polyprotein orf1ab [Human coronavirus NL63]	AFD98777	Human coronavirus NL63	277944	Cytoplasmic tRNA 2-thiolation protein 2	Q2VPK5	100	8	0	0	2	9	319	326	0.048	28.2	NRLFSVPS	NRLFSVPS	True
1453962	IQQGGIPIANCV	replicase polyprotein 1ab [Human coronavirus OC43]	AIV41966	Human coronavirus OC43	31631	Protein shisa-6	Q6ZSJ9	80	10	2	0	2	11	221	230	0.057	28.2	QQGGIPIANC	QQGPIPIAHC	True
1453991	IQRLDGLEQDAQ	S protein, partial [Middle East respiratory syndrome-related coronavirus]	AHI48733	Middle East respiratory syndrome-related coronavirus	1335626	Disco-interacting protein 2 homolog A	Q14689	100	8	0	0	4	11	1503	1510	0.11	27.4	LDGLEQDA	LDGLEQDA	True
1455247	ITPEALATGCYS	spike protein [Coronavirus Neoromicia/PML-PHE1/RSA/2011]	AGY29650	Middle East respiratory syndrome-related coronavirus	1335626	Ephrin type-A receptor 5	P54756	75	12	2	1	1	12	23	33	0.16	26.9	ITPEALATGCYS	ITPASLAGCYS	True
1455878	IVPSTAWEDGDY	S protein [Middle East respiratory syndrome-related coronavirus]	AGV08584	Middle East respiratory syndrome-related coronavirus	1335626	Pleckstrin homology domain-containing family M member 2	Q8IWE5	90	10	1	0	2	11	231	240	0.007	31.2	VPSTAWEDGD	VPSTDWEDGD	True
1456317	IYLLFTHIPLDG	ORF1ab [Middle East respiratory syndrome-related coronavirus]	AVV62535	Middle East respiratory syndrome-related coronavirus	1335626	Laminin subunit alpha-5	O15230	80	10	2	0	3	12	1045	1054	0.046	28.6	LLFTHIPLDG	LLYTHLPLDG	True
1456377	IYQLDENAQKFF	replicase polyprotein 1a, partial [Human coronavirus 229E]	AMM42491	Human coronavirus 229E	11137	Disks large homolog 5	Q8TDM6	100	8	0	0	3	10	1638	1645	0.056	28.2	QLDENAQK	QLDENAQK	True
1457001	KCNLPFRLTTSK	ORF1ab polyprotein [Middle East respiratory syndrome-related coronavirus]	AUM60013	Middle East respiratory syndrome-related coronavirus	1335626	Zinc finger protein 488	Q96MN9	80	10	2	0	1	10	279	288	0.044	28.6	KCNLPFRLTT	KCNLSFRLTS	True
1457748	KEPCSSGTYEGNSPFHP	ORF7a protein	P0DTC7	Severe acute respiratory syndrome coronavirus 2	2697049	Membrane-associated guanylate kinase, WW and PDZ domain-containing protein 3	Q5TCQ9	43.48	23	2	1	6	17	180	202	0.11	27.8	SGTYEGNSPFHP	SGTYDGNFYGTPKPPAEPSPFQP	True
1459124	KIPANIVLSQGG	replicase polyprotein [Human coronavirus OC43]	AJC98133	Human coronavirus OC43	31631	Acyl-protein thioesterase 2	O95372	73.33	15	0	2	2	12	111	125	0.085	27.4	IPANIVLSQGG	IPANRIVLGGFSQGG	True
1459325	KKENKQKAPKEE	N [Middle East respiratory syndrome-related coronavirus]	AHL18098	Middle East respiratory syndrome-related coronavirus	1335626	MYCBP-associated protein	Q8TBZ2	90	10	1	0	3	12	182	191	0.04	28.6	ENKQKAPKEE	LGSLQDFKRI	True
1459730	KLETDRICPENH	replicase polyprotein 1ab [Human coronavirus OC43]	AXX83372	Human coronavirus OC43	31631	Retinoblastoma-like protein 2	Q08999	100	7	0	0	6	12	1116	1122	0.098	27.4	RICPENH	RICPENH	True
1459789	KLGERVRKAILN	replicase polyprotein [Middle East respiratory syndrome-related coronavirus]	ANI69887	Middle East respiratory syndrome-related coronavirus	1335626	GATOR2 complex protein WDR24	Q96S15	88.89	9	1	0	2	10	790	798	0.094	27.4	LGERVRKAI	S	True
1459997	KLLRGVELEDFN	ORF1ab [Middle East respiratory syndrome-related coronavirus]	AVV62535	Middle East respiratory syndrome-related coronavirus	1335626	Ficolin-3	O75636	90	10	0	1	3	12	179	187	0.12	26.9	LRGVELEDFN	LRVELEDFN	True
1460279	KLVFLAIDFITW	ns5a protein [Human coronavirus OC43]	QBP84714	Human coronavirus OC43	31631	Zinc finger protein 92	Q03936	56.25	16	2	1	2	12	40	55	0.11	27.4	LVFLAIDFITW	LVFLGIAVSKPDLITW	True
1460345	KLYVSNYSHEVN	spike protein [Middle East respiratory syndrome-related coronavirus]	AUM60014	Middle East respiratory syndrome-related coronavirus	1335626	Sodium- and chloride-dependent GABA transporter 3	P48066	88.89	9	1	0	1	9	185	193	0.13	26.9	KLYVSNYSH	KLNVSNYSH	True
1461052	KPLLVDDNKFDV	replicase polyprotein 1ab [Human coronavirus OC43]	AIV41786	Human coronavirus OC43	31631	Tubulin polyglutamylase TTLL5	Q6EMB2	81.82	11	2	0	2	12	214	224	0.028	29.1	PLLVDDNKFDV	PLLIDDFKFDV	True
1461233	KPTDRSHYYVDS	ORF1ab [Middle East respiratory syndrome-related coronavirus]	AVV62524	Middle East respiratory syndrome-related coronavirus	1335626	Protein-L-isoaspartate(D-aspartate) O-methyltransferase	P22061	60	15	1	1	3	12	35	49	0.073	27.8	TDRSHYYVDS	TDRSHYAKCNPYMDS	True
1461460	KQKEGHIIMEEM	ORF1ab polyprotein [Coronavirus Neoromicia/PML-PHE1/RSA/2011]	AGR87639	Middle East respiratory syndrome-related coronavirus	1335626	LIM/homeobox protein Lhx9	Q9NQ69	80	10	0	1	5	12	28	37	0.053	28.2	GHIIMEEM	GHIQGIMEEM	True
1461525	KQNDSWMFTGSS	spike protein [Human coronavirus HKU1]	BBA20986	Human coronavirus HKU1	290028	Guanylate-binding protein 3	Q9H0R5	87.5	8	1	0	2	9	110	117	0.064	28.2	QNDSWMFT	QNDSWIFT	True
146194	DLQPAETTVRLRAYL	Genome polyprotein	Q81258	Hepacivirus hominis	3052230	Very large A-kinase anchor protein	Q68DQ2	72.73	11	3	0	1	11	1951	1961	0.053	28.6	DLQPAETTVRL	DFQPGDTTVRL	True
1462856	KVFGYVQQGVFN	replicase polyprotein 1ab [Human coronavirus OC43]	ATN39862	Human coronavirus OC43	31631	Zinc finger MIZ domain-containing protein 2	Q8NF64	87.5	8	1	0	4	11	102	109	0.13	26.9	GYVQQGVF	GYVQQGVY	True
1463048	KVNNEFVDFTEC	ORF1ab polyprotein [Coronavirus Neoromicia/PML-PHE1/RSA/2011]	AGR87639	Middle East respiratory syndrome-related coronavirus	1335626	Tyrosine-protein phosphatase non-receptor type 21	Q16825	87.5	8	1	0	3	10	31	38	0.067	27.8	NNEFVDFT	NNEFVEFT	True
1463325	KWSGVSDLSSNK	1AB polyprotein [Middle East respiratory syndrome-related coronavirus]	QGV13494	Middle East respiratory syndrome-related coronavirus	1335626	Granule associated Rac and RHOG effector protein 1	O15063	70	10	3	0	2	11	778	787	0.16	26.9	WSGVSDLSSN	WPGISDLSSD	True
14641	EVDGDVKLSSNLVIL	Hemagglutinin glycoprotein	P08362	Measles virus strain Edmonston	11235	Protein FAM83D	Q9H4H8	78.57	14	0	2	3	15	264	275	0.16	26.9	DGDVKLSSNLVIL	DGKLNSSNLVIL	True
1464224	LASRFADGLCLF	ORF1ab polyprotein [Middle East respiratory syndrome-related coronavirus]	AUM60013	Middle East respiratory syndrome-related coronavirus	1335626	Leishmanolysin-like peptidase	Q96KR4	88.89	9	1	0	1	9	296	304	0.087	27.8	LASRFADGL	LPPFNYSLG	True
1464441	LCDFKGWVPGNM	replicase polyprotein [Porcine hemagglutinating encephalomyelitis virus]	ARC95225	Betacoronavirus 1	694003	SH3 and PX domain-containing protein 2A	Q5TCZ1	87.5	8	1	0	4	11	1120	1127	0.1	27.4	FKGWVPGN	FKGWVPSN	True
1464694	LCVQCAVGFNTL	envelope protein [Middle East respiratory syndrome-related coronavirus]	AUM60019	Middle East respiratory syndrome-related coronavirus	1335626	E3 ubiquitin-protein ligase pellino homolog 1	Q96FA3	88.89	9	1	0	4	12	281	289	0.026	29.1	QCAVGFNTL	QCPVGFNTL	True
1464695	LCVQCGMGFNTL	E protein [Middle East respiratory syndrome-related coronavirus]	AVV62531	Middle East respiratory syndrome-related coronavirus	1335626	Zinc finger protein 436	Q9C0F3	87.5	8	1	0	2	9	420	427	0.15	26.9	CVQCGMGF	CVQCGKGF	True
1464880	LDGLEQDAQIDR	S protein, partial [Middle East respiratory syndrome-related coronavirus]	AHI48733	Middle East respiratory syndrome-related coronavirus	1335626	Disco-interacting protein 2 homolog A	Q14689	100	8	0	0	1	8	1503	1510	0.11	27.4	LDGLEQDA	LDGLEQDA	True
1465994	LFKAAPPQIYNF	spike protein [Middle East respiratory syndrome-related coronavirus]	AUM60014	Middle East respiratory syndrome-related coronavirus	1335626	Josephin-1	Q15040	87.5	8	1	0	4	11	21	28	0.15	26.9	AAPPQIYN	AAPPQIYH	True
1466647	LGKLYVSNYSHE	spike protein [Middle East respiratory syndrome-related coronavirus]	AUM60014	Middle East respiratory syndrome-related coronavirus	1335626	Sodium- and chloride-dependent GABA transporter 3	P48066	88.89	9	1	0	3	11	185	193	0.16	26.9	KLYVSNYSH	KLNVSNYSH	True
1466749	LGNTMLEDEFTP	ORF1ab polyprotein [Middle East respiratory syndrome-related coronavirus]	AUM60013	Middle East respiratory syndrome-related coronavirus	1335626	Reelin	P78509	80	10	2	0	2	11	2319	2328	0.044	28.6	GNTMLEDEFT	GNTVLEDDFT	True
1466987	LGWSADSCLQGN	spike surface glycoprotein [Human coronavirus OC43]	AXX83303	Human coronavirus OC43	31631	GTP-binding protein REM 1	O75628	77.78	9	2	0	3	11	145	153	0.14	26.9	WSADSCLQG	WSQESCLQG	True
1466990	LGWSVESCLQGD	spike glycoprotein [Bovine coronavirus]	AMQ23491	Betacoronavirus 1	694003	GTP-binding protein REM 1	O75628	88.89	9	1	0	3	11	145	153	0.066	27.8	WSVESCLQG	WSQESCLQG	True
1468732	LLEAYNAFLNTV	replicase polyprotein 1ab [Human coronavirus 229E]	AST12962	Human coronavirus 229E	11137	Voltage-dependent calcium channel subunit alpha-2/delta-3	Q8IZS8	66.67	12	4	0	1	12	920	931	0.08	27.8	LLEAYNAFLNTV	LLDPYNAFLSAV	True
1469129	LLLHNSRPVLNF	ORF8b [Middle East respiratory syndrome-related coronavirus]	AVN89310	Middle East respiratory syndrome-related coronavirus	1335626	Putative malate dehydrogenase 1B	Q5I0G3	88.89	9	1	0	3	11	338	346	0.15	26.9	LHNSRPVLN	LHYSRPVLN	True
1469259	LLNFDVNGYITQ	spike protein [Coronavirus Neoromicia/PML-PHE1/RSA/2011]	AGY29650	Middle East respiratory syndrome-related coronavirus	1335626	Myosin-9	P35579	100	8	0	0	3	10	242	249	0.011	30.3	NFDVNGYI	NFDVNGYI	True
1469980	LMYFCLPTFSMA	ORF1a polyprotein [Coronavirus Neoromicia/PML-PHE1/RSA/2011]	AIG13097	Middle East respiratory syndrome-related coronavirus	1335626	Integrin beta-6	P18564	100	7	0	0	3	9	202	208	0.05	28.2	YFCLPTF	YFCLPTF	True
1470028	LNAYQQQDGMNM	nucleocapsid protein [Human coronavirus OC43]	AIV41850	Human coronavirus OC43	31631	Zinc finger CCCH domain-containing protein 4	Q9UPT8	77.78	9	2	0	4	12	699	707	0.017	29.9	YQQQDGMNM	YQQQEGMEM	True
1470056	LNCTLHPRLKGS	spike glycoprotein, partial [Human coronavirus OC43]	BBA84086	Human coronavirus OC43	31631	Disintegrin and metalloproteinase domain-containing protein 20	O43506	100	7	0	0	1	7	437	443	0.16	26.9	LNCTLHP	LNCTLHP	True
1470746	LPFETVEACRTY	ORF1a polyprotein [Coronavirus Neoromicia/PML-PHE1/RSA/2011]	AIG13097	Middle East respiratory syndrome-related coronavirus	1335626	Carbohydrate sulfotransferase 4	Q8NCG5	75	12	2	1	2	12	160	171	0.027	29.1	PFETVEACRTY	PFEVVEKACRSY	True
1470	AGDLESSVDDPRSEEDKRFE	Genome polyprotein	P08617	Human hepatitis A virus Hu/Australia/HM175/1976	12098	Zinc finger protein castor homolog 1	Q86V15	100	8	0	0	11	18	77	84	0.1	28.2	PRSEEDKR	PRSEEDKR	True
1471607	LQTIINGMHKSF	ORF1ab [Human coronavirus NL63]	AWK59942	Human coronavirus NL63	277944	T-box transcription factor TBX3	O15119	77.78	9	2	0	2	10	239	247	0.14	26.9	QTIINGMHK	QTILNSMHK	True
1471733	LRDFMLKGYVLA	ORF1a [Middle East respiratory syndrome-related coronavirus]	AVN89312	Middle East respiratory syndrome-related coronavirus	1335626	Uncharacterized protein KIAA0513	O60268	80	10	1	1	1	10	95	103	0.093	27.4	LRDFMLKGYV	LRDFMRGYV	True
1472125	LRSTRVNVDGFN	ORF1ab [Human coronavirus NL63]	AWK59942	Human coronavirus NL63	277944	ATP-dependent RNA helicase TDRD9	Q8NDG6	88.89	9	1	0	1	9	865	873	0.049	28.2	LRSTRVNVD	LRNTRVNVD	True
1472136	LRTDQINDMVYS	replicase polyprotein 1ab [Human coronavirus OC43]	AIX09796	Human coronavirus OC43	31631	Endosome/lysosome-associated apoptosis and autophagy regulator family member 2	A8MWY0	50	20	1	2	2	12	571	590	0.091	27.4	RTDQINDMVYS	RTNQGQDNRRFINDMVKIYS	True
1472247	LSAMLVNGTHTP	ORF5 [Middle East respiratory syndrome-related coronavirus]	AVV62541	Middle East respiratory syndrome-related coronavirus	1335626	Phosphatase and actin regulator 1	Q9C0D0	62.5	16	2	1	1	12	90	105	0.11	27.4	LSAMLVNGTHTP	LAAMRSDSLVPGTHTP	True
1472318	LSDNQKLIANKF	spike protein [Middle East respiratory syndrome-related coronavirus]	ALA49671	Middle East respiratory syndrome-related coronavirus	1335626	VWFA and cache domain-containing protein 1	Q5VU97	66.67	15	2	1	1	12	685	699	0.14	26.9	LSDNQKLIANKF	LSDNTRLIANPGLKF	True
1473613	LTPLANILHNVK	ORF4b protein [Middle East respiratory syndrome-related coronavirus]	AUM60027	Middle East respiratory syndrome-related coronavirus	1335626	Tetratricopeptide repeat protein 17	Q96AE7	75	12	3	0	1	12	1054	1065	0.08	27.8	LTPLANILHNVK	LISLANILHNAK	True
1474272	LVLGDAIQLAKC	ORF1ab polyprotein [Middle East respiratory syndrome-related coronavirus]	AUM60013	Middle East respiratory syndrome-related coronavirus	1335626	Docking protein 3	Q7L591	78.57	14	0	2	1	11	238	251	0.1	27.4	LVLGDAIQLAK	LVLGPDAIQLREAK	True
1475215	LYMIDPAGVCLG	replicase polyprotein [Human coronavirus OC43]	AEN19363	Human coronavirus OC43	31631	Proteasome subunit alpha type-3	P25788	88.89	9	1	0	1	9	149	157	0.016	29.9	LYMIDPAGV	LYMIDPSGV	True
1475325	LYSGETFWRYNF	polyprotein ORF1a [Camel alphacoronavirus]	ATI09436	Human coronavirus 229E	11137	MHC class II regulatory factor RFX1	P22670	100	6	0	0	6	11	637	642	0.15	26.9	TFWRYN	TFWRYN	True
1476915	MLNTSTPNLPDF	spike protein [Human coronavirus OC43]	AVQ05264	Human coronavirus OC43	31631	HHIP-like protein 2	Q6UWX4	88.89	9	1	0	1	9	1	9	0.14	26.9	MLNTSTPNL	MLRTSTPNL	True
1476930	MLQIQLTGILDG	replicase polyprotein 1ab [Human coronavirus 229E]	NP_073549	Human coronavirus 229E	11137	Serine/arginine repetitive matrix protein 1	Q8IYB3	66.67	12	4	0	1	12	84	95	0.058	28.2	MLQIQLTGILDG	MMQINLTGFLNG	True
1477391	MQIVDKDGNYYL	orf1ab polyprotein [Human coronavirus NL63]	QED88010	Human coronavirus NL63	277944	Mucin-5B	Q9HC84	100	7	0	0	5	11	1222	1228	0.12	27.4	DKDGNYY	DKDGNYY	True
1478054	MVLTDVDVPFTA	replicase polyprotein 1ab [Human coronavirus OC43]	AGT51637	Human coronavirus OC43	31631	Coiled-coil domain-containing protein 80	Q76M96	52.63	19	1	1	1	11	714	732	0.12	26.9	MVLTDVDVPFT	MVLTDVDLRVKQYYEVPIT	True
1478219	MYGVNLQSGKVI	ORF1ab [Human coronavirus NL63]	AWK59930	Human coronavirus NL63	277944	Endosome/lysosome-associated apoptosis and autophagy regulator 1	Q6UXG2	75	12	2	1	1	11	178	189	0.1	27.4	MYGVNLQSGKV	MYAVNLKQSGTV	True
1478353	NADAEALNNLLQ	surface protein [Human coronavirus OC43]	CAA83661	Human coronavirus OC43	31631	Bromo adjacent homology domain-containing 1 protein	Q8TBE0	88.89	9	1	0	3	11	123	131	0.086	27.8	DAEALNNLL	NAEALNNLL	True
1478991	NCTFGDPDDASR	ORF1a [Middle East respiratory syndrome-related coronavirus]	AVN89333	Middle East respiratory syndrome-related coronavirus	1335626	Neurochondrin	Q9UBB6	64.29	14	1	1	3	12	135	148	0.16	26.9	TFGDPDDASR	TFLTARGDPDDAAR	True
1479613	NFCYMHQMELAS	ORF1ab [Middle East respiratory syndrome-related coronavirus]	AVN89451	Middle East respiratory syndrome-related coronavirus	1335626	[F-actin]-monooxygenase MICAL3	Q7RTP6	87.5	8	1	0	5	12	1620	1627	0.056	28.2	MHQMELAS	MQQMELAS	True
1479631	NFDVNGYITQAA	spike protein [Coronavirus Neoromicia/PML-PHE1/RSA/2011]	AGY29650	Middle East respiratory syndrome-related coronavirus	1335626	Myosin-9	P35579	100	8	0	0	1	8	242	249	0.009	30.8	NFDVNGYI	NFDVNGYI	True
1480901	NIFQAVSSNINM	orf1ab polyprotein, partial [Human coronavirus NL63]	AGH06535	Human coronavirus NL63	277944	Kinesin-like protein KIF18A	Q8NI77	88.89	9	1	0	3	11	732	740	0.1	27.4	FQAVSSNIN	FQAISSNIN	True
1481037	NINRFNVAITRT	ORF1ab [Middle East respiratory syndrome-related coronavirus]	QBM11735	Middle East respiratory syndrome-related coronavirus	1335626	RNA helicase Mov10l1	Q9BXT6	100	8	0	0	4	11	1131	1138	0.037	28.6	RFNVAITR	RFNVAITR	True
1481315	NKGEDIQLLKSAYENF	Replicase polyprotein 1a	P0DTC1	Severe acute respiratory syndrome coronavirus 2	2697049	Echinoderm microtubule-associated protein-like 1	O00423	88.89	9	1	0	4	12	50	58	0.049	28.6	EDIQLLKSA	DDIQLLKSA	True
1482252	NMCEYPQTICHP	surface protein [Human coronavirus OC43]	CAA79896	Human coronavirus OC43	31631	THO complex subunit 2	Q8NI27	80	10	1	1	2	11	238	246	0.057	28.2	MCEYPQTICH	MCEPQTLCH	True
1482499	NNECGRAFMYAY	replicase polyprotein 1ab [Human coronavirus 229E]	AGT21359	Human coronavirus 229E	11137	Zinc finger protein 486	Q96H40	80	10	2	0	3	12	270	279	0.003	32	ECGRAFMYAY	ECGKAFMYPY	True
1482674	NNPAYIATQAKS	hemagglutinin-esterase [Human coronavirus OC43]	AIV41824	Human coronavirus OC43	31631	Receptor-type tyrosine-protein phosphatase N2	Q92932	100	8	0	0	2	9	813	820	0.02	29.5	NPAYIATQ	NPAYIATQ	True
1483823	NSKRKNGFTLEY	spike protein [Human coronavirus OC43]	ATP16757	Human coronavirus OC43	31631	PWWP domain-containing DNA repair factor 3B	Q5H9M0	72.73	11	3	0	1	11	28	38	0.14	26.9	NSKRKNGFTLE	NSKRKKAFSLE	True
1484111	NSVCPMMDLGNS	S protein [Middle East respiratory syndrome-related coronavirus]	AVV62526	Middle East respiratory syndrome-related coronavirus	1335626	Potassium voltage-gated channel subfamily KQT member 5	Q9NR82	69.23	13	2	1	2	12	817	829	0.1	27.4	SVCPMMDLGNS	SVCPMVPKDLGKS	True
1484217	NTAKQDTGHYFY	spike protein [Bat SARS-like coronavirus]	AVP78042	Bat SARS-like coronavirus	1508227	Immunoglobulin superfamily member 1	Q8N6C5	80	10	0	1	5	12	289	298	0.1	27.4	QDTGHYFY	QDTGHYLCFY	True
1484254	NTDNETLQYGVT	spike glycoprotein, partial [Human coronavirus HKU1]	ABA60801	Human coronavirus HKU1	290028	Coiled-coil domain-containing protein 27	Q2M243	87.5	8	1	0	1	8	461	468	0.15	26.9	NTDNETLQ	NTENETLQ	True
1484658	NVAITRAKVGILCI	Replicase polyprotein 1ab	P0DTD1	Severe acute respiratory syndrome coronavirus 2	2697049	Cilia- and flagella-associated protein 43	Q8NDM7	81.82	11	2	0	4	14	654	664	0.15	26.9	ITRAKVGILCI	ITIAKCGILCI	True
1485561	NYSYMDLNPALC	hemagglutinin-esterase protein [Human coronavirus OC43]	AEN19365	Human coronavirus OC43	31631	Ubiquitin carboxyl-terminal hydrolase 24	Q9UPU5	77.78	9	2	0	1	9	848	856	0.15	26.9	NYSYMDLNP	NYSYINLNP	True
1486191	PDCDIDNWLNKV	spike glycoprotein, partial [Human coronavirus HKU1]	AMM42407	Human coronavirus HKU1	290028	AF4/FMR2 family member 4	Q9UHB7	100	7	0	0	6	12	475	481	0.086	27.8	DNWLNKV	DNWLNKV	True
1486367	PDPKQHSHSGLL	ORF8b [Middle East respiratory syndrome-related coronavirus]	AMQ49001	Middle East respiratory syndrome-related coronavirus	1335626	Tetratricopeptide repeat protein 1	Q99614	76.92	13	2	1	1	12	34	46	0.057	28.2	PDPKQHSHSGLL	PDPKNQHSQSKLL	True
1486482	PEDFSVIVQPTH	ORF4b [Middle East respiratory syndrome-related coronavirus]	AKN24752	Middle East respiratory syndrome-related coronavirus	1335626	Probable D-lactate dehydrogenase, mitochondrial	Q86WU2	77.78	9	2	0	2	10	128	136	0.15	26.9	EDFSVIVQP	EDFSVVVEP	True
1486519	PEHCQNYSGCML	ORF3 [Middle East respiratory syndrome-related coronavirus]	AXN92229	Middle East respiratory syndrome-related coronavirus	1335626	Semaphorin-6B	Q9H3T3	87.5	8	1	0	4	11	526	533	0.062	28.2	CQNYSGCM	CQQYSGCM	True
1486521	PEHCQNYSGRML	ORF3 protein [Coronavirus Neoromicia/PML-PHE1/RSA/2011]	AGY29651	Middle East respiratory syndrome-related coronavirus	1335626	RNA-splicing ligase RtcB homolog	Q9Y3I0	72.73	11	2	1	2	12	191	200	0.092	27.4	EHCQNYSGRML	EHCEEYGRML	True
1486796	PFLSDFINGISA	spike protein, partial [Human coronavirus OC43]	AKA09642	Human coronavirus OC43	31631	Spectrin alpha chain, non-erythrocytic 1	Q13813	60	15	0	1	2	10	1344	1358	0.15	26.9	FLSDFINGI	FLSDFRDLMSWINGI	True
1487185	PHDFFVFDVDKT	ORF1ab polyprotein [Coronavirus Neoromicia/PML-PHE1/RSA/2011]	AGR87639	Middle East respiratory syndrome-related coronavirus	1335626	Plexin-D1	Q9Y4D7	87.5	8	1	0	5	12	1781	1788	0.11	27.4	FVFDVDKT	FVFDIDKT	True
1487371	PIDGYFVLNNTT	S protein [Middle East respiratory syndrome-related coronavirus]	AVV62537	Middle East respiratory syndrome-related coronavirus	1335626	Cingulin-like protein 1	Q0VF96	75	12	1	1	2	11	49	60	0.12	27.4	IDGYFVLNNT	IDGHPYIVLNNT	True
1487408	PIEVEHIITATT	4.9 kDa protein [Human enteric coronavirus 4408]	ACJ35490	Betacoronavirus 1	694003	E3 ubiquitin-protein ligase RNF103	O00237	75	12	0	1	2	10	197	208	0.068	27.8	IEVEHIITA	IEVEHIFKWITA	True
1487565	PIPPLRKMLGIG	ORF8b [Middle East respiratory syndrome-related coronavirus]	AXN92268	Middle East respiratory syndrome-related coronavirus	1335626	Exostosin-1	Q16394	52.38	21	0	2	2	12	256	276	0.13	26.9	IPPLRKMLGIG	IPPLRKYMLVFKGKRYLTGIG	True
1487634	PITFSPATVLSG	ORF1ab polyprotein [Middle East respiratory syndrome-related coronavirus]	AUM60013	Middle East respiratory syndrome-related coronavirus	1335626	Pre-rRNA-processing protein TSR1 homolog	Q2NL82	80	10	2	0	1	10	657	666	0.043	28.6	PITFSPATVL	PITFPPASVL	True
1487827	PKIEFANDTKIA	S protein [Middle East respiratory syndrome-related coronavirus]	ATG84701	Middle East respiratory syndrome-related coronavirus	1335626	HERV-H_2q24.1 provirus ancestral Env polyprotein	Q9N2J8	80	10	2	0	1	10	364	373	0.067	27.8	PKIEFANDTK	PKIQFANGTK	True
1487949	PKQGDQGQMYLY	spike protein [Middle East respiratory syndrome-related coronavirus]	AUM60014	Middle East respiratory syndrome-related coronavirus	1335626	Sodium/myo-inositol cotransporter	P53794	80	10	0	1	3	12	433	440	0.13	26.9	QGDQGQMYLY	QGGQMYLY	True
1488108	PLDTSLKGSFNN	Spike glycoprotein [Human coronavirus OC43]	AIX10753	Human coronavirus OC43	31631	Huntingtin	P42858	100	8	0	0	3	10	331	338	0.11	27.4	DTSLKGSF	DTSLKGSF	True
1488140	PLFALISIQILT	replicase polyprotein [Human coronavirus OC43]	AEN19363	Human coronavirus OC43	31631	Alpha-N-acetylgalactosaminide alpha-2,6-sialyltransferase 6	Q969X2	80	10	2	0	2	11	49	58	0.16	26.9	LFALISIQIL	LFALITILIL	True
1488661	PMGSLQPLATLY	Chain A, Spike surface glycoprotein	6NZK_A	Human coronavirus OC43	31631	T-cell surface glycoprotein CD5	P06127	100	12	0	0	1	12	2	13	0.097	27.4	PMGSLQPLATLY	PMGSLQPLATLY	True
1488817	PNGWTMGLFRRR	replicase polyprotein [Porcine hemagglutinating encephalomyelitis virus]	ARC95225	Betacoronavirus 1	694003	Integrin alpha-9	Q13797	77.78	9	2	0	4	12	1002	1010	0.054	28.2	WTMGLFRRR	WKMGFFRRR	True
1489054	PPFLSDFINGIF	surface protein [Human coronavirus OC43]	CAA79896	Human coronavirus OC43	31631	Spectrin alpha chain, non-erythrocytic 1	Q13813	60	15	0	1	3	11	1344	1358	0.15	26.9	FLSDFINGI	FLSDFRDLMSWINGI	True
1489153	PPPITFSPATVL	ORF1ab polyprotein [Middle East respiratory syndrome-related coronavirus]	AUM60013	Middle East respiratory syndrome-related coronavirus	1335626	Pre-rRNA-processing protein TSR1 homolog	Q2NL82	80	10	2	0	3	12	657	666	0.045	28.6	PITFSPATVL	PITFPPASVL	True
1489168	PPQLVELPSEPQ	ORF1a [Middle East respiratory syndrome-related coronavirus]	AVN89312	Middle East respiratory syndrome-related coronavirus	1335626	Histone-lysine N-methyltransferase EZH1	Q92800	76.92	13	1	1	1	11	419	431	0.14	26.9	PPQLVELPSEP	PPQLCVVEAPSEP	True
1489174	PPQVVELPSEPQ	ORF1ab [Middle East respiratory syndrome-related coronavirus]	AVN89451	Middle East respiratory syndrome-related coronavirus	1335626	Histone-lysine N-methyltransferase EZH1	Q92800	76.92	13	1	1	1	11	419	431	0.13	26.9	PPQVVELPSEP	PPQLCVVEAPSEP	True
1489243	PPWPQIAELVPT	nucleoprotein [Middle East respiratory syndrome-related coronavirus]	QDP16213	Middle East respiratory syndrome-related coronavirus	1335626	cGMP-specific 3',5'-cyclic phosphodiesterase	O76074	71.43	14	1	2	2	12	771	784	0.056	28.2	PWPQIAELVPT	PWPIQQRIAELVAT	True
1489312	PQGNSIPHYSWF	nucleocapsid protein, partial [Human coronavirus HKU1]	AMM42386	Human coronavirus HKU1	290028	Mucosa-associated lymphoid tissue lymphoma translocation protein 1	Q9UDY8	70	10	3	0	3	12	252	261	0.087	27.8	GNSIPHYSWF	GSPIPHYQWF	True
1489435	PQSEVDWKFYDA	non-structural polyprotein 1ab [Bat SARS-like coronavirus]	AVP78030	Bat SARS-like coronavirus	1508227	Probable gluconokinase	Q5T6J7	80	10	2	0	3	12	26	35	0.026	29.1	SEVDWKFYDA	SELGWKFYDA	True
1489438	PQSGGGKCYNCR	spike glycoprotein [Human coronavirus 229E]	ABB90509	Human coronavirus 229E	11137	Endogenous retrovirus group K member 9 Pol protein	P63128	100	7	0	0	5	11	543	549	0.099	27.4	GGKCYNC	GGKCYNC	True
1489458	PQTICHPNLGNH	surface protein [Human coronavirus OC43]	CAA79896	Human coronavirus OC43	31631	Ubiquitin carboxyl-terminal hydrolase 26	Q9BXU7	69.23	13	2	1	1	11	290	302	0.041	28.6	PQTICHPNLGN	PEKICHGLPNLGN	True
1489485	PQVTFQNISNNL	spike protein [Coronavirus Neoromicia/PML-PHE1/RSA/2011]	AGY29650	Middle East respiratory syndrome-related coronavirus	1335626	Dedicator of cytokinesis protein 6	Q96HP0	77.78	9	2	0	3	11	1645	1653	0.14	26.9	VTFQNISNN	VSFQNISSN	True
1489642	PRNYSYMDLNPA	hemagglutinin, partial [Bovine coronavirus]	AAA73152	Betacoronavirus 1	694003	Ubiquitin carboxyl-terminal hydrolase 24	Q9UPU5	77.78	9	2	0	3	11	848	856	0.15	26.9	NYSYMDLNP	NYSYINLNP	True
1490165	PTAGSTYRNMAL	spike protein [Human coronavirus OC43]	AWW13566	Human coronavirus OC43	31631	Glypican-5	P78333	100	8	0	0	5	12	128	135	0.017	29.9	STYRNMAL	STYRNMAL	True
1490274	PTGTYHCVSTQA	ORF1ab [Middle East respiratory syndrome-related coronavirus]	AVV62524	Middle East respiratory syndrome-related coronavirus	1335626	Intercellular adhesion molecule 5	Q9UMF0	80	10	2	0	3	12	721	730	0.064	28.2	GTYHCVSTQA	GTYHCVATNA	True
1490456	PTSGSTYLNMAL	spike protein [Human coronavirus OC43]	BBA20982	Human coronavirus OC43	31631	Unconventional myosin-VIIb	Q6PIF6	72.73	11	3	0	2	12	2058	2068	0.063	28.2	TSGSTYLNMAL	SSGSTYFHMAL	True
1490457	PTSGSTYRNMAL	surface protein [Human coronavirus OC43]	CAA79896	Human coronavirus OC43	31631	Glypican-5	P78333	100	8	0	0	5	12	128	135	0.021	29.5	STYRNMAL	STYRNMAL	True
1490465	PTSKIEPCLVSV	Replicase polyprotein 1a	P0C6U5	Human coronavirus HKU1	290028	Transcription factor RFX4	Q33E94	72.73	11	3	0	1	11	651	661	0.091	27.4	PTSKIEPCLVS	PTSRMEPCLMS	True
1490471	PTSSSTYRNMAL	spike protein [Human coronavirus OC43]	AIL49538	Human coronavirus OC43	31631	Glypican-5	P78333	100	8	0	0	5	12	128	135	0.022	29.5	STYRNMAL	STYRNMAL	True
1490530	PTVKEIISIPNI	replicase polyprotein 1ab [Human coronavirus OC43]	AIX09804	Human coronavirus OC43	31631	Zinc finger and BTB domain-containing protein 40	Q9NUA8	88.89	9	1	0	2	10	608	616	0.066	27.8	TVKEIISIP	TVKEILSIP	True
1490629	PVEDTQVVIADT	ORF1a [Middle East respiratory syndrome-related coronavirus]	AVN89312	Middle East respiratory syndrome-related coronavirus	1335626	Contactin-associated protein 1	P78357	75	12	1	1	1	12	753	762	0.12	27.4	PVEDTQVVIADT	PVTQVVIGDT	True
1490740	PVIYQLDENAQK	replicase polyprotein 1a, partial [Human coronavirus 229E]	AMM42491	Human coronavirus 229E	11137	Disks large homolog 5	Q8TDM6	100	8	0	0	5	12	1638	1645	0.11	27.4	QLDENAQK	QLDENAQK	True
1491245	PYVCNTPGCDVN	replicase polyprotein 1ab [Human coronavirus OC43]	QEG03773	Human coronavirus OC43	31631	Zinc finger protein 143	P52747	80	10	2	0	1	10	386	395	0.018	29.9	PYVCNTPGCD	PYVCTVPGCD	True
1491343	QAFGLRGAGDLQ	N protein [Coronavirus Neoromicia/PML-PHE1/RSA/2011]	AIG13103	Middle East respiratory syndrome-related coronavirus	1335626	snRNA-activating protein complex subunit 3	Q92966	62.5	16	0	1	2	11	46	61	0.16	26.9	AFGLRGAGDL	AFGELWRGRLRGAGDL	True
1491890	QDTGHYFYRSHR	spike protein [Bat SARS-like coronavirus]	AVP78042	Bat SARS-like coronavirus	1508227	Immunoglobulin superfamily member 1	Q8N6C5	80	10	0	1	1	8	289	298	0.1	27.4	QDTGHYFY	QDTGHYLCFY	True
1492755	QHAGGIAAAINK	ORF1ab [Middle East respiratory syndrome-related coronavirus]	AVV62524	Middle East respiratory syndrome-related coronavirus	1335626	ADP/ATP translocase 3	P12236	90	10	1	0	3	12	14	23	0.074	27.8	AGGIAAAINK	AGGIAAAISK	True
1493384	QLAAINFNQPLV	spike protein [Middle East respiratory syndrome-related coronavirus]	AUM60024	Middle East respiratory syndrome-related coronavirus	1335626	PDZ and LIM domain protein 3	Q53GG5	87.5	8	1	0	5	12	21	28	0.092	27.4	INFNQPLV	IDFNQPLV	True
1493439	QLDENAQKFFDF	replicase polyprotein 1ab [Human coronavirus 229E]	AST12962	Human coronavirus 229E	11137	Disks large homolog 5	Q8TDM6	100	8	0	0	1	8	1638	1645	0.061	28.2	QLDENAQK	QLDENAQK	True
1493950	QMKPHVRYDLYD	ORF1a polyprotein [Coronavirus Neoromicia/PML-PHE1/RSA/2011]	AIG13097	Middle East respiratory syndrome-related coronavirus	1335626	Disintegrin and metalloproteinase domain-containing protein 28	Q9UKQ2	90	10	0	1	1	10	729	737	0.027	29.1	QMKPHVRYDL	QMKPHVYDL	True
1495170	QSLVLTSTDERM	ORF1ab [Middle East respiratory syndrome-related coronavirus]	AVV62524	Middle East respiratory syndrome-related coronavirus	1335626	Tolloid-like protein 1	O43897	88.89	9	1	0	4	12	431	439	0.072	27.8	VLTSTDERM	VLTSTDSRM	True
1497131	REGGLNKVKYAT	replicase polyprotein 1ab [Human coronavirus 229E]	AST12962	Human coronavirus 229E	11137	Beta-1,4-galactosyltransferase 7	Q9UBV7	90	10	1	0	1	10	283	292	0.009	30.8	REGGLNKVKY	REGGLNTVKY	True
1497516	RFVYDSFDNLVG	spike protein [Middle East respiratory syndrome-related coronavirus]	AUM60014	Middle East respiratory syndrome-related coronavirus	1335626	Ras-related protein Rab-6B	Q9NRW1	88.89	9	1	0	1	9	32	40	0.026	29.1	RFVYDSFDN	RFMYDSFDN	True
1497556	RGAVSCGHYHTN	replicase polyprotein 1ab [Human coronavirus 229E]	AST12962	Human coronavirus 229E	11137	Probable E3 ubiquitin-protein ligase HERC6	Q8IVU3	87.5	8	1	0	4	11	133	140	0.061	28.2	VSCGHYHT	VSCGHYHS	True
1499116	RNFYEPKIITTD	spike protein [Bat SARS-like coronavirus]	AVP78031	Bat SARS-like coronavirus	1508227	Proprotein convertase subtilisin/kexin type 6	P29122	80	10	2	0	3	12	398	407	0.021	29.5	FYEPKIITTD	FYERKIVTTD	True
1499502	RQAALPQSKESN	1A polyprotein [Middle East respiratory syndrome-related coronavirus]	AQZ41321	Middle East respiratory syndrome-related coronavirus	1335626	Nuclear factor NF-kappa-B p105 subunit	P19838	80	10	2	0	1	10	197	206	0.15	26.9	RQAALPQSKE	RQAALQQTKE	True
1499627	RQQEGHIIMEEM	Chain A, Nsp15	5YVD_A	Middle East respiratory syndrome-related coronavirus	1335626	LIM/homeobox protein Lhx9	Q9NQ69	80	10	0	1	5	12	28	37	0.11	27.4	GHIIMEEM	GHIQGIMEEM	True
1500112	RSGNSSRGASPG	N protein [Coronavirus Neoromicia/PML-PHE1/RSA/2011]	AIG13103	Middle East respiratory syndrome-related coronavirus	1335626	Ral GTPase-activating protein subunit alpha-1	Q6GYQ0	62.5	16	2	1	1	12	848	863	0.063	28.2	RSGNSSRGASPG	RSGNASTMTRRGSSPG	True
1500232	RSMLGLNTQTVD	ORF1ab [Middle East respiratory syndrome-related coronavirus]	AVV62524	Middle East respiratory syndrome-related coronavirus	1335626	Actin-like protein 7A	Q9Y615	75	12	2	1	1	11	329	340	0.14	26.9	RSMLGLNTQTV	KSMQLGLHTQTV	True
1500494	RTEVDPDLSAFY	ORF1ab [Middle East respiratory syndrome-related coronavirus]	AXN92247	Middle East respiratory syndrome-related coronavirus	1335626	Pre-mRNA-processing-splicing factor 8	Q6P2Q9	75	12	2	1	1	12	341	351	0.14	26.9	RTEVDPDLSAFY	KTEDPDLPAFY	True
1500641	RTPTPGVTPDMA	Nucleocapsid glycoprotein [Human coronavirus OC43]	AIX10722	Human coronavirus OC43	31631	Nebulin	P20929	80	10	1	1	2	11	6379	6387	0.1	27.4	TPTPGVTPDM	DKYTTVLET	True
1500692	RTSSRTSSAGSR	nucleocapsid protein [Human coronavirus OC43]	ARK08665	Human coronavirus OC43	31631	Protein phosphatase 1 regulatory inhibitor subunit 16B	Q96T49	90	10	1	0	3	12	333	342	0.084	27.8	SSRTSSAGSR	SRRTSSAGSR	True
1500851	RVFPYDMSSDVS	ORF1ab polyprotein [Middle East respiratory syndrome-related coronavirus]	AUM60013	Middle East respiratory syndrome-related coronavirus	1335626	Histone-lysine N-methyltransferase, H3 lysine-36 specific	Q96L73	75	12	2	1	1	12	1811	1821	0.089	27.8	RVFPYDMSSDVS	RVFPYMEGDVS	True
1500996	RVQGSITQRIRT	N protein [Middle East respiratory syndrome-related coronavirus]	AKI29262	Middle East respiratory syndrome-related coronavirus	1335626	Homeobox protein cut-like 2	O14529	75	12	3	0	1	12	631	642	0.14	26.9	RVQGSITQRIRT	RQRGSITPRIRT	True
1501586	SAGDSIFKSFHF	hemagglutinin-esterase glycoprotein [Human coronavirus HKU1]	AMN88685	Human coronavirus HKU1	290028	Calcium uptake protein 2, mitochondrial	Q8IYU8	64.71	17	1	2	1	12	308	324	0.13	26.9	SAGDSIFKSFHF	SAGESISLDEFKSFCHF	True
150173	DSLSPRRAGAKAGPGLSPGT	F protein	na	Hepatitis C virus genotype 3	356114	Serine incorporator 4	A6NH21	83.33	12	0	1	9	20	3	12	0.18	27.4	GAKAGPGLSPGT	GAKAGPSPGT	True
1502334	SCSIDSDVDTKC	replicase polyprotein [Human coronavirus OC43]	AEN19363	Human coronavirus OC43	31631	Amyloid beta precursor protein binding family B member 2	Q92870	66.67	12	4	0	1	12	407	418	0.1	27.4	SCSIDSDVDTKC	SCSINSDPEAKC	True
1502414	SDALQDDPKGKY	ORF1ab [Middle East respiratory syndrome-related coronavirus]	AVV62535	Middle East respiratory syndrome-related coronavirus	1335626	LIM/homeobox protein Lhx5	Q9H2C1	100	8	0	0	2	9	147	154	0.044	28.6	DALQDDPK	DALQDDPK	True
1502420	SDAMLDDVTGFM	ORF1ab [Middle East respiratory syndrome-related coronavirus]	AVV62535	Middle East respiratory syndrome-related coronavirus	1335626	Galactose-3-O-sulfotransferase 4	Q96RP7	64.29	14	2	1	2	12	316	329	0.13	26.9	DAMLDDVTGFM	DALCWGLDDVVGFM	True
1502552	SDGCSCSCKHTT	ORF1ab [Middle East respiratory syndrome-related coronavirus]	AVV62524	Middle East respiratory syndrome-related coronavirus	1335626	Zinc finger SWIM domain-containing protein 3	Q96MP5	100	7	0	0	2	8	545	551	0.12	27.4	DGCSCSC	DGCSCSC	True
1503077	SEEVVENPTIQKDVLECN	Replicase polyprotein 1a	P0DTC1	Severe acute respiratory syndrome coronavirus 2	2697049	Protein SCAI	Q8N9R8	60	15	6	0	2	16	573	587	0.18	27.4	EEVVENPTIQKDVLE	DETVENPHLQKHILE	True
1503163	SEKQVEQKVAEN	non-structural polyprotein 1ab [Bat SARS-like coronavirus]	AVP78030	Bat SARS-like coronavirus	1508227	Proline-rich protein 23E	Q8N813	88.89	9	1	0	1	9	6	14	0.084	27.8	SEKQVEQKV	SEKQAEQKV	True
1503340	SEVDWKFYDAQP	non-structural polyprotein 1ab [Bat SARS-like coronavirus]	AVP78030	Bat SARS-like coronavirus	1508227	Probable gluconokinase	Q5T6J7	80	10	2	0	1	10	26	35	0.026	29.1	SEVDWKFYDA	SELGWKFYDA	True
150397	LPQGASQEPSRMAWGPLKTG	F protein	na	Hepatitis C virus genotype 3	356114	A-kinase anchor protein 5	P24588	61.9	21	4	3	2	18	63	83	0.15	27.8	PQGASQEPSRMAWGPLK	PQEAGASDQPEPTRGAWASLK	True
1504103	SGGGKCYNCRPA	spike glycoprotein [Human coronavirus 229E]	ABB90509	Human coronavirus 229E	11137	Endogenous retrovirus group K member 8 Gag polyprotein	P62685	100	7	0	0	3	9	543	549	0.098	27.4	GGKCYNC	GGKCYNC	True
1504300	SGNHCPAGNFYT	spike protein [Middle East respiratory syndrome-related coronavirus]	ALJ54446	Middle East respiratory syndrome-related coronavirus	1335626	Acid-sensing ion channel 4	Q96FT7	60	15	3	1	1	12	310	324	0.1	27.4	SGNHCPAGNFYT	YSAYSVSACRLRCEK	True
1504872	SHYVLNIDWLWF	ORF1ab [Middle East respiratory syndrome-related coronavirus]	AXN92247	Middle East respiratory syndrome-related coronavirus	1335626	Collagen alpha-1(XVIII) chain	P39060	75	8	2	0	5	12	26	33	0.098	27.4	LNIDWLWF	LNLNWLWF	True
1504959	SIEGHIIMEEML	ORF1ab polyprotein [Middle East respiratory syndrome-related coronavirus]	AUM60013	Middle East respiratory syndrome-related coronavirus	1335626	LIM/homeobox protein Lhx9	Q9NQ69	80	10	0	1	4	11	28	37	0.055	28.2	GHIIMEEM	GHIQGIMEEM	True
150533	RNLLELCQVETILEV	polyprotein	ACY00666	Enterovirus A71	39054	Oxygen-regulated protein 1	P56715	50	20	2	1	3	14	2105	2124	0.13	27.4	LLELCQVETILE	LLDICQVETSLNISNRNILE	True
1505849	SKRQYLLKFDDR	spike glycoprotein [Human coronavirus HKU1]	ADN03339	Human coronavirus HKU1	290028	Pleckstrin homology domain-containing family M member 2	Q8IWE5	72.73	11	3	0	2	12	171	181	0.12	27.4	KRQYLLKFDDR	KPQYLLDFEDR	True
1505948	SKVRLSDVGFVE	surface protein [Human coronavirus OC43]	CAA83661	Human coronavirus OC43	31631	60S ribosomal export protein NMD3	Q96D46	81.82	11	2	0	1	11	91	101	0.1	27.4	SKVRLSDVGFV	SKVRLVDAGFV	True
1505952	SKVVKFPIDLTM	ORF1ab [Middle East respiratory syndrome-related coronavirus]	ATG84897	Middle East respiratory syndrome-related coronavirus	1335626	Histone acetyltransferase KAT2A	Q92830	72.73	11	2	1	3	12	768	778	0.16	26.9	VVKFPIDLTM	VIRFPIDLKTM	True
1506268	SLHPVECEDDYV	ORF1a polyprotein [Coronavirus Neoromicia/PML-PHE1/RSA/2011]	AIG13097	Middle East respiratory syndrome-related coronavirus	1335626	Folliculin	Q8NFG4	80	10	2	0	1	10	448	457	0.067	27.8	SLHPVECEDD	TLHPVGCEDD	True
1508120	SQIISGIVAAVS	M protein [Middle East respiratory syndrome-related coronavirus]	ASY99815	Middle East respiratory syndrome-related coronavirus	1335626	DNA mismatch repair protein Msh3	P20585	100	8	0	0	1	8	486	493	0.13	26.9	SQIISGIV	SQIISGIV	True
1508280	SQSAAKILARSQ	nucleoprotein [Human coronavirus 229E]	AIW52722	Human coronavirus 229E	11137	Receptor-type tyrosine-protein phosphatase R	Q15256	72.73	11	3	0	2	12	372	382	0.13	26.9	QSAAKILARSQ	QSASRILTRSQ	True
1509075	SSFQSAAKILAR	nucleoprotein [Human coronavirus 229E]	ABB90505	Human coronavirus 229E	11137	UDP-glucose:glycoprotein glucosyltransferase 1	Q9NYU2	80	10	2	0	2	11	327	336	0.093	27.4	SFQSAAKILA	SFQTAARILA	True
1509138	SSGPISPTNLEM	protein I [Human coronavirus OC43]	AOL02458	Human coronavirus OC43	31631	3'-5' exoribonuclease HELZ2	Q9BYK8	100	8	0	0	2	9	334	341	0.049	28.2	SGPISPTN	KFELCPKP	True
1509600	SSSTYRNMALKG	spike protein [Human coronavirus OC43]	AIL49538	Human coronavirus OC43	31631	Glypican-5	P78333	100	8	0	0	3	10	128	135	0.017	29.9	STYRNMAL	STYRNMAL	True
1510156	STLVDLKWLHHH	Chain A, Spike glycoprotein, Spike glycoprotein	5ZHY_A	Human coronavirus 229E	11137	ATP-sensitive inward rectifier potassium channel 8	Q15842	80	10	2	0	1	10	62	71	0.11	27.4	STLVDLKWLH	TTLVDLKWRH	True
1510553	STYRNMALKGTD	spike glycoprotein [Human coronavirus OC43]	AEN19366	Human coronavirus OC43	31631	Glypican-5	P78333	100	8	0	0	1	8	128	135	0.019	29.5	STYRNMAL	STYRNMAL	True
1511033	SVLQQLHLEANG	1A polyprotein [Middle East respiratory syndrome-related coronavirus]	AYO86698	Middle East respiratory syndrome-related coronavirus	1335626	Sortilin	Q99523	83.33	12	1	1	1	12	793	803	0.063	28.2	SVLQQLHLEANG	SVLQQHAEANG	True
1511064	SVMLCGDNSAKF	ORF1ab [Middle East respiratory syndrome-related coronavirus]	AXN92247	Middle East respiratory syndrome-related coronavirus	1335626	Histone deacetylase 7	Q8WUI4	64.29	14	0	1	1	9	526	539	0.13	26.9	SVMLCGDNS	SVMLKHQCSCGDNS	True
1511231	SVSARMIWREWC	ORF1ab polyprotein [Middle East respiratory syndrome-related coronavirus]	AUM60013	Middle East respiratory syndrome-related coronavirus	1335626	LETM1 domain-containing protein LETM2, mitochondrial	Q2VYF4	75	8	2	0	2	9	146	153	0.13	26.9	VSARMIWR	VAARMVWR	True
1511544	SWFEDDYKAFIG	replicase polyprotein 1a [Human coronavirus 229E]	AFR79249	Human coronavirus 229E	11137	Retinal-specific phospholipid-transporting ATPase ABCA4	P78363	66.67	12	3	1	2	12	339	350	0.13	26.9	WFEDDYKAFIG	WYEDNNYKAFLG	True
1512614	TAWYVGQIFFLV	putative envelope small membrane protein, partial [Human coronavirus HKU1]	AGT17760	Human coronavirus HKU1	290028	Potassium voltage-gated channel subfamily KQT member 5	Q9NR82	58.82	17	2	2	1	12	268	284	0.16	26.9	TAWYVGQIFFLV	TAWYIGFLVLIFSSFLV	True
1512671	TCDVKIMAKAPQ	polyprotein ORF1a [Camel alphacoronavirus]	ATI09436	Human coronavirus 229E	11137	Lysosomal thioesterase PPT2	Q9UMR5	88.89	9	1	0	4	12	95	103	0.13	26.9	VKIMAKAPQ	VPIMAKAPQ	True
1513205	TDSTGTESVTVD	ORF3 protein [Middle East respiratory syndrome-related coronavirus]	ATQ39394	Middle East respiratory syndrome-related coronavirus	1335626	Testis-specific serine kinase substrate	Q9UJT2	75	12	2	1	1	12	93	103	0.083	27.8	TDSTGTESVTVD	TDSTGTDSTVE	True
1513496	TELPQLVNANQY	S protein [Middle East respiratory syndrome-related coronavirus]	ATG84679	Middle East respiratory syndrome-related coronavirus	1335626	S-formylglutathione hydrolase	P10768	88.89	9	1	0	2	10	127	135	0.031	29.1	ELPQLVNAN	ELPQLINAN	True
1513825	TFGVVKPGETFT	replicase polyprotein [Human coronavirus OC43]	AEN19363	Human coronavirus OC43	31631	Ferroxidase HEPHL1	Q6MZM0	100	8	0	0	5	12	510	517	0.06	28.2	VKPGETFT	VKPGETFT	True
1514560	TGSNDSKALFFT	ORF1ab [Middle East respiratory syndrome-related coronavirus]	AZU90729	Middle East respiratory syndrome-related coronavirus	1335626	Signal transducer and activator of transcription 2	P52630	75	12	1	1	2	11	50	61	0.16	26.9	GSNDSKALFF	GSDDSKATMLFF	True
1515039	TIDGIVEDTIND	replicase polyprotein 1ab [Human coronavirus HKU1]	AGW27861	Human coronavirus HKU1	290028	Ryanodine receptor 2	Q92736	75	12	2	1	1	11	2107	2118	0.052	28.2	TIDGIVEDTIN	TINGVSVEDTIN	True
1515592	TKFQGLENIAFN	1AB polyprotein [Middle East respiratory syndrome-related coronavirus]	AXG21663	Middle East respiratory syndrome-related coronavirus	1335626	Mitochondrial potassium channel ATP-binding subunit	Q9NUT2	90	10	1	0	3	12	378	387	0.006	31.2	FQGLENIAFN	FQGLSNIAFN	True
1515971	TKYYDHSQYYLN	hemagglutinin-esterase protein [Human coronavirus OC43]	AIX09798	Human coronavirus OC43	31631	Phosphatidylinositol 3-kinase C2 domain-containing subunit gamma	O75747	87.5	8	1	0	5	12	383	390	0.14	26.9	DHSQYYLN	DHSQFYLN	True
1516036	TLDDILQHANKS	orf1a [Middle East respiratory syndrome-related coronavirus]	AHC74096	Middle East respiratory syndrome-related coronavirus	1335626	StAR-related lipid transfer protein 13	Q9Y3M8	88.89	9	1	0	2	10	486	494	0.047	28.6	LDDILQHAN	LDDILQHVN	True
1516334	TLLPAADLDDFSKQLQQSMSSADS	Nucleoprotein	P0DTC9	Severe acute respiratory syndrome coronavirus 2	2697049	Probable tRNA (uracil-O(2)-)-methyltransferase	Q8IYL2	48	25	5	2	4	24	138	158	0.2	28.2	PAADLDDFSKQLQQSMSSADS	PAADLDSLWEDFSQSLARGNS	True
1517156	TNHSVVYAQHCF	spike glycoprotein [Human coronavirus OC43]	AEN19366	Human coronavirus OC43	31631	Dedicator of cytokinesis protein 7	Q96N67	72.73	11	3	0	2	12	1518	1528	0.038	28.6	NHSVVYAQHCF	NQSAVYLQHCF	True
1517363	TNSYSQNLCVDG	replicase polyprotein 1ab [Human coronavirus 229E]	AST12962	Human coronavirus 229E	11137	Histone acetyltransferase KAT5	Q92993	100	7	0	0	3	9	311	317	0.15	26.9	SYSQNLC	SYSQNLC	True
1518229	TQYITRMTAKPI	ORF4b [Middle East respiratory syndrome-related coronavirus]	AVV62529	Middle East respiratory syndrome-related coronavirus	1335626	Golgi apparatus protein 1	Q92896	87.5	8	1	0	2	9	218	225	0.098	27.4	QYITRMTA	QYITKMTA	True
1519462	TTGQLWAYNFGG	spike protein [Coronavirus Neoromicia/PML-PHE1/RSA/2011]	AGY29650	Middle East respiratory syndrome-related coronavirus	1335626	Vacuolar protein sorting-associated protein 18 homolog	Q9P253	87.5	8	1	0	1	8	374	381	0.064	28.2	TTGQLWAY	STGQLWAY	True
1519542	TTKVTVPKDHPH	nucleocapsid protein [Human coronavirus 229E]	AIW52712	Human coronavirus 229E	11137	Ryanodine receptor 3	Q15413	88.89	9	1	0	4	12	1245	1253	0.024	29.5	VTVPKDHPH	VNVPKDHPH	True
1519605	TTLTSEQIVAIV	M protein [Middle East respiratory syndrome-related coronavirus]	AVV62543	Middle East respiratory syndrome-related coronavirus	1335626	Collagen alpha-3(VI) chain	P12111	100	8	0	0	1	8	1409	1416	0.14	26.9	TTLTSEQI	TTLTSEQI	True
1519613	TTMKKIYPALML	spike protein [Coronavirus Neoromicia/PML-PHE1/RSA/2011]	AGY29650	Middle East respiratory syndrome-related coronavirus	1335626	Shieldin complex subunit 2	Q86V20	83.33	12	0	1	2	11	724	735	0.001	33.3	TMKKIYPALM	TMKKIYYRPALM	True
1520309	TVNVTTLNGRLV	spike protein, partial [Human coronavirus NL63]	AMM42642	Human coronavirus NL63	277944	DnaJ homolog subfamily B member 1	P25685	80	10	2	0	1	10	270	279	0.13	26.9	TVNVTTLNGR	TVNVPTLDGR	True
1520373	TVREYIRYGIKP	replicase polyprotein 1a [Human coronavirus HKU1]	ARU07575	Human coronavirus HKU1	290028	Insulin gene enhancer protein ISL-1	P61371	80	10	1	1	3	11	69	78	0.056	28.2	REYIRYGIK	RDYIRLYGIK	True
1520623	TWPLVLECTRAA	ORF1ab [Middle East respiratory syndrome-related coronavirus]	AVV62524	Middle East respiratory syndrome-related coronavirus	1335626	Eukaryotic translation initiation factor 2D	P41214	100	7	0	0	1	7	98	104	0.16	26.9	TWPLVLE	TWPLVLE	True
1522154	VDGKPISAYAFL	ORF1ab [Middle East respiratory syndrome-related coronavirus]	AXN92247	Middle East respiratory syndrome-related coronavirus	1335626	ABC-type oligopeptide transporter ABCB9	Q9NP78	100	8	0	0	2	9	566	573	0.067	27.8	DGKPISAY	DGKPISAY	True
1522226	VDKDGNYYLPYP	orf1ab polyprotein [Human coronavirus NL63]	QED88010	Human coronavirus NL63	277944	Mucin-5B	Q9HC84	100	7	0	0	2	8	1222	1228	0.12	27.4	DKDGNYY	DKDGNYY	True
1522382	VDRESTSIHDGP	ORF3 [Middle East respiratory syndrome-related coronavirus]	AVN89384	Middle East respiratory syndrome-related coronavirus	1335626	Liprin-alpha-2	O75334	100	8	0	0	3	10	352	359	0.073	27.8	RESTSIHD	RESTSIHD	True
1522568	VDVSHGLGTYYI	spike protein [Human coronavirus HKU1]	ARU07577	Human coronavirus HKU1	290028	Polycystin-1-like protein 3	Q7Z443	87.5	8	1	0	5	12	601	608	0.14	26.9	HGLGTYYI	HGIGTYYI	True
1523143	VEYAYDQVHDEP	Pp1ab [Human coronavirus OC43]	APU51933	Human coronavirus OC43	31631	CD2-associated protein	Q9Y5K6	72.73	11	3	0	1	11	6	16	0.058	28.2	VEYAYDQVHDE	VEYDYDAVHDD	True
1523167	VEYSLYGISGRG	S protein [Middle East respiratory syndrome-related coronavirus]	AXN92260	Middle East respiratory syndrome-related coronavirus	1335626	Divergent protein kinase domain 1A	Q5T7M9	90	10	0	1	1	9	231	240	0.085	27.8	VEYSLYGIS	VEYTSLYGIS	True
1524129	VGWSADSCLQGD	spike glycoprotein, partial [Human coronavirus OC43]	BBA84088	Human coronavirus OC43	31631	GTP-binding protein REM 1	O75628	77.78	9	2	0	3	11	145	153	0.14	26.9	WSADSCLQG	WSQESCLQG	True
1524144	VGYIPTSHINVT	S protein [Middle East respiratory syndrome-related coronavirus]	AVV62526	Middle East respiratory syndrome-related coronavirus	1335626	Formin-binding protein 1-like	Q5T0N5	72.73	11	3	0	2	12	587	597	0.025	29.5	GYIPTSHINVT	GYVPTSYIDVT	True
1524771	VISQLDENAQKF	replicase polyprotein 1ab [Human coronavirus 229E]	AST12962	Human coronavirus 229E	11137	Disks large homolog 5	Q8TDM6	100	8	0	0	4	11	1638	1645	0.11	27.4	QLDENAQK	QLDENAQK	True
1526499	VMFEPRIPTIAD	spike glycoprotein [229E-related bat coronavirus]	ALK28787	Human coronavirus 229E	11137	Sialoadhesin	Q9BZZ2	87.5	8	1	0	4	11	138	145	0.16	26.9	EPRIPTIA	EPRVPTIA	True
1526743	VNAYNSTAISVK	spike protein [Human coronavirus OC43]	AIL49550	Human coronavirus OC43	31631	Roundabout homolog 2	Q9HCK4	72.73	11	3	0	1	11	748	758	0.13	26.9	VNAYNSTAISV	VGSYNSTSISV	True
1527184	VNSSMVVDNCQL	S protein [Middle East respiratory syndrome-related coronavirus]	AVV62537	Middle East respiratory syndrome-related coronavirus	1335626	Titin	Q8WZ42	63.64	11	4	0	1	11	17503	17513	0.11	27.4	VNSSMVVDNCQ	ISSSMVIKNCQ	True
1527292	VNVTTLNGRIVN	spike protein [Human coronavirus NL63]	AIW52843	Human coronavirus NL63	277944	Membrane-bound transcription factor site-1 protease	Q14703	58.82	17	2	1	1	12	514	530	0.1	27.4	VNVTTLNGRIVN	VNVTILNGMGVTGRIVD	True
1528185	VQQWGYVSNLAT	ORF1ab [Middle East respiratory syndrome-related coronavirus]	ATG84677	Middle East respiratory syndrome-related coronavirus	1335626	FRAS1-related extracellular matrix protein 2	Q5SZK8	63.64	11	4	0	1	11	2793	2803	0.14	26.9	VQQWGYVSNLA	VQQWSFVSDFA	True
1528287	VQWFHEHVGGNF	ORF1ab [Middle East respiratory syndrome-related coronavirus]	AVV62524	Middle East respiratory syndrome-related coronavirus	1335626	Peroxisomal acyl-coenzyme A oxidase 3	O15254	87.5	8	1	0	1	8	568	575	0.15	26.9	VQWFHEHV	VQRFHEHV	True
1528409	VRFGPFNFCSET	replicase polyprotein 1ab [Human coronavirus 229E]	NP_073549	Human coronavirus 229E	11137	Ubiquitin carboxyl-terminal hydrolase 6	P35125	87.5	8	1	0	1	8	699	706	0.16	26.9	VRFGPFNF	VRFDPFNF	True
1529102	VSLPLNFTFGVT	spike protein [Coronavirus Neoromicia/PML-PHE1/RSA/2011]	AGY29650	Middle East respiratory syndrome-related coronavirus	1335626	Hexokinase-2	P52789	88.89	9	1	0	1	9	594	602	0.088	27.8	VSLPLNFTF	VSLPLGFTF	True
1529473	VSVQELVQNTMD	ORF1ab polyprotein [Middle East respiratory syndrome-related coronavirus]	ATQ39389	Middle East respiratory syndrome-related coronavirus	1335626	Tyrosine-protein kinase Fgr	P09769	72.73	11	3	0	2	12	218	228	0.058	28.2	SVQELVQNTMD	SVQELVQHYME	True
1529677	VTFSDSNMWYLR	ORF4b [Middle East respiratory syndrome-related coronavirus]	ALA49894	Middle East respiratory syndrome-related coronavirus	1335626	Proprotein convertase subtilisin/kexin type 6	P29122	66.67	12	1	1	3	11	160	171	0.095	27.4	FSDSNMWYL	FNDPIWSNMWYL	True
1530075	VTSVNFFDVGYS	ORF3 [Middle East respiratory syndrome-related coronavirus]	AXN73427	Middle East respiratory syndrome-related coronavirus	1335626	5' exonuclease Apollo	Q9H816	72.73	11	3	0	2	12	507	517	0.11	27.4	TSVNFFDVGYS	TPVNFFQAGYS	True
1530500	VVGTKALAVRLT	replicase polyprotein 1a [Human coronavirus HKU1]	ARU07575	Human coronavirus HKU1	290028	SCO-spondin	A2VEC9	100	8	0	0	4	11	1065	1072	0.17	26.9	TKALAVRL	CTKALAVR	True
1530706	VVMRPNHTIKGS	ORF1ab polyprotein [Middle East respiratory syndrome-related coronavirus]	AUM60013	Middle East respiratory syndrome-related coronavirus	1335626	WAP, Kazal, immunoglobulin, Kunitz and NTR domain-containing protein 2	Q8TEU8	100	7	0	0	1	7	253	259	0.067	27.8	VVMRPNH	VVMRPNH	True
1531147	VWEEGDYYRKQL	spike protein [Middle East respiratory syndrome-related coronavirus]	ALJ76277	Middle East respiratory syndrome-related coronavirus	1335626	Tight junction protein ZO-1	Q07157	70	10	3	0	3	12	1350	1359	0.11	27.4	EEGDYYRKQL	EDEEYYRKQL	True
1531297	VYCLDGIVKAEV	ORF1ab [Middle East respiratory syndrome-related coronavirus]	AVV62535	Middle East respiratory syndrome-related coronavirus	1335626	B-cell scaffold protein with ankyrin repeats	Q8NDB2	90	10	0	1	1	10	265	273	0.043	28.6	VYCLDGIVKA	VYCDGIVKA	True
1531361	VYEADTEQTQSA	ORF1a polyprotein [Coronavirus Neoromicia/PML-PHE1/RSA/2011]	AIG13097	Middle East respiratory syndrome-related coronavirus	1335626	Sodium/potassium-transporting ATPase subunit alpha-4	Q13733	81.82	11	0	1	1	9	405	415	0.095	27.4	VYEADTEQT	VYEADTTEEQT	True
1532608	WNCNVDMYPEFS	ORF1ab [Human coronavirus NL63]	AWK59942	Human coronavirus NL63	277944	Voltage-gated inwardly rectifying potassium channel KCNH2	Q12809	100	7	0	0	6	12	843	849	0.044	28.6	DMYPEFS	DMYPEFS	True
1532615	WNCVDCDTAGIG	ORF1ab [Middle East respiratory syndrome-related coronavirus]	AVV62524	Middle East respiratory syndrome-related coronavirus	1335626	Ubiquitin carboxyl-terminal hydrolase 44	Q9H0E7	75	8	2	0	1	8	27	34	0.1	27.4	WNCVDCDT	WHCVDCNT	True
1532660	WNKYLYELIQRF	ORF1ab [Human coronavirus NL63]	AWK59942	Human coronavirus NL63	277944	Cadherin-23	Q9H251	100	7	0	0	6	12	523	529	0.075	27.8	YELIQRF	YELIQRF	True
1532687	WNNMLRTLIDGV	RNA-dependent RNA polymerase, partial [Human coronavirus NL63]	AIW52827	Human coronavirus NL63	277944	Phosphofurin acidic cluster sorting protein 2	Q86VP3	90	10	1	0	3	12	847	856	0.003	32.5	NMLRTLIDGV	NMLRVLIDGV	True
1532916	WSADSCLQGNKC	spike surface glycoprotein [Human coronavirus OC43]	AXX83303	Human coronavirus OC43	31631	GTP-binding protein REM 1	O75628	77.78	9	2	0	1	9	145	153	0.14	26.9	WSADSCLQG	WSQESCLQG	True
1533257	WYSGAIKLDPKN	N protein [Middle East respiratory syndrome-related coronavirus]	AQZ41280	Middle East respiratory syndrome-related coronavirus	1335626	Stress-induced-phosphoprotein 1	P31948	81.82	11	2	0	2	12	27	37	0.12	27.4	YSGAIKLDPKN	YSEAIKLDPHN	True
1533486	YAPEPITTLNTR	spike protein [Coronavirus Neoromicia/PML-PHE1/RSA/2011]	AGY29650	Middle East respiratory syndrome-related coronavirus	1335626	Soluble scavenger receptor cysteine-rich domain-containing protein SSC5D	A1L4H1	88.89	9	1	0	2	10	1160	1168	0.14	26.9	APEPITTLN	APDPITTLN	True
1534226	YELNGYTVQPVA	spike protein [Human coronavirus OC43]	AVR40344	Human coronavirus OC43	31631	Stabilizer of axonemal microtubules 2	Q658L1	72.73	11	3	0	2	12	53	63	0.11	27.4	ELNGYTVQPVA	DLNSYKVQPVA	True
1534652	YFTSAPPVTYSP	1AB polyprotein [Middle East respiratory syndrome-related coronavirus]	AVK87459	Middle East respiratory syndrome-related coronavirus	1335626	Phospholipid-transporting ATPase VD	Q9P241	88.89	9	1	0	2	10	1155	1163	0.056	28.2	FTSAPPVTY	FTSAPPVIY	True
1535032	YGYLMKRFSMMI	polyprotein, partial [Human coronavirus NL63]	ADO24650	Human coronavirus NL63	277944	SUN domain-containing protein 1	O94901	72.73	11	3	0	2	12	703	713	0.15	26.9	GYLMKRFSMMI	TGNISSAPKDF	True
1535160	YHTPTTDCSDGN	spike protein [Middle East respiratory syndrome-related coronavirus]	ALA49473	Middle East respiratory syndrome-related coronavirus	1335626	F-box only protein 5	Q9UKT4	81.82	11	1	1	1	11	413	422	0.068	27.8	YHTPTTDCSDG	YHTTKDCSDG	True
1535217	YIDAGNHRSAFA	spike protein, partial [Human coronavirus NL63]	AKA09621	Human coronavirus NL63	277944	Interferon-induced protein with tetratricopeptide repeats 1	P09914	80	10	2	0	1	10	350	359	0.028	29.1	YIDAGNHRSA	YIEAGNHRKA	True
1536311	YLVVYKEGFRGL	orf1ab polyprotein [Human coronavirus HKU1]	ARB07436	Human coronavirus HKU1	290028	Kinesin-like protein KIF7	Q2M1P5	75	12	3	0	1	12	145	156	0.093	27.4	YLVVYKEGFRGL	YLEVYKEEFRDL	True
1536379	YMIDPAGVCFGA	replicase polyprotein [Porcine hemagglutinating encephalomyelitis virus]	ARC95225	Betacoronavirus 1	694003	Proteasome subunit alpha type-3	P25788	72.73	11	3	0	1	11	150	160	0.027	29.1	YMIDPAGVCFG	YMIDPSGVSYG	True
1536509	YNGIMVLPGAAD	S [Human coronavirus 229E]	APT69876	Human coronavirus 229E	11137	Bifunctional heparan sulfate N-deacetylase/N-sulfotransferase 2	P52849	100	7	0	0	2	8	475	481	0.12	27.4	NGIMVLP	NGIMVLP	True
1537479	YSCDFKGWIPGN	polyprotein [Human coronavirus OC43]	QBP84701	Human coronavirus OC43	31631	Myoferlin	Q9NZM1	100	7	0	0	6	12	1818	1824	0.15	26.9	KGWIPGN	KGWIPGN	True
1537691	YSMQDVGFKNQY	replicase polyprotein [Human coronavirus OC43]	AAR01012	Human coronavirus OC43	31631	Keratin, type II cytoskeletal 7	P08729	69.23	13	2	1	2	12	168	180	0.11	27.4	SMQDVGFKNQY	SMQDVVEDFKNKY	True
1538628	YVLNVDWLWFAL	ORF1ab [Middle East respiratory syndrome-related coronavirus]	AVV62524	Middle East respiratory syndrome-related coronavirus	1335626	Collagen alpha-1(XVIII) chain	P39060	75	8	2	0	3	10	26	33	0.13	26.9	LNVDWLWF	LNLNWLWF	True
1538999	YYDHSQYYFNKD	hemagglutinin-esterase protein [Human coronavirus OC43]	AEN19365	Human coronavirus OC43	31631	RNA-binding protein 10	P98175	72.73	11	2	1	1	10	589	599	0.12	26.9	YYDHSQYYFN	YYDPNSQYYYN	True
1539000	YYDHSQYYLNKD	hemagglutinin-esterase protein [Human coronavirus OC43]	AIX09798	Human coronavirus OC43	31631	Phosphatidylinositol 3-kinase C2 domain-containing subunit gamma	O75747	87.5	8	1	0	3	10	383	390	0.15	26.9	DHSQYYLN	DHSQFYLN	True
1539237	YYSTTPCELHGN	ORF1ab [Middle East respiratory syndrome-related coronavirus]	ALW82645	Middle East respiratory syndrome-related coronavirus	1335626	Alsin	Q96Q42	87.5	8	1	0	1	8	424	431	0.084	27.8	YYSTTPCE	FYSTTPCE	True
1539383	ACPDGVKHVYQLRAR	ORF7a protein	P0DTC7	Severe acute respiratory syndrome coronavirus 2	2697049	VPS10 domain-containing receptor SorCS1	Q8WY21	87.5	8	1	0	4	11	853	860	0.11	27.8	DGVKHVYQ	DGIKHVYQ	True
1539418	AENVTGLFKDCSKVI	Replicase polyprotein 1ab	P0DTD1	Severe acute respiratory syndrome coronavirus 2	2697049	La-related protein 4	Q71RC2	62.5	16	4	1	2	15	213	228	0.052	28.6	ENVTGLFKDCSKVI	EEVKGLFKSENCPKVI	True
1539509	ALPETTADIVVFDEI	Replicase polyprotein 1ab	P0DTD1	Severe acute respiratory syndrome coronavirus 2	2697049	Uridine-cytidine kinase 1	Q9HA47	55.56	18	4	1	2	15	123	140	0.17	26.9	LPETTADIVVFDEI	LPETTVVYPADVVLFEGI	True
1539593	ASFYYVWKSYVHVVD	Replicase polyprotein 1a	P0DTC1	Severe acute respiratory syndrome coronavirus 2	2697049	Phosphatidylinositol 3,4,5-trisphosphate 5-phosphatase 1	Q92835	80	10	0	1	7	14	677	686	0.17	26.9	WKSYVHVV	WKSYPLVHVV	True
1539651	AYFNMVYMPASWVMR	Replicase polyprotein 1a	P0DTC1	Severe acute respiratory syndrome coronavirus 2	2697049	Lymphocyte antigen 75	O60449	76.92	13	0	2	2	14	1304	1313	0.011	30.8	YFNMVYMPASWVM	YFNYMASWVM	True
1539654	AYPLTKHPNQEYADV	Replicase polyprotein 1ab	P0DTD1	Severe acute respiratory syndrome coronavirus 2	2697049	Zinc finger protein ZFAT	Q9P243	80	10	2	0	6	15	1016	1025	0.014	30.3	KHPNQEYADV	KHPNEEYANV	True
1539683	CEEEEFEPSTQYEYG	Replicase polyprotein 1a	P0DTC1	Severe acute respiratory syndrome coronavirus 2	2697049	Protein HEG homolog 1	Q9ULI3	64.29	14	4	1	3	15	393	406	0.16	26.9	EEEFEPSTQYEYG	DEEFIEPSTENEFG	True
1539764	CTGSIPCSVCLSGLD	Replicase polyprotein 1a	P0DTC1	Severe acute respiratory syndrome coronavirus 2	2697049	EMILIN-1	Q9Y6C2	88.89	9	1	0	7	15	302	310	0.048	28.6	CSVCLSGLD	CSVCLAGLD	True
1539860	DGTCGLVEVEKGVLP	Replicase polyprotein 1a	P0DTC1	Severe acute respiratory syndrome coronavirus 2	2697049	Bifunctional heparan sulfate N-deacetylase/N-sulfotransferase 1	P52848	100	8	0	0	8	15	214	221	0.092	27.8	EVEKGVLP	EVEKGVLP	True
1539894	DKCSRIIPARARVEC	Replicase polyprotein 1ab	P0DTD1	Severe acute respiratory syndrome coronavirus 2	2697049	Olfactomedin-like protein 2A	Q68BL7	64.29	14	5	0	1	14	59	72	0.18	26.9	DKCSRIIPARARVE	DACSRVRSGRARVE	True
1539971	DSVTVKNGSIHLYFD	Replicase polyprotein 1a	P0DTC1	Severe acute respiratory syndrome coronavirus 2	2697049	RING finger protein 17	Q9BXT8	100	7	0	0	9	15	1336	1342	0.12	27.4	SIHLYFD	SIHLYFD	True
1540010	DYLVSTQEFRYMNSQ	Replicase polyprotein 1a	P0DTC1	Severe acute respiratory syndrome coronavirus 2	2697049	Lysine-specific demethylase 3A	Q9Y4C1	80	10	1	1	6	15	1277	1285	0.16	26.9	TQEFRYMNSQ	TQEFRYLSQ	True
1540145	ESGEFKLASHMYCSF	Replicase polyprotein 1a	P0DTC1	Severe acute respiratory syndrome coronavirus 2	2697049	Membrane-bound transcription factor site-1 protease	Q14703	58.82	17	2	2	3	14	776	792	0.16	26.9	GEFKLASHMYCS	GEFTLANHDMYYASGCS	True
1540146	ESGLKTILRKGGRTI	Replicase polyprotein 1a	P0DTC1	Severe acute respiratory syndrome coronavirus 2	2697049	Annexin A7	P20073	100	8	0	0	1	8	404	411	0.16	26.9	ESGLKTIL	ESGLKTIL	True
1540161	ETMSYLFQHANLDSC	Replicase polyprotein 1a	P0DTC1	Severe acute respiratory syndrome coronavirus 2	2697049	Phosphoribosyl pyrophosphate synthase-associated protein 2	O60256	61.54	13	5	0	1	13	356	368	0.14	27.4	ETMSYLFQHANLD	ESMSYLFRNIGLD	True
1540171	EVLLAPLLSAGIFGA	Replicase polyprotein 1a	P0DTC1	Severe acute respiratory syndrome coronavirus 2	2697049	Solute carrier family 12 member 3	P55017	81.82	11	2	0	5	15	454	464	0.058	28.6	APLLSAGIFGA	APLITAGIFGA	True
1540258	FISDEVARDLSLQFK	Replicase polyprotein 1a	P0DTC1	Severe acute respiratory syndrome coronavirus 2	2697049	[Pyruvate dehydrogenase [acetyl-transferring]]-phosphatase 2, mitochondrial	Q9P2J9	80	10	2	0	4	13	252	261	0.075	28.2	DEVARDLSLQ	DEVTRNLSLQ	True
1540429	GEFKLASHMYCSFYP	Replicase polyprotein 1a	P0DTC1	Severe acute respiratory syndrome coronavirus 2	2697049	Membrane-bound transcription factor site-1 protease	Q14703	58.82	17	2	2	1	12	776	792	0.16	26.9	GEFKLASHMYCS	GEFTLANHDMYYASGCS	True
1540441	GFAKFLKTNCCRFQE	Replicase polyprotein 1ab	P0DTD1	Severe acute respiratory syndrome coronavirus 2	2697049	Zinc finger MYM-type protein 3	Q14202	60	15	1	1	2	11	437	451	0.12	27.4	FAKFLKTNCC	FSKFRANKGLKTNCC	True
1540463	GGLHLLIGLAKRFKE	Replicase polyprotein 1ab	P0DTD1	Severe acute respiratory syndrome coronavirus 2	2697049	Gamma-parvin	Q9HBI0	81.82	11	2	0	3	13	140	150	0.027	29.5	LHLLIGLAKRF	LHLLVALAKRF	True
1540474	GGWHNMLKTVYSDVE	Replicase polyprotein 1ab	P0DTD1	Severe acute respiratory syndrome coronavirus 2	2697049	Prospero homeobox protein 1	Q92786	80	10	2	0	5	14	601	610	0.18	26.9	NMLKTVYSDV	NMLKTYFSDV	True
1540698	HNESGLKTILRKGGR	Replicase polyprotein 1a	P0DTC1	Severe acute respiratory syndrome coronavirus 2	2697049	Annexin A7	P20073	100	8	0	0	3	10	404	411	0.13	27.4	ESGLKTIL	ESGLKTIL	True
1540729	HVICTSEDMLNPNYE	Replicase polyprotein 1a	P0DTC1	Severe acute respiratory syndrome coronavirus 2	2697049	StAR-related lipid transfer protein 9	Q9P2P6	70	10	3	0	4	13	2020	2029	0.1	27.8	CTSEDMLNPN	CKSQEMLNPN	True
1540757	IDGGVTRDIASTDTC	Replicase polyprotein 1a	P0DTC1	Severe acute respiratory syndrome coronavirus 2	2697049	Lysosomal Pro-X carboxypeptidase	P42785	75	12	1	1	3	14	435	444	0.2	26.9	GGVTRDIASTDT	GGVTKDITDT	True
1540763	IDSYFVVKRHTFSNY	Replicase polyprotein 1ab	P0DTD1	Severe acute respiratory syndrome coronavirus 2	2697049	Probable E3 ubiquitin-protein ligase HERC4	Q5GLZ8	47.83	23	4	2	1	15	356	378	0.15	26.9	IDSYFVVKRHTFSNY	IDSEEYFCVKRIFSGGDQSFSHY	True
1540831	INRPQIGVVREFLTR	Replicase polyprotein 1ab	P0DTD1	Severe acute respiratory syndrome coronavirus 2	2697049	Cis-aconitate decarboxylase	A6NK06	60	15	3	1	1	15	357	368	0.15	26.9	INRPQIGVVREFLTR	INRPQVRELLSK	True
1540835	IPCSVCLSGLDSLDT	Replicase polyprotein 1a	P0DTC1	Severe acute respiratory syndrome coronavirus 2	2697049	EMILIN-1	Q9Y6C2	88.89	9	1	0	3	11	302	310	0.064	28.2	CSVCLSGLD	CSVCLAGLD	True
1541105	KQARSEDKRAKVTSA	Replicase polyprotein 1a	P0DTC1	Severe acute respiratory syndrome coronavirus 2	2697049	Xanthine dehydrogenase/oxidase	P47989	73.33	15	3	1	1	14	422	436	0.16	26.9	KQARSEDKRAKVTS	KQASRREDDIAKVTS	True
1541195	LALSKGVHFVCNLLL	ORF3a protein	P0DTC3	Severe acute respiratory syndrome coronavirus 2	2697049	Glioma pathogenesis-related protein 1	P48060	72.73	11	3	0	2	12	164	174	0.043	28.6	ALSKGVHFVCN	ALSNGAHFICN	True
1541363	LLKSAYENFNQHEVL	Replicase polyprotein 1a	P0DTC1	Severe acute respiratory syndrome coronavirus 2	2697049	Tensin-2	Q63HR2	100	7	0	0	6	12	456	462	0.049	28.6	YENFNQH	YENFNQH	True
1541416	LNGLWLDDVVYCPRH	Replicase polyprotein 1a	P0DTC1	Severe acute respiratory syndrome coronavirus 2	2697049	E3 ubiquitin-protein ligase RNF14	Q9UBS8	75	12	0	1	6	14	300	311	0.086	27.8	LDDVVYCPR	LDLMADVVYCPR	True
1541500	LSTFISAARQGFVDS	Replicase polyprotein 1a	P0DTC1	Severe acute respiratory syndrome coronavirus 2	2697049	Dipeptidyl peptidase 4	P27487	52.17	23	2	2	1	14	598	620	0.12	27.4	LSTFISAARQGFVD	LGTFEVEDQIEAARQFSKMGFVD	True
1541536	LVGTPVCINGLMLLE	Replicase polyprotein 1a	P0DTC1	Severe acute respiratory syndrome coronavirus 2	2697049	Misshapen-like kinase 1	Q8N4C8	66.67	15	2	1	1	15	1033	1044	0.071	28.2	LVGTPVCINGLMLLE	LVGTENGLMLLD	True
1541546	LVSTQEFRYMNSQGL	Replicase polyprotein 1a	P0DTC1	Severe acute respiratory syndrome coronavirus 2	2697049	Lysine-specific demethylase 3A	Q9Y4C1	80	10	1	1	4	13	1277	1285	0.16	26.9	TQEFRYMNSQ	TQEFRYLSQ	True
1541593	MFLARGIVFMCVEYC	Replicase polyprotein 1a	P0DTC1	Severe acute respiratory syndrome coronavirus 2	2697049	Complement C4-B	P0C0L5	72.73	11	2	1	1	10	508	518	0.14	27.4	MFLARGIVFM	MILSRGQIVFM	True
1541763	NLGVDIAANTVIWDY	Replicase polyprotein 1ab	P0DTD1	Severe acute respiratory syndrome coronavirus 2	2697049	Complement component receptor 1-like protein	Q2VPA4	77.78	9	2	0	6	14	139	147	0.09	27.8	IAANTVIWD	ISGNTVIWD	True
1541771	NLLLYIDINGNLHPD	Replicase polyprotein 1a	P0DTC1	Severe acute respiratory syndrome coronavirus 2	2697049	Reelin	P78509	88.89	9	1	0	7	15	1807	1815	0.11	27.4	DINGNLHPD	DFNGNLHPD	True
1541849	NTLQCIMLVYCFLGY	Replicase polyprotein 1a	P0DTC1	Severe acute respiratory syndrome coronavirus 2	2697049	Transmembrane protein 198	Q66K66	55.56	18	3	1	3	15	40	57	0.073	28.2	LQCIMLVYCFLGY	LVCIMCCLFGVVYCFFGY	True
1541979	PLTKHPNQEYADVFH	Replicase polyprotein 1ab	P0DTD1	Severe acute respiratory syndrome coronavirus 2	2697049	Zinc finger protein ZFAT	Q9P243	80	10	2	0	4	13	1016	1025	0.018	29.9	KHPNQEYADV	KHPNEEYANV	True
1542004	PPTSFGPLVRKIFVD	Replicase polyprotein 1ab	P0DTD1	Severe acute respiratory syndrome coronavirus 2	2697049	MOB kinase activator 2	Q70IA6	72.73	11	3	0	2	12	137	147	0.16	26.9	PTSFGPLVRKI	PSSFESLVRKI	True
1542260	RGVYCCREHEHEIAW	Replicase polyprotein 1a	P0DTC1	Severe acute respiratory syndrome coronavirus 2	2697049	Hepatitis A virus cellular receptor 1	Q96D42	88.89	9	0	1	2	9	101	109	0.074	28.2	GVYCCREH	GVYCCRVEH	True
1542487	SIHLYFDKAGQKTYE	Replicase polyprotein 1a	P0DTC1	Severe acute respiratory syndrome coronavirus 2	2697049	RING finger protein 17	Q9BXT8	100	7	0	0	1	7	1336	1342	0.12	27.4	SIHLYFD	SIHLYFD	True
1542510	SKTPEEHFIETISLA	Replicase polyprotein 1a	P0DTC1	Severe acute respiratory syndrome coronavirus 2	2697049	Rap guanine nucleotide exchange factor 4	Q8WZA2	66.67	15	2	1	3	14	504	518	0.053	28.6	TPEEHFIETISL	TPEKILEHFLETIRL	True
1542521	SLSEQLRKQIRSAAK	Replicase polyprotein 1a	P0DTC1	Severe acute respiratory syndrome coronavirus 2	2697049	Guanine nucleotide-binding protein G(I)/G(S)/G(T) subunit beta-2	P62879	80	10	2	0	4	13	12	21	0.1	27.8	EQLRKQIRSA	EQLRNQIRDA	True
1542602	STLMKCDHCGETSWQ	Replicase polyprotein 1a	P0DTC1	Severe acute respiratory syndrome coronavirus 2	2697049	CXXC motif containing zinc binding protein	Q9NWV4	64.29	14	3	1	4	15	31	44	0.035	29.1	MKCDHCGETSWQ	MKCGNCGEISDKWQ	True
1542653	SYIVDSVTVKNGSIH	Replicase polyprotein 1a	P0DTC1	Severe acute respiratory syndrome coronavirus 2	2697049	Inactive carboxypeptidase-like protein X2	Q8N436	60	20	1	2	1	13	224	243	0.18	26.9	SYIVDSVTVKNGS	SYKVMVSNDSHTWVTVKNGS	True
1542725	TETICAPLTVFFDGR	Replicase polyprotein 1ab	P0DTD1	Severe acute respiratory syndrome coronavirus 2	2697049	Dual oxidase 2	Q9NRD8	75	12	1	1	5	14	582	593	0.06	28.2	CAPLTVFFDG	CAPLTVLDFFEG	True
1542773	TICAPLTVFFDGRVD	Replicase polyprotein 1ab	P0DTD1	Severe acute respiratory syndrome coronavirus 2	2697049	Dual oxidase 2	Q9NRD8	75	12	1	1	3	12	582	593	0.069	28.2	CAPLTVFFDG	CAPLTVLDFFEG	True
1542809	TKHPNQEYADVFHLY	Replicase polyprotein 1ab	P0DTD1	Severe acute respiratory syndrome coronavirus 2	2697049	Zinc finger protein ZFAT	Q9P243	80	10	2	0	2	11	1016	1025	0.015	30.3	KHPNQEYADV	KHPNEEYANV	True
1542868	TPEEHFIETISLAGS	Replicase polyprotein 1a	P0DTC1	Severe acute respiratory syndrome coronavirus 2	2697049	Rap guanine nucleotide exchange factor 4	Q8WZA2	66.67	15	2	1	1	12	504	518	0.041	29.1	TPEEHFIETISL	TPEKILEHFLETIRL	True
1542918	TSRYWEPEFYEAMYT	Replicase polyprotein 1ab	P0DTD1	Severe acute respiratory syndrome coronavirus 2	2697049	Ankyrin repeat and BTB/POZ domain-containing protein 3	A6QL63	66.67	12	1	1	4	15	461	469	0.19	26.9	YWEPEFYEAMYT	YWEPEALYT	True
1542993	VAGFAKFLKTNCCRF	Replicase polyprotein 1ab	P0DTD1	Severe acute respiratory syndrome coronavirus 2	2697049	Zinc finger MYM-type protein 3	Q14202	60	15	1	1	4	13	437	451	0.079	28.2	FAKFLKTNCC	FSKFRANKGLKTNCC	True
1543001	VANGDSEVVLKKLKK	Replicase polyprotein 1a	P0DTC1	Severe acute respiratory syndrome coronavirus 2	2697049	Bromodomain and WD repeat-containing protein 3	Q6RI45	88.89	9	1	0	1	9	623	631	0.18	26.9	VANGDSEVV	VANGDGEVV	True
1543064	VEQRKQDDKKIKACV	Replicase polyprotein 1a	P0DTC1	Severe acute respiratory syndrome coronavirus 2	2697049	Protein Shroom3	Q8TF72	75	12	2	1	1	12	1933	1943	0.15	26.9	VEQRKQDDKKIK	IEQRKLDDKIK	True
1543135	VKNGSIHLYFDKAGQ	Replicase polyprotein 1a	P0DTC1	Severe acute respiratory syndrome coronavirus 2	2697049	RING finger protein 17	Q9BXT8	100	7	0	0	5	11	1336	1342	0.1	27.8	SIHLYFD	SIHLYFD	True
1543285	VTVKNGSIHLYFDKA	Replicase polyprotein 1a	P0DTC1	Severe acute respiratory syndrome coronavirus 2	2697049	RING finger protein 17	Q9BXT8	100	7	0	0	7	13	1336	1342	0.1	27.8	SIHLYFD	SIHLYFD	True
1543457	YKHITSKETLYCIDG	Replicase polyprotein 1a	P0DTC1	Severe acute respiratory syndrome coronavirus 2	2697049	Nucleosome-remodeling factor subunit BPTF	Q12830	64.29	14	0	1	5	13	2858	2871	0.16	26.9	TSKETLYCI	TSKETKKDTKLYCI	True
1543561	YVWKSYVHVVDGCNS	Replicase polyprotein 1a	P0DTC1	Severe acute respiratory syndrome coronavirus 2	2697049	Phosphatidylinositol 3,4,5-trisphosphate 5-phosphatase 1	Q92835	66.67	15	1	2	3	15	677	689	0.099	27.8	WKSYVHVVDGCNS	WKSYPLVHVVCQS	True
1543579	YYTSNPTTFHLDGEV	Replicase polyprotein 1a	P0DTC1	Severe acute respiratory syndrome coronavirus 2	2697049	Cadherin-related family member 4	A6H8M9	63.16	19	3	2	1	15	479	497	0.039	29.1	YYTSNPTTFHLDGEV	YYTSGGPTTFAVDRLSGEV	True
1569850	FGAGAALQIPFAMQMAYRFNGI	surface glycoprotein [Severe acute respiratory syndrome coronavirus 2]	QHD43416	Severe acute respiratory syndrome coronavirus 2	2697049	Abnormal spindle-like microcephaly-associated protein	Q8IZT6	66.67	15	4	1	5	18	2839	2853	0.43	26.9	AALQIPFAMQMAYR	AALRIQFFLQMAVYR	True
15925	FFTPKESEQLKVIKTFEGIL	glycoprotein precursor	AAO86638	Andes virus CHI-7913	1980456	Alsin	Q96Q42	63.16	19	4	2	2	19	1566	1582	0.033	29.9	FTPKESEQLKVIKTFEGI	FTPSDKLKVIQQTFEEI	True
15959	FGCTWMNSTGFTKVCGAPPC	HCV-1	AAA45676	Hepatitis C virus subtype 1b AD78	3052230	HEAT repeat-containing protein 5B	Q9P2D3	87.5	8	1	0	5	12	1538	1545	0.14	27.8	WMNSTGFT	WLNSTGFT	True
1596399	VADYSVLYNSASFSTFKCYGVSPTK	surface glycoprotein [Severe acute respiratory syndrome coronavirus 2]	QHD43416	Severe acute respiratory syndrome coronavirus 2	2697049	Solute carrier family 35 member E4	Q6ICL7	90	10	1	0	5	14	265	274	0.29	27.8	SVLYNSASFS	SVLYNLASFS	True
1597691	FTNVYADSFVIRGDEVRQIAPGQTG	surface glycoprotein [Severe acute respiratory syndrome coronavirus 2]	YP_009724390	Severe acute respiratory syndrome coronavirus 2	2697049	Butyrophilin subfamily 3 member A3	O00478	53.85	26	3	3	3	24	77	97	0.52	26.9	NVYADSFVIRGDEVRQIAPGQT	NVYADGKEVEDRQSAPYRGRT	True
1597756	LVKPSFYVYSRVKNLNSSRVPDL	Envelope small membrane protein	P0DTC4	Severe acute respiratory syndrome coronavirus 2	2697049	GON-4-like protein	Q3T8J9	66.67	12	4	0	11	22	867	878	0.33	27.4	RVKNLNSSRVPD	RIKNLNMNRAPD	True
1597792	RDIADTTDAVRDPQTLEILDITPCS	surface glycoprotein [Severe acute respiratory syndrome coronavirus 2]	YP_009724390	Severe acute respiratory syndrome coronavirus 2	2697049	Erythroid membrane-associated protein	Q96PL5	56.25	16	3	1	10	21	101	116	0.46	27.4	VRDPQTLEILDI	VRDAQEGSVTLQILDV	True
1597812	SSNFGAISSVLNDILSRLDKVEAEV	surface glycoprotein [Severe acute respiratory syndrome coronavirus 2]	YP_009724390	Severe acute respiratory syndrome coronavirus 2	2697049	Attractin-like protein 1	Q5VV63	76.92	13	2	1	4	15	596	608	0.17	28.2	FGAISSVLNDIL	FGGFSSVLLNDIL	True
1597835	VFRSSVLHSTQDLFLPFFSNVTWFH	surface glycoprotein [Severe acute respiratory syndrome coronavirus 2]	YP_009724390	Severe acute respiratory syndrome coronavirus 2	2697049	OTU domain-containing protein 6A	Q7L8S5	100	7	0	0	14	20	185	191	0.49	26.9	FLPFFSN	FLPFFSN	True
16132	FHPPSSNQCESTPPIAMDAW	rex	AAA45412	Human T-lymphotropic virus 2	11909	Pleckstrin homology-like domain family B member 3	Q6NSJ2	80	10	2	0	10	19	73	82	0.14	27.8	ESTPPIAMDA	EATPPIAMAA	True
163039	NNTKKSIKIRPRQAFYATNGIIG	Chain P, Crystal Structure Of Anti-Hiv-1 V3 Fab 3074 In Complex With A Ur29 V3 Peptide	3MLY_P	HIV-1 M:C	505186	Tumor necrosis factor alpha-induced protein 3	P21580	50	24	9	1	2	22	14	37	0.25	27.8	NTKKSIKIRPRQAFYATNGII	NMRKAVKIRERTPEDIFKPTNGII	True
1636040	AAVLMGLGKGWPLHR	Genome polyprotein	Q2YHF0	Dengue virus	12637	Isocitrate dehydrogenase [NADP] cytoplasmic	O75874	77.78	9	2	0	5	13	199	207	0.16	26.9	MGLGKGWPL	MALSKGWPL	True
1636128	AGPLVAGGLLIACYV	polyprotein [Dengue virus 3]	QTX93489	Dengue virus	12637	tRNA (guanine(10)-N2)-methyltransferase homolog	Q7Z4G4	57.89	19	2	2	3	15	222	240	0.16	26.9	PLVAGGLLIACYV	PFVGTGGLLIACAHFGAYV	True
1636132	AGPWHLGKLELDFDL	Genome polyprotein	P17763	Dengue virus	12637	Multidrug and toxin extrusion protein 1	Q96FL8	100	8	0	0	5	12	65	72	0.15	26.9	HLGKLELD	HLGKLELD	True
1636133	AGPWHLGKLELDFNY	polyprotein [Dengue virus 3]	QTX93479	Dengue virus	12637	Multidrug and toxin extrusion protein 1	Q96FL8	100	8	0	0	5	12	65	72	0.11	27.4	HLGKLELD	HLGKLELD	True
1636140	AGVLWDVPSPPPMGK	polyprotein, partial [Dengue virus 2]	QTX93162	Dengue virus	12637	Leucine-rich repeat-containing protein 63	Q05C16	100	7	0	0	7	13	200	206	0.11	27.8	VPSPPPM	VPSPPPM	True
1636194	AIQKAQEEGICGIRS	polyprotein, partial [Dengue virus 2]	QTX93142	Dengue virus	12637	MAGUK p55 subfamily member 4	Q96JB8	100	8	0	0	1	8	614	621	0.11	27.4	AIQKAQEE	AIQKAQEE	True
1636344	AQNALDNLVMLHNSE	Genome polyprotein	P17763	Dengue virus	12637	Dedicator of cytokinesis protein 10	Q96BY6	88.89	9	1	0	2	10	1024	1032	0.089	27.8	QNALDNLVM	QNELDNLVM	True
1636367	ASAAQRRGRIGRNHN	polyprotein [Dengue virus 1]	QFS19562	Dengue virus	12637	Probable inactive 1-aminocyclopropane-1-carboxylate synthase-like protein 2	Q4AC99	70	10	3	0	5	14	14	23	0.18	26.9	QRRGRIGRNH	QRRGRVPRDH	True
1636369	ASAAQRRGRVGRNPQ	polyprotein [Dengue virus 3]	QTX93489	Dengue virus	12637	3'-5' RNA helicase YTHDC2	Q9H6S0	75	12	3	0	1	12	731	742	0.14	27.4	ASAAQRRGRVGR	ASAIQRKGRAGR	True
1636372	ASEMAEALKGMPIRY	Genome polyprotein	P17763	Dengue virus	12637	Trehalase	O43280	80	10	2	0	2	11	187	196	0.075	28.2	SEMAEALKGM	SEMAETVKGM	True
1636398	ATLLAVSGVYPLSIP	polyprotein [Dengue virus 1]	QFS19562	Dengue virus	12637	C2 domain-containing protein 3	Q4AC94	88.89	9	1	0	4	12	1531	1539	0.18	26.9	LAVSGVYPL	LTVSGVYPL	True
1636404	ATPPGTADAFPQSNA	polyprotein, partial [Dengue virus 3]	QHR82515	Dengue virus	12637	Zinc finger E-box-binding homeobox 2	O60315	80	10	2	0	3	12	200	209	0.1	27.8	PPGTADAFPQ	PPGTPDAFAQ	True
1636484	AWKHVQRIETWILRH	Genome polyprotein	P29991	Dengue virus	12637	Heparan-sulfate 6-O-sulfotransferase 3	Q8IZP7	80	10	2	0	2	11	255	264	0.2	26.9	WKHVQRIETW	WKHVQRGATW	True
1636490	AWNFFEVEDYGFGMF	polyprotein [Dengue virus 4]	QTX92256	Dengue virus	12637	Signal-induced proliferation-associated 1-like protein 3	O60292	100	7	0	0	6	12	989	995	0.19	26.9	EVEDYGF	EVEDYGF	True
1636491	AWNFLEVEDYGFGMF	Genome polyprotein	Q2YHF0	Dengue virus	12637	Signal-induced proliferation-associated 1-like protein 3	O60292	100	7	0	0	6	12	989	995	0.19	26.9	EVEDYGF	EVEDYGF	True
1636493	AWNSFEVEDYGFGMF	polyprotein [Dengue virus 4]	AKQ00032	Dengue virus	12637	Tudor domain-containing protein 15	B5MCY1	81.82	11	0	1	3	11	1371	1381	0.16	26.9	NSFEVEDYG	NSFEVEFIDYG	True
1636496	AWNVWEVEDYGFGVF	polyprotein [Dengue virus 3]	QTX93489	Dengue virus	12637	Signal-induced proliferation-associated 1-like protein 3	O60292	100	7	0	0	6	12	989	995	0.19	26.9	EVEDYGF	EVEDYGF	True
1636523	CDDTVTYKCPLIAEV	polyprotein [Dengue virus 3]	QTX93534	Dengue virus	12637	B-cell receptor CD22	P20273	100	7	0	0	1	7	790	796	0.13	27.4	CDDTVTY	CDDTVTY	True
1636604	CVTQVLMMRTTWALC	Genome polyprotein	P14340	Dengue virus	12637	Leukocyte receptor cluster member 8	Q96PV6	57.14	14	6	0	1	14	658	671	0.083	27.8	CVTQVLMMRTTWAL	NVGEFTAYRILYYI	True
1636691	DFSPGTSGSPIIDKK	Genome polyprotein	P14340	Dengue virus	12637	Armadillo repeat-containing X-linked protein 2	Q7L311	100	8	0	0	3	10	238	245	0.19	26.9	SPGTSGSP	SPGTSGSP	True
1636699	DGIKNNQILEENMEV	polyprotein [Dengue virus 2]	QHE24291	Dengue virus	12637	Putative spermatogenesis-associated protein 31C2	B4DYI2	100	7	0	0	7	13	1061	1067	0.08	28.2	QILEENM	QILEENM	True
1636702	DGLAMGIMILKLLTD	polyprotein [Dengue virus 1]	QFS19562	Dengue virus	12637	Potassium voltage-gated channel subfamily B member 2	Q92953	100	7	0	0	3	9	342	348	0.1	27.8	LAMGIMI	LAMGIMI	True
1636716	DGTMKIKDEERDDTL	Genome polyprotein	P17763	Dengue virus	12637	Zinc finger protein Aiolos	Q9UKT9	60	15	4	1	1	13	55	69	0.12	27.4	DGTMKIKDEERDD	DDSMKVKDEYSERDE	True
1636801	DMGYWIESEKNETWK	Genome polyprotein	P17763	Dengue virus	12637	Low-density lipoprotein receptor-related protein 2	P98164	66.67	12	4	0	4	15	4285	4296	0.19	26.9	YWIESEKNETWK	YWISKEKGEVWK	True
1636899	DVLPTVTQMAMTDTT	polyprotein, partial [Dengue virus 2]	QTX93142	Dengue virus	12637	Contactin-associated protein-like 3B	Q96NU0	75	12	2	1	3	14	759	769	0.096	27.8	LPTVTQMAMTDT	LPVTQIVMTDT	True
1636911	DWLARVGRERLSRMA	polyprotein [Dengue virus 2]	QQW40703	Dengue virus	12637	Actin remodeling regulator NHS	Q6T4R5	88.89	9	1	0	7	15	580	588	0.19	26.9	GRERLSRMA	GRSRLSRMA	True
1636930	EAKHPATLRKYCIEA	polyprotein [Dengue virus 2]	QQW40784	Dengue virus	12637	BBSome complex member BBS1	Q8NFJ9	57.14	14	2	1	1	14	278	287	0.18	26.9	EAKHPATLRKYCIE	DSKHPKYCIE	True
1636959	EDLKNEEMVTNHMEG	Genome polyprotein	P14340	Dengue virus	12637	Calmin	Q96JQ2	100	8	0	0	1	8	748	755	0.17	26.9	EDLKNEEM	EDLKNEEM	True
1636983	EELGDGLAMGIMILK	polyprotein [Dengue virus 1]	QFS19562	Dengue virus	12637	Potassium voltage-gated channel subfamily B member 2	Q92953	100	7	0	0	7	13	342	348	0.11	27.8	LAMGIMI	LAMGIMI	True
1637007	EFIDGISLGLILLKM	Genome polyprotein	Q2YHF0	Dengue virus	12637	TBC1 domain family member 3H	P0C7X1	90	10	1	0	3	12	274	283	0.023	29.9	IDGISLGLIL	IDGISLGLTL	True
1637010	EFWKLVDRERELHKL	polyprotein [Dengue virus 3]	QTX93500	Dengue virus	12637	Caprin-1	Q14444	66.67	12	4	0	1	12	188	199	0.19	26.9	EFWKLVDREREL	EFYKLVDPERDM	True
1637022	EGIFSPSELETPNLA	Genome polyprotein	P17763	Dengue virus	12637	Neurabin-1	Q9ULJ8	64.29	14	5	0	1	14	663	676	0.12	27.4	EGIFSPSELETPNL	EDMFSPSELDTSKL	True
1637027	EGINYADRKWCFDGI	polyprotein [Dengue virus 2]	QRG47120	Dengue virus	12637	Zinc finger FYVE domain-containing protein 9	O95405	63.64	11	3	1	3	12	955	965	0.15	27.4	INYADRKWCF	VNYVNRKCWCF	True
1637032	EGLHKLGYILRDISK	Genome polyprotein	P17763	Dengue virus	12637	Serine/threonine-protein kinase LATS2	Q9NRM7	61.54	13	5	0	1	13	780	792	0.17	26.9	EGLHKLGYILRDI	ESVHKMGFIHRDI	True
1637084	EKASLIEVKTCTWPK	polyprotein, partial [Dengue virus 3]	QHR82521	Dengue virus	12637	Xin actin-binding repeat-containing protein 2	A4UGR9	45.45	22	3	1	1	13	933	954	0.18	26.9	EKASLIEVKTCTW	EKVSLMTSSEEIHKGDVKTCTW	True
1637106	EKVVGRIISSTPFAE	Genome polyprotein	Q2YHF0	Dengue virus	12637	Histone-lysine N-methyltransferase, H3 lysine-79 specific	Q8TEK3	80	10	2	0	5	14	264	273	0.11	27.8	GRIISSTPFA	GRIVSSKPFA	True
1637140	EMGANFRADRVIDPR	Genome polyprotein	P17763	Dengue virus	12637	Toll-like receptor 2	O60603	76.92	13	0	1	5	14	294	306	0.005	32	NFRADRVIDP	NFRASDNDRVIDP	True
1637167	ENHHHAAMLDVDLHP	Genome polyprotein	P17763	Dengue virus	12637	Bile acid receptor	Q96RI1	87.5	8	1	0	2	9	458	465	0.18	26.9	NHHHAAML	NHHHAEML	True
1637172	ENNIKLTVVVGDIIG	polyprotein [Dengue virus 3]	QTX93479	Dengue virus	12637	E3 ubiquitin-protein ligase TRAF7	Q6Q0C0	52.63	19	4	1	2	15	164	182	0.046	28.6	NNIKLTVVVGDIIG	DNVKLTVVVNNIAVAEQIG	True
1637192	EPGKNPKNVQTTPGT	Genome polyprotein	P27909	Dengue virus	12637	Lysophosphatidylcholine acyltransferase 2	Q7L5N7	80	10	2	0	6	15	515	524	0.15	26.9	PKNVQTTPGT	PKEVQTTPST	True
1637196	EPHMIVGRQEKGKSL	polyprotein [Dengue virus 3]	QRG47112	Dengue virus	12637	NF-kappa-B inhibitor zeta	Q9BYH8	75	12	3	0	1	12	98	109	0.033	29.1	EPHMIVGRQEKG	EPHMGVGRQQRG	True
1637227	ERELHKQGKCATCVY	Genome polyprotein	P17763	Dengue virus	12637	Cystatin-11	Q9H112	80	10	2	0	1	10	106	115	0.18	26.9	ERELHKQGKC	ERELHKQVNC	True
1637229	ERFSTSLLFLNDMGK	Genome polyprotein	Q2YHF0	Dengue virus	12637	Serine/threonine-protein kinase SMG1	Q96Q15	69.23	13	2	1	3	13	356	368	0.2	26.9	FSTSLLFLNDM	FSTTLLGQFLEDM	True
1637344	FCSHHFHKIFMKDGR	Genome polyprotein	Q2YHF0	Dengue virus	12637	Ubiquitin carboxyl-terminal hydrolase 4	Q13107	66.67	12	3	1	4	14	541	552	0.17	26.9	HHFHKIFMKDG	HRFHKIFQMDEG	True
1637347	FDGERNNQILEENMD	polyprotein [Dengue virus 3]	QTX93403	Dengue virus	12637	Putative spermatogenesis-associated protein 31C2	B4DYI2	100	7	0	0	8	14	1061	1067	0.1	27.8	QILEENM	QILEENM	True
1637349	FDGQRNNQILEENMD	polyprotein [Dengue virus 3]	QHJ86727	Dengue virus	12637	Putative spermatogenesis-associated protein 31C2	B4DYI2	100	7	0	0	8	14	1061	1067	0.15	27.4	QILEENM	QILEENM	True
1637360	FEVEDYGFGMFTTNI	polyprotein [Dengue virus 4]	QTX92231	Dengue virus	12637	Signal-induced proliferation-associated 1-like protein 3	O60292	100	7	0	0	2	8	989	995	0.19	26.9	EVEDYGF	EVEDYGF	True
1637373	FFLMVLLIPEPEKQR	polyprotein	AAD18036	Dengue virus	12637	Disintegrin and metalloproteinase domain-containing protein 7	Q9H2U9	77.78	9	2	0	2	10	7	15	0.09	27.8	FLMVLLIPE	FLMILLIPQ	True
1637392	FGRAKGSRAIWYMWL	polyprotein [Dengue virus 2]	ACN42699	Dengue virus	12637	Zinc finger protein 185	O15231	80	10	2	0	2	11	250	259	0.022	29.9	GRAKGSRAIW	GRTKASRAIW	True
1637475	FNEMVLLQMEDKAWL	Genome polyprotein	Q9WDA6	Dengue virus	12637	Uncharacterized bromodomain-containing protein 10	Q5HYC2	77.78	9	2	0	4	12	137	145	0.19	26.9	MVLLQMEDK	MCLLQMEEK	True
1637493	FQGSWNTGEEVQVIA	Genome polyprotein	P27909	Dengue virus	12637	Lamin-B1	P20700	69.23	13	4	0	2	14	518	530	0.011	30.8	QGSWNTGEEVQVI	QNSWGTGEDVKVI	True
1637518	FSKGLLNGQGPMKLV	polyprotein [Dengue virus 3]	AHG23230	Dengue virus	12637	Microtubule-associated protein 6	Q96JE9	88.89	9	1	0	4	12	469	477	0.048	28.6	GLLNGQGPM	GLLKGQGPM	True
1637519	FSKGLLSGQGPMKLV	Genome polyprotein	P17763	Dengue virus	12637	Microtubule-associated protein 6	Q96JE9	88.89	9	1	0	4	12	469	477	0.13	27.4	GLLSGQGPM	GLLKGQGPM	True
1637544	FTSVGKLVHQIFGTA	polyprotein [Dengue virus 1]	QFS19562	Dengue virus	12637	Ubiquitin carboxyl-terminal hydrolase 36	Q9P275	100	7	0	0	7	13	240	246	0.18	26.9	LVHQIFG	LVHQIFG	True
1637585	GAAMTDDIGMGVTYL	polyprotein [Dengue virus 2]	QQW40727	Dengue virus	12637	WASH complex subunit 4	Q2M389	66.67	15	4	1	1	14	1042	1056	0.17	26.9	GAAMTDDIGMGVTY	GAAFTDDGFAMGVAY	True
1637588	GADVQNTTFIIDGPN	Genome polyprotein	P17763	Dengue virus	12637	Laminin subunit alpha-3	Q16787	81.82	11	0	1	3	13	2698	2706	0.078	28.2	DVQNTTFIIDG	DVQNTIIDG	True
1637721	GGWRFQGSWNTGEEV	Genome polyprotein	P27909	Dengue virus	12637	Lamin-B1	P20700	61.54	13	5	0	3	15	515	527	0.1	27.8	WRFQGSWNTGEEV	WKNQNSWGTGEDV	True
1637723	GGWRLQGSWNTGEEV	polyprotein [Dengue virus 1]	QTX92726	Dengue virus	12637	CUB and sushi domain-containing protein 1	Q96PZ7	55.56	18	3	2	2	14	2597	2614	0.068	28.2	GWRLQGSWNTGEE	WRLLRCQANGTWNIGDER	True
1637724	GGWRLRGSWNTGEEV	polyprotein [Dengue virus 1]	ACQ44411	Dengue virus	12637	CUB and sushi domain-containing protein 1	Q96PZ7	55.56	18	3	2	2	14	2597	2614	0.059	28.6	GWRLRGSWNTGEE	WRLLRCQANGTWNIGDER	True
1637745	GIGKLSMGLIAIAVA	Genome polyprotein	Q2YHF0	Dengue virus	12637	Antigen-presenting glycoprotein CD1d	P15813	88.89	9	1	0	6	14	301	309	0.1	27.8	SMGLIAIAV	SMGLIALAV	True
1637763	GKALHQVFGAIYGAA	Genome polyprotein	P14340	Dengue virus	12637	Proto-oncogene serine/threonine-protein kinase mos	P00540	75	12	0	1	4	15	147	155	0.13	27.4	LHQVFGAIYGAA	LHQVIYGAA	True
1637764	GKAVHQVFGSVYTTM	Genome polyprotein	Q2YHF0	Dengue virus	12637	PR domain zinc finger protein 8	Q9NQV8	58.82	17	3	1	2	14	16	32	0.058	28.6	KAVHQVFGSVYTT	KAVQQCLTDIFTSVYTT	True
1637829	GLKNVREVKGLTKGG	Genome polyprotein	P14340	Dengue virus	12637	Caspase recruitment domain-containing protein 10	Q9BWT7	88.89	9	1	0	3	11	949	957	0.066	28.2	KNVREVKGL	KNVREVRGL	True
1637979	GTGTTGETLGEKWKR	Genome polyprotein	Q2YHF0	Dengue virus	12637	Sodium channel protein type 10 subunit alpha	Q9Y5Y9	55.56	18	4	1	1	14	1049	1066	0.067	28.2	GTGTTGETLGEKWK	GTGTSSEDLAPSLGETWK	True
1638022	GVCGIRSTTRMENLL	polyprotein [Dengue virus 3]	QTX93479	Dengue virus	12637	Serine/threonine-protein kinase RIO3	O14730	66.67	12	4	0	2	13	170	181	0.051	28.6	VCGIRSTTRMEN	VCGRKNTARMEN	True
1638036	GVGDSALTLHWFRKG	Genome polyprotein	Q2YHF0	Dengue virus	12637	Cryptochrome-2	Q49AN0	75	12	3	0	4	15	20	31	0.036	29.1	DSALTLHWFRKG	DSASSVHWFRKG	True
1638066	GVTVEITPQASTVEA	polyprotein [Dengue virus 3]	QTX93541	Dengue virus	12637	Sodium/hydrogen exchanger 3	P48764	64.29	14	5	0	2	15	568	581	0.083	27.8	VTVEITPQASTVEA	VNVDFTPRSSTVEA	True
1638079	GVYRIMQRGLFGKTQ	Genome polyprotein	Q2YHF0	Dengue virus	12637	C3a anaphylatoxin chemotactic receptor	Q16581	64.29	14	4	1	2	15	360	372	0.13	27.4	VYRIMQRGLFGKTQ	VFRMQRGRFAKSQ	True
1638115	HDLMELIDGISLGLI	Genome polyprotein	Q5UCB8	Dengue virus	12637	TBC1 domain family member 3C	Q6IPX1	100	9	0	0	6	14	273	281	0.013	30.3	LIDGISLGL	LIDGISLGL	True
1638180	HLGKLELDFDLCEGT	Genome polyprotein	P17763	Dengue virus	12637	Multidrug and toxin extrusion protein 1	Q96FL8	100	8	0	0	1	8	65	72	0.095	27.8	HLGKLELD	HLGKLELD	True
1638184	HLLEKKITQWLETKG	polyprotein [Dengue virus 3]	QTX93530	Dengue virus	12637	Protein polybromo-1	Q86U86	76.92	13	2	1	2	14	1304	1315	0.19	26.9	LLEKKITQWLETK	LLEKKIQLLEAK	True
1638194	HNGRLITANPVVTKK	polyprotein [Dengue virus 3]	QTX93489	Dengue virus	12637	Ubiquitin carboxyl-terminal hydrolase 34	Q70CQ2	81.82	11	2	0	4	14	2817	2827	0.032	29.5	RLITANPVVTK	RLIVQNPVVTK	True
1638206	HQLIMKDGREIVVPC	Genome polyprotein	P17763	Dengue virus	12637	Vascular endothelial growth factor receptor 1	P17948	63.64	11	4	0	5	15	148	158	0.11	27.8	MKDGREIVVPC	MTEGRELVIPC	True
1638248	HVAVENHHHAAMLDV	polyprotein [Dengue virus 1]	QTX92726	Dengue virus	12637	Bile acid receptor	Q96RI1	87.5	8	1	0	6	13	458	465	0.13	27.4	NHHHAAML	NHHHAEML	True
1638286	IANQAAILMGLDKGW	Genome polyprotein	P17763	Dengue virus	12637	Heat shock 70 kDa protein 1B	P0DMV9	90	10	0	1	4	13	376	384	0.16	26.9	QAAILMGLDK	QAAILMGDK	True
1638299	IAVQNWLARVGRERL	Genome polyprotein	P14337	Dengue virus	12637	Brefeldin A-inhibited guanine nucleotide-exchange protein 3	Q5TH69	72.73	11	3	0	2	12	2161	2171	0.17	26.9	AVQNWLARVGR	AVREWLGRVGR	True
1638338	IFMKDGRSLVVPCRN	Genome polyprotein	Q2YHF0	Dengue virus	12637	Vascular endothelial growth factor receptor 1	P17948	64.29	14	5	0	1	14	146	159	0.013	30.3	IFMKDGRSLVVPCR	IHMTEGRELVIPCR	True
1638380	IHAKHEWMTTEDMLA	polyprotein [Dengue virus 2]	QRG47115	Dengue virus	12637	Glycine cleavage system H protein, mitochondrial	P23434	77.78	9	2	0	4	12	56	64	0.11	27.4	KHEWMTTED	KHEWVTTEN	True
1638399	IILEFFLMVLLIPEP	Genome polyprotein	P17763	Dengue virus	12637	Disintegrin and metalloproteinase domain-containing protein 7	Q9H2U9	77.78	9	2	0	6	14	7	15	0.13	27.4	FLMVLLIPE	FLMILLIPQ	True
1638402	IIPALFEPEREKSAA	Genome polyprotein	P17763	Dengue virus	12637	PHD finger protein 21A	Q96BD5	81.82	11	2	0	4	14	403	413	0.19	26.9	ALFEPEREKSA	AVFEPERKKSA	True
1638430	ILAVVITLCAIILGG	polyprotein	AKQ00036	Dengue virus	12637	Macrophage-expressed gene 1 protein	Q2M385	90.91	11	0	1	1	11	667	676	0.022	29.9	ILAVVITLCAI	ILAVVITLAI	True
1638470	IMKDGRVLVVPCRNQ	Genome polyprotein	P14340	Dengue virus	12637	Vascular endothelial growth factor receptor 1	P17948	66.67	12	4	0	2	13	148	159	0.043	29.1	MKDGRVLVVPCR	MTEGRELVIPCR	True
1638583	IVERGMVKPKGKVVD	Genome polyprotein	Q2YHF0	Dengue virus	12637	Afadin	P55196	100	7	0	0	3	9	568	574	0.19	26.9	ERGMVKP	ERGMVKP	True
1638605	IVTDKEKPVNIEAEP	Genome polyprotein	P17763	Dengue virus	12637	Eukaryotic peptide chain release factor subunit 1	P62495	64.71	17	4	1	1	15	100	116	0.094	27.8	IVTDKEKPVNIEAEP	IVTEEGKEKKVNIDFEP	True
1638640	KCATCVYNMMGKREK	Genome polyprotein	P17763	Dengue virus	12637	Kinesin-like protein KIF1A	Q12756	77.78	9	2	0	7	15	105	113	0.13	27.4	YNMMGKREK	YTMMGKQEK	True
1638670	KEEYVDYMPAMRRYS	polyprotein [Dengue virus 4]	QTX92339	Dengue virus	12637	E3 ubiquitin-protein ligase HUWE1	Q7Z6Z7	87.5	8	1	0	6	13	638	645	0.083	27.8	DYMPAMRR	DYLPAMRR	True
1638678	KEPGVVSPTSYLDVD	polyprotein [Dengue virus 3]	QTX93479	Dengue virus	12637	Disintegrin and metalloproteinase domain-containing protein 30	Q9UKF2	88.89	9	1	0	4	12	57	65	0.18	26.9	GVVSPTSYL	GVVSPVSYL	True
1638681	KERVEKWLKECGVDR	Genome polyprotein	Q2YHF0	Dengue virus	12637	THAP domain-containing protein 5	Q7Z6K1	88.89	9	1	0	1	9	33	41	0.058	28.6	KERVEKWLK	KERLEKWLK	True
1638753	KKDLISYGGGWRFQG	Genome polyprotein	P17763	Dengue virus	12637	Beta-hexosaminidase subunit beta	P07686	80	10	2	0	3	12	452	461	0.18	26.9	DLISYGGGWR	DLISYGQDWR	True
1638755	KKDLISYGGGWRLRG	polyprotein [Dengue virus 1]	ACQ44459	Dengue virus	12637	Beta-hexosaminidase subunit beta	P07686	80	10	2	0	3	12	452	461	0.17	26.9	DLISYGGGWR	DLISYGQDWR	True
1638771	KKSGAIKVLKGFKKE	polyprotein, partial [Dengue virus 3]	QBM00871	Dengue virus	12637	Golgi-associated PDZ and coiled-coil motif-containing protein	Q9HD26	75	12	3	0	3	14	412	423	0.11	27.4	SGAIKVLKGFKK	SGEIKVLQGFNK	True
1638772	KKSGAIKVLRGFKKE	polyprotein [Dengue virus 1]	UAV34166	Dengue virus	12637	Golgi-associated PDZ and coiled-coil motif-containing protein	Q9HD26	75	12	3	0	3	14	412	423	0.077	28.2	SGAIKVLRGFKK	SGEIKVLQGFNK	True
1638780	KLASAIQKAQEEGIC	polyprotein, partial [Dengue virus 2]	QTX93142	Dengue virus	12637	MAGUK p55 subfamily member 4	Q96JB8	90.91	11	1	0	2	12	611	621	0.012	30.8	LASAIQKAQEE	LLSAIQKAQEE	True
1638792	KLGEFGRAKGSRAIW	polyprotein [Dengue virus 2]	ACN42699	Dengue virus	12637	Zinc finger protein 185	O15231	80	10	2	0	6	15	250	259	0.033	29.1	GRAKGSRAIW	GRTKASRAIW	True
1638806	KLQWFVERNMVIPEG	polyprotein [Dengue virus 3]	QTX93489	Dengue virus	12637	Glutamate dehydrogenase 1, mitochondrial	P00367	72.73	11	2	1	5	14	417	427	0.16	26.9	FVERNMVIPE	FLERNIMVIPD	True
1638821	KMETLQRKYGGALVR	Genome polyprotein	P14337	Dengue virus	12637	Threonine--tRNA ligase 2, cytoplasmic	A2RTX5	88.89	9	1	0	2	10	370	378	0.066	28.2	METLQRKYG	METLQRIYG	True
1638900	KRIKEEHSSTWHYDD	polyprotein [Dengue virus 3]	QTX93500	Dengue virus	12637	Inositol 1,4,5-trisphosphate-gated calcium channel ITPR1	Q14643	72.73	11	2	1	3	13	2640	2649	0.16	26.9	IKEEHSSTWHY	IKEEHNMWHY	True
1638902	KRMAISGDDCVVKPL	polyprotein	AAW28113	Dengue virus	12637	Type II inositol 1,4,5-trisphosphate 5-phosphatase	P32019	77.78	9	2	0	1	9	58	66	0.12	27.4	KRMAISGDD	RRMAITGDD	True
1639000	KVVGLYGNGVVTKNG	polyprotein [Dengue virus 3]	QTX93489	Dengue virus	12637	MORC family CW-type zinc finger protein 3	Q14149	46.15	26	1	2	3	15	97	122	0.092	27.8	VGLYGNGVVTKNG	VGLYGNGFKSGSMRLGKDAIVFTKNG	True
1639058	LATLRKLCIEGKITN	polyprotein [Dengue virus 3]	QTX93489	Dengue virus	12637	E3 ubiquitin-protein ligase HECW1	Q76N89	69.23	13	2	1	4	14	1554	1566	0.12	27.4	LRKLCIEGKIT	LRRFCIEKWGKIT	True
1639080	LDFELIKTEAKHPAT	polyprotein [Dengue virus 2]	QQW40763	Dengue virus	12637	Olfactomedin-4	Q6UX06	81.82	11	2	0	1	11	154	164	0.02	29.9	LDFELIKTEAK	LDFELIKVEVK	True
1639168	LFEPEREKSAAVDGE	polyprotein [Dengue virus 1]	ACW82902	Dengue virus	12637	PHD finger protein 21A	Q96BD5	88.89	9	1	0	2	10	405	413	0.19	26.9	FEPEREKSA	FEPERKKSA	True
1639201	LGEMCDDTVTYKCPL	polyprotein [Dengue virus 3]	QTX93530	Dengue virus	12637	B-cell receptor CD22	P20273	60	15	0	1	3	11	782	796	0.038	29.1	EMCDDTVTY	EMQRPPPDCDDTVTY	True
1639251	LIAIAVASGLLWVAE	Genome polyprotein	Q2YHF0	Dengue virus	12637	Synaptotagmin-2	Q8N9I0	81.82	11	2	0	1	11	65	75	0.057	28.6	LIAIAVASGLL	LIAIAVVAGLL	True
1639267	LIKTEAKHPATLRKY	polyprotein [Dengue virus 2]	QQW40763	Dengue virus	12637	Peroxisome proliferator-activated receptor gamma coactivator-related protein 1	Q5VV67	80	10	2	0	4	13	1269	1278	0.13	27.4	TEAKHPATLR	TEAKHPAAVR	True
1639282	LITANPVVTKKEEPV	polyprotein [Dengue virus 3]	QTX93489	Dengue virus	12637	Helicase MOV-10	Q9HCE1	69.23	13	3	1	2	13	261	273	0.19	26.9	ITANPVVTKKEE	ITGNPVVTNRIEE	True
1639354	LLPVCQSSSMRKTDW	polyprotein [Dengue virus 3]	AHG23230	Dengue virus	12637	Ral GTPase-activating protein subunit alpha-1	Q6GYQ0	58.33	12	5	0	1	12	420	431	0.11	27.4	LLPVCQSSSMRK	LLPICEAAAMRK	True
1639389	LNALGKSEFQIYKKS	Genome polyprotein	P14340	Dengue virus	12637	Fibronectin type-III domain-containing protein 3A	Q9Y2H6	83.33	12	0	2	4	13	1086	1097	0.13	27.4	LGKSEFQIYK	LGKDSEFKQIYK	True
1639459	LQRLREEHKETWHYD	polyprotein	AHG06383	Dengue virus	12637	Vesicle-associated membrane protein-associated protein B/C	O95292	77.78	9	2	0	2	10	181	189	0.19	26.9	QRLREEHKE	QRLREENKQ	True
1639487	LRLASMAICSAVPTE	Genome polyprotein	Q2YHF0	Dengue virus	12637	Uncharacterized protein encoded by LINC01551	Q86U37	66.67	12	4	0	3	14	3	14	0.18	26.9	LASMAICSAVPT	LSSMKICAAIPT	True
1639491	LRPTPKGAVMDIISR	Genome polyprotein	Q2YHF0	Dengue virus	12637	Protein dispatched homolog 2	A7MBM2	81.82	11	1	1	3	12	441	451	0.15	26.9	PTPKGAVMDI	PTPKGASLMDI	True
1639495	LRVLSIPPTAGILKR	Genome polyprotein	Q2YHF0	Dengue virus	12637	Hsp70-binding protein 1	Q9NZL4	76.92	13	1	1	1	11	100	112	0.083	27.8	LRVLSIPPTAG	LSQPMPPTAGEAE	True
1639500	LSELPETLETLLLLT	Genome polyprotein	P14340	Dengue virus	12637	Tudor domain-containing protein 15	B5MCY1	81.82	11	2	0	1	11	1766	1776	0.018	29.9	LSELPETLETL	LSDLPETLQTL	True
1639511	LSMGLIAIAVASGLL	Genome polyprotein	Q2YHF0	Dengue virus	12637	Synaptotagmin-2	Q8N9I0	81.82	11	2	0	5	15	65	75	0.084	27.8	LIAIAVASGLL	LIAIAVVAGLL	True
1639515	LSRKTFDSEYIKTRT	polyprotein [Dengue virus 2]	QQW40786	Dengue virus	12637	MLX-interacting protein	Q9HAP2	80	10	1	1	6	15	820	828	0.2	26.9	FDSEYIKTRT	FDEYVKTRT	True
1639541	LTIPPTAGILKRWGT	Genome polyprotein	P14340	Dengue virus	12637	Arginine-glutamic acid dipeptide repeats protein	Q9P2R6	100	8	0	0	1	8	1353	1360	0.12	27.4	LTIPPTAG	LTIPPTAG	True
1639555	LTLRAQNALDNLVML	Genome polyprotein	P27909	Dengue virus	12637	Dedicator of cytokinesis protein 10	Q96BY6	88.89	9	1	0	6	14	1024	1032	0.081	28.2	QNALDNLVM	QNELDNLVM	True
1639593	LVHRERELHKQGKCA	Genome polyprotein	P17763	Dengue virus	12637	Cystatin-11	Q9H112	69.23	13	4	0	2	14	103	115	0.094	27.8	VHRERELHKQGKC	VPQERELHKQVNC	True
1639642	LYAVATTIITPMMRH	Genome polyprotein	P17763	Dengue virus	12637	Tyrosine-protein kinase FRK	P42685	55	20	4	1	1	15	292	311	0.12	27.4	LYAVATTIITPMMRH	LYAVCTLEDPIYIITELMRH	True
1639643	LYAVATTVITPMMRH	Genome polyprotein	P27909	Dengue virus	12637	Butyrophilin subfamily 3 member A1	O00481	64.29	14	2	1	1	14	201	211	0.1	27.8	LYAVATTVITPMMR	LYAVAASVIMR	True
1639645	LYGNGVVTKNGGYVS	polyprotein [Dengue virus 3]	QTX93489	Dengue virus	12637	FMR1-interacting protein NUFIP2	Q7Z417	66.67	12	4	0	4	15	188	199	0.08	27.8	NGVVTKNGGYVS	NGVVTNNSGYIT	True
1639680	MCTLIAMDLGELCED	Genome polyprotein	P17763	Dengue virus	12637	Melanin-concentrating hormone receptor 1	Q99705	88.89	9	0	1	1	8	184	192	0.13	27.4	MCTLIAMD	LIPFPGGAV	True
1639739	MGANFRAGRVIDPRR	Genome polyprotein	Q2YHF0	Dengue virus	12637	Toll-like receptor 2	O60603	47.83	23	1	2	4	15	294	316	0.078	28.2	NFRAGRVIDPRR	NFRASDNDRVIDPGKVETLTIRR	True
1639751	MGKAELEDGAYRIKQ	polyprotein, partial [Dengue virus 2]	QTX93162	Dengue virus	12637	Histone-lysine N-methyltransferase 2C	Q8NEZ4	76.92	13	0	2	4	15	3259	3269	0.11	27.4	AELEDGAYRIKQ	AELIEDYRIKQ	True
1639773	MKDGREIVVPCRNQD	Genome polyprotein	P17763	Dengue virus	12637	Vascular endothelial growth factor receptor 1	P17948	66.67	12	4	0	1	12	148	159	0.008	31.2	MKDGREIVVPCR	MTEGRELVIPCR	True
1639891	MTCIAVGLVTLYLGV	polyprotein [Dengue virus 1]	QFS19562	Dengue virus	12637	Fibroblast growth factor 9	P31371	55.56	18	1	1	4	14	100	117	0.16	26.9	IAVGLVTLYLG	IAVGLVSIRGVDSGLYLG	True
1639911	MVHQIFGSAYTALFS	polyprotein [Dengue virus 3]	QTX93489	Dengue virus	12637	Uncharacterized protein C1orf94	Q6P1W5	60	15	6	0	1	15	517	531	0.2	26.9	MVHQIFGSAYTALFS	MGQQIFRSSYTPLLS	True
1639928	MVTQMAMTDTTPFGQ	Genome polyprotein	P14340	Dengue virus	12637	Retinol-binding protein 3	P10745	72.73	11	3	0	1	11	893	903	0.13	27.4	MVTQMAMTDTT	MPTQMAMSATT	True
1639952	NAAMGAVFTEENQWD	polyprotein [Dengue virus 3]	QTX93489	Dengue virus	12637	Ankyrin repeat and MYND domain-containing protein 1	Q9P2S6	52.94	17	3	1	4	15	821	837	0.089	27.8	MGAVFTEENQWD	MGLQLRQAVFAKESQWD	True
1639977	NDEDHAHWTEAKMLL	Genome polyprotein	P17763	Dengue virus	12637	Alsin	Q96Q42	60	15	4	1	1	13	1095	1109	0.12	27.4	NDEDHAHWTEAKM	NKEDHYVGHWKEGKM	True
1640010	NELNYVLWEGGHDLT	Genome polyprotein	Q2YHF0	Dengue virus	12637	Spondin-1	Q9HCB6	88.89	9	0	1	4	11	242	250	0.19	26.9	NYVLWEGG	NYVLWEYGG	True
1640020	NERRAWNSFEVEDYG	polyprotein [Dengue virus 4]	AKQ00032	Dengue virus	12637	Tudor domain-containing protein 15	B5MCY1	81.82	11	0	1	7	15	1371	1381	0.16	26.9	NSFEVEDYG	NSFEVEFIDYG	True
1640056	NINTPEGIIPSMFEP	Genome polyprotein	P14340	Dengue virus	12637	Calpain-5	O15484	64.29	14	2	1	5	15	464	477	0.17	26.9	PEGIIPSMFEP	PEGRYVIIPTTFEP	True
1640063	NKPTLDFELIKTEAK	polyprotein, partial [Dengue virus 2]	QTX92981	Dengue virus	12637	Olfactomedin-4	Q6UX06	81.82	11	2	0	5	15	154	164	0.037	29.1	LDFELIKTEAK	LDFELIKVEVK	True
1640069	NLAERVLDWLEKHGA	Genome polyprotein	P27909	Dengue virus	12637	Nuclear factor related to kappa-B-binding protein	Q6P4R8	87.5	8	1	0	2	9	398	405	0.19	26.9	LAERVLDW	LEERVLDW	True
1640070	NLAERVLDWLEKYGV	polyprotein [Dengue virus 1]	QFS19562	Dengue virus	12637	Nuclear factor related to kappa-B-binding protein	Q6P4R8	87.5	8	1	0	2	9	398	405	0.19	26.9	LAERVLDW	LEERVLDW	True
1640106	NNQILEENMEVEIWT	polyprotein [Dengue virus 2]	QNH29582	Dengue virus	12637	Putative spermatogenesis-associated protein 31C2	B4DYI2	100	7	0	0	3	9	1061	1067	0.12	27.4	QILEENM	QILEENM	True
1640127	NPTIEAGRTLRVLNL	polyprotein [Dengue virus 3]	QRG47112	Dengue virus	12637	Aldo-keto reductase family 1 member D1	P51857	71.43	14	2	1	2	15	100	111	0.18	26.9	PTIEAGRTLRVLNL	PTLERTLRVLQL	True
1640128	NPTIEEGRTLRVLKM	Genome polyprotein	P17763	Dengue virus	12637	7SK snRNA methylphosphate capping enzyme	Q7L2J0	71.43	14	3	1	1	14	426	438	0.084	27.8	NPTIEEGRTLRVLK	NPSCEDGRLRVLK	True
1640130	NPTVEAGRTLRVLNL	Genome polyprotein	P14340	Dengue virus	12637	Aldo-keto reductase family 1 member D1	P51857	71.43	14	2	1	2	15	100	111	0.17	26.9	PTVEAGRTLRVLNL	PTLERTLRVLQL	True
1640156	NRVSTGSQLAKRFSK	protein C, partial [Dengue virus 1]	AAT76483	Dengue virus	12637	Kelch-like protein 11	Q9NVR0	58.82	17	2	1	2	13	167	183	0.18	26.9	RVSTGSQLAKRF	RVSTGSVHEVLELADRF	True
1640158	NRVSTVQQLTKRFSL	protein C, partial [Dengue virus 2]	AAT76491	Dengue virus	12637	C-type lectin domain family 1 member B	Q9P126	69.23	13	4	0	1	13	68	80	0.016	30.3	NRVSTVQQLTKRF	NRTGTLQQLAKRF	True
1640159	NRVSTVSQLAKRFSK	Genome polyprotein	P17763	Dengue virus	12637	Signal-regulatory protein beta-1	O00241	58.82	17	3	1	2	14	88	104	0.039	29.1	RVSTVSQLAKRFS	RVTTVSELTKRNNLDFS	True
1640203	NWLVRVGRERLSRMA	polyprotein [Dengue virus 2]	QQW40771	Dengue virus	12637	Actin remodeling regulator NHS	Q6T4R5	88.89	9	1	0	7	15	580	588	0.16	26.9	GRERLSRMA	GRSRLSRMA	True
1640238	PEGIIPSMFEPEREK	Genome polyprotein	P14340	Dengue virus	12637	Laminin subunit beta-4	A4D0S4	64.29	14	4	1	2	15	90	102	0.2	26.9	EGIIPSMFEPEREK	ENVIVSFEPDREK	True
1640240	PEGKVIDLGCGRGGW	Genome polyprotein	P17763	Dengue virus	12637	mRNA cap guanine-N7 methyltransferase	O43148	60	15	2	1	5	15	201	215	0.13	27.4	VIDLGCGRGGW	VLDLGCGKGGDLLKW	True
1640241	PEGKVVDLGCGRGGW	Genome polyprotein	P14340	Dengue virus	12637	mRNA cap guanine-N7 methyltransferase	O43148	60	15	2	1	5	15	201	215	0.17	26.9	VVDLGCGRGGW	VLDLGCGKGGDLLKW	True
1640242	PEGRVIDLGCGRGGW	polyprotein [Dengue virus 1]	QTX92874	Dengue virus	12637	mRNA cap guanine-N7 methyltransferase	O43148	60	15	2	1	5	15	201	215	0.13	27.4	VIDLGCGRGGW	VLDLGCGKGGDLLKW	True
1640314	PKGLKERVEKWLKEC	Genome polyprotein	Q2YHF0	Dengue virus	12637	THAP domain-containing protein 5	Q7Z6K1	88.89	9	1	0	5	13	33	41	0.073	28.2	KERVEKWLK	KERLEKWLK	True
1640349	PMPGTRKVMEITAEW	polyprotein [Dengue virus 3]	QTX93491	Dengue virus	12637	Four and a half LIM domains protein 2	Q14192	88.89	9	0	1	2	10	109	116	0.1	27.8	MPGTRKVME	MPGTRKME	True
1640371	PRGTVMDIISRRDQR	Genome polyprotein	P14340	Dengue virus	12637	PAS domain-containing serine/threonine-protein kinase	Q96RG2	88.89	9	1	0	3	11	198	206	0.099	27.8	GTVMDIISR	GTVVDIISR	True
1640576	QPKPGTRVVMTTTAN	Genome polyprotein	Q2YHF0	Dengue virus	12637	26S proteasome regulatory subunit 10B	P62333	75	12	1	1	3	12	93	104	0.13	27.4	KPGTRVVMTT	KPGTRVALDMTT	True
1640589	QRPTPRGTVMDIISR	Genome polyprotein	P14340	Dengue virus	12637	PAS domain-containing serine/threonine-protein kinase	Q96RG2	88.89	9	1	0	7	15	198	206	0.099	27.8	GTVMDIISR	GTVVDIISR	True
1640642	QWEPSRGWNDWTQVP	Genome polyprotein	P14337	Dengue virus	12637	Anterior gradient protein 2 homolog	O95994	66.67	12	1	1	5	13	45	56	0.15	26.9	SRGWNDWTQ	SRGWGDQLIWTQ	True
1640784	RKHMILAVVITLCAI	polyprotein	AKQ00036	Dengue virus	12637	Macrophage-expressed gene 1 protein	Q2M385	90.91	11	0	1	5	15	667	676	0.02	29.9	ILAVVITLCAI	ILAVVITLAI	True
1640851	RNNQILEENMDVEIW	polyprotein [Dengue virus 3]	QTX93345	Dengue virus	12637	Putative spermatogenesis-associated protein 31C2	B4DYI2	100	7	0	0	4	10	1061	1067	0.12	27.4	QILEENM	QILEENM	True
1640867	RPTPKGTVMDIISRK	polyprotein [Dengue virus 3]	QTX93504	Dengue virus	12637	PAS domain-containing serine/threonine-protein kinase	Q96RG2	88.89	9	1	0	6	14	198	206	0.054	28.6	GTVMDIISR	GTVVDIISR	True
1640869	RQGYATQTVGPWHLG	Genome polyprotein	Q2YHF0	Dengue virus	12637	Steryl-sulfatase	P08842	64.29	14	5	0	2	15	125	138	0.11	27.4	QGYATQTVGPWHLG	QGYSTALIGKWHLG	True
1640882	RRDMVDRGWGNGCGL	Genome polyprotein	Q2YHF0	Dengue virus	12637	Centrosomal protein of 72 kDa	Q9P209	72.73	11	2	1	3	13	428	437	0.16	26.9	DMVDRGWGNGC	DLVDRSWGGC	True
1640900	RRVTRKHMILVVVIT	Genome polyprotein	Q5UCB8	Dengue virus	12637	Somatostatin receptor type 5	P35346	69.23	13	2	1	1	13	244	254	0.19	26.9	RRVTRKHMILVVV	RKVTRMVLVVV	True
1640941	RTPRPMPGTRKVMEI	polyprotein [Dengue virus 3]	QTX93496	Dengue virus	12637	Four and a half LIM domains protein 2	Q14192	88.89	9	0	1	6	14	109	116	0.1	27.8	MPGTRKVME	MPGTRKME	True
1641067	SEGAWKHVQRIETWI	Genome polyprotein	P29991	Dengue virus	12637	Heparan-sulfate 6-O-sulfotransferase 3	Q8IZP7	71.43	14	2	1	1	14	253	264	0.064	28.2	SEGAWKHVQRIETW	SEWKHVQRGATW	True
1641071	SEGFQYSDRRWCFDG	Genome polyprotein	P17763	Dengue virus	12637	Transient receptor potential cation channel subfamily V member 4	Q9HBA0	100	6	0	0	8	13	773	778	0.2	26.9	DRRWCF	DRRWCF	True
1641085	SFKDLGRVVVMVGAT	polyprotein, partial [Dengue virus 2]	QTX93151	Dengue virus	12637	ATP-dependent DNA helicase DDX11	Q96FC9	76.92	13	2	1	2	13	785	797	0.094	27.8	FKDLGRVVVMVG	FSDNLGRCVVMVG	True
1641089	SFRDLGRVMVMVGAA	polyprotein [Dengue virus 2]	QQD36453	Dengue virus	12637	Reticulon-4 receptor	Q9BZR6	87.5	8	1	0	2	9	222	229	0.2	26.9	FRDLGRVM	FRDLGRLM	True
1641099	SGDDCVVKPLDDRFA	Genome polyprotein	P14340	Dengue virus	12637	DNA endonuclease RBBP8	Q99708	71.43	14	1	2	4	14	484	497	0.11	27.4	DCVVKPLDDRF	DCVMDKPLDLSDRF	True
1641113	SGIFVVDNVHTWTEQ	polyprotein [Dengue virus]	AXB26598	Dengue virus	12637	DNA topoisomerase 2-beta	Q02880	48.28	29	1	4	1	15	931	959	0.11	27.4	SGIFVVDNVHTWTEQ	SGEIFVVDRNTVEITELPVRTWTQVYKEQ	True
1641138	SGVLWDTPSPPEVER	Genome polyprotein	P17763	Dengue virus	12637	Probable RNA-binding protein 46	Q8TBY0	88.89	9	1	0	7	15	359	367	0.034	29.1	TPSPPEVER	SPSPPEVER	True
1641159	SIKNEEEEQTLTILI	polyprotein, partial [Dengue virus 2]	QTX93024	Dengue virus	12637	Protein scribble homolog	Q14160	90	10	1	0	5	14	723	732	0.086	27.8	EEEEQTLTIL	EEEELTLTIL	True
1641277	SPPETQKAELEEGVY	polyprotein [Dengue virus 3]	QTX93593	Dengue virus	12637	AP-4 complex subunit mu-1	O00189	76.92	13	2	1	1	13	348	359	0.13	27.4	SPPETQKAELEEG	SSPEQKAELAEG	True
1641365	SSMINGVVKLLTKPW	polyprotein [Dengue virus 3]	QTX93593	Dengue virus	12637	Sterile alpha motif domain-containing protein 9-like	Q8IVG5	100	8	0	0	2	9	450	457	0.056	28.6	SMINGVVK	SMINGVVK	True
1641386	STHEMYWISNGTGNI	polyprotein [Dengue virus 3]	QTX93593	Dengue virus	12637	Alpha-tectorin	O75443	55	20	3	2	2	15	1866	1885	0.038	29.1	THEMYWISNGTGNI	THIMYKNTLWIESANNTGNI	True
1641422	SVIEKMETLQRKYGG	polyprotein, partial [Dengue virus 2]	QTX93189	Dengue virus	12637	Threonine--tRNA ligase 2, cytoplasmic	A2RTX5	88.89	9	1	0	6	14	370	378	0.11	27.4	METLQRKYG	METLQRIYG	True
1641434	SVSGDLILEIGKLPQ	Genome polyprotein	P17763	Dengue virus	12637	Semaphorin-3C	Q99985	88.89	9	1	0	1	9	467	475	0.067	28.2	SVSGDLILE	SVSGELILE	True
1641506	TANISLTAIANQAAI	Genome polyprotein	P17763	Dengue virus	12637	Nocturnin	Q9UK39	55.56	18	5	1	1	15	250	267	0.2	26.9	TANISLTAIANQAAI	SANIRLTAMTLKTNQVAI	True
1641517	TASSALLWMASVEPH	polyprotein [Dengue virus 1]	QUD37222	Dengue virus	12637	Relaxin receptor 2	Q8WXD0	77.78	9	2	0	5	13	486	494	0.14	27.4	ALLWMASVE	ALLWMESVQ	True
1641529	TCVYNMMGKREKKIG	polyprotein [Dengue virus 2]	QGW51895	Dengue virus	12637	Kinesin-like protein KIF1A	Q12756	77.78	9	2	0	4	12	105	113	0.16	26.9	YNMMGKREK	YTMMGKQEK	True
1641544	TDPSSVAARGYISTR	polyprotein [Dengue virus 1]	ACY70714	Dengue virus	12637	Ubiquitin carboxyl-terminal hydrolase 25	Q9UHP3	66.67	15	2	1	1	15	504	515	0.17	26.9	TDPSSVAARGYISTR	TSPSSVAAISSR	True
1641573	TFDSEYIKTRTNDWD	polyprotein [Dengue virus 2]	QSV27725	Dengue virus	12637	MLX-interacting protein	Q9HAP2	64.29	14	3	2	2	14	820	832	0.13	27.4	FDSEYIKTRTNDW	FDEYVKTRTLQNW	True
1641575	TFDSEYVKTRTNDWD	polyprotein, partial [Dengue virus 2]	QTX93201	Dengue virus	12637	MLX-interacting protein	Q9HAP2	71.43	14	2	2	2	14	820	832	0.022	29.9	FDSEYVKTRTNDW	FDEYVKTRTLQNW	True
1641604	TGERNNQILEENMEV	polyprotein [Dengue virus 4]	QTX92385	Dengue virus	12637	Putative spermatogenesis-associated protein 31C2	B4DYI2	100	7	0	0	7	13	1061	1067	0.17	26.9	QILEENM	QILEENM	True
1641620	TGLLVISGLFPISIP	polyprotein, partial [Dengue virus 2]	QTX93077	Dengue virus	12637	Protein virilizer homolog	Q69YN4	76.92	13	0	1	1	10	475	487	0.17	26.9	TGLLVISGLF	TGLLQAGVISGLF	True
1641625	TGNMSFRDLGRVMVM	polyprotein, partial [Dengue virus 2]	QTX93213	Dengue virus	12637	Reticulon-4 receptor	Q9BZR6	87.5	8	1	0	6	13	222	229	0.15	27.4	FRDLGRVM	FRDLGRLM	True
1641629	TGSASSMINGVVKLL	polyprotein [Dengue virus 3]	QTX93593	Dengue virus	12637	Sterile alpha motif domain-containing protein 9-like	Q8IVG5	100	8	0	0	6	13	450	457	0.027	29.5	SMINGVVK	SMINGVVK	True
1641649	TIFTLTVAWRTATLI	polyprotein [Dengue virus 3]	QTX93593	Dengue virus	12637	von Willebrand factor	P04275	87.5	8	1	0	7	14	1118	1125	0.19	26.9	VAWRTATL	VTWRTATL	True
1641655	TIKGLNPTAIFLTTL	polyprotein, partial [Dengue virus 2]	QTX93024	Dengue virus	12637	Roundabout homolog 1	Q9Y6N7	72.73	11	3	0	2	12	621	631	0.13	27.4	IKGLNPTAIFL	IKGLKPNAIYL	True
1641712	TLQLPEDIEQMANGI	polyprotein [Dengue virus 3]	QTX93593	Dengue virus	12637	Laminin subunit beta-4	A4D0S4	72.73	11	3	0	5	15	1496	1506	0.19	26.9	PEDIEQMANGI	PEDIEKVANGV	True
1641751	TNIWMKFREGSSEVC	polyprotein [Dengue virus 4]	QTX92385	Dengue virus	12637	DNA repair endonuclease XPF	Q92889	72.73	11	2	1	3	12	449	459	0.14	27.4	IWMKFREGSS	VWMKFRKEDSS	True
1641787	TQKATLSEGVYRIMQ	polyprotein [Dengue virus 4]	QPJ20200	Dengue virus	12637	Forkhead box protein S1	O43638	71.43	14	2	2	2	14	37	49	0.024	29.5	QKATLSEGVYRIM	QRATLSGIYRYIM	True
1641809	TRGAVLMHRGKRIEP	polyprotein [Dengue virus 2]	QTX93073	Dengue virus	12637	Uncharacterized protein C12orf71	A8MTZ7	80	10	2	0	6	15	250	259	0.053	28.6	LMHRGKRIEP	LFHRGKRIQP	True
1641811	TRGAVLTHNGKRLEP	polyprotein [Dengue virus 3]	QTX93491	Dengue virus	12637	Apolipoprotein B-100	P04114	81.82	11	1	1	6	15	1808	1818	0.13	27.4	LTHNGKRLEP	LTNNGKLRLEP	True
1641851	TRVVASEMAEALKGM	Genome polyprotein	P17763	Dengue virus	12637	Trehalase	O43280	80	10	2	0	6	15	187	196	0.04	29.1	SEMAEALKGM	SEMAETVKGM	True
1641864	TSIGLLCVTASSALL	polyprotein [Dengue virus 1]	QUD37222	Dengue virus	12637	Beta-2 adrenergic receptor	P07550	81.82	11	2	0	1	11	110	120	0.081	27.8	TSIGLLCVTAS	TSIDVLCVTAS	True
1641871	TSLSMTCIAVGLVTL	polyprotein [Dengue virus 1]	QFS19562	Dengue virus	12637	Pyroglutamylated RF-amide peptide receptor	Q96P65	66.67	15	1	1	3	13	134	148	0.094	27.8	LSMTCIAVGLV	LTMTCIAVERHQGLV	True
1641911	TTFVTPMLRHSIENS	polyprotein, partial [Dengue virus 2]	QTX93189	Dengue virus	12637	Protein arginine methyltransferase NDUFAF7, mitochondrial	Q7L592	100	7	0	0	4	10	40	46	0.14	27.4	VTPMLRH	VTPMLRH	True
1641927	TTVITPMLRHTIENS	polyprotein [Dengue virus 3]	QTX93593	Dengue virus	12637	Solute carrier family 15 member 1	P46059	77.78	9	2	0	1	9	177	185	0.19	26.9	TTVITPMLR	STIITPMLR	True
1641948	TVIEELEKLQRKHGG	polyprotein [Dengue virus 4]	QTX92321	Dengue virus	12637	Dedicator of cytokinesis protein 10	Q96BY6	100	8	0	0	1	8	55	62	0.082	27.8	TVIEELEK	TVIEELEK	True
1641949	TVIEELEKLQRRHGG	polyprotein [Dengue virus 4]	QTX92385	Dengue virus	12637	Kinesin-like protein KIF26B	Q2KJY2	61.54	13	5	0	3	15	1994	2006	0.022	29.9	IEELEKLQRRHGG	IDDVERLQRRRGG	True
1642034	VALLRTYCIEASISN	polyprotein [Dengue virus 4]	QTX92385	Dengue virus	12637	Interleukin-10 receptor subunit alpha	Q13651	70.59	17	2	2	1	15	59	74	0.067	28.2	VALLRTYCIEASISN	VALLRYGIESWNSISN	True
1642043	VAVQDWLARVGRERL	polyprotein [Dengue virus 2]	QGW51895	Dengue virus	12637	Brefeldin A-inhibited guanine nucleotide-exchange protein 3	Q5TH69	72.73	11	3	0	2	12	2161	2171	0.045	28.6	AVQDWLARVGR	AVREWLGRVGR	True
1642051	VDENQWNSAKEAVED	Genome polyprotein	P17763	Dengue virus	12637	Sterol O-acyltransferase 1	P35610	61.54	13	5	0	2	14	23	35	0.2	26.9	DENQWNSAKEAVE	DEDQRNPAKESLE	True
1642068	VDYMPAMRRYSAHFE	polyprotein [Dengue virus 4]	QTX92385	Dengue virus	12637	E3 ubiquitin-protein ligase HUWE1	Q7Z6Z7	87.5	8	1	0	2	9	638	645	0.076	28.2	DYMPAMRR	DYLPAMRR	True
1642073	VEDEEFWKLVDRERE	polyprotein [Dengue virus 3]	QTX93593	Dengue virus	12637	Caprin-1	Q14444	52.63	19	4	1	2	15	180	198	0.15	26.9	EDEEFWKLVDRERE	EEELSLLDEFYKLVDPERD	True
1642078	VEKAELEDGAYRIKQ	polyprotein [Dengue virus 2]	QUD37232	Dengue virus	12637	Histone-lysine N-methyltransferase 2C	Q8NEZ4	73.33	15	1	2	2	15	3257	3269	0.073	28.2	EKAELEDGAYRIKQ	EHAELIEDYRIKQ	True
1642136	VIDLGCGRGGWSYYC	Genome polyprotein	P17763	Dengue virus	12637	mRNA cap guanine-N7 methyltransferase	O43148	60	15	2	1	1	11	201	215	0.13	27.4	VIDLGCGRGGW	VLDLGCGKGGDLLKW	True
1642197	VLLKTALLIVSGIFP	polyprotein [Dengue virus 3]	QTX93593	Dengue virus	12637	Phosphatidylinositol-3,5-bisphosphate 3-phosphatase MTMR3	Q13615	80	10	2	0	1	10	390	399	0.14	27.4	VLLKTALLIV	VLLKSALLVV	True
1642208	VLMHRGKRIEPSWAD	polyprotein [Dengue virus 2]	QTX93073	Dengue virus	12637	Uncharacterized protein C12orf71	A8MTZ7	80	10	2	0	2	11	250	259	0.15	26.9	LMHRGKRIEP	LFHRGKRIQP	True
1642218	VLTHNGKRLEPNWAS	polyprotein [Dengue virus 3]	QTX93491	Dengue virus	12637	Apolipoprotein B-100	P04114	81.82	11	1	1	2	11	1808	1818	0.15	27.4	LTHNGKRLEP	LTNNGKLRLEP	True
1642351	VSNATGNIVSSVNMI	polyprotein [Dengue virus 2]	QTX93073	Dengue virus	12637	PSME3-interacting protein	Q9GZU8	80	10	2	0	3	12	235	244	0.11	27.4	NATGNIVSSV	NATGKIVSSI	True
1642357	VSSWEEVPYLGKRED	polyprotein [Dengue virus 1]	QUD37222	Dengue virus	12637	Protein spinster homolog 3	Q6ZMD2	75	12	2	1	2	12	245	256	0.13	27.4	SSWEEVPYLGK	SSWCEDVRYLGK	True
1642395	VTQIAMTDTTPFGQQ	Genome polyprotein	P17763	Dengue virus	12637	Contactin-associated protein-like 3B	Q96NU0	71.43	14	1	1	1	14	761	771	0.011	30.8	VTQIAMTDTTPFGQ	VTQIVMTDTGQ	True
1642417	VVDLGCGRGGWSYYM	polyprotein [Dengue virus 4]	QTX92385	Dengue virus	12637	mRNA cap guanine-N7 methyltransferase	O43148	60	15	2	1	1	11	201	215	0.17	26.9	VVDLGCGRGGW	VLDLGCGKGGDLLKW	True
1642419	VVETLEQMQRKHGGM	Genome polyprotein	P17763	Dengue virus	12637	Solute carrier family 22 member 4	Q9H015	87.5	8	1	0	3	10	517	524	0.15	26.9	ETLEQMQR	ETLEQMQK	True
1642426	VVGDIIGVLEQGKRT	polyprotein [Dengue virus 3]	QTX93551	Dengue virus	12637	Caskin-1	Q8WXD9	88.89	9	1	0	3	11	306	314	0.19	26.9	GDIIGVLEQ	GDIITVLEQ	True
1642438	VVITWIGMNSRSTSL	polyprotein [Dengue virus 2]	QQW40772	Dengue virus	12637	Sacsin	Q9NZJ4	64.29	14	2	1	1	14	3010	3020	0.05	28.6	VVITWIGMNSRSTS	VIITWINMSTS	True
1642524	WDTPSPPEVERAVLD	Genome polyprotein	P17763	Dengue virus	12637	Probable RNA-binding protein 46	Q8TBY0	88.89	9	1	0	3	11	359	367	0.036	29.1	TPSPPEVER	SPSPPEVER	True
1642533	WDVPSPPPMGKAELE	polyprotein, partial [Dengue virus 2]	QTX93201	Dengue virus	12637	Leucine-rich repeat-containing protein 63	Q05C16	100	7	0	0	3	9	200	206	0.14	27.4	VPSPPPM	VPSPPPM	True
1642614	WLGARFLEFEALGFM	Genome polyprotein	P17763	Dengue virus	12637	Mitogen-activated protein kinase 4	P31152	61.54	13	5	0	2	14	16	28	0.11	27.4	LGARFLEFEALGF	LGGRFVDFQPLGF	True
1642647	WNSGYDWITDFPGKT	Genome polyprotein	P17763	Dengue virus	12637	Inositol 1,4,5-trisphosphate receptor-interacting protein-like 1	Q6GPH6	75	8	2	0	5	12	156	163	0.2	26.9	YDWITDFP	YNWLTDFP	True
1642674	WTMKILIGVVITWIG	polyprotein [Dengue virus 2]	QQW40772	Dengue virus	12637	Proteasome activator complex subunit 2	Q9UL46	58.82	17	1	2	1	14	112	125	0.032	29.1	WTMKILIGVVITWI	WTLKEKCILVITWI	True
1642687	YADRRWCFDGVKNNQ	polyprotein [Dengue virus 2]	QQW40798	Dengue virus	12637	Transient receptor potential cation channel subfamily V member 4	Q9HBA0	57.89	19	1	3	3	15	773	790	0.14	27.4	DRRWCFDGVKNNQ	DRRWCFRVDEVNWSHWNQ	True
1642696	YAVATTFITPMLRHS	polyprotein [Dengue virus 2]	QSV27725	Dengue virus	12637	ATP synthase subunit C lysine N-methyltransferase	Q6P4H8	76.92	13	3	0	1	13	52	64	0.006	31.2	YAVATTFITPMLR	YAVATPFVTPALR	True
1642697	YAVATTFVTPMLRHS	polyprotein, partial [Dengue virus 2]	QTX93189	Dengue virus	12637	Solute carrier family 15 member 2	Q16348	77.78	9	2	0	5	13	198	206	0.083	27.8	TTFVTPMLR	STFITPMLR	True
1642698	YAVATTVITPMLRHT	polyprotein [Dengue virus 3]	QTX93350	Dengue virus	12637	Solute carrier family 15 member 1	P46059	77.78	9	2	0	5	13	177	185	0.14	27.4	TTVITPMLR	STIITPMLR	True
1642767	YMPTVIEHLERLQRK	polyprotein [Dengue virus 3]	QTX93593	Dengue virus	12637	Glutamyl-tRNA(Gln) amidotransferase subunit C, mitochondrial	O43716	100	8	0	0	5	12	36	43	0.079	27.8	VIEHLERL	VIEHLERL	True
1642775	YNHALSELPETLETL	polyprotein, partial [Dengue virus 2]	QTX93024	Dengue virus	12637	Tudor domain-containing protein 15	B5MCY1	81.82	11	2	0	5	15	1766	1776	0.011	30.8	LSELPETLETL	LSDLPETLQTL	True
1642844	YYCGGLKNVREVKGL	polyprotein, partial [Dengue virus 2]	QTX93024	Dengue virus	12637	Caspase recruitment domain-containing protein 10	Q9BWT7	88.89	9	1	0	7	15	949	957	0.066	28.2	KNVREVKGL	KNVREVRGL	True
1642919	AAALKSLGFDKPQEKD	nucleocapsid protein [Human coronavirus 229E]	NP_073556	Human coronavirus 229E	11137	Uromodulin	P07911	100	8	0	0	4	11	349	356	0.14	27.4	LKSLGFDK	LKSLGFDK	True
1642943	AADLGVLIQNSAKHVQ	ORF1ab polyprotein [Human coronavirus OC43]	YP_009555238	Human coronavirus OC43	31631	NADPH-dependent diflavin oxidoreductase 1	Q9UHB4	76.92	13	1	1	6	16	248	260	0.094	27.8	VLIQNSAKHVQ	VLIQPSNSAAHVQ	True
1642953	AAECTIFKDASGKPVP	orf1ab polyprotein [Severe acute respiratory syndrome coronavirus 2]	YP_009724389	Severe acute respiratory syndrome coronavirus 2	2697049	Netrin receptor DCC	P43146	64.29	14	1	1	3	16	351	360	0.14	27.4	ECTIFKDASGKPVP	ECTVSGKPVP	True
1642990	AAGLEFTDENYNNLVP	orf1ab polyprotein [Human coronavirus HKU1]	YP_173236	Human coronavirus HKU1	290028	Calicin	Q13939	66.67	12	4	0	4	15	3	14	0.1	27.8	LEFTDENYNNLV	LEFTEKNYNSFV	True
1643042	AAKKNNLPFKLTCATT	orf1ab polyprotein [Severe acute respiratory syndrome coronavirus 2]	YP_009724389	Severe acute respiratory syndrome coronavirus 2	2697049	Acyl-CoA:lysophosphatidylglycerol acyltransferase 1	Q92604	90.91	11	0	1	2	12	199	208	0.019	29.9	AKKNNLPFKLT	AKKNNLPFLT	True
1643045	AAKLMVVVPDYNTYKN	ORF1a polyprotein [Pangolin coronavirus]	QIQ54046	Pangolin coronavirus	2708335	Doublesex- and mab-3-related transcription factor 2	Q9Y5R5	72.73	11	3	0	5	15	274	284	0.1	27.8	MVVVPDYNTYK	MVPGPDYNSYK	True
1643164	AASYNKYKYYSGSASE	replicase polyprotein 1ab [Human coronavirus NL63]	YP_003766	Human coronavirus NL63	277944	Sodium- and chloride-dependent taurine transporter	P31641	88.89	9	1	0	3	11	314	322	0.12	27.4	SYNKYKYYS	SYNKYKYNS	True
1643235	ACAQYYNGIMVLPGVA	surface glycoprotein [Human coronavirus 229E]	NP_073551	Human coronavirus 229E	11137	Bifunctional heparan sulfate N-deacetylase/N-sulfotransferase 1	P52848	100	7	0	0	7	13	476	482	0.16	27.4	NGIMVLP	NGIMVLP	True
1643368	ADAGFMKQYGECLGDI	E2 glycoprotein precursor	NP_828851	SARS coronavirus Tor2	227984	R-spondin-2	Q6UXX9	87.5	8	1	0	6	13	68	75	0.068	28.2	MKQYGECL	MRQYGECL	True
1643437	ADIVVFDEISMATNYD	orf1ab polyprotein [Severe acute respiratory syndrome coronavirus 2]	YP_009724389	Severe acute respiratory syndrome coronavirus 2	2697049	Nuclear factor erythroid 2-related factor 3	Q9Y4A8	55	20	4	2	2	16	385	404	0.18	26.9	DIVVFDEISMATNYD	DINIFDEINLMSLATEDNFD	True
1643440	ADKDKDLSGAVPSDLN	replicase polyprotein 1ab [Human coronavirus 229E]	NP_073549	Human coronavirus 229E	11137	Homeobox protein Hox-A6	P31267	90	10	1	0	4	13	82	91	0.15	27.4	DKDLSGAVPS	DKDLSGASPS	True
1643524	ADTAGLYTNFRIDVPS	NS3 protein [Middle East respiratory syndrome-related coronavirus]	YP_009047205	Middle East respiratory syndrome-related coronavirus	1335626	Chloride channel protein ClC-Kb	P51801	72.73	11	2	1	6	15	266	276	0.21	26.9	LYTNFRIDVP	LYKTSFRVDVP	True
1643527	ADTEQTQNVTVKPKRL	1AB polyprotein [Middle East respiratory syndrome-related coronavirus]	YP_009047202	Middle East respiratory syndrome-related coronavirus	1335626	Neuronal acetylcholine receptor subunit alpha-10	Q9GZZ6	80	10	2	0	1	10	49	58	0.15	27.4	ADTEQTQNVT	ADTDQTLNVT	True
1643540	ADVIVNPANGHMLHGG	orf1ab polyprotein [Human coronavirus HKU1]	YP_173236	Human coronavirus HKU1	290028	Protein mono-ADP-ribosyltransferase PARP9	Q8IXQ6	60	15	6	0	2	16	133	147	0.15	27.4	DVIVNPANGHMLHGG	DAVVNAANEDLLHGG	True
1643705	AEYHNESGLKTILRKG	orf1ab polyprotein [Severe acute respiratory syndrome coronavirus 2]	YP_009724389	Severe acute respiratory syndrome coronavirus 2	2697049	Annexin A7	P20073	100	8	0	0	6	13	404	411	0.14	27.4	ESGLKTIL	ESGLKTIL	True
1643892	AFPLDEAEDVTESVQE	1AB polyprotein [Middle East respiratory syndrome-related coronavirus]	YP_009047202	Middle East respiratory syndrome-related coronavirus	1335626	Prokineticin receptor 1	Q8TCW9	81.82	11	2	0	3	13	45	55	0.037	29.1	PLDEAEDVTES	PLDEDEDVTNS	True
1643919	AFSVDPKKTYLDFIQQ	ORF1ab polyprotein [Human coronavirus OC43]	YP_009555238	Human coronavirus OC43	31631	Protein transport protein Sec23A	Q15436	87.5	8	1	0	9	16	3	10	0.087	27.8	TYLDFIQQ	TYLEFIQQ	True
1643937	AFVDTIVPPCPSILKV	replicase polyprotein 1ab [Human coronavirus 229E]	NP_073549	Human coronavirus 229E	11137	C-type lectin domain family 4 member F	Q8N1N0	69.23	13	2	1	2	14	577	587	0.064	28.2	FVDTIVPPCPSIL	FIDTPPCPWIL	True
1644005	AGEAPVSIINNAVYTK	orf1ab polyprotein (pp1ab) [Severe acute respiratory syndrome-related coronavirus]	NP_828849	SARS coronavirus Tor2	227984	Matrix metalloproteinase-23	O75900	61.11	18	3	1	2	15	352	369	0.07	28.2	GEAPVSIINNAVYT	GEAHLSIIANAVNEGTYT	True
1644128	AGRKVNFNEKPVVMEI	orf1ab polyprotein [Human coronavirus HKU1]	YP_173236	Human coronavirus HKU1	290028	Dynein axonemal heavy chain 11	Q96DT5	90.91	11	1	0	6	16	577	587	0.002	33.3	NFNEKPVVMEI	NFLEKPVVMEI	True
1644210	AGVVWTLQEVKDNDGK	replicase polyprotein 1ab [Human coronavirus 229E]	NP_073549	Human coronavirus 229E	11137	Calpastatin	P20810	80	10	2	0	7	16	483	492	0.18	26.9	LQEVKDNDGK	LEEVKDKDGK	True
1644363	AIIAVELLLLDFKTAV	replicase polyprotein 1ab [Human coronavirus NL63]	YP_003766	Human coronavirus NL63	277944	AT-rich interactive domain-containing protein 2	Q68CP9	71.43	14	2	1	3	14	338	351	0.1	27.8	IAVELLLLDFKT	IAAELLLDPVDFKT	True
1644380	AIKCVDIVKEAQSANP	orf1ab polyprotein (pp1ab) [Severe acute respiratory syndrome-related coronavirus]	NP_828849	SARS coronavirus Tor2	227984	Tyrosine-protein kinase ITK/TSK	Q08881	87.5	8	1	0	2	9	60	67	0.12	27.4	IKCVDIVK	IKCVEIVK	True
1644382	AIKCVPQADVEWKFYD	orf1ab polyprotein [Severe acute respiratory syndrome coronavirus 2]	YP_009724389	Severe acute respiratory syndrome coronavirus 2	2697049	Short transient receptor potential channel 6	Q9Y210	100	7	0	0	8	14	738	744	0.16	27.4	ADVEWKF	ADVEWKF	True
1644407	AILEDEFTPFDVVRQC	ORF1a polyprotein [Pangolin coronavirus]	QIQ54046	Pangolin coronavirus	2708335	X-ray repair cross-complementing protein 6	P12956	69.23	13	4	0	4	16	54	66	0.21	26.9	EDEFTPFDVVRQC	EDELTPFDMSIQC	True
1644512	AITQTSQALQTVATAL	surface glycoprotein [Human coronavirus 229E]	NP_073551	Human coronavirus 229E	11137	LIM domain kinase 2	P53671	80	10	2	0	1	10	223	232	0.045	29.1	AITQTSQALQ	AISQTSQTLQ	True
1644563	AIYNLLKDCPAVAVHD	ORF1ab polyprotein [Pangolin coronavirus]	QIQ54047	Pangolin coronavirus	2708335	Transcription elongation factor A N-terminal and central domain-containing protein	Q8N8B7	61.54	13	5	0	1	13	51	63	0.2	26.9	AIYNLLKDCPAVA	AVYRVLKNCPSVA	True
1644683	AKKSMYDGDRFVKHDL	replicase polyprotein 1ab [Human coronavirus 229E]	NP_073549	Human coronavirus 229E	11137	Synaptotagmin-3	Q9BQG1	69.23	13	4	0	4	16	385	397	0.14	27.4	SMYDGDRFVKHDL	SVYDFDRFSRHDL	True
1644750	AKRNIKPVPEVKILNN	orf1ab polyprotein [Severe acute respiratory syndrome coronavirus 2]	YP_009724389	Severe acute respiratory syndrome coronavirus 2	2697049	MORN repeat-containing protein 3	Q6PF18	77.78	9	2	0	7	15	213	221	0.14	27.4	PVPEVKILN	PIPEVKILD	True
1644756	AKRVLGVQTQTVDSAQ	orf1ab polyprotein [Human coronavirus HKU1]	YP_173236	Human coronavirus HKU1	290028	Putative golgin subfamily A member 8I	A6NC78	81.82	11	2	0	1	11	127	137	0.22	26.9	AKRVLGVQTQT	AKRVLEVQIQT	True
1644775	AKTDLFNGYKIGCNCA	orf1ab polyprotein [Human coronavirus HKU1]	YP_173236	Human coronavirus HKU1	290028	BBSome complex member BBS2	Q9BXC9	81.82	11	2	0	4	14	653	663	0.056	28.6	DLFNGYKIGCN	DLLNGYKIRCN	True
1644822	ALALLLLDRLNALESK	nucleocapsid protein [Pangolin coronavirus]	QIQ54056	Pangolin coronavirus	2708335	Nck-associated protein 5	O14513	80	10	2	0	5	14	184	193	0.18	26.9	LLLDRLNALE	LLLERLKALE	True
1644947	ALKKCKSAFYVLPSEA	orf1ab polyprotein (pp1ab) [Severe acute respiratory syndrome-related coronavirus]	NP_828849	SARS coronavirus Tor2	227984	Ion channel TACAN	Q9BXJ8	62.5	16	3	1	1	16	64	76	0.13	27.4	ALKKCKSAFYVLPSEA	ALKKCKPSLPAEA	True
1644959	ALKSLGFDKPQEKDKK	nucleocapsid protein [Human coronavirus 229E]	NP_073556	Human coronavirus 229E	11137	Uromodulin	P07911	100	8	0	0	2	9	349	356	0.14	27.4	LKSLGFDK	LKSLGFDK	True
1644995	ALLSKTSEYKGPVTDV	ORF1a polyprotein [Pangolin coronavirus]	QIQ54046	Pangolin coronavirus	2708335	Kinesin-like protein KIF26B	Q2KJY2	90	10	1	0	3	12	1073	1082	0.078	28.2	LSKTSEYKGP	LSKTSEYKPP	True
1645025	ALNKIQDVVNQQGNSL	surface glycoprotein [Human coronavirus 229E]	NP_073551	Human coronavirus 229E	11137	cGMP-dependent protein kinase 2	Q13237	71.43	14	4	0	2	15	79	92	0.016	30.3	LNKIQDVVNQQGNS	LNKLQDVVHMQGGS	True
1645026	ALNKIQDVVNQQGSAL	Spike protein [Human coronavirus NL63]	YP_003767	Human coronavirus NL63	277944	cGMP-dependent protein kinase 2	Q13237	68.75	16	4	1	2	16	79	94	0.021	29.9	LNKIQDVVNQQGSAL	LNKLQDVVHMQGGSPL	True
1645078	ALQTVATALNKIQDVV	surface glycoprotein [Human coronavirus 229E]	NP_073551	Human coronavirus 229E	11137	cGMP-dependent protein kinase 2	Q13237	46.15	26	2	1	3	16	61	86	0.024	29.9	QTVATALNKIQDVV	QTVAIAELTEELQNKCIQLNKLQDVV	True
1645081	ALRANSAVKLQNNELS	orf1ab polyprotein [Severe acute respiratory syndrome coronavirus 2]	YP_009724389	Severe acute respiratory syndrome coronavirus 2	2697049	Endogenous retrovirus group K member 5 Env polyprotein	Q9HDB8	90.91	11	1	0	4	14	137	147	0.007	31.2	ANSAVKLQNNE	ANSAVILQNNE	True
1645095	ALRMGSGFCVDYNSPS	spike glycoprotein [Human coronavirus HKU1]	YP_173238	Human coronavirus HKU1	290028	Olfactory receptor 1G1	P47890	66.67	12	4	0	5	16	253	264	0.086	27.8	GSGFCVDYNSPS	GTSFCVDFSSPS	True
1645103	ALSEAREHLKNGTCGL	orf1ab polyprotein (pp1ab) [Severe acute respiratory syndrome-related coronavirus]	NP_828849	SARS coronavirus Tor2	227984	Protein RUFY3	Q7L099	76.92	13	3	0	1	13	341	353	0.12	27.8	ALSEAREHLKNGT	ALSEARKHLKEET	True
1645154	ALVKIQAVVNANAEAL	spike surface glycoprotein [Human coronavirus OC43]	YP_009555241	Human coronavirus OC43	31631	Dynein axonemal heavy chain 17	Q9UFH2	75	12	3	0	3	14	837	848	0.18	26.9	VKIQAVVNANAE	VKIQAMVAENAE	True
1645179	ALYAIQEGFDATNSAL	spike surface glycoprotein [Human coronavirus OC43]	YP_009555241	Human coronavirus OC43	31631	Frizzled-9	O00144	56.25	16	7	0	1	16	300	315	0.21	26.9	ALYAIQEGFDATNSAL	ALYVIQEGLENTGCTL	True
1645209	AMDEFIQRYKLEGYAF	orf1ab polyprotein (pp1ab) [Severe acute respiratory syndrome-related coronavirus]	NP_828849	SARS coronavirus Tor2	227984	Cell cycle progression protein 1	Q9ULG6	69.23	13	1	1	2	11	653	665	0.066	28.2	MDEFIQRYKL	MDEFRQIIQRYML	True
1645223	AMFTKVVVGPTTEVKF	replicase polyprotein 1ab [Human coronavirus NL63]	YP_003766	Human coronavirus NL63	277944	Carboxypeptidase D	O75976	66.67	15	3	1	4	16	443	457	0.11	27.8	TKVVVGPTTEVKF	TNVVVKEGPATEVDF	True
1645340	ANDPVGFTLKNTVCTV	orf1ab polyprotein [Severe acute respiratory syndrome coronavirus 2]	YP_009724389	Severe acute respiratory syndrome coronavirus 2	2697049	Cathelicidin antimicrobial peptide	P49913	72.73	11	3	0	4	14	76	86	0.17	26.9	PVGFTLKNTVC	PVSFTVKETVC	True
1645355	ANENLAHGGGLAKALD	replicase polyprotein 1ab [Human coronavirus 229E]	NP_073549	Human coronavirus 229E	11137	Protein mono-ADP-ribosyltransferase PARP9	Q8IXQ6	80	15	3	0	1	15	139	153	0.002	32.9	ANENLAHGGGLAKAL	ANEDLLHGGGLALAL	True
1645424	ANKFFQFDQWYESTFG	orf1ab polyprotein [Human coronavirus HKU1]	YP_173236	Human coronavirus HKU1	290028	Insulin-like growth factor II	P01344	66.67	12	4	0	3	14	112	123	0.18	26.9	KFFQFDQWYEST	KFFQYDTWKQST	True
1645440	ANLKLPPHDVTVLRDN	protein 3 [Human coronavirus NL63]	YP_003768	Human coronavirus NL63	277944	NACHT, LRR and PYD domains-containing protein 3	Q96P20	71.43	14	4	0	3	16	551	564	0.026	29.5	LKLPPHDVTVLRDN	LKLPSRDVTVLLEN	True
1645501	ANSAVKLQNNELSPVA	orf1ab polyprotein [Severe acute respiratory syndrome coronavirus 2]	YP_009724389	Severe acute respiratory syndrome coronavirus 2	2697049	Endogenous retrovirus group K member 5 Env polyprotein	Q9HDB8	90.91	11	1	0	1	11	137	147	0.008	31.2	ANSAVKLQNNE	ANSAVILQNNE	True
1645576	ANYQKVGMQKYSTLQG	orf1ab polyprotein [Severe acute respiratory syndrome coronavirus 2]	YP_009724389	Severe acute respiratory syndrome coronavirus 2	2697049	DNA cross-link repair 1A protein	Q6PJP8	69.23	13	2	1	5	15	897	909	0.21	26.9	KVGMQKYSTLQ	KVGMSQEKYKTLQ	True
1645631	APIELENKFTPLSVES	1AB polyprotein [Middle East respiratory syndrome-related coronavirus]	YP_009047202	Middle East respiratory syndrome-related coronavirus	1335626	Phosphoglucomutase-1	P36871	66.67	12	4	0	4	15	176	187	0.15	27.4	ELENKFTPLSVE	DLENKFKPFTVE	True
1645671	APNSRSTSRTSSRASS	nucleocapsid protein [Human coronavirus OC43]	YP_009555245	Human coronavirus OC43	31631	Microtubule-actin cross-linking factor 1, isoforms 1/2/3/4/5	Q9UPN3	66.67	15	5	0	2	16	7312	7326	0.042	29.1	PNSRSTSRTSSRASS	PGSRAGSRAGSRASS	True
1645730	APVYEADTEQTQNVTV	1AB polyprotein [Middle East respiratory syndrome-related coronavirus]	YP_009047202	Middle East respiratory syndrome-related coronavirus	1335626	Neuronal acetylcholine receptor subunit alpha-10	Q9GZZ6	71.43	14	2	1	2	15	47	58	0.039	29.1	PVYEADTEQTQNVT	PVADTDQTLNVT	True
1645739	APYVMLNTSIPNLPDF	spike surface glycoprotein [Human coronavirus OC43]	YP_009555241	Human coronavirus OC43	31631	F-box only protein 30	Q8TB52	87.5	8	1	0	5	12	209	216	0.19	26.9	MLNTSIPN	MLNTSVPN	True
1645817	AQNTVLNASIPESKPL	Nucleocapsid protein [Human coronavirus NL63]	YP_003771	Human coronavirus NL63	277944	Laminin subunit beta-4	A4D0S4	66.67	12	4	0	2	13	1296	1307	0.082	28.2	QNTVLNASIPES	QSSVLNASIADS	True
1645830	AQPVKIDNASPASTVH	hypothetical protein sars3a	NP_828852	SARS coronavirus Tor2	227984	Dynein axonemal heavy chain 5	Q8TE73	71.43	14	3	1	2	15	2378	2390	0.13	27.4	QPVKIDNASPASTV	EPHNIDNASPATV	True
1645867	AQVVQLPVKDYVQTVN	orf1ab polyprotein [Human coronavirus HKU1]	YP_173236	Human coronavirus HKU1	290028	Protein lifeguard 2	Q9BWQ8	62.5	16	1	1	3	13	120	135	0.21	26.9	VVQLPVKDYVQ	VVALFTFCDPVKDYVQ	True
1645874	AQYVFSTVNALPEVNA	replicase polyprotein 1ab [Human coronavirus 229E]	NP_073549	Human coronavirus 229E	11137	E3 ubiquitin-protein ligase RNF19A	Q9NV58	80	10	2	0	5	14	754	763	0.19	26.9	FSTVNALPEV	FATVNILPEV	True
1645875	AQYYNGIMVLPGVADA	surface glycoprotein [Human coronavirus 229E]	NP_073551	Human coronavirus 229E	11137	Putative inactive deoxyuridine 5'-triphosphate nucleotidohydrolase-like protein FLJ16323	Q6ZN92	72.73	11	3	0	5	15	49	59	0.046	28.6	NGIMVLPGVAD	NGVMVLAGVTD	True
1646125	ASFVEYEVAKKNLADA	orf1ab polyprotein [Human coronavirus HKU1]	YP_173236	Human coronavirus HKU1	290028	S-adenosylmethionine sensor upstream of mTORC1	Q1RMZ1	81.82	11	2	0	5	15	73	83	0.04	29.1	EYEVAKKNLAD	EYAVAMKNLAD	True
1646126	ASFVEYEVAKKNLDEA	ORF1ab polyprotein [Human coronavirus OC43]	YP_009555238	Human coronavirus OC43	31631	Transcriptional adapter 1	Q96BN2	70.59	17	4	1	1	16	2	18	0.031	29.5	ASFVEYEVAKKNLDEA	ATFVSELEAAKKNLSEA	True
1646200	ASLKELLQNGVNGRTI	ORF1a polyprotein [Pangolin coronavirus]	QIQ54046	Pangolin coronavirus	2708335	Ganglioside-induced differentiation-associated protein 2	Q9NXN4	61.11	18	5	1	1	16	335	352	0.089	27.8	ASLKELLQNGVNGRTI	ASLKALYQTGVDNCGRTV	True
1646202	ASLNGVTLIGEAVKTQ	orf1ab polyprotein [Severe acute respiratory syndrome coronavirus 2]	YP_009724389	Severe acute respiratory syndrome coronavirus 2	2697049	6-phosphogluconate dehydrogenase, decarboxylating	P52209	100	8	0	0	6	13	278	285	0.14	27.4	VTLIGEAV	VTLIGEAV	True
1646238	ASNSRPGSRSQSRGPN	nucleocapsid phosphoprotein [Human coronavirus HKU1]	YP_173242	Human coronavirus HKU1	290028	Fibrous sheath-interacting protein 1	Q8NA03	83.33	12	0	1	1	10	15	26	0.078	28.2	ASNSRPGSRS	ASNSRIRPGSRS	True
1646286	ASSLSRNSSRSSSQGS	nucleoprotein [Middle East respiratory syndrome-related coronavirus]	YP_009047211	Middle East respiratory syndrome-related coronavirus	1335626	Transient receptor potential cation channel subfamily V member 5	Q9NQA5	69.23	13	4	0	2	14	686	698	0.11	27.8	SSLSRNSSRSSSQ	SSLSRTASQSSSH	True
1646314	ASTSAFVETVKGLDYK	orf1ab polyprotein [Severe acute respiratory syndrome coronavirus 2]	YP_009724389	Severe acute respiratory syndrome coronavirus 2	2697049	Ras-related protein Rab-3C	Q96E17	71.43	14	3	1	3	16	56	68	0.16	27.4	TSAFVETVKGLDYK	TSAFVSTVGIDFK	True
1646326	ASVKSSQSSPIIPGFG	spike protein [Middle East respiratory syndrome-related coronavirus]	YP_009047204	Middle East respiratory syndrome-related coronavirus	1335626	Cadherin-related family member 3	Q6ZTQ4	73.33	15	3	1	2	15	45	59	0.11	27.8	SVKSSQSSPIIPGF	SVKLSASLSPVIPGF	True
1646362	ATAETELAKNVSLDNV	ORF1a polyprotein [Pangolin coronavirus]	QIQ54046	Pangolin coronavirus	2708335	Protein disulfide-isomerase A4	P13667	71.43	14	2	1	1	12	237	250	0.086	28.2	ATAETELAKNVS	ATAETDLAKRFDVS	True
1646370	ATALNKIQDVVNQQGN	surface glycoprotein [Human coronavirus 229E]	NP_073551	Human coronavirus 229E	11137	cGMP-dependent protein kinase 2	Q13237	75	12	3	0	4	15	79	90	0.031	29.5	LNKIQDVVNQQG	LNKLQDVVHMQG	True
1646501	ATLVSDIDITFLKKDA	orf1ab polyprotein [Severe acute respiratory syndrome coronavirus 2]	YP_009724389	Severe acute respiratory syndrome coronavirus 2	2697049	Trafficking protein particle complex subunit 3-like protein	Q5T215	72.73	11	3	0	4	14	161	171	0.1	27.8	VSDIDITFLKK	VTEIGITFLKK	True
1646528	ATPSDFVRATATIPIQ	ORF3a protein [Severe acute respiratory syndrome coronavirus 2]	YP_009724391	Severe acute respiratory syndrome coronavirus 2	2697049	Zinc finger and BTB domain-containing protein 41	Q5SVQ8	69.23	13	4	0	2	14	820	832	0.17	26.9	TPSDFVRATATIP	TPSDLVRHTTTLP	True
1646563	ATSASLFPPWTAAAGV	spike surface glycoprotein [Human coronavirus OC43]	YP_009555241	Human coronavirus OC43	31631	Leucine-rich repeat transmembrane protein CCDC168	Q8NDH2	100	7	0	0	5	11	1291	1297	0.076	28.2	SLFPPWT	IGDPLNQ	True
1646616	ATVRLQAGKQTEFVSN	replicase polyprotein 1ab [Human coronavirus 229E]	NP_073549	Human coronavirus 229E	11137	Acyl-CoA dehydrogenase family member 10	Q6JQN1	81.82	11	2	0	6	16	581	591	0.031	29.5	QAGKQTEFVSN	QTGKLTEFVSN	True
1646627	ATVVVTLKDSDVNDMV	replicase polyprotein 1ab [Human coronavirus NL63]	YP_003766	Human coronavirus NL63	277944	Zinc finger C3H1 domain-containing protein	O60293	80	10	2	0	2	11	706	715	0.13	27.4	TVVVTLKDSD	SVVVTLNDSD	True
1646642	AVAAALKSLGFDKPQE	nucleocapsid protein [Human coronavirus 229E]	NP_073556	Human coronavirus 229E	11137	Uromodulin	P07911	100	8	0	0	6	13	349	356	0.14	27.4	LKSLGFDK	LKSLGFDK	True
1646679	AVCSKHANLYQKYVEA	replicase polyprotein 1ab [Human coronavirus NL63]	YP_003766	Human coronavirus NL63	277944	Dynein axonemal heavy chain 11	Q96DT5	80	10	2	0	6	15	665	674	0.2	26.9	HANLYQKYVE	HALVYQKYVE	True
1646695	AVDEAFPLDEAEDVTE	1AB polyprotein [Middle East respiratory syndrome-related coronavirus]	YP_009047202	Middle East respiratory syndrome-related coronavirus	1335626	Prokineticin receptor 1	Q8TCW9	88.89	9	1	0	7	15	45	53	0.14	27.4	PLDEAEDVT	PLDEDEDVT	True
1646710	AVEDTIDGVVEDTIND	orf1ab polyprotein [Human coronavirus HKU1]	YP_173236	Human coronavirus HKU1	290028	Ryanodine receptor 2	Q92736	83.33	12	1	1	5	15	2107	2118	0.013	30.8	TIDGVVEDTIN	TINGVSVEDTIN	True
1646778	AVIYSGRESLIFPSGT	1AB polyprotein [Middle East respiratory syndrome-related coronavirus]	YP_009047202	Middle East respiratory syndrome-related coronavirus	1335626	X-ray repair cross-complementing protein 6	P12956	88.89	9	1	0	4	12	32	40	0.016	30.3	YSGRESLIF	YSGRDSLIF	True
1646835	AVMSLKENQINDMIYS	orf1ab polyprotein (pp1ab) [Severe acute respiratory syndrome-related coronavirus]	NP_828849	SARS coronavirus Tor2	227984	SH3 and cysteine-rich domain-containing protein 2	Q6ZMT1	100	8	0	0	3	10	371	378	0.015	30.3	MSLKENQI	MSLKENQI	True
1646870	AVPTGYVDTENNTEFT	orf1ab polyprotein (pp1ab) [Severe acute respiratory syndrome-related coronavirus]	NP_828849	SARS coronavirus Tor2	227984	Protein XNDC1N	Q6ZNB5	72.73	11	3	0	1	11	54	64	0.2	26.9	AVPTGYVDTEN	AVPTGYIDVGN	True
1646907	AVSRSMLGLTTQTVDS	1AB polyprotein [Middle East respiratory syndrome-related coronavirus]	YP_009047202	Middle East respiratory syndrome-related coronavirus	1335626	Ubiquitin conjugation factor E4 B	O95155	71.43	14	4	0	2	15	1082	1095	0.17	26.9	VSRSMLGLTTQTVD	VSRSYLALATETVD	True
1646927	AVTRYVDNNFCGPDGY	orf1ab polyprotein (pp1ab) [Severe acute respiratory syndrome-related coronavirus]	NP_828849	SARS coronavirus Tor2	227984	Alpha-L-iduronidase	P35475	71.43	14	4	0	2	15	472	485	0.002	32.9	VTRYVDNNFCGPDG	VTRYLDNGLCSPDG	True
1646949	AVVNANAEALNNLLQQ	spike surface glycoprotein [Human coronavirus OC43]	YP_009555241	Human coronavirus OC43	31631	Bromo adjacent homology domain-containing 1 protein	Q8TBE0	100	9	0	0	6	14	123	131	0.017	30.3	NAEALNNLL	NAEALNNLL	True
1646953	AVVNLRPDQLNDLVYS	orf1ab polyprotein [Human coronavirus HKU1]	YP_173236	Human coronavirus HKU1	290028	3-ketoacyl-CoA thiolase, peroxisomal	P09110	66.67	15	2	1	1	12	71	85	0.041	29.1	AVVNLRPDQLND	AVLKDVNLRPEQLGD	True
1646955	AVVSVSSPDAVTTYNG	orf1ab polyprotein (pp1ab) [Severe acute respiratory syndrome-related coronavirus]	NP_828849	SARS coronavirus Tor2	227984	Probable ATP-dependent RNA helicase DDX28	Q9NUL7	88.89	9	1	0	5	13	344	352	0.15	27.4	VSSPDAVTT	VASPDAVTT	True
1646966	AVYQQSIIGAMTAVNE	Spike protein [Human coronavirus NL63]	YP_003767	Human coronavirus NL63	277944	Monocarboxylate transporter 9	Q7RTY1	88.89	9	1	0	6	14	347	355	0.18	26.9	SIIGAMTAV	SIIGIMTAV	True
1647068	AYDKRAMAKLKPAPFF	replicase polyprotein 1ab [Human coronavirus 229E]	NP_073549	Human coronavirus 229E	11137	Ras-associated and pleckstrin homology domains-containing protein 1	Q70E73	88.89	9	1	0	6	14	724	732	0.21	26.9	AMAKLKPAP	AMAQLKPAP	True
1647073	AYEDAIANGSSSQLIK	replicase polyprotein 1ab [Human coronavirus NL63]	YP_003766	Human coronavirus NL63	277944	Tudor domain-containing protein 1	Q9BXT4	100	8	0	0	8	15	1064	1071	0.17	26.9	NGSSSQLI	NGSSSQLI	True
1647075	AYENARQAYEDAIANG	replicase polyprotein 1ab [Human coronavirus NL63]	YP_003766	Human coronavirus NL63	277944	Structural maintenance of chromosomes protein 5	Q8IY18	70	10	3	0	2	11	275	284	0.17	26.9	YENARQAYED	YENVRQEYEE	True
1647076	AYENFNHHEKLLAPLL	ORF1a polyprotein [Pangolin coronavirus]	QIQ54046	Pangolin coronavirus	2708335	Tensin-2	Q63HR2	88.89	9	0	1	2	9	456	464	0.087	27.8	YENFNHHE	YENFNQHHE	True
1647126	AYLDFVNAGGAPLTNC	1AB polyprotein [Middle East respiratory syndrome-related coronavirus]	YP_009047202	Middle East respiratory syndrome-related coronavirus	1335626	Kelch-like protein 42	Q9P2K6	88.89	9	1	0	3	11	66	74	0.082	28.2	LDFVNAGGA	LDFINAGGA	True
1647171	AYQNLVGYYSDDGNYY	spike protein [Middle East respiratory syndrome-related coronavirus]	YP_009047204	Middle East respiratory syndrome-related coronavirus	1335626	Kinetochore-associated protein 1	P50748	52.63	19	3	2	2	16	136	152	0.11	27.8	YQNLVGYYSDDGNYY	YQNLVIEKDGSNEGTYY	True
1647189	AYSNKTVGELGDVRET	orf1ab polyprotein (pp1ab) [Severe acute respiratory syndrome-related coronavirus]	NP_828849	SARS coronavirus Tor2	227984	DNA-directed RNA polymerase I subunit RPA43	Q3B726	71.43	14	3	1	1	13	92	105	0.13	27.4	AYSNKTVGELGDV	AYDNIKVVGELGDI	True
1647193	AYSPQLTLVFPEVKMI	1AB polyprotein [Middle East respiratory syndrome-related coronavirus]	YP_009047202	Middle East respiratory syndrome-related coronavirus	1335626	Voltage-gated inwardly rectifying potassium channel KCNH7	Q9NS40	61.11	18	2	1	2	14	326	343	0.093	27.8	YSPQLTLVFPEVK	YSTINKIPQLTLNFSEVK	True
1647194	AYSQMRPHVRYDLYDG	1AB polyprotein [Middle East respiratory syndrome-related coronavirus]	YP_009047202	Middle East respiratory syndrome-related coronavirus	1335626	Disintegrin and metalloproteinase domain-containing protein 28	Q9UKQ2	81.82	11	1	1	3	13	728	737	0.018	30.3	SQMRPHVRYDL	SQMKPHVYDL	True
1647196	AYSSPLQSYACWTHSC	1AB polyprotein [Middle East respiratory syndrome-related coronavirus]	YP_009047202	Middle East respiratory syndrome-related coronavirus	1335626	SH3 and cysteine-rich domain-containing protein 3	Q96MF2	71.43	14	1	1	1	11	151	164	0.043	29.1	AYSSPLQSYAC	AYSSPLYSNQQYAC	True
1647219	AYVDVLCNSFFKELTA	replicase polyprotein 1ab [Human coronavirus NL63]	YP_003766	Human coronavirus NL63	277944	Mediator of RNA polymerase II transcription subunit 13	Q9UHV7	46.15	26	3	2	1	16	1370	1394	0.015	30.3	AYVDVLCNSFFKELTA	AYVVLCPENEALLNGAKSFFRDLTA	True
1647297	CAGRRVTFKEQPTVKE	ORF1ab polyprotein [Human coronavirus OC43]	YP_009555238	Human coronavirus OC43	31631	Interleukin-12 receptor subunit beta-1	P42701	80	10	2	0	4	13	254	263	0.13	27.4	RRVTFKEQPT	RRLTLKEQPT	True
1647454	CCRFQEKDEDGNLIDS	ORF1ab polyprotein [Pangolin coronavirus]	QIQ54047	Pangolin coronavirus	2708335	Protein TFG	Q92734	69.23	13	1	1	7	16	59	71	0.19	26.9	KDEDGNLIDS	KDEDGDLITIFDS	True
1647499	CDDCNGYTDNIFSVQQ	Spike protein [Human coronavirus NL63]	YP_003767	Human coronavirus NL63	277944	Neuroendocrine convertase 1	P29120	45	20	5	1	3	16	318	337	0.019	29.9	DCNGYTDNIFSVQQ	DCDGYTDSIYTISISSASQQ	True
1647518	CDFNKPLIEWPLTEYD	1AB polyprotein [Middle East respiratory syndrome-related coronavirus]	YP_009047202	Middle East respiratory syndrome-related coronavirus	1335626	DNA (cytosine-5)-methyltransferase 3A	Q9Y6K1	77.78	9	2	0	4	12	403	411	0.22	26.9	NKPLIEWPL	NKPMIEWAL	True
1647541	CDIDKWLNNFNVPSPL	spike glycoprotein [Human coronavirus HKU1]	YP_173238	Human coronavirus HKU1	290028	cGMP-dependent protein kinase 2	Q13237	48	25	3	2	2	16	704	728	0.1	27.8	DIDKWLNNFNVPSPL	DIKKHRWLNGFNWEGLKARSLPSPL	True
1647672	CENLESAVLFVNDKIT	replicase polyprotein 1ab [Human coronavirus 229E]	NP_073549	Human coronavirus 229E	11137	Protocadherin-10	Q9P2E7	69.23	13	4	0	3	15	67	79	0.006	31.6	NLESAVLFVNDKI	NLETGVLYVNEKI	True
1647690	CETFWRYNFDITESKY	replicase polyprotein 1ab [Human coronavirus 229E]	NP_073549	Human coronavirus 229E	11137	Protein Lines homolog 1	Q8NG48	88.89	9	1	0	8	16	544	552	0.18	26.9	NFDITESKY	NFDATESKY	True
1647702	CFANKFEQFDQWYEST	ORF1ab polyprotein [Human coronavirus OC43]	YP_009555238	Human coronavirus OC43	31631	ATP-dependent DNA helicase Q4	O94761	66.67	12	2	1	1	12	403	412	0.16	26.9	CFANKFEQFDQW	CFLNEQFDHW	True
1647843	CGDSIECSNLLLQYGS	spike protein [Pangolin coronavirus]	QIQ54048	Pangolin coronavirus	2708335	Thioredoxin domain-containing protein 11	Q6PKC3	88.89	9	1	0	3	11	515	523	0.11	27.8	DSIECSNLL	DSIECSNFL	True
1648004	CHMFCNRTVYGPIKNV	envelope protein [Human coronavirus 229E]	NP_073554	Human coronavirus 229E	11137	Aminopeptidase N	P15144	64.29	14	3	2	3	15	708	720	0.15	27.4	MFCNRTVYGPIKN	MFDRSEVYGPMKN	True
1648085	CIPASQVIVNNYDKSA	ORF1ab polyprotein [Human coronavirus OC43]	YP_009555238	Human coronavirus OC43	31631	Superkiller complex protein 3	Q6PGP7	72.73	11	3	0	2	12	962	972	0.044	29.1	IPASQVIVNNY	IPAAQVILNKY	True
1648356	CLQHLHVASNSKLWHY	ORF1ab polyprotein [Human coronavirus OC43]	YP_009555238	Human coronavirus OC43	31631	Inter-alpha-trypsin inhibitor heavy chain H5	Q86UX2	71.43	14	1	1	2	12	523	536	0.089	27.8	LQHLHVASNSK	LDHLHVEVTASNSK	True
1648367	CLSGLDSLDTYPSLET	orf1ab polyprotein [Severe acute respiratory syndrome coronavirus 2]	YP_009724389	Severe acute respiratory syndrome coronavirus 2	2697049	Ubiquitin carboxyl-terminal hydrolase 8	P40818	90	10	0	1	7	15	331	340	0.17	26.9	SLDTYPSLE	SLDFTYPSLE	True
1648471	CNGHKIEDLSIRNLQK	orf1ab polyprotein [Human coronavirus HKU1]	YP_173236	Human coronavirus HKU1	290028	Phosphoinositide 3-kinase regulatory subunit 4	Q99570	52.38	21	2	1	2	14	269	289	0.13	27.4	NGHKIEDLSIRNL	NGHFFPEQVLNKIEDHSIREL	True
1648494	CNIEAWLNDKSVPSPL	spike surface glycoprotein [Human coronavirus OC43]	YP_009555241	Human coronavirus OC43	31631	Protein DENND6B	Q8NEG7	70	10	3	0	2	11	521	530	0.19	26.9	NIEAWLNDKS	NIETWMKDKS	True
1648497	CNIGGAVCSKHANLYQ	replicase polyprotein 1ab [Human coronavirus NL63]	YP_003766	Human coronavirus NL63	277944	Nesprin-2	Q8WXH0	66.67	15	1	1	2	16	4887	4897	0.099	27.8	NIGGAVCSKHANLYQ	NIGGKHARLYQ	True
1648527	CNNINWNVEYPIISNE	ORF1ab polyprotein [Human coronavirus OC43]	YP_009555238	Human coronavirus OC43	31631	Lysine-specific demethylase 6B	O15054	87.5	8	1	0	1	8	1478	1485	0.079	28.2	CNNINWNV	CNNIAWNV	True
1648537	CNRCCDRYEEYDLEPH	spike protein [Middle East respiratory syndrome-related coronavirus]	YP_009047204	Middle East respiratory syndrome-related coronavirus	1335626	General transcription factor 3C polypeptide 1	Q12789	88.89	9	1	0	6	14	73	81	0.22	26.9	DRYEEYDLE	DRYEEIDLE	True
1648577	CNVLDDFIVFNNNGTN	replicase polyprotein 1ab [Human coronavirus 229E]	NP_073549	Human coronavirus 229E	11137	Zinc finger protein 292	O60281	87.5	8	1	0	6	13	644	651	0.2	26.9	DFIVFNNN	DFIVFNDN	True
1648614	CPEWMDDFEADPKGKY	1AB polyprotein [Middle East respiratory syndrome-related coronavirus]	YP_009047202	Middle East respiratory syndrome-related coronavirus	1335626	GPN-loop GTPase 1	Q9HCN4	87.5	8	1	0	3	10	201	208	0.049	28.6	EWMDDFEA	EWMQDFEA	True
1648635	CPKFVFPLNSKVKVIQ	orf1ab polyprotein (pp1ab) [Severe acute respiratory syndrome-related coronavirus]	NP_828849	SARS coronavirus Tor2	227984	IQ domain-containing protein J	Q1A5X6	80	10	2	0	7	16	45	54	0.07	28.2	PLNSKVKVIQ	PLESKVKIIQ	True
1648654	CPSGTYEGNSPFHPLA	hypothetical protein sars7a	NP_828857	SARS coronavirus Tor2	227984	Membrane-associated guanylate kinase, WW and PDZ domain-containing protein 3	Q5TCQ9	43.48	23	2	1	3	14	180	202	0.06	28.6	SGTYEGNSPFHP	SGTYDGNFYGTPKPPAEPSPFQP	True
1648694	CQYKGKWVQVPIGTND	replicase polyprotein 1ab [Human coronavirus 229E]	NP_073549	Human coronavirus 229E	11137	Interferon-induced helicase C domain-containing protein 1	Q9BYX4	72.73	11	2	1	2	12	999	1008	0.1	27.8	QYKGKWVQVPI	QYKKWVELPI	True
1648739	CRHHANEYRQYLDAYN	orf1ab polyprotein (pp1ab) [Severe acute respiratory syndrome-related coronavirus]	NP_828849	SARS coronavirus Tor2	227984	Apolipoprotein B-100	P04114	81.82	11	2	0	6	16	1990	2000	0.11	27.8	NEYRQYLDAYN	NEYSQDLDAYN	True
1648757	CRLYIEESDLIISNFK	orf1ab polyprotein [Human coronavirus HKU1]	YP_173236	Human coronavirus HKU1	290028	Nuclear receptor coactivator 2	Q15596	61.54	13	4	1	4	15	45	57	0.22	26.9	YIEESDLIISNF	YIEELAELIFANF	True
1648799	CSDFLPLSDMEKDFLS	1AB polyprotein [Middle East respiratory syndrome-related coronavirus]	YP_009047202	Middle East respiratory syndrome-related coronavirus	1335626	Scavenger receptor cysteine-rich type 1 protein M130	Q86VB7	62.5	16	5	1	2	16	1132	1147	0.16	27.4	SDFLPLSDMEKDFLS	SKFLPISGMEKEAILS	True
1648816	CSFYPPDEDEEEGDCE	orf1ab polyprotein [Severe acute respiratory syndrome coronavirus 2]	YP_009724389	Severe acute respiratory syndrome coronavirus 2	2697049	Protein virilizer homolog	Q69YN4	69.23	13	2	1	1	13	736	746	0.2	26.9	CSFYPPDEDEEEG	CHFYDQDEEEG	True
1648818	CSFYPPDEEEEDDAEC	orf1ab polyprotein (pp1ab) [Severe acute respiratory syndrome-related coronavirus]	NP_828849	SARS coronavirus Tor2	227984	cAMP-dependent protein kinase type II-beta regulatory subunit	P31323	83.33	12	1	1	4	15	120	130	0.15	27.4	YPPDEEEEDDAE	YNPDEEEDDAE	True
1648837	CSKHAEEYCNYLESYN	orf1ab polyprotein [Human coronavirus HKU1]	YP_173236	Human coronavirus HKU1	290028	Zinc finger BED domain-containing protein 6	P86452	80	10	2	0	5	14	796	805	0.18	26.9	AEEYCNYLES	AEEVCNYMES	True
1648838	CSKHANLYQKYVEAYN	replicase polyprotein 1ab [Human coronavirus NL63]	YP_003766	Human coronavirus NL63	277944	Dynein axonemal heavy chain 11	Q96DT5	80	10	2	0	4	13	665	674	0.2	26.9	HANLYQKYVE	HALVYQKYVE	True
1648858	CSLSEQLDFIDTKRGV	ORF1a polyprotein [Pangolin coronavirus]	QIQ54046	Pangolin coronavirus	2708335	Ectopic P granules protein 5 homolog	Q9HCE0	81.82	11	2	0	1	11	1478	1488	0.078	28.2	CSLSEQLDFID	CSLSVQLDFTD	True
1648901	CSSHYWSPQGNLGGNC	orf1ab polyprotein [Human coronavirus HKU1]	YP_173236	Human coronavirus HKU1	290028	Ubiquitin carboxyl-terminal hydrolase 24	Q9UPU5	70	10	3	0	2	11	2536	2545	0.12	27.8	SSHYWSPQGN	SEHYWTPQSN	True
1648961	CTDDYFNKKDWYDFVE	ORF1ab polyprotein [Pangolin coronavirus]	QIQ54047	Pangolin coronavirus	2708335	Small ribosomal subunit protein eS1	P61247	87.5	8	1	0	6	13	25	32	0.078	28.2	FNKKDWYD	FSKKDWYD	True
1649050	CTPNVTINCQDPAGGA	hypothetical protein sars8b [Severe acute respiratory syndrome-related coronavirus]	NP_849177	SARS coronavirus Tor2	227984	Phosphatidylinositol-glycan-specific phospholipase D	P80108	70	10	3	0	2	11	499	508	0.051	28.6	TPNVTINCQD	SPNITISCQD	True
1649095	CTVQGPPGTGKSHLAI	ORF1ab polyprotein [Human coronavirus OC43]	YP_009555238	Human coronavirus OC43	31631	Vacuolar protein sorting-associated protein 4A	Q9UN37	90.91	11	1	0	5	15	167	177	0.009	31.2	GPPGTGKSHLA	GPPGTGKSYLA	True
1649150	CVEMHNKINLCDDPET	replicase polyprotein 1ab [Human coronavirus 229E]	NP_073549	Human coronavirus 229E	11137	Hexokinase-1	P19367	100	7	0	0	2	8	553	559	0.19	26.9	VEMHNKI	VEMHNKI	True
1649195	CVKPKEETGLLMPLKA	orf1ab polyprotein [Bat coronavirus RaTG13]	QHR63299	Bat coronavirus RaTG13	2709072	Desmoplakin	P15924	68.75	16	3	2	1	15	2433	2447	0.1	27.8	CVKPKEETGLLMPLK	CIKDEETGLCLLPLK	True
1649247	CVPQADTDWKFYDAQP	ORF1ab polyprotein [Pangolin coronavirus]	QIQ54047	Pangolin coronavirus	2708335	Protocadherin gamma-A10	Q9Y5H3	62.5	16	4	1	2	15	811	826	0.02	29.9	VPQADTDWKFYDAQ	VPQAPPNTDWRFSQAQ	True
1649248	CVPQADVEWKFYDAQP	orf1ab polyprotein [Severe acute respiratory syndrome coronavirus 2]	YP_009724389	Severe acute respiratory syndrome coronavirus 2	2697049	Short transient receptor potential channel 7	Q9HCX4	100	7	0	0	5	11	683	689	0.11	27.8	ADVEWKF	ADVEWKF	True
1649311	CVVPGNVKPGDAVITT	replicase polyprotein 1ab [Human coronavirus 229E]	NP_073549	Human coronavirus 229E	11137	Propionyl-CoA carboxylase alpha chain, mitochondrial	P05165	75	12	3	0	2	13	670	681	0.19	26.9	VVPGNVKPGDAV	VVAVSVKPGDAV	True
1649444	CYNTALMEGSLPYSSI	replicase polyprotein 1ab [Human coronavirus 229E]	NP_073549	Human coronavirus 229E	11137	Serine/threonine-protein kinase A-Raf	P10398	81.82	11	2	0	6	16	502	512	0.088	27.8	LMEGSLPYSSI	LMTGSLPYSHI	True
1649491	DAAIKDFDYYRYNRPT	replicase polyprotein 1ab [Human coronavirus 229E]	NP_073549	Human coronavirus 229E	11137	Tenascin-R	Q92752	75	12	0	2	7	16	891	901	0.17	26.9	FDYYRYNRPT	FDYYRVSYRPT	True
1649494	DAALALLLLDRLNALE	nucleocapsid protein [Pangolin coronavirus]	QIQ54056	Pangolin coronavirus	2708335	Nck-associated protein 5	O14513	80	10	2	0	7	16	184	193	0.13	27.4	LLLDRLNALE	LLLERLKALE	True
1649587	DAKWYCYDKQPVNSNV	replicase polyprotein 1ab [Human coronavirus NL63]	YP_003766	Human coronavirus NL63	277944	Collagen alpha-1(XXVIII) chain	Q2UY09	75	12	1	2	3	14	1087	1096	0.1	27.8	KWYCYDKQPVNS	RWYYDKQVNS	True
1649614	DALSTNHGHKVVELVA	orf1ab polyprotein (pp1ab) [Severe acute respiratory syndrome-related coronavirus]	NP_828849	SARS coronavirus Tor2	227984	BRCA1-associated RING domain protein 1	Q99728	90	10	0	1	6	14	470	479	0.083	28.2	NHGHKVVEL	NHGHLKVVEL	True
1649869	DDAVVCYNSNYAAQGL	orf1ab polyprotein (pp1ab) [Severe acute respiratory syndrome-related coronavirus]	NP_828849	SARS coronavirus Tor2	227984	Tuberin	P49815	100	7	0	0	2	8	223	229	0.2	26.9	DAVVCYN	DAVVCYN	True
1649884	DDDYFNKKDWYDFVEN	orf1ab polyprotein [Severe acute respiratory syndrome coronavirus 2]	YP_009724389	Severe acute respiratory syndrome coronavirus 2	2697049	Small ribosomal subunit protein eS1	P61247	87.5	8	1	0	5	12	25	32	0.12	27.4	FNKKDWYD	FSKKDWYD	True
1649893	DDFIVFNNNGTNVTQV	replicase polyprotein 1ab [Human coronavirus 229E]	NP_073549	Human coronavirus 229E	11137	Zinc finger protein 292	O60281	87.5	8	1	0	2	9	644	651	0.22	26.9	DFIVFNNN	DFIVFNDN	True
1650002	DDSQYYFNKDTGVIYG	hemagglutinin-esterase [Human coronavirus OC43]	YP_009555240	Human coronavirus OC43	31631	Desmoglein-2	Q14126	72.73	11	3	0	5	15	211	221	0.17	26.9	YYFNKDTGVIY	FYLNKDTGEIY	True
1650045	DDYIATNGPLKVGGSC	orf1ab polyprotein [Severe acute respiratory syndrome coronavirus 2]	YP_009724389	Severe acute respiratory syndrome coronavirus 2	2697049	Tyrosine-protein phosphatase non-receptor type 21	Q16825	88.89	9	1	0	2	10	966	974	0.12	27.4	DYIATNGPL	DYIATQGPL	True
1650059	DEAFPLDEAEDVTESV	1AB polyprotein [Middle East respiratory syndrome-related coronavirus]	YP_009047202	Middle East respiratory syndrome-related coronavirus	1335626	Prokineticin receptor 1	Q8TCW9	81.82	11	2	0	5	15	45	55	0.037	29.1	PLDEAEDVTES	PLDEDEDVTNS	True
1650119	DEKDCEVFKEILVLTG	replicase polyprotein 1ab [Human coronavirus 229E]	NP_073549	Human coronavirus 229E	11137	Discoidin, CUB and LCCL domain-containing protein 2	Q96PD2	77.78	9	2	0	4	12	767	775	0.042	29.1	DCEVFKEIL	ECDVFKEIL	True
1650152	DEQNCDVLKEVLVLTG	replicase polyprotein 1ab [Human coronavirus NL63]	YP_003766	Human coronavirus NL63	277944	Inactive polyglycylase TTLL10	Q6ZVT0	47.62	21	1	1	4	14	521	541	0.11	27.8	NCDVLKEVLVL	NCEVLKEVIPGVVIETLDLVL	True
1650253	DFHSVEIEAGEVKPFA	replicase polyprotein 1ab [Human coronavirus NL63]	YP_003766	Human coronavirus NL63	277944	RANBP2-like and GRIP domain-containing protein 8	O14715	63.64	11	4	0	2	12	633	643	0.17	26.9	FHSVEIEAGEV	FHSVDIQASEI	True
1650259	DFIDTKRGVYCCREHE	orf1ab polyprotein [Severe acute respiratory syndrome coronavirus 2]	YP_009724389	Severe acute respiratory syndrome coronavirus 2	2697049	Leptin receptor	P48357	55	20	2	2	4	16	398	417	0.028	29.5	DTKRGVYCCREHE	ETKPRGKFTYDAVYCCNEHE	True
1650275	DFIVNAANENLAHGGG	replicase polyprotein 1ab [Human coronavirus 229E]	NP_073549	Human coronavirus 229E	11137	Protein mono-ADP-ribosyltransferase PARP9	Q8IXQ6	78.57	14	3	0	3	16	135	148	0.0004	35.4	IVNAANENLAHGGG	VVNAANEDLLHGGG	True
1650369	DFSSEIIGYKAIDGGV	orf1ab polyprotein [Severe acute respiratory syndrome coronavirus 2]	YP_009724389	Severe acute respiratory syndrome coronavirus 2	2697049	Fasciculation and elongation protein zeta-1	Q99689	53.85	13	6	0	1	13	48	60	0.2	26.9	DFSSEIIGYKAID	NFSSEIISFKSME	True
1650403	DFVENPDIINIYKKLG	orf1ab polyprotein [Human coronavirus HKU1]	YP_173236	Human coronavirus HKU1	290028	Tripartite motif-containing protein 54	Q9BYV2	72.73	11	1	1	3	13	101	109	0.19	26.9	VENPDIINIYK	VENIIDIYK	True
1650427	DFVTASDTTLRCCTVT	replicase polyprotein 1ab [Human coronavirus NL63]	YP_003766	Human coronavirus NL63	277944	V-set and immunoglobulin domain-containing protein 10-like	Q86VR7	75	12	2	1	2	12	417	428	0.13	27.4	FVTASDTTLRC	FVTAGSNVTLRC	True
1650432	DFVVNAANENLLHGGG	replicase polyprotein 1ab [Human coronavirus NL63]	YP_003766	Human coronavirus NL63	277944	Protein mono-ADP-ribosyltransferase PARP9	Q8IXQ6	92.86	14	1	0	3	16	135	148	1e-06	43.1	VVNAANENLLHGGG	VVNAANEDLLHGGG	True
1650460	DGALLSKTSEYKGPVT	ORF1a polyprotein [Pangolin coronavirus]	QIQ54046	Pangolin coronavirus	2708335	Kinesin-like protein KIF26B	Q2KJY2	90	10	1	0	5	14	1073	1082	0.079	28.2	LSKTSEYKGP	LSKTSEYKPP	True
1650485	DGDYYRKQLSPLEGGG	spike protein [Middle East respiratory syndrome-related coronavirus]	YP_009047204	Middle East respiratory syndrome-related coronavirus	1335626	Tight junction protein ZO-1	Q07157	80	10	2	0	1	10	1351	1360	0.041	29.1	DGDYYRKQLS	DEEYYRKQLS	True
1650526	DGGKIWNGVIKNVNSV	replicase polyprotein 1ab [Human coronavirus 229E]	NP_073549	Human coronavirus 229E	11137	Adenylate kinase 9	Q5TCS8	77.78	9	2	0	5	13	1592	1600	0.16	26.9	IWNGVIKNV	VWNEVIKNV	True
1650581	DGLCMFWNCNVDKYPS	orf1ab polyprotein [Human coronavirus HKU1]	YP_173236	Human coronavirus HKU1	290028	Protein TESPA1	A2RU30	100	6	0	0	5	10	254	259	0.079	28.2	MFWNCN	MFWNCN	True
1650689	DGVKHVYQLRARSVSP	ORF7a protein [Severe acute respiratory syndrome coronavirus 2]	YP_009724395	Severe acute respiratory syndrome coronavirus 2	2697049	VPS10 domain-containing receptor SorCS1	Q8WY21	87.5	8	1	0	1	8	853	860	0.21	26.9	DGVKHVYQ	DGIKHVYQ	True
1650694	DGVMYGGFEDQPNLQV	replicase polyprotein 1ab [Human coronavirus 229E]	NP_073549	Human coronavirus 229E	11137	Leucine-rich repeats and immunoglobulin-like domains protein 1	Q96JA1	88.89	9	1	0	7	15	87	95	0.12	27.4	GFEDQPNLQ	GFEDLPNLQ	True
1650767	DHFDVVETKVEITPEE	ORF1a polyprotein [Pangolin coronavirus]	QIQ54046	Pangolin coronavirus	2708335	Voltage-gated delayed rectifier potassium channel KCNH8	Q96L42	61.54	13	5	0	4	16	132	144	0.074	28.2	DVVETKVEITPEE	DITDTKVKITPED	True
1650799	DHVDILGPLSAQTGIA	orf1ab polyprotein [Severe acute respiratory syndrome coronavirus 2]	YP_009724389	Severe acute respiratory syndrome coronavirus 2	2697049	Synaptotagmin-17	Q9BSW7	69.23	13	4	0	1	13	45	57	0.055	28.6	DHVDILGPLSAQT	DEVEILGPFPAQT	True
1650811	DHYIATNGPLKVGGGC	orf1ab polyprotein [Bat coronavirus RaTG13]	QHR63299	Bat coronavirus RaTG13	2709072	Tyrosine-protein phosphatase non-receptor type 14	Q15678	88.89	9	1	0	2	10	978	986	0.078	28.2	HYIATNGPL	HYIATQGPL	True
1650867	DIFYKENSYITTIKPV	orf1ab polyprotein [Bat coronavirus RaTG13]	QHR63299	Bat coronavirus RaTG13	2709072	Sperm flagellar protein 2	Q9C093	81.82	11	2	0	6	16	1035	1045	0.04	29.1	ENSYITTIKPV	ENSYINTIKTV	True
1650909	DIKNSSVNTVCFVDVD	replicase polyprotein 1ab [Human coronavirus NL63]	YP_003766	Human coronavirus NL63	277944	Prokineticin receptor 2	Q8NFJ6	75	12	3	0	4	15	325	336	0.092	27.8	NSSVNTVCFVDV	NSMINTVCFVTV	True
1650965	DIPYNVSLSKFNSCKS	hemagglutinin-esterase glycoprotein [Human coronavirus HKU1]	YP_173237	Human coronavirus HKU1	290028	Zinc finger homeobox protein 4	Q86UP3	64.29	14	5	0	1	14	255	268	0.037	29.1	DIPYNVSLSKFNSC	DVPNNVDLSKFDGC	True
1651138	DKLDTGAQKFFQFGDF	replicase polyprotein 1ab [Human coronavirus NL63]	YP_003766	Human coronavirus NL63	277944	Adenylate cyclase type 4	Q8NFM4	75	12	3	0	1	12	532	543	0.12	27.8	DKLDTGAQKFFQ	DELDTGDAKFFQ	True
1651170	DKQGQLLDTKLNGILQ	replicase polyprotein 1ab [Human coronavirus NL63]	YP_003766	Human coronavirus NL63	277944	Fanconi anemia group J protein	Q9BX63	88.89	9	1	0	8	16	1192	1200	0.13	27.4	DTKLNGILQ	DTKLNGILH	True
1651211	DKVDILLTVDGVNFTN	ORF1ab polyprotein [Human coronavirus OC43]	YP_009555238	Human coronavirus OC43	31631	E3 ubiquitin-protein ligase LNX	Q8TBB1	75	12	3	0	4	15	556	567	0.084	28.2	DILLTVDGVNFT	DILLNVDGVELT	True
1651238	DKVVYHTTSKPITFHM	ORF1a polyprotein [Pangolin coronavirus]	QIQ54046	Pangolin coronavirus	2708335	Constitutive coactivator of PPAR-gamma-like protein 1	Q9NZB2	43.48	23	5	1	1	15	316	338	0.16	27.4	DKVVYHTTSKPITFH	DKVIRFKRAIGYYSATSKPMSFH	True
1651296	DLDVILPGEFSKKQLG	1AB polyprotein [Middle East respiratory syndrome-related coronavirus]	YP_009047202	Middle East respiratory syndrome-related coronavirus	1335626	Protein argonaute-3	Q9H9G7	88.89	9	1	0	1	9	106	114	0.17	26.9	DLDVILPGE	DLDVTLPGE	True
1651304	DLERDFIDMDDNLFIA	orf1ab polyprotein [Human coronavirus HKU1]	YP_173236	Human coronavirus HKU1	290028	Disintegrin and metalloproteinase domain-containing protein 32	Q8TC27	52.94	17	1	1	6	15	156	172	0.17	26.9	FIDMDDNLFI	FIDRSLKEQPMDDNIFI	True
1651339	DLGVLIQNSAKHVQGN	ORF1ab polyprotein [Human coronavirus OC43]	YP_009555238	Human coronavirus OC43	31631	NADPH-dependent diflavin oxidoreductase 1	Q9UHB4	76.92	13	1	1	4	14	248	260	0.083	28.2	VLIQNSAKHVQ	VLIQPSNSAAHVQ	True
1651346	DLHVVEVLTKTAVKSG	orf1ab polyprotein [Human coronavirus HKU1]	YP_173236	Human coronavirus HKU1	290028	Unconventional myosin-Ic	O00159	80	10	2	0	3	12	998	1007	0.12	27.4	HVVEVLTKTA	HVIETLTKTA	True
1651396	DLLIKAYNTINNEQGT	replicase polyprotein 1ab [Human coronavirus 229E]	NP_073549	Human coronavirus 229E	11137	Probable helicase senataxin	Q7Z333	73.33	15	1	1	3	14	657	671	0.13	27.4	LIKAYNTINNEQ	LIKADNTIEGDNNEQ	True
1651404	DLLKYDFTEERLKLFD	orf1ab polyprotein [Severe acute respiratory syndrome coronavirus 2]	YP_009724389	Severe acute respiratory syndrome coronavirus 2	2697049	Succinate dehydrogenase [ubiquinone] iron-sulfur subunit, mitochondrial	P21912	90	10	0	1	6	14	225	234	0.16	26.9	DFTEERLKL	DFTEERLAKL	True
1651479	DLQLGSSGFLQSSNYK	spike glycoprotein [Human coronavirus HKU1]	YP_173238	Human coronavirus HKU1	290028	Kell blood group glycoprotein	P23276	83.33	12	1	1	1	12	497	507	0.082	28.2	DLQLGSSGFLQS	DIQLGSSFLQS	True
1651511	DLSKFQLKLKGTPVLQ	1AB polyprotein [Middle East respiratory syndrome-related coronavirus]	YP_009047202	Middle East respiratory syndrome-related coronavirus	1335626	Obscurin	Q5VST9	75	12	3	0	2	13	5277	5288	0.14	27.4	LSKFQLKLKGTP	LAKFQLKVKGYP	True
1651571	DLVPTQPLPNASFDNF	orf1ab polyprotein (pp1ab) [Severe acute respiratory syndrome-related coronavirus]	NP_828849	SARS coronavirus Tor2	227984	pre-rRNA 2'-O-ribose RNA methyltransferase FTSJ3	Q8IY81	80	10	2	0	1	10	76	85	0.21	26.9	DLVPTQPLPN	DLVPIKPLPN	True
1651625	DMGVFINKYGLEDFNF	replicase polyprotein 1ab [Human coronavirus NL63]	YP_003766	Human coronavirus NL63	277944	E3 ubiquitin-protein ligase TRIM71	Q2Q1W2	80	10	2	0	3	12	731	740	0.14	27.4	GVFINKYGLE	GVFLNKYGFE	True
1651656	DMVDTSLSGFKLKDCV	orf1ab polyprotein [Severe acute respiratory syndrome coronavirus 2]	YP_009724389	Severe acute respiratory syndrome coronavirus 2	2697049	Solute carrier family 12 member 7	Q9Y666	100	8	0	0	4	11	995	1002	0.17	26.9	DTSLSGFK	DTSLSGFK	True
1651690	DNCDFYGWVSGNMMDG	orf1ab polyprotein [Human coronavirus HKU1]	YP_173236	Human coronavirus HKU1	290028	Thyroglobulin	P01266	70	10	3	0	3	12	1627	1636	0.19	26.9	CDFYGWVSGN	CDFYAWTSDN	True
1651757	DNINSTLVDLKWLNRV	surface glycoprotein [Human coronavirus 229E]	NP_073551	Human coronavirus 229E	11137	Protein ELFN1	P0C7U0	75	12	2	1	3	14	58	68	0.21	26.9	INSTLVDLKWLN	INSTIVDLRLN	True
1651766	DNKLKAHKDKSAQCFK	orf1ab polyprotein [Severe acute respiratory syndrome coronavirus 2]	YP_009724389	Severe acute respiratory syndrome coronavirus 2	2697049	Zinc finger and BTB domain-containing protein 47	Q9UFB7	60	15	3	1	2	16	673	684	0.095	27.8	NKLKAHKDKSAQCFK	NMLKAHKEKCFR	True
1651813	DNPHLMGWDYPKCDRA	1AB polyprotein [Middle East respiratory syndrome-related coronavirus]	YP_009047202	Middle East respiratory syndrome-related coronavirus	1335626	Bromodomain and WD repeat-containing protein 3	Q6RI45	85.71	7	1	0	4	10	1796	1802	0.16	27.4	HLMGWDY	HLMGWNY	True
1651828	DNQSKSPSSSGTSTPK	Nucleocapsid protein [Human coronavirus NL63]	YP_003771	Human coronavirus NL63	277944	Voltage-dependent P/Q-type calcium channel subunit alpha-1A	O00555	80	10	2	0	7	16	2272	2281	0.12	27.4	PSSSGTSTPK	STSGTSTPRR	True
1651852	DNTKFADDLNQMSGYK	ORF1a polyprotein [Pangolin coronavirus]	QIQ54046	Pangolin coronavirus	2708335	Iron-sulfur clusters transporter ABCB7, mitochondrial	O75027	75	12	2	1	4	14	162	173	0.2	26.9	KFADDLNQMSG	KYAVDSLNQMSG	True
1651854	DNTSCPEWMDDFEADP	1AB polyprotein [Middle East respiratory syndrome-related coronavirus]	YP_009047202	Middle East respiratory syndrome-related coronavirus	1335626	GPN-loop GTPase 1	Q9HCN4	87.5	8	1	0	7	14	201	208	0.083	28.2	EWMDDFEA	EWMQDFEA	True
1651921	DPKKTYLDFIQQGGTP	ORF1ab polyprotein [Human coronavirus OC43]	YP_009555238	Human coronavirus OC43	31631	Protein transport protein Sec23B	Q15437	87.5	8	1	0	5	12	3	10	0.071	28.2	TYLDFIQQ	TYLEFIQQ	True
1651922	DPKKTYLDYIQQGGVP	orf1ab polyprotein [Human coronavirus HKU1]	YP_173236	Human coronavirus HKU1	290028	Protein SLFN14	P0C7P3	87.5	8	1	0	6	13	95	102	0.14	27.4	YLDYIQQG	YLDYMQQG	True
1651952	DPQKAYLDFVNAGGAP	1AB polyprotein [Middle East respiratory syndrome-related coronavirus]	YP_009047202	Middle East respiratory syndrome-related coronavirus	1335626	Kelch-like protein 42	Q9P2K6	88.89	9	1	0	7	15	66	74	0.082	28.2	LDFVNAGGA	LDFINAGGA	True
1651989	DPYEDFQENWNTKHSS	orf1ab polyprotein [Severe acute respiratory syndrome coronavirus 2]	YP_009724389	Severe acute respiratory syndrome coronavirus 2	2697049	Sodium channel protein type 4 subunit alpha	P35499	72.73	11	3	0	1	11	633	643	0.14	27.4	DPYEDFQENWN	DPYEYFQQGWN	True
1652003	DQDLIRQGTDYKHWPQ	nucleocapsid protein	NP_828858	SARS coronavirus Tor2	227984	Aromatic-L-amino-acid decarboxylase	P20711	60	15	1	2	2	14	338	349	0.2	26.9	QDLIRQGTDYKHW	QDSGLITDYRHW	True
1652073	DQYMCGVDGKPISAYA	1AB polyprotein [Middle East respiratory syndrome-related coronavirus]	YP_009047202	Middle East respiratory syndrome-related coronavirus	1335626	ABC-type oligopeptide transporter ABCB9	Q9NP78	100	8	0	0	8	15	566	573	0.05	28.6	DGKPISAY	DGKPISAY	True
1652132	DRNHNSQDDIMKAVAA	nucleocapsid protein [Human coronavirus 229E]	NP_073556	Human coronavirus 229E	11137	Biorientation of chromosomes in cell division protein 1-like 1	Q8NFC6	56.25	16	3	1	1	12	1140	1155	0.21	26.9	DRNHNSQDDIMK	NRNNNSQQDIDSENMK	True
1652173	DSATLVNDIDITFLKK	orf1ab polyprotein [Bat coronavirus RaTG13]	QHR63299	Bat coronavirus RaTG13	2709072	Trafficking protein particle complex subunit 3-like protein	Q5T215	62.5	16	3	1	1	16	159	171	0.15	27.4	DSATLVNDIDITFLKK	DSVTEIGITFLKK	True
1652174	DSATLVSDIDITFLKK	orf1ab polyprotein [Severe acute respiratory syndrome coronavirus 2]	YP_009724389	Severe acute respiratory syndrome coronavirus 2	2697049	Trafficking protein particle complex subunit 3-like protein	Q5T215	62.5	16	3	1	1	16	159	171	0.068	28.2	DSATLVSDIDITFLKK	DSVTEIGITFLKK	True
1652235	DSHDTVLTSEEVVLKN	orf1ab polyprotein (pp1ab) [Severe acute respiratory syndrome-related coronavirus]	NP_828849	SARS coronavirus Tor2	227984	Roundabout homolog 4	Q8WZ75	66.67	12	4	0	3	14	789	800	0.2	26.9	HDTVLTSEEVVL	QDSVLTPEEVAL	True
1652236	DSHIVSKESGNTVVLT	nucleocapsid protein [Human coronavirus 229E]	NP_073556	Human coronavirus 229E	11137	E3 ubiquitin-protein ligase MYLIP	Q8WY64	72.73	11	3	0	5	15	241	251	0.1	27.8	VSKESGNTVVL	VTKESGNSIVL	True
1652278	DSLCSSHYWSPQGNLG	orf1ab polyprotein [Human coronavirus HKU1]	YP_173236	Human coronavirus HKU1	290028	Ubiquitin carboxyl-terminal hydrolase 24	Q9UPU5	70	10	3	0	5	14	2536	2545	0.12	27.4	SSHYWSPQGN	SEHYWTPQSN	True
1652303	DSNGNIIGFKDFVTNK	spike glycoprotein [Human coronavirus HKU1]	YP_173238	Human coronavirus HKU1	290028	Trichohyalin-like protein 1	Q5QJ38	69.23	13	3	1	1	13	63	74	0.12	27.4	DSNGNIIGFKDFV	DSNGIISFDEFV	True
1652388	DSVREEVDIIEQPFEE	replicase polyprotein 1ab [Human coronavirus NL63]	YP_003766	Human coronavirus NL63	277944	Kappa-type opioid receptor	P41145	77.78	9	2	0	3	11	201	209	0.18	26.9	VREEVDIIE	VREDVDVIE	True
1652402	DSYFDNSSTLQSVASS	replicase polyprotein 1ab [Human coronavirus NL63]	YP_003766	Human coronavirus NL63	277944	Glutamine synthetase	P15104	88.89	9	1	0	4	12	62	70	0.21	26.9	FDNSSTLQS	FDGSSTLQS	True
1652454	DTFKGECPKFVFPLNS	orf1ab polyprotein (pp1ab) [Severe acute respiratory syndrome-related coronavirus]	NP_828849	SARS coronavirus Tor2	227984	Zinc finger protein 569	Q5MCW4	70.59	17	1	3	4	16	111	127	0.21	26.9	KGECPKFVFPLNS	KGNECQKKFANVFPLNS	True
1652457	DTFLSMFDVDKKSLNA	ORF1ab polyprotein [Human coronavirus OC43]	YP_009555238	Human coronavirus OC43	31631	Tudor domain-containing protein 5	Q8NAT2	64.29	14	1	1	3	16	172	181	0.081	28.2	FLSMFDVDKKSLNA	FLSMFEVLNA	True
1652467	DTGPPPISTDTVDVTN	spike surface glycoprotein [Human coronavirus OC43]	YP_009555241	Human coronavirus OC43	31631	Neutral amino acid transporter A	P43007	61.54	13	5	0	1	13	157	169	0.082	28.2	DTGPPPISTDTVD	DSGPPPVPKETVD	True
1652494	DTKLNGILQQAALDYL	replicase polyprotein 1ab [Human coronavirus NL63]	YP_003766	Human coronavirus NL63	277944	Fanconi anemia group J protein	Q9BX63	88.89	9	1	0	1	9	1192	1200	0.1	27.8	DTKLNGILQ	DTKLNGILH	True
1652496	DTKRGVYCCREHEHEI	orf1ab polyprotein [Severe acute respiratory syndrome coronavirus 2]	YP_009724389	Severe acute respiratory syndrome coronavirus 2	2697049	Leptin receptor	P48357	55	20	2	2	1	13	398	417	0.028	29.5	DTKRGVYCCREHE	ETKPRGKFTYDAVYCCNEHE	True
1652531	DTPNNTDFSRVSAKPP	orf1ab polyprotein [Severe acute respiratory syndrome coronavirus 2]	YP_009724389	Severe acute respiratory syndrome coronavirus 2	2697049	DnaJ homolog subfamily C member 14	Q6Y2X3	69.23	13	2	1	6	16	181	193	0.15	27.4	TDFSRVSAKPP	SDFSRVSSGKKPP	True
1652549	DTSLSGFKLKDCVMYA	orf1ab polyprotein [Severe acute respiratory syndrome coronavirus 2]	YP_009724389	Severe acute respiratory syndrome coronavirus 2	2697049	Solute carrier family 12 member 7	Q9Y666	100	8	0	0	1	8	995	1002	0.16	26.9	DTSLSGFK	DTSLSGFK	True
1652633	DVDFHSVEIEAGEVKP	replicase polyprotein 1ab [Human coronavirus NL63]	YP_003766	Human coronavirus NL63	277944	RanBP2-like and GRIP domain-containing protein 3	A6NKT7	63.64	11	4	0	4	14	634	644	0.2	26.9	FHSVEIEAGEV	FHSVDIQASEI	True
1652644	DVDNPHLMGWDYPKCD	1AB polyprotein [Middle East respiratory syndrome-related coronavirus]	YP_009047202	Middle East respiratory syndrome-related coronavirus	1335626	Bromodomain and WD repeat-containing protein 3	Q6RI45	85.71	7	1	0	6	12	1796	1802	0.16	27.4	HLMGWDY	HLMGWNY	True
1652673	DVEKGVLPQLEQPYVF	ORF1a polyprotein [Pangolin coronavirus]	QIQ54046	Pangolin coronavirus	2708335	Protein tyrosine phosphatase domain-containing protein 1	A2A3K4	90	10	1	0	5	14	4	13	0.027	29.5	GVLPQLEQPY	GVLPQNEQPY	True
1652684	DVETPHLMGWDYPKCD	orf1ab polyprotein (pp1ab) [Severe acute respiratory syndrome-related coronavirus]	NP_828849	SARS coronavirus Tor2	227984	Bromodomain and WD repeat-containing protein 3	Q6RI45	85.71	7	1	0	6	12	1796	1802	0.14	27.4	HLMGWDY	HLMGWNY	True
1652907	DVVETKVEITPEESAS	ORF1a polyprotein [Pangolin coronavirus]	QIQ54046	Pangolin coronavirus	2708335	Voltage-gated delayed rectifier potassium channel KCNH8	Q96L42	61.54	13	5	0	1	13	132	144	0.097	27.8	DVVETKVEITPEE	DITDTKVKITPED	True
1652940	DVVTGDNDDEDVVTGD	orf1ab polyprotein [Human coronavirus HKU1]	YP_173236	Human coronavirus HKU1	290028	Rho GTPase-activating protein SYDE1	Q6ZW31	47.83	23	5	2	1	16	676	698	0.096	27.8	DVVTGDNDDEDVVTGD	DHVTGSDSEDEDEEVGEPRVTGD	True
1653015	DWYDFVENPDIINIYK	orf1ab polyprotein [Human coronavirus HKU1]	YP_173236	Human coronavirus HKU1	290028	Tripartite motif-containing protein 54	Q9BYV2	72.73	11	1	1	6	16	101	109	0.19	26.9	VENPDIINIYK	VENIIDIYK	True
1653062	DYFNKKDWYDFVENPD	orf1ab polyprotein [Severe acute respiratory syndrome coronavirus 2]	YP_009724389	Severe acute respiratory syndrome coronavirus 2	2697049	Small ribosomal subunit protein eS1	P61247	87.5	8	1	0	3	10	25	32	0.08	28.2	FNKKDWYD	FSKKDWYD	True
1653085	DYIESKRGVYCCRDHE	orf1ab polyprotein (pp1ab) [Severe acute respiratory syndrome-related coronavirus]	NP_828849	SARS coronavirus Tor2	227984	T-cell immunoglobulin and mucin domain-containing protein 4	Q96H15	80	10	2	0	4	13	104	113	0.087	27.8	ESKRGVYCCR	ESDSGVYCCR	True
1653168	DYSIDVIDNEIIVKPN	replicase polyprotein 1ab [Human coronavirus 229E]	NP_073549	Human coronavirus 229E	11137	Dihydropteridine reductase	P09417	52.94	17	3	1	3	14	39	55	0.042	29.1	SIDVIDNEIIVK	SVDVVENEEASASIIVK	True
1653188	DYVDKWDDFCRQYSNE	replicase polyprotein 1ab [Human coronavirus 229E]	NP_073549	Human coronavirus 229E	11137	Aryl hydrocarbon receptor repressor	A9YTQ3	64.29	14	3	1	1	12	161	174	0.16	27.4	DYVDKWDDFCRQ	DYIHVDDRQDFCRQ	True
1653279	EAFKRSNNGVYISTTK	ORF1ab polyprotein [Human coronavirus OC43]	YP_009555238	Human coronavirus OC43	31631	U6 snRNA-associated Sm-like protein LSm6	P62312	62.5	16	6	0	1	16	62	77	0.13	27.4	EAFKRSNNGVYISTTK	DAFIRGNNVLYISTQK	True
1653478	ECTIFKDAAGKPVPYC	ORF1a polyprotein [Pangolin coronavirus]	QIQ54046	Pangolin coronavirus	2708335	Di-N-acetylchitobiase	Q01459	47.83	23	3	2	2	15	269	291	0.21	26.9	CTIFKDAAGKPVPY	CTIAKVPFRGAPCSDAAGRQVPY	True
1653534	EDEFTPFDVVRQCSGV	orf1ab polyprotein [Severe acute respiratory syndrome coronavirus 2]	YP_009724389	Severe acute respiratory syndrome coronavirus 2	2697049	X-ray repair cross-complementing protein 6	P12956	69.23	13	4	0	1	13	54	66	0.15	27.4	EDEFTPFDVVRQC	EDELTPFDMSIQC	True
1653576	EDIQLLKSAYENFNQH	orf1ab polyprotein [Severe acute respiratory syndrome coronavirus 2]	YP_009724389	Severe acute respiratory syndrome coronavirus 2	2697049	Echinoderm microtubule-associated protein-like 1	O00423	88.89	9	1	0	1	9	50	58	0.049	28.6	EDIQLLKSA	DDIQLLKSA	True
1653596	EDLLFDKVKLSDVGFV	spike surface glycoprotein [Human coronavirus OC43]	YP_009555241	Human coronavirus OC43	31631	Testis-specific serine/threonine-protein kinase 4	Q6SA08	61.11	18	4	1	1	15	152	169	0.13	27.4	EDLLFDKVKLSDVGF	ENLLLDKWENVKISDFGF	True
1653681	EEALSEAREHLKNGTC	orf1ab polyprotein (pp1ab) [Severe acute respiratory syndrome-related coronavirus]	NP_828849	SARS coronavirus Tor2	227984	Protein RUFY3	Q7L099	71.43	14	4	0	2	15	340	353	0.19	26.9	EALSEAREHLKNGT	QALSEARKHLKEET	True
1653696	EEDGFAFYPACTNGHA	1AB polyprotein [Middle East respiratory syndrome-related coronavirus]	YP_009047202	Middle East respiratory syndrome-related coronavirus	1335626	Beta-1,3-galactosyl-O-glycosyl-glycoprotein beta-1,6-N-acetylglucosaminyltransferase 4	Q9P109	61.54	13	4	1	3	15	375	386	0.19	26.9	DGFAFYPACTNGH	EGFFYPSCTGSH	True
1653749	EEIEYVHGDALHTLRN	replicase polyprotein 1ab [Human coronavirus 229E]	NP_073549	Human coronavirus 229E	11137	Mesogenin-1	A6NI15	100	8	0	0	9	16	142	149	0.045	28.6	DALHTLRN	DALHTLRN	True
1653769	EELHDDLVNYIRDKGC	ns2 [Human coronavirus OC43]	YP_009555239	Human coronavirus OC43	31631	Nuclear receptor ROR-alpha	P35398	90	10	1	0	2	11	195	204	0.013	30.8	ELHDDLVNYI	ELHDDLSNYI	True
1653837	EEVILKTGELQPLEEP	ORF1a polyprotein [Pangolin coronavirus]	QIQ54046	Pangolin coronavirus	2708335	Tetratricopeptide repeat protein 28	Q96AY4	100	8	0	0	1	8	1912	1919	0.21	26.9	EEVILKTG	EEVILKTG	True
1653847	EEVQQELYSPLFLIVA	hypothetical protein sars7a	NP_828857	SARS coronavirus Tor2	227984	Transcriptional repressor CTCFL	Q8NI51	87.5	8	1	0	3	10	138	145	0.18	26.9	VQQELYSP	IQQELYSP	True
1653906	EFIQTSSPKVTIDCAA	spike surface glycoprotein [Human coronavirus OC43]	YP_009555241	Human coronavirus OC43	31631	Regulator of G-protein signaling 5	O15539	71.43	14	3	1	1	13	119	132	0.044	28.6	EFIQTSSPKVTID	EFIQTEAPKEVNID	True
1653946	EFSHLATFAELEAAQK	1AB polyprotein [Middle East respiratory syndrome-related coronavirus]	YP_009047202	Middle East respiratory syndrome-related coronavirus	1335626	Tumor necrosis factor-inducible gene 6 protein	P98066	61.11	18	5	1	1	16	59	76	0.039	29.1	EFSHLATFAELEAAQK	EFEGGHLATYKQLEAARK	True
1653995	EFYNDVKPPVLDVDDV	envelope protein [Human coronavirus OC43]	YP_009555243	Human coronavirus OC43	31631	Retinoic acid receptor RXR-beta	P28702	88.89	9	1	0	5	13	178	186	0.19	26.9	DVKPPVLDV	DVKPPVLGV	True
1654052	EGHIIMEEMLKGSSTI	1AB polyprotein [Middle East respiratory syndrome-related coronavirus]	YP_009047202	Middle East respiratory syndrome-related coronavirus	1335626	LIM/homeobox protein Lhx9	Q9NQ69	80	10	0	1	2	9	28	37	0.068	28.2	GHIIMEEM	GHIQGIMEEM	True
1654107	EGSGRSASNSRPGSRS	nucleocapsid phosphoprotein [Human coronavirus HKU1]	YP_173242	Human coronavirus HKU1	290028	Fibrous sheath-interacting protein 1	Q8NA03	83.33	12	0	1	7	16	15	26	0.16	27.4	ASNSRPGSRS	ASNSRIRPGSRS	True
1654230	EHYNEWAQANGFTAMN	replicase polyprotein 1ab [Human coronavirus 229E]	NP_073549	Human coronavirus 229E	11137	Patched domain-containing protein 4	Q6ZW05	100	6	0	0	1	6	452	457	0.22	26.9	EHYNEW	EHYNEW	True
1654238	EIANLVLAKLGKDSKP	nucleocapsid phosphoprotein [Human coronavirus HKU1]	YP_173242	Human coronavirus HKU1	290028	DNA-dependent protein kinase catalytic subunit	P78527	56.25	16	7	0	1	16	3661	3676	0.19	26.9	EIANLVLAKLGKDSKP	DITNMLLLKMNKDSKP	True
1654323	EIPYKSFSDSGCILPS	1AB polyprotein [Middle East respiratory syndrome-related coronavirus]	YP_009047202	Middle East respiratory syndrome-related coronavirus	1335626	Zinc finger and BTB domain-containing protein 24	O43167	48	25	2	2	1	14	459	483	0.17	26.9	EIPYKSFSDSGCIL	EKPYSCGICGKSFSDSSAKRRHCIL	True
1654342	EISVQKKINRMAEQAA	replicase polyprotein 1ab [Human coronavirus NL63]	YP_003766	Human coronavirus NL63	277944	Paired amphipathic helix protein Sin3b	O75182	80	10	2	0	3	12	510	519	0.13	27.4	SVQKKINRMA	SVQKKLSRMA	True
1654364	EIVKSSDVVDSNENLT	1AB polyprotein [Middle East respiratory syndrome-related coronavirus]	YP_009047202	Middle East respiratory syndrome-related coronavirus	1335626	Echinoderm microtubule-associated protein-like 3	Q32P44	62.5	16	4	1	1	16	671	684	0.059	28.6	EIVKSSDVVDSNENLT	EIVSDVIDGNEQLS	True
1654407	EKDEDGNLIDSYFIVK	ORF1ab polyprotein [Pangolin coronavirus]	QIQ54047	Pangolin coronavirus	2708335	Centromere protein O	Q9BU64	70	10	3	0	5	14	131	140	0.11	27.8	DGNLIDSYFI	EGNLLDSYFV	True
1654409	EKDFIALDQDVFIQKY	ORF1ab polyprotein [Human coronavirus OC43]	YP_009555238	Human coronavirus OC43	31631	SH3KBP1-binding protein 1	Q8TBC3	60	15	2	1	1	15	502	512	0.15	27.4	EKDFIALDQDVFIQK	ERDDQQVFIQK	True
1654433	EKGVLPQLEQPYVFIK	orf1ab polyprotein [Severe acute respiratory syndrome coronavirus 2]	YP_009724389	Severe acute respiratory syndrome coronavirus 2	2697049	Protein tyrosine phosphatase domain-containing protein 1	A2A3K4	90	10	1	0	3	12	4	13	0.028	29.5	GVLPQLEQPY	GVLPQNEQPY	True
1654453	EKLFVEHYNEWAQANG	replicase polyprotein 1ab [Human coronavirus 229E]	NP_073549	Human coronavirus 229E	11137	Patched domain-containing protein 4	Q6ZW05	100	6	0	0	6	11	452	457	0.22	26.9	EHYNEW	EHYNEW	True
1654459	EKLKPILDWLEEKFKE	ORF1a polyprotein [Pangolin coronavirus]	QIQ54046	Pangolin coronavirus	2708335	POU domain, class 3, transcription factor 4	P49335	75	12	2	1	2	12	247	258	0.039	29.1	KLKPILDWLEE	KLKPLLNKWLEE	True
1654460	EKLKPVLDWLEEKFKE	orf1ab polyprotein [Severe acute respiratory syndrome coronavirus 2]	YP_009724389	Severe acute respiratory syndrome coronavirus 2	2697049	POU domain, class 3, transcription factor 4	P49335	75	12	2	1	2	12	247	258	0.053	28.6	KLKPVLDWLEE	KLKPLLNKWLEE	True
1654515	EKYSTIYKLHPSFNVS	replicase polyprotein 1ab [Human coronavirus 229E]	NP_073549	Human coronavirus 229E	11137	Hexokinase-4	P35557	77.78	9	2	0	5	13	411	419	0.083	28.2	TIYKLHPSF	SVYKLHPSF	True
1654530	ELAQVLTEVVYSNGGF	replicase polyprotein 1ab [Human coronavirus 229E]	NP_073549	Human coronavirus 229E	11137	T-complex protein 1 subunit zeta-2	Q92526	90	10	1	0	1	10	163	172	0.071	28.2	ELAQVLTEVV	ELADVLTEVV	True
1654544	ELDERIDKVLNEKCSA	orf1ab polyprotein [Severe acute respiratory syndrome coronavirus 2]	YP_009724389	Severe acute respiratory syndrome coronavirus 2	2697049	Coiled-coil and C2 domain-containing protein 2A	Q9P2K1	61.54	13	5	0	1	13	1495	1507	0.067	28.2	ELDERIDKVLNEK	ELQDRIEKILKEK	True
1654565	ELEKGVLPQLEQPYVF	orf1ab polyprotein (pp1ab) [Severe acute respiratory syndrome-related coronavirus]	NP_828849	SARS coronavirus Tor2	227984	Protein tyrosine phosphatase domain-containing protein 1	A2A3K4	90	10	1	0	5	14	4	13	0.037	29.1	GVLPQLEQPY	GVLPQNEQPY	True
1654617	ELHTVIPDYVDVNKTL	Spike protein [Human coronavirus NL63]	YP_003767	Human coronavirus NL63	277944	Dedicator of cytokinesis protein 3	Q8IZD9	88.89	9	1	0	4	12	1424	1432	0.17	26.9	TVIPDYVDV	TPIPDYVDV	True
1654810	EMKSETKVQDHFDVVE	ORF1a polyprotein [Pangolin coronavirus]	QIQ54046	Pangolin coronavirus	2708335	von Willebrand factor	P04275	60	15	2	1	2	16	947	957	0.11	27.8	MKSETKVQDHFDVVE	MKDETHFEVVE	True
1654866	ENEEIIINGHTYVCAW	replicase polyprotein 1ab [Human coronavirus 229E]	NP_073549	Human coronavirus 229E	11137	Natural killer cell receptor 2B4	Q9BZW8	64.29	14	4	1	2	14	186	199	0.17	26.9	NEEIIINGHTYVC	DEEVDINGTHTYTC	True
1654954	ENQKQIANQFNKAISQ	E2 glycoprotein precursor	NP_828851	SARS coronavirus Tor2	227984	Pyridine nucleotide-disulfide oxidoreductase domain-containing protein 2	Q8N2H3	68.75	16	0	2	1	16	143	153	0.018	30.3	ENQKQIANQFNKAISQ	ENQKQIAQFSQ	True
1654999	EPCNLYNYGAGIKLPS	replicase polyprotein 1ab [Human coronavirus NL63]	YP_003766	Human coronavirus NL63	277944	EGF domain-specific O-linked N-acetylglucosamine transferase	Q5NDL2	66.67	15	2	2	1	15	32	43	0.19	26.9	EPCNLYNYGAGIKLP	EPLYNYASIRLP	True
1655011	EPEIPHFNQKLPNGVT	nucleocapsid protein [Human coronavirus 229E]	NP_073556	Human coronavirus 229E	11137	C-myc promoter-binding protein	Q7Z401	69.23	13	0	1	2	14	680	688	0.15	27.4	PEIPHFNQKLPNG	PEIPHLPNG	True
1655016	EPFNVSFVNDSIESVG	spike glycoprotein [Human coronavirus HKU1]	YP_173238	Human coronavirus HKU1	290028	Calpain-15	O75808	64.71	17	2	1	4	16	485	501	0.008	31.2	NVSFVNDSIESVG	NVSFVDDSFPPGPESVG	True
1655126	EQLDYIESKRGVYCCR	orf1ab polyprotein (pp1ab) [Severe acute respiratory syndrome-related coronavirus]	NP_828849	SARS coronavirus Tor2	227984	T-cell immunoglobulin and mucin domain-containing protein 4	Q96H15	80	10	2	0	7	16	104	113	0.087	27.8	ESKRGVYCCR	ESDSGVYCCR	True
1655149	EQPIDLVPTQPLPNAS	orf1ab polyprotein (pp1ab) [Severe acute respiratory syndrome-related coronavirus]	NP_828849	SARS coronavirus Tor2	227984	pre-rRNA 2'-O-ribose RNA methyltransferase FTSJ3	Q8IY81	72.73	11	3	0	4	14	75	85	0.15	27.4	IDLVPTQPLPN	VDLVPIKPLPN	True
1655166	EQSEIEPEPEPTPEEP	orf1ab polyprotein (pp1ab) [Severe acute respiratory syndrome-related coronavirus]	NP_828849	SARS coronavirus Tor2	227984	Testis anion transporter 1	Q96RN1	62.5	16	5	1	2	16	897	912	0.11	27.8	QSEIEPEPEPTPEEP	QTEMEPQPETEPEMEP	True
1655204	ERDFIDMDDNLFIAKY	orf1ab polyprotein [Human coronavirus HKU1]	YP_173236	Human coronavirus HKU1	290028	Disintegrin and metalloproteinase domain-containing protein 32	Q8TC27	52.94	17	1	1	4	13	156	172	0.19	26.9	FIDMDDNLFI	FIDRSLKEQPMDDNIFI	True
1655312	ESDDYIATNGPLKVGG	orf1ab polyprotein [Severe acute respiratory syndrome coronavirus 2]	YP_009724389	Severe acute respiratory syndrome coronavirus 2	2697049	Tyrosine-protein phosphatase non-receptor type 21	Q16825	88.89	9	1	0	4	12	966	974	0.12	27.4	DYIATNGPL	DYIATQGPL	True
1655313	ESDDYIKLNGPLTVGG	orf1ab polyprotein (pp1ab) [Severe acute respiratory syndrome-related coronavirus]	NP_828849	SARS coronavirus Tor2	227984	V(D)J recombination-activating protein 1	P15918	75	12	1	1	3	14	587	596	0.21	26.9	DDYIKLNGPLTV	DDYLNGPFTV	True
1655338	ESGAKETKEINIIKLS	ORF1ab polyprotein [Human coronavirus OC43]	YP_009555238	Human coronavirus OC43	31631	PDZ domain-containing RING finger protein 4	Q6ZMN7	62.5	16	6	0	1	16	976	991	0.22	26.9	ESGAKETKEINIIKLS	QSGSEGKKEINIIELS	True
1655354	ESGVKDCVVLHSYFTS	ORF3a protein [Severe acute respiratory syndrome coronavirus 2]	YP_009724391	Severe acute respiratory syndrome coronavirus 2	2697049	na	E7EML9	69.23	13	3	1	4	16	166	177	0.13	27.4	na	na	True
1655383	ESKRGVYCCRDHEHEI	orf1ab polyprotein (pp1ab) [Severe acute respiratory syndrome-related coronavirus]	NP_828849	SARS coronavirus Tor2	227984	T-cell immunoglobulin and mucin domain-containing protein 4	Q96H15	80	10	2	0	1	10	104	113	0.087	27.8	ESKRGVYCCR	ESDSGVYCCR	True
1655530	ETKEINIIKLSGVKKP	ORF1ab polyprotein [Human coronavirus OC43]	YP_009555238	Human coronavirus OC43	31631	PDZ domain-containing RING finger protein 4	Q6ZMN7	88.89	9	1	0	3	11	983	991	0.18	26.9	KEINIIKLS	KEINIIELS	True
1655581	ETPHLMGWDYPKCDRA	orf1ab polyprotein (pp1ab) [Severe acute respiratory syndrome-related coronavirus]	NP_828849	SARS coronavirus Tor2	227984	Bromodomain and WD repeat-containing protein 3	Q6RI45	85.71	7	1	0	4	10	1796	1802	0.14	27.4	HLMGWDY	HLMGWNY	True
1655610	ETSYTTTIKPVSYKLD	orf1ab polyprotein (pp1ab) [Severe acute respiratory syndrome-related coronavirus]	NP_828849	SARS coronavirus Tor2	227984	Anthrax toxin receptor 2	P58335	75	12	2	1	1	12	261	271	0.059	28.6	ETSYTTTIKPVS	ETYTTSVKPVS	True
1655681	EVFNRLATSDWTDVRD	replicase polyprotein 1ab [Human coronavirus NL63]	YP_003766	Human coronavirus NL63	277944	Dynein axonemal heavy chain 8	Q96JB1	69.23	13	2	1	3	13	2168	2180	0.18	26.9	FNRLATSDWTD	FGRLDTATNDWTD	True
1655745	EVLSEEVILKTGELQP	ORF1a polyprotein [Pangolin coronavirus]	QIQ54046	Pangolin coronavirus	2708335	Tetratricopeptide repeat protein 28	Q96AY4	100	8	0	0	5	12	1912	1919	0.21	26.9	EEVILKTG	EEVILKTG	True
1655808	EVTGDSCNNFMLTYNK	orf1ab polyprotein (pp1ab) [Severe acute respiratory syndrome-related coronavirus]	NP_828849	SARS coronavirus Tor2	227984	Adhesion G-protein coupled receptor F1	Q5T601	72.73	11	3	0	3	13	894	904	0.18	26.9	TGDSCNNFMLT	TGDSSDNIMLT	True
1655817	EVVENPTIQKDILECN	orf1ab polyprotein [Bat coronavirus RaTG13]	QHR63299	Bat coronavirus RaTG13	2709072	Protein SCAI	Q8N9R8	71.43	14	4	0	1	14	574	587	0.049	28.6	EVVENPTIQKDILE	ETVENPHLQKHILE	True
1655843	EVVYSNGGFYFKPGGT	replicase polyprotein 1ab [Human coronavirus 229E]	NP_073549	Human coronavirus 229E	11137	Teneurin-4	Q6N022	76.92	13	3	0	4	16	280	292	0.037	29.1	YSNGGFYFKPGGT	YSDGHFLFKPGGT	True
1655868	EWMDDFEADPKGKYAQ	1AB polyprotein [Middle East respiratory syndrome-related coronavirus]	YP_009047202	Middle East respiratory syndrome-related coronavirus	1335626	GPN-loop GTPase 1	Q9HCN4	87.5	8	1	0	1	8	201	208	0.071	28.2	EWMDDFEA	EWMQDFEA	True
1655904	EYEVAKKNLADAKNSG	orf1ab polyprotein [Human coronavirus HKU1]	YP_173236	Human coronavirus HKU1	290028	S-adenosylmethionine sensor upstream of mTORC1	Q1RMZ1	68.75	16	2	1	1	13	73	88	0.026	29.5	EYEVAKKNLADAK	EYAVAMKNLADNHWAK	True
1655916	EYGTFCDNINSILDEV	spike glycoprotein [Human coronavirus HKU1]	YP_173238	Human coronavirus HKU1	290028	Nuclear RNA export factor 3	Q9H4D5	64.29	14	2	1	4	14	288	301	0.17	26.9	TFCDNINSILD	TFSDTSSNINSILE	True
1655954	EYPIIGDELRVNSACR	orf1ab polyprotein (pp1ab) [Severe acute respiratory syndrome-related coronavirus]	NP_828849	SARS coronavirus Tor2	227984	Dynein axonemal heavy chain 11	Q96DT5	80	10	2	0	1	10	781	790	0.12	27.8	EYPIIGDELR	EYPLIEDELR	True
1655964	EYREYLESYNTATTAG	ORF1ab polyprotein [Human coronavirus OC43]	YP_009555238	Human coronavirus OC43	31631	Zinc finger and BTB domain-containing protein 7B	O15156	57.14	14	6	0	3	16	160	173	0.16	27.4	REYLESYNTATTAG	RQYLEAFATATASG	True
1656037	FAELEAAQKAYQEAMD	1AB polyprotein [Middle East respiratory syndrome-related coronavirus]	YP_009047202	Middle East respiratory syndrome-related coronavirus	1335626	Keratin, type II cuticular Hb1	Q14533	46.15	26	3	2	2	16	369	394	0.11	27.8	AELEAAQKAYQEAMD	AELEGALQKAKQDMACLIREYQEVMN	True
1656100	FANFILHDVNSGLTCS	spike surface glycoprotein [Human coronavirus OC43]	YP_009555241	Human coronavirus OC43	31631	Nucleobindin-1	Q02818	87.5	8	1	0	4	11	249	256	0.11	27.8	FILHDVNS	FILHDINS	True
1656500	FDSEYCRHGTCEKSEA	ORF1a polyprotein [Pangolin coronavirus]	QIQ54046	Pangolin coronavirus	2708335	Retrotransposon-derived protein PEG10	Q86TG7	100	7	0	0	1	7	465	471	0.068	28.2	FDSEYCR	FDSEYCR	True
1656737	FFEITMTDLQSESSCG	replicase polyprotein 1ab [Human coronavirus 229E]	NP_073549	Human coronavirus 229E	11137	Natural cytotoxicity triggering receptor 2	O95944	64.29	14	5	0	1	14	91	104	0.12	27.4	FFEITMTDLQSESS	FFTVTMTDLREEDS	True
1656761	FFIFNKLVKDPPNVQI	hypothetical protein sars3a	NP_828852	SARS coronavirus Tor2	227984	Cysteine-rich secretory protein 1	P54107	83.33	12	2	0	4	15	30	41	0.006	31.6	FNKLVKDPPNVQ	FNKLVTDLPNVQ	True
1656873	FGAISASIGDIIQRLD	spike protein [Middle East respiratory syndrome-related coronavirus]	YP_009047204	Middle East respiratory syndrome-related coronavirus	1335626	Cilia- and flagella-associated protein 46	Q8IYW2	100	7	0	0	10	16	359	365	0.15	27.4	DIIQRLD	DIIQRLD	True
1656919	FGDYNLSSVLPQRNIR	Spike protein [Human coronavirus NL63]	YP_003767	Human coronavirus NL63	277944	ADP-ribosylation factor GTPase-activating protein 3	Q9NP61	80	10	2	0	2	11	471	480	0.094	27.8	GDYNLSSVLP	GNYSLSSVLP	True
1656999	FGLVTICDFYSKLGVG	orf1ab polyprotein [Human coronavirus HKU1]	YP_173236	Human coronavirus HKU1	290028	Histone-lysine N-methyltransferase SETDB1	Q15047	62.5	16	1	1	4	14	89	104	0.09	27.8	VTICDFYSKLG	VTNCESLVKDFYSKLG	True
1657121	FHMDGEVINIDSLKTL	ORF1a polyprotein [Pangolin coronavirus]	QIQ54046	Pangolin coronavirus	2708335	Serine protease HTRA3	P83110	61.54	13	5	0	2	14	311	323	0.081	28.2	HMDGEVINIDSLK	NLDGEVIGINTLK	True
1657127	FHQECSLQSCQFNSPY	ORF8 protein [Pangolin coronavirus]	QIQ54055	Pangolin coronavirus	2708335	WASH complex subunit 5	Q12768	69.23	13	3	1	1	12	511	523	0.16	27.4	FHQECSLQSCQF	FHQLESNLQVCQF	True
1657438	FKGWIPGNMIDGFACT	ORF1ab polyprotein [Human coronavirus OC43]	YP_009555238	Human coronavirus OC43	31631	Myoferlin	Q9NZM1	100	7	0	0	2	8	1818	1824	0.19	26.9	KGWIPGN	KGWIPGN	True
1657526	FKNVDKDDAFYIVKRC	replicase polyprotein 1ab [Human coronavirus 229E]	NP_073549	Human coronavirus 229E	11137	Conserved oligomeric Golgi complex subunit 4	Q9H9E3	80	10	2	0	7	16	452	461	0.012	30.8	DDAFYIVKRC	DDVFYIVKKC	True
1657551	FKRGDGTPHPYCYSDG	orf1ab polyprotein [Human coronavirus HKU1]	YP_173236	Human coronavirus HKU1	290028	DENN domain-containing protein 4B	O75064	70	10	3	0	3	12	171	180	0.19	26.9	RGDGTPHPYC	KGEGTPHTYC	True
1657563	FKSISLTVGEVFGKIL	orf1ab polyprotein [Human coronavirus HKU1]	YP_173236	Human coronavirus HKU1	290028	Interleukin-1 receptor accessory protein-like 1	Q9NZN1	100	8	0	0	3	10	130	137	0.21	26.9	SISLTVGE	SISLTVGE	True
1657575	FKTFDLLKYDFTEHKE	replicase polyprotein 1ab [Human coronavirus 229E]	NP_073549	Human coronavirus 229E	11137	Long-chain fatty acid transport protein 6	Q9Y2P4	88.89	9	1	0	3	11	392	400	0.057	28.6	TFDLLKYDF	TFDLIKYDF	True
1657592	FKVLDNGIIRDVNPDD	1AB polyprotein [Middle East respiratory syndrome-related coronavirus]	YP_009047202	Middle East respiratory syndrome-related coronavirus	1335626	Zinc finger B-box domain-containing protein 1	A8MT70	55.56	18	6	1	1	16	183	200	0.14	27.4	FKVLDNGIIRDVNPDD	FNVLDVAHQFIKDVNPDE	True
1657596	FKVQNVNLERCELANY	1AB polyprotein [Middle East respiratory syndrome-related coronavirus]	YP_009047202	Middle East respiratory syndrome-related coronavirus	1335626	Neuropeptide B	Q8NG41	66.67	12	2	1	3	12	87	98	0.2	26.9	VQNVNLERCE	VQDVAPNLQRCE	True
1657670	FLDKVDILLTVDGVNF	ORF1ab polyprotein [Human coronavirus OC43]	YP_009555238	Human coronavirus OC43	31631	E3 ubiquitin-protein ligase LNX	Q8TBB1	88.89	9	1	0	6	14	556	564	0.15	27.4	DILLTVDGV	DILLNVDGV	True
1657682	FLELAMDEFIERYKLE	orf1ab polyprotein [Severe acute respiratory syndrome coronavirus 2]	YP_009724389	Severe acute respiratory syndrome coronavirus 2	2697049	Bifunctional arginine demethylase and lysyl-hydroxylase JMJD6	Q6NYC1	58.33	12	5	0	2	13	52	63	0.15	27.4	LELAMDEFIERY	LQLSVEEFVERY	True
1657821	FLNGSCGSVGFNIDYD	orf1ab polyprotein [Severe acute respiratory syndrome coronavirus 2]	YP_009724389	Severe acute respiratory syndrome coronavirus 2	2697049	Piwi-like protein 4	Q7Z3Z4	55	20	2	2	1	15	502	519	0.02	29.9	FLNGSCGSVGFNIDY	FLNCLRRVAGSMGFNVDY	True
1657868	FLRLIDDNGIVLNSIL	Envelope protein [Human coronavirus NL63]	YP_003769	Human coronavirus NL63	277944	T-box transcription factor TBX10	O75333	75	12	2	1	4	14	177	188	0.13	27.4	LIDDNGIVLNS	LLDDNGHIILNS	True
1657876	FLSDFINGIFAKVKNT	spike surface glycoprotein [Human coronavirus OC43]	YP_009555241	Human coronavirus OC43	31631	Spectrin alpha chain, non-erythrocytic 1	Q13813	60	15	0	1	1	9	1344	1358	0.21	26.9	FLSDFINGI	FLSDFRDLMSWINGI	True
1657888	FLSMFDVDKKSLNALI	ORF1ab polyprotein [Human coronavirus OC43]	YP_009555238	Human coronavirus OC43	31631	Tudor domain-containing protein 5	Q8NAT2	64.29	14	1	1	1	14	172	181	0.13	27.4	FLSMFDVDKKSLNA	FLSMFEVLNA	True
1657890	FLSNTKYYDDSQYYFN	hemagglutinin-esterase [Human coronavirus OC43]	YP_009555240	Human coronavirus OC43	31631	RNA-binding protein 10	P98175	72.73	11	2	1	7	16	589	599	0.072	28.2	YYDDSQYYFN	YYDPNSQYYYN	True
1658130	FNKKDWYDFVENPDIL	orf1ab polyprotein [Severe acute respiratory syndrome coronavirus 2]	YP_009724389	Severe acute respiratory syndrome coronavirus 2	2697049	Small ribosomal subunit protein eS1	P61247	87.5	8	1	0	1	8	25	32	0.092	27.8	FNKKDWYD	FSKKDWYD	True
1658132	FNKLVKDPPNVQIHTI	hypothetical protein sars3a	NP_828852	SARS coronavirus Tor2	227984	Cysteine-rich secretory protein 1	P54107	63.16	19	2	1	1	14	30	48	0.002	33.3	FNKLVKDPPNVQIH	FNKLVTDLPNVQEEIVNIH	True
1658133	FNKPLIEWPLTEYDFT	1AB polyprotein [Middle East respiratory syndrome-related coronavirus]	YP_009047202	Middle East respiratory syndrome-related coronavirus	1335626	DNA (cytosine-5)-methyltransferase 3A	Q9Y6K1	77.78	9	2	0	2	10	403	411	0.18	26.9	NKPLIEWPL	NKPMIEWAL	True
1658206	FNRGRQFYEFYNDVKP	envelope protein [Human coronavirus OC43]	YP_009555243	Human coronavirus OC43	31631	1-phosphatidylinositol 4,5-bisphosphate phosphodiesterase epsilon-1	Q9P212	80	10	2	0	5	14	120	129	0.06	28.6	RQFYEFYNDV	RQFYEMYNSV	True
1658261	FNVSFVNDSIESVGGL	spike glycoprotein [Human coronavirus HKU1]	YP_173238	Human coronavirus HKU1	290028	Calpain-15	O75808	64.71	17	2	1	2	14	485	501	0.007	31.6	NVSFVNDSIESVG	NVSFVDDSFPPGPESVG	True
1658276	FNYEPLTQDHVDILGP	ORF1a polyprotein [Pangolin coronavirus]	QIQ54046	Pangolin coronavirus	2708335	DNA helicase MCM8	Q9UJA3	87.5	8	1	0	1	8	199	206	0.16	26.9	FNYEPLTQ	YNYEPLTQ	True
1658293	FPCAGRKVNFNEKPVV	orf1ab polyprotein [Human coronavirus HKU1]	YP_173236	Human coronavirus HKU1	290028	Coiled-coil and C2 domain-containing protein 1B	Q5T0F9	88.89	9	1	0	4	12	430	438	0.18	26.9	AGRKVNFNE	AGRKVNFAE	True
1658391	FQEKDEDGNLIDSYFI	ORF1ab polyprotein [Pangolin coronavirus]	QIQ54047	Pangolin coronavirus	2708335	Centromere protein O	Q9BU64	70	10	3	0	7	16	131	140	0.16	26.9	DGNLIDSYFI	EGNLLDSYFV	True
1658508	FRIDVPSAESTGTQSV	NS3 protein [Middle East respiratory syndrome-related coronavirus]	YP_009047205	Middle East respiratory syndrome-related coronavirus	1335626	Pleckstrin homology domain-containing family H member 1	Q9ULM0	80	10	2	0	1	10	505	514	0.16	26.9	FRIDVPSAES	FRISVPSSES	True
1658590	FSASTSAFVETVKGLD	orf1ab polyprotein [Severe acute respiratory syndrome coronavirus 2]	YP_009724389	Severe acute respiratory syndrome coronavirus 2	2697049	Titin	Q8WZ42	73.33	15	3	1	2	16	25028	25041	0.2	26.9	SASTSAFVETVKGLD	SGSKSAFVTVKVLD	True
1658601	FSCNNFDESKIYGSCF	spike glycoprotein [Human coronavirus HKU1]	YP_173238	Human coronavirus HKU1	290028	Kunitz-type protease inhibitor 2	O43291	64.29	14	1	1	2	15	157	166	0.14	27.4	SCNNFDESKIYGSC	SCNNFIYGGC	True
1658674	FSKKDWYDFVENPDII	orf1ab polyprotein [Human coronavirus HKU1]	YP_173236	Human coronavirus HKU1	290028	Small ribosomal subunit protein eS1	P61247	100	8	0	0	1	8	25	32	0.013	30.3	FSKKDWYD	FSKKDWYD	True
1658690	FSLELQDHNETCHA	ORF7b [Severe acute respiratory syndrome coronavirus 2]	YP_009725318	Severe acute respiratory syndrome coronavirus 2	2697049	Low-density lipoprotein receptor-related protein 2	P98164	81.82	11	2	0	1	11	2076	2086	0.038	29.1	FSLELQDHNET	FSLELSDHSET	True
1658814	FSTNDLYVALRGRIDK	4b protein [Human coronavirus 229E]	NP_073553	Human coronavirus 229E	11137	Enhancer of polycomb homolog 1	Q9H2F5	66.67	15	5	0	2	16	203	217	0.18	26.9	STNDLYVALRGRIDK	STNDPYVAFRRRTEK	True
1658820	FSTVNALPEVNADIVV	replicase polyprotein 1ab [Human coronavirus 229E]	NP_073549	Human coronavirus 229E	11137	E3 ubiquitin-protein ligase RNF19A	Q9NV58	69.23	13	4	0	1	13	754	766	0.14	27.4	FSTVNALPEVNAD	FATVNILPEVEND	True
1658832	FSVDPKKTYLDYIQQG	orf1ab polyprotein [Human coronavirus HKU1]	YP_173236	Human coronavirus HKU1	290028	Protein SLFN14	P0C7P3	87.5	8	1	0	9	16	95	102	0.19	26.9	YLDYIQQG	YLDYMQQG	True
1658844	FSVQKHIGAPANLRVV	1AB polyprotein [Middle East respiratory syndrome-related coronavirus]	YP_009047202	Middle East respiratory syndrome-related coronavirus	1335626	Guanine nucleotide-binding protein subunit alpha-15	P30679	56.25	16	2	1	1	16	197	207	0.19	26.9	FSVQKHIGAPANLRVV	FSVQKTNLRIV	True
1658858	FSYDGLRGAIRKAKDY	1AB polyprotein [Middle East respiratory syndrome-related coronavirus]	YP_009047202	Middle East respiratory syndrome-related coronavirus	1335626	Sodium/hydrogen exchanger 5	Q14940	48.15	27	2	3	2	16	403	429	0.16	26.9	SYDGLRGAIRKAKDY	SYGGLRGAVAFALVILLDRTKVPAKDY	True
1658961	FTIVGQEEFIQTNSPK	spike glycoprotein [Human coronavirus HKU1]	YP_173238	Human coronavirus HKU1	290028	Regulator of G-protein signaling 5	O15539	80	10	2	0	7	16	118	127	0.13	27.4	EEFIQTNSPK	EEFIQTEAPK	True
1658979	FTKVVVGPTTEVKFSV	replicase polyprotein 1ab [Human coronavirus NL63]	YP_003766	Human coronavirus NL63	277944	Carboxypeptidase D	O75976	68.75	16	3	1	2	15	443	458	0.017	30.3	TKVVVGPTTEVKFS	TNVVVKEGPATEVDFS	True
1659164	FVAYETARQEYENAVA	replicase polyprotein 1ab [Human coronavirus 229E]	NP_073549	Human coronavirus 229E	11137	Structural maintenance of chromosomes protein 5	Q8IY18	72.73	11	3	0	2	12	273	283	0.12	27.4	VAYETARQEYE	VEYENVRQEYE	True
1659231	FVEYEVAKKNLADAKN	orf1ab polyprotein [Human coronavirus HKU1]	YP_173236	Human coronavirus HKU1	290028	S-adenosylmethionine sensor upstream of mTORC1	Q1RMZ1	68.75	16	2	1	3	15	73	88	0.033	29.5	EYEVAKKNLADAK	EYAVAMKNLADNHWAK	True
1659243	FVFPLNSKVKVIQPRV	orf1ab polyprotein (pp1ab) [Severe acute respiratory syndrome-related coronavirus]	NP_828849	SARS coronavirus Tor2	227984	IQ domain-containing protein J	Q1A5X6	80	10	2	0	4	13	45	54	0.15	27.4	PLNSKVKVIQ	PLESKVKIIQ	True
1659261	FVGTQSVDMLAVKTGV	1AB polyprotein [Middle East respiratory syndrome-related coronavirus]	YP_009047202	Middle East respiratory syndrome-related coronavirus	1335626	Folliculin-interacting protein 1	Q8TF40	81.82	11	1	1	4	14	487	496	0.092	27.8	TQSVDMLAVKT	SQSVDMLAKT	True
1659264	FVHEDLHVVEVLTKTA	orf1ab polyprotein [Human coronavirus HKU1]	YP_173236	Human coronavirus HKU1	290028	Unconventional myosin-Ic	O00159	80	10	2	0	7	16	998	1007	0.2	26.9	HVVEVLTKTA	HVIETLTKTA	True
1659372	FVNISRVELHTVIPDY	Spike protein [Human coronavirus NL63]	YP_003767	Human coronavirus NL63	277944	FERM and PDZ domain-containing protein 1	Q5SYB0	88.89	9	1	0	1	9	441	449	0.068	28.2	FVNISRVEL	FANISRVEL	True
1659377	FVNLKQLPFFYYSDSP	orf1ab polyprotein [Severe acute respiratory syndrome coronavirus 2]	YP_009724389	Severe acute respiratory syndrome coronavirus 2	2697049	Rho-associated protein kinase 2	O75116	53.85	26	0	5	1	16	403	426	0.13	27.4	FVNLKQLPFFYYSDSP	FVGNQLPFIGFTYYRENLLLSDSP	True
1659378	FVNMASFVEYEVAKKN	ORF1ab polyprotein [Human coronavirus OC43]	YP_009555238	Human coronavirus OC43	31631	Transcriptional adapter 1	Q96BN2	71.43	14	3	1	4	16	1	14	0.11	27.8	MASFVEYEVAKKN	MATFVSELEAAKKN	True
1659386	FVNVNNTWMYTGSGYY	spike surface glycoprotein [Human coronavirus OC43]	YP_009555241	Human coronavirus OC43	31631	Sushi repeat-containing protein SRPX2	O60687	80	10	1	1	7	16	24	32	0.15	27.4	TWMYTGSGYY	TWYAGSGYY	True
1659421	FVRPVIEDYHTLTATV	membrane glycoprotein [Human coronavirus HKU1]	YP_173241	Human coronavirus HKU1	290028	Chromodomain-helicase-DNA-binding protein 5	Q8TDI0	100	7	0	0	7	13	153	159	0.2	26.9	EDYHTLT	EDYHTLT	True
1659463	FVSSYAKPEEKLSAYD	replicase polyprotein 1ab [Human coronavirus 229E]	NP_073549	Human coronavirus 229E	11137	Paraneoplastic antigen Ma1	Q8ND90	60	15	6	0	1	15	250	264	0.073	28.2	FVSSYAKPEEKLSAY	FLNTYQNPGEKLSAY	True
1659609	FYAPEPITSLNTKYVA	spike protein [Middle East respiratory syndrome-related coronavirus]	YP_009047204	Middle East respiratory syndrome-related coronavirus	1335626	Soluble scavenger receptor cysteine-rich domain-containing protein SSC5D	A1L4H1	77.78	9	2	0	3	11	1160	1168	0.21	26.9	APEPITSLN	APDPITTLN	True
1659644	FYEFYNDVKPPVLDVD	envelope protein [Human coronavirus OC43]	YP_009555243	Human coronavirus OC43	31631	Retinoic acid receptor RXR-beta	P28702	88.89	9	1	0	7	15	178	186	0.19	26.9	DVKPPVLDV	DVKPPVLGV	True
1659698	FYKENSYITTIKPVIY	orf1ab polyprotein [Bat coronavirus RaTG13]	QHR63299	Bat coronavirus RaTG13	2709072	Sperm flagellar protein 2	Q9C093	81.82	11	2	0	4	14	1035	1045	0.027	29.5	ENSYITTIKPV	ENSYINTIKTV	True
1659701	FYKETSYTTTIKPVSY	orf1ab polyprotein (pp1ab) [Severe acute respiratory syndrome-related coronavirus]	NP_828849	SARS coronavirus Tor2	227984	Anthrax toxin receptor 2	P58335	75	12	2	1	4	15	261	271	0.051	28.6	ETSYTTTIKPVS	ETYTTSVKPVS	True
1659764	FYRLSNELAQVLTEVV	replicase polyprotein 1ab [Human coronavirus 229E]	NP_073549	Human coronavirus 229E	11137	T-complex protein 1 subunit zeta-2	Q92526	90	10	1	0	7	16	163	172	0.1	27.8	ELAQVLTEVV	ELADVLTEVV	True
1659853	GADISDTIPDEKQNGH	1AB polyprotein [Middle East respiratory syndrome-related coronavirus]	YP_009047202	Middle East respiratory syndrome-related coronavirus	1335626	Abnormal spindle-like microcephaly-associated protein	Q8IZT6	80	10	2	0	3	12	1238	1247	0.035	29.1	DISDTIPDEK	DMSNTIPDEK	True
1659931	GAKETKEINIIKLSGV	ORF1ab polyprotein [Human coronavirus OC43]	YP_009555238	Human coronavirus OC43	31631	PDZ domain-containing RING finger protein 4	Q6ZMN7	88.89	9	1	0	6	14	983	991	0.17	26.9	KEINIIKLS	KEINIIELS	True
1660228	GDCEEEDFEPPTQYEY	orf1ab polyprotein [Bat coronavirus RaTG13]	QHR63299	Bat coronavirus RaTG13	2709072	Laminin subunit alpha-4	Q16363	75	12	3	0	1	12	253	264	0.069	28.2	GDCEEEDFEPPT	GECLEEGFEPPT	True
1660307	GDIIQRLDVLEQDAQI	spike protein [Middle East respiratory syndrome-related coronavirus]	YP_009047204	Middle East respiratory syndrome-related coronavirus	1335626	Rab effector Noc2	Q9UNE2	69.23	13	1	1	3	12	58	70	0.089	27.8	IIQRLDVLEQ	VIQRAERLDVLEQ	True
1660485	GEAVKTQFNYYKKVDG	orf1ab polyprotein [Severe acute respiratory syndrome coronavirus 2]	YP_009724389	Severe acute respiratory syndrome coronavirus 2	2697049	DNA (cytosine-5)-methyltransferase 1	P26358	61.11	18	1	2	1	14	735	750	0.061	28.6	GEAVKTQFNYYKKV	GEAVKTDGKKSYYKKV	True
1660558	GERVRQAILNTVKFCD	1AB polyprotein [Middle East respiratory syndrome-related coronavirus]	YP_009047202	Middle East respiratory syndrome-related coronavirus	1335626	Protein MROH8	Q9H579	80	10	2	0	3	12	400	409	0.13	27.4	RVRQAILNTV	RVRQQIINTV	True
1660651	GFEDQPNLQVESANQM	replicase polyprotein 1ab [Human coronavirus 229E]	NP_073549	Human coronavirus 229E	11137	Leucine-rich repeats and immunoglobulin-like domains protein 1	Q96JA1	88.89	9	1	0	1	9	87	95	0.2	26.9	GFEDQPNLQ	GFEDLPNLQ	True
1660710	GFKFGDPADSRDFLRV	ORF1ab polyprotein [Human coronavirus OC43]	YP_009555238	Human coronavirus OC43	31631	Leucine-rich repeat-containing protein 56	Q8IYG6	88.89	9	1	0	6	14	372	380	0.22	26.9	DPADSRDFL	DPADSSDFL	True
1660779	GFRDYITNRTFMIRSC	spike surface glycoprotein [Human coronavirus OC43]	YP_009555241	Human coronavirus OC43	31631	Interleukin-22	Q9GZX6	100	8	0	0	5	12	51	58	0.008	31.2	YITNRTFM	YITNRTFM	True
1660887	GGAVTRYVDNNFCGPD	orf1ab polyprotein (pp1ab) [Severe acute respiratory syndrome-related coronavirus]	NP_828849	SARS coronavirus Tor2	227984	Alpha-L-iduronidase	P35475	69.23	13	4	0	4	16	472	484	0.013	30.3	VTRYVDNNFCGPD	VTRYLDNGLCSPD	True
1660895	GGCIPASQVIVNNYDK	ORF1ab polyprotein [Human coronavirus OC43]	YP_009555238	Human coronavirus OC43	31631	Superkiller complex protein 3	Q6PGP7	72.73	11	3	0	4	14	962	972	0.039	29.1	IPASQVIVNNY	IPAAQVILNKY	True
1660907	GGDAISLSFNNLLGFD	1AB polyprotein [Middle East respiratory syndrome-related coronavirus]	YP_009047202	Middle East respiratory syndrome-related coronavirus	1335626	WD repeat-containing protein 31	Q8NA23	61.11	18	1	2	2	13	334	351	0.22	26.9	GDAISLSFNNLL	GDAISLLCASFNRGIHLL	True
1660934	GGFYRFMVDPTTVLND	replicase polyprotein 1ab [Human coronavirus NL63]	YP_003766	Human coronavirus NL63	277944	E3 ubiquitin-protein ligase HUWE1	Q7Z6Z7	87.5	8	1	0	7	14	1209	1216	0.17	26.9	MVDPTTVL	MVNPTTVL	True
1661010	GGMIRYYDVMANGGTG	ORF1ab polyprotein [Human coronavirus OC43]	YP_009555238	Human coronavirus OC43	31631	Prolyl 4-hydroxylase subunit alpha-2	O15460	66.67	9	3	0	4	12	339	347	0.15	27.4	IRYYDVMAN	VRYYDVMSD	True
1661017	GGNCAGNVIGNDALTR	orf1ab polyprotein [Human coronavirus HKU1]	YP_173236	Human coronavirus HKU1	290028	Angiopoietin-related protein 7	O43827	76.92	13	2	1	2	14	252	263	0.15	27.4	GNCAGNVIGNDAL	GNYTGNVGNDAL	True
1661054	GGSIAIKVTEYSWNKK	replicase polyprotein 1ab [Human coronavirus 229E]	NP_073549	Human coronavirus 229E	11137	NAD-dependent malic enzyme, mitochondrial	P23368	100	8	0	0	4	11	526	533	0.031	29.5	IAIKVTEY	IAIKVTEY	True
1661064	GGSQASSRSSSRSRGN	nucleocapsid protein	NP_828858	SARS coronavirus Tor2	227984	Microtubule-actin cross-linking factor 1, isoforms 1/2/3/4/5	Q9UPN3	71.43	14	3	1	2	15	7317	7329	0.14	27.4	GSQASSRSSSRSRG	GSRAGSRASSRRG	True
1661213	GHYAGSRSSSGNRSGI	nucleocapsid phosphoprotein [Human coronavirus HKU1]	YP_173242	Human coronavirus HKU1	290028	Genetic suppressor element 1	Q14687	90	10	1	0	4	13	144	153	0.075	28.2	AGSRSSSGNR	AGSRSSSGGR	True
1661270	GIDVTKLKCSDFYADK	orf1ab polyprotein [Human coronavirus HKU1]	YP_173236	Human coronavirus HKU1	290028	CKLF-like MARVEL transmembrane domain-containing protein 6	Q9NX76	66.67	12	4	0	2	13	97	108	0.19	26.9	IDVTKLKCSDFY	VDTTKVKSSDFY	True
1661347	GIKVLPPLLSENQISG	spike surface glycoprotein [Human coronavirus OC43]	YP_009555241	Human coronavirus OC43	31631	Probable hydrolase PNKD	Q8N490	69.23	13	3	1	1	12	118	130	0.21	26.9	GIKVLPPLLSEN	GVKVLPIPVLSDN	True
1661349	GIKYVAQPTEDVVDGD	orf1ab polyprotein [Human coronavirus HKU1]	YP_173236	Human coronavirus HKU1	290028	Baculoviral IAP repeat-containing protein 3	Q13489	69.23	13	2	1	2	14	531	541	0.2	26.9	IKYVAQPTEDVVD	IKYIPTEDVSD	True
1661453	GKAGLYYESISYEEQD	replicase polyprotein 1ab [Human coronavirus 229E]	NP_073549	Human coronavirus 229E	11137	Spermatogenesis-associated protein 31D1	Q6ZQQ2	87.5	8	1	0	9	16	1365	1372	0.11	27.8	SISYEEQD	SISYEEQE	True
1661508	GKHERDLLIKAYNTIN	replicase polyprotein 1ab [Human coronavirus 229E]	NP_073549	Human coronavirus 229E	11137	Chromodomain-helicase-DNA-binding protein 6	Q8TD26	88.89	9	1	0	1	9	1578	1586	0.025	29.9	GKHERDLLI	GKHDRDLLI	True
1661522	GKIWNGVIKNVNSVRD	replicase polyprotein 1ab [Human coronavirus 229E]	NP_073549	Human coronavirus 229E	11137	Adenylate kinase 9	Q5TCS8	77.78	9	2	0	3	11	1592	1600	0.16	26.9	IWNGVIKNV	VWNEVIKNV	True
1661665	GLAKRSKDSPLELEDF	ORF1ab polyprotein [Pangolin coronavirus]	QIQ54047	Pangolin coronavirus	2708335	Inter-alpha-trypsin inhibitor heavy chain H4	Q14624	55	20	4	2	1	16	435	453	0.2	26.9	GLAKRSKDSPLELEDF	GLARRIHEDSDSALQLQDF	True
1661666	GLAKRSKESPLELEDF	orf1ab polyprotein [Bat coronavirus RaTG13]	QHR63299	Bat coronavirus RaTG13	2709072	DNA damage-binding protein 2	Q92466	81.82	11	1	1	4	14	22	31	0.2	26.9	KRSKESPLELE	KRSRSPLELE	True
1661711	GLEFTDENYNNLVPTY	orf1ab polyprotein [Human coronavirus HKU1]	YP_173236	Human coronavirus HKU1	290028	Calicin	Q13939	66.67	12	4	0	2	13	3	14	0.16	26.9	LEFTDENYNNLV	LEFTEKNYNSFV	True
1661722	GLFDAIWDAFVAAIKL	replicase polyprotein 1ab [Human coronavirus NL63]	YP_003766	Human coronavirus NL63	277944	High affinity cAMP-specific and IBMX-insensitive 3',5'-cyclic phosphodiesterase 8A	O60658	80	10	1	1	2	11	789	797	0.21	26.9	LFDAIWDAFV	MFDAWDAFV	True
1661774	GLIDQINSTYVDLKLL	Spike protein [Human coronavirus NL63]	YP_003767	Human coronavirus NL63	277944	Protein ELFN1	P0C7U0	81.82	11	2	0	5	15	57	67	0.048	28.6	QINSTYVDLKL	QINSTIVDLRL	True
1661775	GLIDSYFDNSSTLQSV	replicase polyprotein 1ab [Human coronavirus NL63]	YP_003766	Human coronavirus NL63	277944	Glutamine synthetase	P15104	88.89	9	1	0	7	15	62	70	0.21	26.9	FDNSSTLQS	FDGSSTLQS	True
1661923	GLVEVEKGVLPQLEQP	orf1ab polyprotein [Severe acute respiratory syndrome coronavirus 2]	YP_009724389	Severe acute respiratory syndrome coronavirus 2	2697049	Bifunctional heparan sulfate N-deacetylase/N-sulfotransferase 1	P52848	100	8	0	0	4	11	214	221	0.12	27.4	EVEKGVLP	EVEKGVLP	True
1662015	GMPSFVAYETARQEYE	replicase polyprotein 1ab [Human coronavirus 229E]	NP_073549	Human coronavirus 229E	11137	Structural maintenance of chromosomes protein 5	Q8IY18	72.73	11	3	0	6	16	273	283	0.12	27.4	VAYETARQEYE	VEYENVRQEYE	True
1662023	GMQXYSTLQGPPGTGK	ORF1ab polyprotein [Pangolin coronavirus]	QIQ54047	Pangolin coronavirus	2708335	NFX1-type zinc finger-containing protein 1	Q9P2E3	100	8	0	0	9	16	618	625	0.087	27.8	QGPPGTGK	QGPPGTGK	True
1662076	GNELAQVLTEVVYSNG	replicase polyprotein 1ab [Human coronavirus NL63]	YP_003766	Human coronavirus NL63	277944	T-complex protein 1 subunit zeta-2	Q92526	90	10	1	0	3	12	163	172	0.087	27.8	ELAQVLTEVV	ELADVLTEVV	True
1662190	GNRKRNQKPLEPKFSI	Nucleocapsid protein [Human coronavirus NL63]	YP_003771	Human coronavirus NL63	277944	Leukocyte immunoglobulin-like receptor subfamily B member 5	O75023	61.11	18	2	2	3	16	69	85	0.15	27.4	RKRNQKPLEPKFSI	RKRQNPLEPGAKAKFHI	True
1662364	GPNVNKGEDIQLLKSA	orf1ab polyprotein [Severe acute respiratory syndrome coronavirus 2]	YP_009724389	Severe acute respiratory syndrome coronavirus 2	2697049	Echinoderm microtubule-associated protein-like 1	O00423	88.89	9	1	0	8	16	50	58	0.049	28.6	EDIQLLKSA	DDIQLLKSA	True
1662365	GPNVNRGEDIQLLKSA	orf1ab polyprotein [Bat coronavirus RaTG13]	QHR63299	Bat coronavirus RaTG13	2709072	Echinoderm microtubule-associated protein-like 1	O00423	88.89	9	1	0	8	16	50	58	0.058	28.6	EDIQLLKSA	DDIQLLKSA	True
1662415	GQDFKTFDLLKYDFTE	replicase polyprotein 1ab [Human coronavirus 229E]	NP_073549	Human coronavirus 229E	11137	Long-chain fatty acid transport protein 6	Q9Y2P4	88.89	9	1	0	6	14	392	400	0.06	28.6	TFDLLKYDF	TFDLIKYDF	True
1662418	GQEEFIQTNSPKVTID	spike glycoprotein [Human coronavirus HKU1]	YP_173238	Human coronavirus HKU1	290028	Regulator of G-protein signaling 5	O15539	73.33	15	3	1	3	16	118	132	0.006	31.6	EEFIQTNSPKVTID	EEFIQTEAPKEVNID	True
1662461	GQLLDTKLNGILQQAA	replicase polyprotein 1ab [Human coronavirus NL63]	YP_003766	Human coronavirus NL63	277944	Fanconi anemia group J protein	Q9BX63	88.89	9	1	0	5	13	1192	1200	0.085	28.2	DTKLNGILQ	DTKLNGILH	True
1662485	GQQVDLVISDMYDPTT	1AB polyprotein [Middle East respiratory syndrome-related coronavirus]	YP_009047202	Middle East respiratory syndrome-related coronavirus	1335626	Natural cytotoxicity triggering receptor 1	O76036	66.67	12	3	1	5	15	114	125	0.078	28.2	DLVISDMYDPT	DLVVTEMYDTPT	True
1662500	GQVDLFRNARNGVLIT	orf1ab polyprotein [Severe acute respiratory syndrome coronavirus 2]	YP_009724389	Severe acute respiratory syndrome coronavirus 2	2697049	F-box only protein 11	Q86XK2	69.23	13	4	0	4	16	749	761	0.076	28.2	DLFRNARNGVLIT	DIFRNAQAGVLIS	True
1662534	GRGESKPQSRNPSSDR	nucleocapsid protein [Human coronavirus 229E]	NP_073556	Human coronavirus 229E	11137	Sodium/potassium-transporting ATPase subunit alpha-4	Q13733	80	10	2	0	3	12	228	237	0.18	26.9	GESKPQSRNP	GESEPQSRSP	True
1662582	GRQFYEFYNDVKPPVL	envelope protein [Human coronavirus OC43]	YP_009555243	Human coronavirus OC43	31631	1-phosphatidylinositol 4,5-bisphosphate phosphodiesterase epsilon-1	Q9P212	80	10	2	0	2	11	120	129	0.05	28.6	RQFYEFYNDV	RQFYEMYNSV	True
1662690	GSECSKASSRSAIEDL	spike surface glycoprotein [Human coronavirus OC43]	YP_009555241	Human coronavirus OC43	31631	Zinc finger protein 396	Q96N95	81.82	11	2	0	3	13	283	293	0.17	26.9	ECSKASSRSAI	ECAKAFSRSAI	True
1662716	GSFLNGSCGSVGFNID	orf1ab polyprotein [Severe acute respiratory syndrome coronavirus 2]	YP_009724389	Severe acute respiratory syndrome coronavirus 2	2697049	Piwi-like protein 4	Q7Z3Z4	55	20	2	2	2	16	501	518	0.057	28.6	SFLNGSCGSVGFNID	SFLNCLRRVAGSMGFNVD	True
1662724	GSGFCVDYNSPSSSSS	spike glycoprotein [Human coronavirus HKU1]	YP_173238	Human coronavirus HKU1	290028	Olfactory receptor 1G1	P47890	60	15	6	0	1	15	253	267	0.079	28.2	GSGFCVDYNSPSSSS	GTSFCVDFSSPSTHS	True
1662786	GSLIGGMVLGGLTSAA	Spike protein [Human coronavirus NL63]	YP_003767	Human coronavirus NL63	277944	Syntaxin-17	P56962	81.82	11	1	1	1	11	236	245	0.17	26.9	GSLIGGMVLGG	GALIGGMVGG	True
1662850	GSRSGNSTRGTSPGPS	nucleoprotein [Middle East respiratory syndrome-related coronavirus]	YP_009047211	Middle East respiratory syndrome-related coronavirus	1335626	Ral GTPase-activating protein subunit alpha-1	Q6GYQ0	68.75	16	1	2	3	14	848	863	0.099	27.8	RSGNSTRGTSPG	RSGNASTMTRRGSSPG	True
1662933	GSVRVVTTFDSEYCRH	orf1ab polyprotein [Severe acute respiratory syndrome coronavirus 2]	YP_009724389	Severe acute respiratory syndrome coronavirus 2	2697049	Retrotransposon-derived protein PEG10	Q86TG7	100	7	0	0	9	15	465	471	0.13	27.4	FDSEYCR	FDSEYCR	True
1662953	GSYKDWSYSGQATELG	ORF1a polyprotein [Pangolin coronavirus]	QIQ54046	Pangolin coronavirus	2708335	F-box/LRR-repeat protein 5	Q9UKA1	81.82	11	1	1	5	15	257	266	0.2	26.9	DWSYSGQATEL	DWYSGPATEL	True
1662974	GTAVMSLKENQINDMI	orf1ab polyprotein (pp1ab) [Severe acute respiratory syndrome-related coronavirus]	NP_828849	SARS coronavirus Tor2	227984	SH3 and cysteine-rich domain-containing protein 2	Q6ZMT1	100	8	0	0	5	12	371	378	0.015	30.3	MSLKENQI	MSLKENQI	True
1662992	GTDFTGNFYGPYRDAQ	orf1ab polyprotein [Human coronavirus HKU1]	YP_173236	Human coronavirus HKU1	290028	Delta-aminolevulinic acid dehydratase	P13716	87.5	8	1	0	8	15	204	211	0.11	27.8	FYGPYRDA	FYGPFRDA	True
1663003	GTDSGFAAYNRYRIGN	matrix protein [Severe acute respiratory syndrome-related coronavirus]	NP_828855	SARS coronavirus Tor2	227984	Protein KRI1 homolog	Q8N9T8	88.89	9	0	1	6	13	16	24	0.21	26.9	FAAYNRYR	FAARYNRYR	True
1663012	GTEDPRWPQIAELAPT	nucleoprotein [Middle East respiratory syndrome-related coronavirus]	YP_009047211	Middle East respiratory syndrome-related coronavirus	1335626	Kelch-like protein 3	Q9UH77	81.82	11	1	1	3	13	324	333	0.14	27.4	EDPRWPQIAEL	EDRWDQIAEL	True
1663020	GTFCDNINSILDEVNG	spike glycoprotein [Human coronavirus HKU1]	YP_173238	Human coronavirus HKU1	290028	Nuclear RNA export factor 3	Q9H4D5	64.29	14	2	1	2	12	288	301	0.13	27.4	TFCDNINSILD	TFSDTSSNINSILE	True
1663066	GTGYSLADLPAYMTVA	membrane protein [Human coronavirus OC43]	YP_009555244	Human coronavirus OC43	31631	Dynein axonemal heavy chain 17	Q9UFH2	75	12	3	0	5	16	1095	1106	0.12	27.4	SLADLPAYMTVA	SLADLEAFMKVA	True
1663152	GTPKPSRNQSPASSQT	nucleocapsid protein [Human coronavirus 229E]	NP_073556	Human coronavirus 229E	11137	Major facilitator superfamily domain-containing protein 6	Q6ZSS7	73.33	15	1	2	5	16	749	763	0.056	28.6	PSRNQSPASSQT	PSRNQPSPDAAASQT	True
1663208	GTTKFYGGWDDMLRRL	ORF1ab polyprotein [Human coronavirus OC43]	YP_009555238	Human coronavirus OC43	31631	Microtubule-associated protein 1S	Q66K74	80	10	2	0	7	16	320	329	0.049	28.6	GGWDDMLRRL	GSWDDRLRRL	True
1663249	GTVYEKLKPILDWLEE	ORF1a polyprotein [Pangolin coronavirus]	QIQ54046	Pangolin coronavirus	2708335	POU domain, class 3, transcription factor 4	P49335	75	12	2	1	6	16	247	258	0.039	29.1	KLKPILDWLEE	KLKPLLNKWLEE	True
1663339	GVDIAANTVIWDYKRE	orf1ab polyprotein (pp1ab) [Severe acute respiratory syndrome-related coronavirus]	NP_828849	SARS coronavirus Tor2	227984	Complement component receptor 1-like protein	Q2VPA4	72.73	11	3	0	4	14	139	149	0.045	29.1	IAANTVIWDYK	ISGNTVIWDNK	True
1663349	GVEELHDDLVNYIRDK	ns2 [Human coronavirus OC43]	YP_009555239	Human coronavirus OC43	31631	Nuclear receptor ROR-alpha	P35398	90	10	1	0	4	13	195	204	0.01	30.8	ELHDDLVNYI	ELHDDLSNYI	True
1663363	GVFCGVDSVNLLTNMF	ORF1a polyprotein [Pangolin coronavirus]	QIQ54046	Pangolin coronavirus	2708335	Rho GTPase-activating protein SYDE2	Q5VT97	57.89	19	1	2	2	13	702	720	0.15	27.4	VFCGVDSVNLLT	VFCAIQVDSVNKARTALLT	True
1663384	GVFVQDPAPIDIDAFP	replicase polyprotein 1ab [Human coronavirus NL63]	YP_003766	Human coronavirus NL63	277944	Mitogen-activated protein kinase-binding protein 1	O60336	69.23	13	2	1	1	11	939	951	0.13	27.4	GVFVQDPAPID	GVFAQDLEPAPIE	True
1663409	GVIADKDKDLSGAVPS	replicase polyprotein 1ab [Human coronavirus 229E]	NP_073549	Human coronavirus 229E	11137	Homeobox protein Hox-A6	P31267	90	10	1	0	7	16	82	91	0.15	27.4	DKDLSGAVPS	DKDLSGASPS	True
1663410	GVIADYNYKLPDDFMG	E2 glycoprotein precursor	NP_828851	SARS coronavirus Tor2	227984	Multiple C2 and transmembrane domain-containing protein 1	Q6DN14	66.67	12	4	0	5	16	330	341	0.062	28.6	DYNYKLPDDFMG	DYDFGLQDDFMG	True
1663412	GVIDISAGMFGLYDDI	replicase polyprotein 1ab [Human coronavirus NL63]	YP_003766	Human coronavirus NL63	277944	Inter-alpha-trypsin inhibitor heavy chain H6	Q6UXX5	70	10	3	0	2	11	287	296	0.15	27.4	VIDISAGMFG	VIDVSSSMFG	True
1663433	GVKDCVVLHSYFTSDY	ORF3a protein [Severe acute respiratory syndrome coronavirus 2]	YP_009724391	Severe acute respiratory syndrome coronavirus 2	2697049	na	E7EML9	69.23	13	3	1	2	14	166	177	0.13	27.4	na	na	True
1663445	GVKQEQRTGLDAVMHF	ORF1ab polyprotein [Human coronavirus OC43]	YP_009555238	Human coronavirus OC43	31631	Prospero homeobox protein 2	Q3B8N5	76.92	13	2	1	2	14	415	426	0.092	27.8	VKQEQRTGLDAVM	VKMEQRGLHAVM	True
1663460	GVLIQNGAKHVQGNVA	orf1ab polyprotein [Human coronavirus HKU1]	YP_173236	Human coronavirus HKU1	290028	DNA polymerase theta	O75417	71.43	14	2	2	2	15	1171	1182	0.19	26.9	VLIQNGAKHVQGNV	VLIQNGSKNQNV	True
1663462	GVLITEGNVKGLQPSV	ORF1ab polyprotein [Pangolin coronavirus]	QIQ54047	Pangolin coronavirus	2708335	ATPase WRNIP1	Q96S55	73.33	15	3	1	2	15	474	488	0.013	30.8	VLITEGNVKGLQPS	VLITENDVKEGLQRS	True
1663463	GVLITEGSVKGLQPSV	orf1ab polyprotein [Severe acute respiratory syndrome coronavirus 2]	YP_009724389	Severe acute respiratory syndrome coronavirus 2	2697049	ATPase WRNIP1	Q96S55	73.33	15	3	1	2	15	474	488	0.068	28.2	VLITEGSVKGLQPS	VLITENDVKEGLQRS	True
1663503	GVNDAITQTSQALQTV	surface glycoprotein [Human coronavirus 229E]	NP_073551	Human coronavirus 229E	11137	LIM domain kinase 2	P53671	76.92	13	3	0	2	14	220	232	0.0009	34.1	VNDAITQTSQALQ	VEDAISQTSQTLQ	True
1663506	GVNFKSISLTVGEVFG	orf1ab polyprotein [Human coronavirus HKU1]	YP_173236	Human coronavirus HKU1	290028	Interleukin-1 receptor accessory protein-like 1	Q9NZN1	100	8	0	0	6	13	130	137	0.14	27.4	SISLTVGE	SISLTVGE	True
1663507	GVNFNPYHRFKCFPNG	hemagglutinin-esterase glycoprotein [Human coronavirus HKU1]	YP_173237	Human coronavirus HKU1	290028	Transient receptor potential cation channel subfamily M member 2	O94759	68.75	16	2	1	1	16	988	1000	0.034	29.1	GVNFNPYHRFKCFPNG	GVNFNPEHCSPNG	True
1663509	GVNFRTVVLNNKNTYR	1AB polyprotein [Middle East respiratory syndrome-related coronavirus]	YP_009047202	Middle East respiratory syndrome-related coronavirus	1335626	Protein TANC1	Q9C0D5	80	10	2	0	2	11	926	935	0.19	26.9	VNFRTVVLNN	VNYRTEVLNN	True
1663577	GVRRKNSEPEIPHFNQ	nucleocapsid protein [Human coronavirus 229E]	NP_073556	Human coronavirus 229E	11137	Xanthine dehydrogenase/oxidase	P47989	58.82	17	5	1	2	16	942	958	0.18	26.9	VRRKNSEPEIPHFNQ	VRRKNLYKEGDLTHFNQ	True
1663630	GVTMDVLNKNQKLIAT	spike glycoprotein [Human coronavirus HKU1]	YP_173238	Human coronavirus HKU1	290028	Phosphatidylinositol 5-phosphate 4-kinase type-2 gamma	Q8TBX8	88.89	9	1	0	4	12	243	251	0.2	26.9	MDVLNKNQK	MDFLNKNQK	True
1663662	GVVDYGARFYFYTSKT	orf1ab polyprotein [Severe acute respiratory syndrome coronavirus 2]	YP_009724389	Severe acute respiratory syndrome coronavirus 2	2697049	DNA-directed RNA polymerase III subunit RPC3	Q9BUI4	40.74	27	5	2	1	16	71	97	0.21	26.9	GVVDYGARFYFYTSKT	GVVEYEAQCSRVLRMLRYPRYIYTTKT	True
1663725	GVYQCAMRPNFTIKGS	orf1ab polyprotein [Severe acute respiratory syndrome coronavirus 2]	YP_009724389	Severe acute respiratory syndrome coronavirus 2	2697049	Glycogen debranching enzyme	P35573	72.73	11	1	1	3	13	1375	1383	0.13	27.4	YQCAMRPNFTI	YQLRPNFTI	True
1663744	GWDDMLRHLIKDVDNP	orf1ab polyprotein [Human coronavirus HKU1]	YP_173236	Human coronavirus HKU1	290028	Hexosaminidase D	Q8WVB3	87.5	8	1	0	2	9	197	204	0.21	26.9	WDDMLRHL	WDDMLRDL	True
1663745	GWDDMLRRLIKDVDNP	ORF1ab polyprotein [Human coronavirus OC43]	YP_009555238	Human coronavirus OC43	31631	Microtubule-associated protein 1S	Q66K74	88.89	9	1	0	2	10	322	330	0.028	29.5	WDDMLRRLI	WDDRLRRLI	True
1663895	GYLTSSSKTPEEHFIE	orf1ab polyprotein [Severe acute respiratory syndrome coronavirus 2]	YP_009724389	Severe acute respiratory syndrome coronavirus 2	2697049	Polyunsaturated fatty acid 5-lipoxygenase	P09917	100	7	0	0	10	16	622	628	0.13	27.4	PEEHFIE	PEEHFIE	True
1663951	GYTLAATSASLFPPWT	spike surface glycoprotein [Human coronavirus OC43]	YP_009555241	Human coronavirus OC43	31631	Leucine-rich repeat transmembrane protein CCDC168	Q8NDH2	100	7	0	0	10	16	1291	1297	0.076	28.2	SLFPPWT	IGDPLNQ	True
1664204	HEDLHVVEVLTKTAVK	orf1ab polyprotein [Human coronavirus HKU1]	YP_173236	Human coronavirus HKU1	290028	Unconventional myosin-Ic	O00159	80	10	2	0	5	14	998	1007	0.18	26.9	HVVEVLTKTA	HVIETLTKTA	True
1664423	HHANEYRQYLDAYNMM	orf1ab polyprotein (pp1ab) [Severe acute respiratory syndrome-related coronavirus]	NP_828849	SARS coronavirus Tor2	227984	Apolipoprotein B-100	P04114	81.82	11	2	0	4	14	1990	2000	0.21	26.9	NEYRQYLDAYN	NEYSQDLDAYN	True
1664502	HIVSKESGNTVVLTFT	nucleocapsid protein [Human coronavirus 229E]	NP_073556	Human coronavirus 229E	11137	E3 ubiquitin-protein ligase MYLIP	Q8WY64	69.23	13	4	0	3	15	241	253	0.045	29.1	VSKESGNTVVLTF	VTKESGNSIVLLF	True
1664591	HLATFAELEAAQKAYQ	1AB polyprotein [Middle East respiratory syndrome-related coronavirus]	YP_009047202	Middle East respiratory syndrome-related coronavirus	1335626	Tumor necrosis factor-inducible gene 6 protein	P98066	69.23	13	4	0	1	13	64	76	0.13	27.4	HLATFAELEAAQK	HLATYKQLEAARK	True
1664650	HLMGWDYPKCDRAMPN	orf1ab polyprotein [Severe acute respiratory syndrome coronavirus 2]	YP_009724389	Severe acute respiratory syndrome coronavirus 2	2697049	Bromodomain and WD repeat-containing protein 3	Q6RI45	85.71	7	1	0	1	7	1796	1802	0.14	27.4	HLMGWDY	HLMGWNY	True
1664722	HMYCSFYPPDEDEEEG	orf1ab polyprotein [Severe acute respiratory syndrome coronavirus 2]	YP_009724389	Severe acute respiratory syndrome coronavirus 2	2697049	Protein virilizer homolog	Q69YN4	69.23	13	2	1	4	16	736	746	0.2	26.9	CSFYPPDEDEEEG	CHFYDQDEEEG	True
1664874	HRDCDFNKPLIEWPLT	1AB polyprotein [Middle East respiratory syndrome-related coronavirus]	YP_009047202	Middle East respiratory syndrome-related coronavirus	1335626	DNA (cytosine-5)-methyltransferase 3A	Q9Y6K1	77.78	9	2	0	7	15	403	411	0.19	26.9	NKPLIEWPL	NKPMIEWAL	True
1664887	HRLASGVQVHNLPEYM	membrane protein [Human coronavirus 229E]	NP_073555	Human coronavirus 229E	11137	Alpha-1,6-mannosyl-glycoprotein 2-beta-N-acetylglucosaminyltransferase	Q10469	80	10	2	0	7	16	122	131	0.17	26.9	VQVHNLPEYM	VQVHNRPEYL	True
1664947	HSLAEYHNESGLKTIL	orf1ab polyprotein [Severe acute respiratory syndrome coronavirus 2]	YP_009724389	Severe acute respiratory syndrome coronavirus 2	2697049	Annexin A7	P20073	100	8	0	0	9	16	404	411	0.14	27.4	ESGLKTIL	ESGLKTIL	True
1664963	HSMAVVDGKQIDDHRI	ORF1ab polyprotein [Human coronavirus OC43]	YP_009555238	Human coronavirus OC43	31631	Kelch-like protein 22	Q53GT1	58.33	12	5	0	5	16	55	66	0.13	27.4	VVDGKQIDDHRI	VVEGRHIEAHRI	True
1665020	HTDFSSEIIGYKAIDG	orf1ab polyprotein [Severe acute respiratory syndrome coronavirus 2]	YP_009724389	Severe acute respiratory syndrome coronavirus 2	2697049	Fasciculation and elongation protein zeta-1	Q99689	53.85	13	6	0	3	15	48	60	0.21	26.9	DFSSEIIGYKAID	NFSSEIISFKSME	True
1665028	HTFHQECSLQSCQFNS	ORF8 protein [Pangolin coronavirus]	QIQ54055	Pangolin coronavirus	2708335	WASH complex subunit 5	Q12768	69.23	13	3	1	3	14	511	523	0.11	27.8	FHQECSLQSCQF	FHQLESNLQVCQF	True
1665064	HTLRNGSVLEMAKEVK	replicase polyprotein 1ab [Human coronavirus 229E]	NP_073549	Human coronavirus 229E	11137	Baculoviral IAP repeat-containing protein 6	Q9NR09	69.23	13	4	0	3	15	4377	4389	0.038	29.1	LRNGSVLEMAKEV	LRNDSVLDMARHV	True
1665078	HTMQIVDKDGTYYLPY	replicase polyprotein 1ab [Human coronavirus NL63]	YP_003766	Human coronavirus NL63	277944	E3 ubiquitin-protein ligase TRIM45	Q9H8W5	58.82	17	3	2	2	16	455	469	0.048	28.6	TMQIVDKDGTYYLPY	TMVQDNKDGTYYISY	True
1665127	HVAQNTVLNASIPESK	Nucleocapsid protein [Human coronavirus NL63]	YP_003771	Human coronavirus NL63	277944	Laminin subunit beta-4	A4D0S4	66.67	12	4	0	4	15	1296	1307	0.068	28.2	QNTVLNASIPES	QSSVLNASIADS	True
1665203	HVPHPSMDGYCKFKGK	replicase polyprotein 1ab [Human coronavirus NL63]	YP_003766	Human coronavirus NL63	277944	Histone deacetylase 6	Q9UBN7	61.54	13	5	0	1	13	216	228	0.19	26.9	HVPHPSMDGYCKF	HAQHSLMDGYCMF	True
1665238	HVVGPDARAKQDVSLL	1AB polyprotein [Middle East respiratory syndrome-related coronavirus]	YP_009047202	Middle East respiratory syndrome-related coronavirus	1335626	TBC1 domain family member 9	Q6ZT07	54.55	22	3	2	1	15	966	987	0.12	27.4	HVVGPDARAKQDVSL	HVVGLDSRSKQGADDGFVTVSL	True
1665242	HVVGPNVNRGEDIQLL	orf1ab polyprotein [Bat coronavirus RaTG13]	QHR63299	Bat coronavirus RaTG13	2709072	Probable aminopeptidase NPEPL1	Q8NDH3	64.29	14	5	0	3	16	317	330	0.063	28.2	VGPNVNRGEDIQLL	VGPNATRPDDIHLL	True
1665348	IAANTVIWDYKRDAPA	orf1ab polyprotein [Severe acute respiratory syndrome coronavirus 2]	YP_009724389	Severe acute respiratory syndrome coronavirus 2	2697049	Complement component receptor 1-like protein	Q2VPA4	72.73	11	3	0	1	11	139	149	0.048	28.6	IAANTVIWDYK	ISGNTVIWDNK	True
1665490	IANRYNEVSATVLQNN	ORF1ab polyprotein [Human coronavirus OC43]	YP_009555238	Human coronavirus OC43	31631	Dynein regulatory complex protein 11	Q86XH1	80	10	2	0	5	14	246	255	0.17	26.9	YNEVSATVLQ	FNEVSATVIQ	True
1665679	ICTSEDMLNPNYEDLL	orf1ab polyprotein [Severe acute respiratory syndrome coronavirus 2]	YP_009724389	Severe acute respiratory syndrome coronavirus 2	2697049	StAR-related lipid transfer protein 9	Q9P2P6	70	10	3	0	2	11	2020	2029	0.13	27.4	CTSEDMLNPN	CKSQEMLNPN	True
1665784	IDINGNLHPDSATLVN	orf1ab polyprotein [Bat coronavirus RaTG13]	QHR63299	Bat coronavirus RaTG13	2709072	Reelin	P78509	88.89	9	1	0	2	10	1807	1815	0.097	27.8	DINGNLHPD	DFNGNLHPD	True
1665845	IDQINSTYVDLKLLNR	Spike protein [Human coronavirus NL63]	YP_003767	Human coronavirus NL63	277944	Protein ELFN1	P0C7U0	81.82	11	2	0	3	13	57	67	0.058	28.6	QINSTYVDLKL	QINSTIVDLRL	True
1665985	IEPVYRVKLCFEFEDE	replicase polyprotein 1ab [Human coronavirus 229E]	NP_073549	Human coronavirus 229E	11137	Lysophosphatidic acid receptor 5	Q9H1C0	62.5	16	2	2	5	16	167	182	0.12	27.4	YRVKLCFEFEDE	YRDLEVRLCFESFSDE	True
1666257	IGEPKSILSPLYAFPS	ORF1a polyprotein [Pangolin coronavirus]	QIQ54046	Pangolin coronavirus	2708335	tRNA (adenine(58)-N(1))-methyltransferase non-catalytic subunit TRM6	Q9UJA5	75	12	3	0	4	15	247	258	0.15	27.4	PKSILSPLYAFP	PKSFLSGLYEFP	True
1666497	IIAVIYSGRESLIFPS	1AB polyprotein [Middle East respiratory syndrome-related coronavirus]	YP_009047202	Middle East respiratory syndrome-related coronavirus	1335626	X-ray repair cross-complementing protein 6	P12956	88.89	9	1	0	6	14	32	40	0.027	29.5	YSGRESLIF	YSGRDSLIF	True
1666712	IKAYNTINNEQGTPLT	replicase polyprotein 1ab [Human coronavirus 229E]	NP_073549	Human coronavirus 229E	11137	cAMP-regulated phosphoprotein 21	Q9UBL0	80	10	2	0	5	14	703	712	0.092	27.8	NTINNEQGTP	NVINNQQGTP	True
1666725	IKDFDYYRYNRPTMLD	replicase polyprotein 1ab [Human coronavirus 229E]	NP_073549	Human coronavirus 229E	11137	Tenascin-R	Q92752	75	12	0	2	4	13	891	901	0.2	26.9	FDYYRYNRPT	FDYYRVSYRPT	True
1666751	IKFCDGENVSKDGFFT	replicase polyprotein 1ab [Human coronavirus NL63]	YP_003766	Human coronavirus NL63	277944	UDP-N-acetylglucosamine transporter	Q9Y2D2	81.82	11	2	0	5	15	227	237	0.031	29.5	DGENVSKDGFF	DGELVSKNGFF	True
1666867	IKPVPEVKILNNLGVD	orf1ab polyprotein [Severe acute respiratory syndrome coronavirus 2]	YP_009724389	Severe acute respiratory syndrome coronavirus 2	2697049	Bile salt export pump	O95342	88.89	9	1	0	5	13	433	441	0.057	28.6	PEVKILNNL	PEVKILNDL	True
1666977	ILAYSNKTVGELGDVR	orf1ab polyprotein (pp1ab) [Severe acute respiratory syndrome-related coronavirus]	NP_828849	SARS coronavirus Tor2	227984	DNA-directed RNA polymerase I subunit RPA43	Q3B726	71.43	14	3	1	3	15	92	105	0.096	27.8	AYSNKTVGELGDV	AYDNIKVVGELGDI	True
1667046	ILGYSSLNDEFSINEV	replicase polyprotein 1ab [Human coronavirus 229E]	NP_073549	Human coronavirus 229E	11137	EMILIN-1	Q9Y6C2	66.67	15	3	1	1	15	651	663	0.046	29.1	ILGYSSLNDEFSINE	ILSFSSLNDSLNE	True
1667085	ILLERYVSLAIDAYPL	replicase polyprotein 1ab [Human coronavirus 229E]	NP_073549	Human coronavirus 229E	11137	Sushi repeat-containing protein SRPX	P78539	47.62	21	3	1	4	16	427	447	0.11	27.8	ERYVSLAIDAYPL	ERYVSLVMPVALFNLIDTFPL	True
1667130	ILNLTSEISTLENKSA	surface glycoprotein [Human coronavirus 229E]	NP_073551	Human coronavirus 229E	11137	Protocadherin gamma-A7	Q9Y5G6	83.33	12	1	1	2	12	294	305	0.17	26.9	LNLTSEISTLE	LNSLTGEISTLE	True
1667182	ILSDDAVVCYNSNYAA	orf1ab polyprotein (pp1ab) [Severe acute respiratory syndrome-related coronavirus]	NP_828849	SARS coronavirus Tor2	227984	Tuberin	P49815	100	7	0	0	5	11	223	229	0.22	26.9	DAVVCYN	DAVVCYN	True
1667211	ILSTSDLSVAFDKLAQ	orf1ab polyprotein [Human coronavirus HKU1]	YP_173236	Human coronavirus HKU1	290028	Ankyrin repeat and LEM domain-containing protein 2	Q86XL3	80	10	2	0	5	14	730	739	0.16	26.9	SDLSVAFDKL	SDLTVEFDKL	True
1667392	INEVVKQMFGVNLQSG	replicase polyprotein 1ab [Human coronavirus 229E]	NP_073549	Human coronavirus 229E	11137	Unconventional myosin-Va	Q9Y4I1	77.78	9	2	0	1	9	1685	1693	0.19	26.9	INEVVKQMF	IKQVVKQMF	True
1667456	INKQLTDISVDSNWPL	orf1ab polyprotein [Human coronavirus HKU1]	YP_173236	Human coronavirus HKU1	290028	Histone deacetylase 1	Q13547	69.23	13	2	1	2	14	125	135	0.078	28.2	NKQLTDISVDSNW	NKQQTDIAVNW	True
1667602	IPDYVDVNKTLQEFAQ	Spike protein [Human coronavirus NL63]	YP_003767	Human coronavirus NL63	277944	Dedicator of cytokinesis protein 3	Q8IZD9	75	12	0	1	1	12	1426	1434	0.12	27.8	IPDYVDVNKTLQ	IPDYVDVLQ	True
1667710	IPVRPRNSSDNGISAI	Spike protein [Human coronavirus NL63]	YP_003767	Human coronavirus NL63	277944	Fanconi anemia group M protein	Q8IYD8	69.23	13	4	0	4	16	422	434	0.22	26.9	RPRNSSDNGISAI	RTRSTSANGISAI	True
1667782	IQLLKSAYENFNQHDV	orf1ab polyprotein [Bat coronavirus RaTG13]	QHR63299	Bat coronavirus RaTG13	2709072	Tensin-2	Q63HR2	100	7	0	0	8	14	456	462	0.053	28.6	YENFNQH	YENFNQH	True
1667784	IQLLKVAYENFNHHEK	ORF1a polyprotein [Pangolin coronavirus]	QIQ54046	Pangolin coronavirus	2708335	Interphotoreceptor matrix proteoglycan 1	Q17R60	57.14	14	6	0	2	15	780	793	0.056	28.6	QLLKVAYENFNHHE	ELLTVEYEEFNHQD	True
1667961	IRSAAKKNNLPFKLTC	orf1ab polyprotein [Severe acute respiratory syndrome coronavirus 2]	YP_009724389	Severe acute respiratory syndrome coronavirus 2	2697049	Acyl-CoA:lysophosphatidylglycerol acyltransferase 1	Q92604	90.91	11	0	1	5	15	199	208	0.019	29.9	AKKNNLPFKLT	AKKNNLPFLT	True
1668081	ISKDSKFQIGEFIFEK	replicase polyprotein 1ab [Human coronavirus NL63]	YP_003766	Human coronavirus NL63	277944	Olfactory receptor 56B1	Q8NGI3	69.23	13	4	0	1	13	10	22	0.02	29.9	ISKDSKFQIGEFI	ISNSSKFQVSEFI	True
1668108	ISLTMLDIQPEDYKSV	ns2 [Human coronavirus OC43]	YP_009555239	Human coronavirus OC43	31631	Acid-sensing ion channel 4	Q96FT7	77.78	9	2	0	5	13	354	362	0.06	28.6	MLDIQPEDY	ADHTLDSLG	True
1668110	ISLTVGEVFGKILGNV	orf1ab polyprotein [Human coronavirus HKU1]	YP_173236	Human coronavirus HKU1	290028	Scavenger receptor cysteine-rich type 1 protein M160	Q9NR16	66.67	15	3	1	1	15	842	854	0.11	27.8	ISLTVGEVFGKILGN	ISLSVGDHFGKGN	True
1668195	ISTDDCFANKHAGFDA	orf1ab polyprotein (pp1ab) [Severe acute respiratory syndrome-related coronavirus]	NP_828849	SARS coronavirus Tor2	227984	Fanconi anemia group M protein	Q8IYD8	100	7	0	0	3	9	1631	1637	0.22	26.9	TDDCFAN	TDDCFAN	True
1668230	ISVMDKLDTGAQKFFQ	replicase polyprotein 1ab [Human coronavirus NL63]	YP_003766	Human coronavirus NL63	277944	Adenylate cyclase type 4	Q8NFM4	75	12	3	0	5	16	532	543	0.13	27.4	DKLDTGAQKFFQ	DELDTGDAKFFQ	True
1668319	ITFHMDGEVINIDSLK	ORF1a polyprotein [Pangolin coronavirus]	QIQ54046	Pangolin coronavirus	2708335	Serine protease HTRA3	P83110	61.54	13	5	0	4	16	311	323	0.11	27.8	HMDGEVINIDSLK	NLDGEVIGINTLK	True
1668367	ITKDSKFQVGEFVFEK	replicase polyprotein 1ab [Human coronavirus 229E]	NP_073549	Human coronavirus 229E	11137	Olfactory receptor 56B1	Q8NGI3	61.54	13	5	0	1	13	10	22	0.069	28.2	ITKDSKFQVGEFV	ISNSSKFQVSEFI	True
1668462	ITREEAVRQVRSWIGF	1AB polyprotein [Middle East respiratory syndrome-related coronavirus]	YP_009047202	Middle East respiratory syndrome-related coronavirus	1335626	Methionine aminopeptidase 2	P50579	61.11	18	1	2	3	14	170	187	0.13	27.4	REEAVRQVRSWI	REAAEAHRQVRKYVMSWI	True
1668495	ITTDNTFVSGNCDVVI	surface glycoprotein [Severe acute respiratory syndrome coronavirus 2]	YP_009724390	Severe acute respiratory syndrome coronavirus 2	2697049	Guanine nucleotide-binding protein subunit beta-5	O14775	81.82	11	2	0	3	13	250	260	0.048	28.6	TDNTFVSGNCD	TGNTFVSGGCD	True
1668528	ITYTYKMLVAKDNKNL	Nucleocapsid protein [Human coronavirus NL63]	YP_003771	Human coronavirus NL63	277944	Acyl-coenzyme A thioesterase 11	Q8WXI4	100	8	0	0	6	13	396	403	0.044	29.1	KMLVAKDN	KMLVAKDN	True
1668575	IVDKDGTYYLPYPDPS	replicase polyprotein 1ab [Human coronavirus NL63]	YP_003766	Human coronavirus NL63	277944	E3 ubiquitin-protein ligase TRIM45	Q9H8W5	70	10	3	0	3	12	460	469	0.16	27.4	DKDGTYYLPY	NKDGTYYISY	True
1668642	IVGPDARQDGRQSYVL	orf1ab polyprotein [Human coronavirus HKU1]	YP_173236	Human coronavirus HKU1	290028	Transcription factor SOX-13	Q9UN79	88.89	9	1	0	7	15	521	529	0.045	29.1	RQDGRQSYV	RQDARQSYV	True
1668644	IVGQEEFIQTNSPKVT	spike glycoprotein [Human coronavirus HKU1]	YP_173238	Human coronavirus HKU1	290028	Regulator of G-protein signaling 5	O15539	80	10	2	0	5	14	118	127	0.097	27.8	EEFIQTNSPK	EEFIQTEAPK	True
1668721	IVNAANENLAHGGGLA	replicase polyprotein 1ab [Human coronavirus 229E]	NP_073549	Human coronavirus 229E	11137	Protein mono-ADP-ribosyltransferase PARP9	Q8IXQ6	81.25	16	3	0	1	16	135	150	7e-06	40.9	IVNAANENLAHGGGLA	VVNAANEDLLHGGGLA	True
1668722	IVNAANIHLKHGGGVA	orf1ab polyprotein (pp1ab) [Severe acute respiratory syndrome-related coronavirus]	NP_828849	SARS coronavirus Tor2	227984	Protein mono-ADP-ribosyltransferase PARP9	Q8IXQ6	68.75	16	5	0	1	16	135	150	0.079	28.2	IVNAANIHLKHGGGVA	VVNAANEDLLHGGGLA	True
1668739	IVNPANGHMLHGGGVA	orf1ab polyprotein [Human coronavirus HKU1]	YP_173236	Human coronavirus HKU1	290028	Protein mono-ADP-ribosyltransferase PARP9	Q8IXQ6	62.5	16	6	0	1	16	135	150	0.035	29.1	IVNPANGHMLHGGGVA	VVNAANEDLLHGGGLA	True
1668760	IVPSTVWEDGDYYRKQ	spike protein [Middle East respiratory syndrome-related coronavirus]	YP_009047204	Middle East respiratory syndrome-related coronavirus	1335626	Pleckstrin homology domain-containing family M member 2	Q8IWE5	90	10	1	0	2	11	231	240	0.027	29.5	VPSTVWEDGD	VPSTDWEDGD	True
1668798	IVSEKISVMDKLDTGA	replicase polyprotein 1ab [Human coronavirus NL63]	YP_003766	Human coronavirus NL63	277944	2-aminoethanethiol dioxygenase	Q96SZ5	72.73	11	3	0	5	15	129	139	0.19	26.9	KISVMDKLDTG	RISCMDKLDAG	True
1668818	IVTALRANSAVKLQNN	orf1ab polyprotein [Severe acute respiratory syndrome coronavirus 2]	YP_009724389	Severe acute respiratory syndrome coronavirus 2	2697049	Endogenous retrovirus group K member 5 Env polyprotein	Q9HDB8	90	10	1	0	7	16	137	146	0.078	28.2	ANSAVKLQNN	ANSAVILQNN	True
1668921	IWNGVIKNVNSVRDWL	replicase polyprotein 1ab [Human coronavirus 229E]	NP_073549	Human coronavirus 229E	11137	Adenylate kinase 9	Q5TCS8	77.78	9	2	0	1	9	1592	1600	0.22	26.9	IWNGVIKNV	VWNEVIKNV	True
1669065	KAALLADKFPVLHDIG	orf1ab polyprotein [Severe acute respiratory syndrome coronavirus 2]	YP_009724389	Severe acute respiratory syndrome coronavirus 2	2697049	Procollagen-lysine,2-oxoglutarate 5-dioxygenase 2	O00469	75	12	2	1	5	16	150	160	0.17	26.9	LADKFPVLHDIG	LADKYPVVHIG	True
1669081	KADDFVTASDTTLRCC	replicase polyprotein 1ab [Human coronavirus NL63]	YP_003766	Human coronavirus NL63	277944	V-set and immunoglobulin domain-containing protein 10-like	Q86VR7	75	12	2	1	5	15	417	428	0.13	27.4	FVTASDTTLRC	FVTAGSNVTLRC	True
1669209	KAQFKPFAKVDGVYTN	orf1ab polyprotein [Human coronavirus HKU1]	YP_173236	Human coronavirus HKU1	290028	Ubiquitin carboxyl-terminal hydrolase 45	Q70EL2	75	12	1	1	7	16	657	668	0.067	28.2	FAKVDGVYTN	FAEKKVEGVYTN	True
1669214	KAQSSGVIPENPVLFT	orf1ab polyprotein [Human coronavirus HKU1]	YP_173236	Human coronavirus HKU1	290028	ATP-binding cassette sub-family C member 12	Q96J65	77.78	9	2	0	7	15	1199	1207	0.14	27.4	VIPENPVLF	VIPQDPVLF	True
1669333	KCGVKQEQRTGLDAVM	ORF1ab polyprotein [Human coronavirus OC43]	YP_009555238	Human coronavirus OC43	31631	Prospero homeobox protein 2	Q3B8N5	76.92	13	2	1	4	16	415	426	0.071	28.2	VKQEQRTGLDAVM	VKMEQRGLHAVM	True
1669346	KCKTQSIAPPTGVYEL	spike surface glycoprotein [Human coronavirus OC43]	YP_009555241	Human coronavirus OC43	31631	TOG array regulator of axonemal microtubules protein 1	Q9Y4F4	70	10	3	0	5	14	1140	1149	0.17	26.9	QSIAPPTGVY	QSIEPPSGIY	True
1669533	KDKDLSGAVPSDLNTS	replicase polyprotein 1ab [Human coronavirus 229E]	NP_073549	Human coronavirus 229E	11137	Homeobox protein Hox-A6	P31267	90	10	1	0	2	11	82	91	0.15	27.4	DKDLSGAVPS	DKDLSGASPS	True
1669571	KDNFKDGLCMFWNCNV	orf1ab polyprotein [Human coronavirus HKU1]	YP_173236	Human coronavirus HKU1	290028	Protein TESPA1	A2RU30	100	6	0	0	10	15	254	259	0.071	28.2	MFWNCN	MFWNCN	True
1669640	KDWYDFVENPDILRVY	orf1ab polyprotein [Severe acute respiratory syndrome coronavirus 2]	YP_009724389	Severe acute respiratory syndrome coronavirus 2	2697049	Coagulation factor XI	P03951	80	10	2	0	7	16	436	445	0.092	27.8	VENPDILRVY	VESPKILRVY	True
1669728	KELGIVMNMDVDTHRY	ORF1ab polyprotein [Human coronavirus OC43]	YP_009555238	Human coronavirus OC43	31631	ATP-dependent RNA helicase DHX33	Q9H6R0	55	20	1	2	1	12	218	237	0.1	27.8	KELGIVMNMDVD	KELGKLPLKVIVMSATMDVD	True
1669789	KESYFSKKDWYDFVEN	orf1ab polyprotein [Human coronavirus HKU1]	YP_173236	Human coronavirus HKU1	290028	Small ribosomal subunit protein eS1	P61247	100	8	0	0	5	12	25	32	0.011	30.8	FSKKDWYD	FSKKDWYD	True
1669832	KFADDLNQMSGYKKPA	ORF1a polyprotein [Pangolin coronavirus]	QIQ54046	Pangolin coronavirus	2708335	Iron-sulfur clusters transporter ABCB7, mitochondrial	O75027	75	12	2	1	1	11	162	173	0.18	26.9	KFADDLNQMSG	KYAVDSLNQMSG	True
1669970	KFQTVKPGNFNQDFYD	ORF1ab polyprotein [Human coronavirus OC43]	YP_009555238	Human coronavirus OC43	31631	FXYD domain-containing ion transport regulator 5	Q96DB9	52.94	17	5	1	3	16	122	138	0.15	27.4	QTVKPGNFNQDFYD	QTLKPSGFHEDDPFFYD	True
1670037	KFYGGWDDMLRHLIKD	orf1ab polyprotein [Human coronavirus HKU1]	YP_173236	Human coronavirus HKU1	290028	Microtubule-associated protein 1S	Q66K74	72.73	11	3	0	4	14	320	330	0.08	28.2	GGWDDMLRHLI	GSWDDRLRRLI	True
1670042	KFYGGWNNMLKTVYSD	ORF1ab polyprotein [Pangolin coronavirus]	QIQ54047	Pangolin coronavirus	2708335	Sentrin-specific protease 2	Q9HC62	87.5	8	1	0	4	11	111	118	0.11	27.8	GGWNNMLK	GSWNNMLK	True
1670049	KFYQHVINGCKDTACL	1AB polyprotein [Middle East respiratory syndrome-related coronavirus]	YP_009047202	Middle East respiratory syndrome-related coronavirus	1335626	CTP synthase 2	Q9NRF8	87.5	8	1	0	1	8	92	99	0.19	26.9	KFYQHVIN	KIYQHVIN	True
1670073	KGCVPLNAIPSLAANT	ORF1ab polyprotein [Human coronavirus OC43]	YP_009555238	Human coronavirus OC43	31631	Probable maltase-glucoamylase 2	Q2M2H8	76.92	13	2	1	4	16	2178	2189	0.14	27.4	VPLNAIPSLAANT	VPVTAIPSLANT	True
1670090	KGEDIQLLKVAYENFN	ORF1a polyprotein [Pangolin coronavirus]	QIQ54046	Pangolin coronavirus	2708335	TBC1 domain family member 9B	Q66K14	69.23	13	3	1	4	15	762	774	0.1	27.8	DIQLLKVAYENF	DIFELLKVSYEKF	True
1670236	KGTGVFVQDPAPIDID	replicase polyprotein 1ab [Human coronavirus NL63]	YP_003766	Human coronavirus NL63	277944	Mitogen-activated protein kinase-binding protein 1	O60336	69.23	13	2	1	4	14	939	951	0.075	28.2	GVFVQDPAPID	GVFAQDLEPAPIE	True
1670262	KGVLPQLEQPYVFVKR	ORF1a polyprotein [Pangolin coronavirus]	QIQ54046	Pangolin coronavirus	2708335	Protein tyrosine phosphatase domain-containing protein 1	A2A3K4	90	10	1	0	2	11	4	13	0.023	29.9	GVLPQLEQPY	GVLPQNEQPY	True
1670264	KGVMEPVDYNVVTQRM	replicase polyprotein 1ab [Human coronavirus NL63]	YP_003766	Human coronavirus NL63	277944	GPALPP motifs-containing protein 1	Q8IXQ4	50	22	2	2	1	16	153	171	0.075	28.2	KGVMEPVDYNVVTQRM	KGPVNYNVTTEFEKRAQRM	True
1670279	KGYGCSCDQLREPLMQ	orf1ab polyprotein (pp1ab) [Severe acute respiratory syndrome-related coronavirus]	NP_828849	SARS coronavirus Tor2	227984	Neurocan core protein	O14594	100	7	0	0	3	9	1030	1036	0.091	27.8	YGCSCDQ	YGCSCDQ	True
1670280	KGYGCSCDQLREPMLQ	orf1ab polyprotein [Severe acute respiratory syndrome coronavirus 2]	YP_009724389	Severe acute respiratory syndrome coronavirus 2	2697049	Neurocan core protein	O14594	100	7	0	0	3	9	1030	1036	0.091	27.8	YGCSCDQ	YGCSCDQ	True
1670363	KHKATVVVQLKDSDIN	replicase polyprotein 1ab [Human coronavirus 229E]	NP_073549	Human coronavirus 229E	11137	Zinc finger C3H1 domain-containing protein	O60293	71.43	14	3	1	1	14	703	715	0.21	26.9	KHKATVVVQLKDSD	KHKSVVVTLNDSD	True
1670548	KIQAVVNANAEALNNL	spike surface glycoprotein [Human coronavirus OC43]	YP_009555241	Human coronavirus OC43	31631	Bromo adjacent homology domain-containing 1 protein	Q8TBE0	100	8	0	0	9	16	123	130	0.14	27.4	NAEALNNL	NAEALNNL	True
1670720	KKLQRQLYDNCYRNSN	replicase polyprotein 1ab [Human coronavirus 229E]	NP_073549	Human coronavirus 229E	11137	Golgi-associated RAB2 interactor protein 4	Q8IYT1	100	7	0	0	2	8	27	33	0.19	26.9	KLQRQLY	KLQRQLY	True
1670751	KKQFLPFQQFGRDISD	spike protein [Pangolin coronavirus]	QIQ54048	Pangolin coronavirus	2708335	Protein CBFA2T3	O75081	66.67	15	4	1	2	15	178	192	0.15	27.4	KQFLPFQQFGRDIS	KRFLTTLQQFGSDIS	True
1670780	KKTYLDYIQQGGVPII	orf1ab polyprotein [Human coronavirus HKU1]	YP_173236	Human coronavirus HKU1	290028	Bcl-2-like protein 13	Q9BXK5	62.5	16	0	2	3	12	184	199	0.17	26.9	TYLDYIQQGG	TYLEDYSAEYIIQQGG	True
1670809	KLAGTAVVNLRPDQLN	orf1ab polyprotein [Human coronavirus HKU1]	YP_173236	Human coronavirus HKU1	290028	3-ketoacyl-CoA thiolase, peroxisomal	P09110	71.43	14	1	1	5	15	70	83	0.028	29.5	TAVVNLRPDQL	TAVLKDVNLRPEQL	True
1670835	KLCVVPGNVKPGDAVI	replicase polyprotein 1ab [Human coronavirus 229E]	NP_073549	Human coronavirus 229E	11137	Propionyl-CoA carboxylase alpha chain, mitochondrial	P05165	75	12	3	0	4	15	670	681	0.21	26.9	VVPGNVKPGDAV	VVAVSVKPGDAV	True
1670910	KLGTGYSLADLPAYMT	membrane protein [Human coronavirus OC43]	YP_009555244	Human coronavirus OC43	31631	Cystathionine gamma-lyase	P32929	68.75	16	3	2	2	16	341	355	0.18	26.9	LGTGYSLADLPAYMT	LGGFESLAELPAIMT	True
1671042	KLMVVVPDYNTYKNTC	ORF1a polyprotein [Pangolin coronavirus]	QIQ54046	Pangolin coronavirus	2708335	Doublesex- and mab-3-related transcription factor 2	Q9Y5R5	72.73	11	3	0	3	13	274	284	0.1	27.8	MVVVPDYNTYK	MVPGPDYNSYK	True
1671070	KLPCQFKDKNLQDLWV	ORF1ab polyprotein [Human coronavirus OC43]	YP_009555238	Human coronavirus OC43	31631	Rho GTPase-activating protein 17	Q68EM7	87.5	8	1	0	8	15	354	361	0.17	26.9	DKNLQDLW	DKKLQDLW	True
1671083	KLPPHDVTVLRDNLKP	protein 3 [Human coronavirus NL63]	YP_003768	Human coronavirus NL63	277944	Thy-1 membrane glycoprotein	P04216	60	15	3	1	3	14	113	127	0.15	27.4	PPHDVTVLRDNL	PPISSQNVTVLRDKL	True
1671190	KLVKDPPNVQIHTIDG	hypothetical protein sars3a	NP_828852	SARS coronavirus Tor2	227984	Suppressor of cytokine signaling 5	O75159	70	10	3	0	6	15	279	288	0.2	26.9	PPNVQIHTID	PPNAQIHTFE	True
1671271	KMLVAKDNKNLPKFIE	Nucleocapsid protein [Human coronavirus NL63]	YP_003771	Human coronavirus NL63	277944	Acyl-coenzyme A thioesterase 11	Q8WXI4	100	8	0	0	1	8	396	403	0.044	29.1	KMLVAKDN	KMLVAKDN	True
1671275	KMNCVRFKNADLKDGY	replicase polyprotein 1ab [Human coronavirus NL63]	YP_003766	Human coronavirus NL63	277944	BCAS3 microtubule associated cell migration factor	Q9H6U6	80	10	2	0	5	14	63	72	0.2	26.9	VRFKNADLKD	VRFENADLND	True
1671291	KMVKRQSYGTNSGVAI	membrane protein [Middle East respiratory syndrome-related coronavirus]	YP_009047210	Middle East respiratory syndrome-related coronavirus	1335626	DDB1- and CUL4-associated factor 4	Q8WV16	80	10	2	0	5	14	318	327	0.13	27.4	RQSYGTNSGV	RQSFGTNSDV	True
1671422	KNSSVNTVCFVDVDFH	replicase polyprotein 1ab [Human coronavirus NL63]	YP_003766	Human coronavirus NL63	277944	Prokineticin receptor 2	Q8NFJ6	75	12	3	0	2	13	325	336	0.08	28.2	NSSVNTVCFVDV	NSMINTVCFVTV	True
1671433	KNTKLYVNKTLYSEFS	spike glycoprotein [Human coronavirus HKU1]	YP_173238	Human coronavirus HKU1	290028	Katanin-interacting protein	O60303	72.73	11	3	0	1	11	588	598	0.21	26.9	KNTKLYVNKTL	KNVKLYVNRNL	True
1671746	KQGNFKNLREFVFKNV	spike protein [Pangolin coronavirus]	QIQ54048	Pangolin coronavirus	2708335	Isovaleryl-CoA dehydrogenase, mitochondrial	P26440	100	7	0	0	5	11	74	80	0.21	26.9	FKNLREF	SNEFKNL	True
1671756	KQIRSAAKKNNLPFKL	orf1ab polyprotein [Severe acute respiratory syndrome coronavirus 2]	YP_009724389	Severe acute respiratory syndrome coronavirus 2	2697049	Acyl-CoA:lysophosphatidylglycerol acyltransferase 1	Q92604	100	8	0	0	7	14	199	206	0.065	28.2	AKKNNLPF	AKKNNLPF	True
1671828	KQVEQKTAEIPKEEVK	orf1ab polyprotein [Bat coronavirus RaTG13]	QHR63299	Bat coronavirus RaTG13	2709072	Protein-glutamine gamma-glutamyltransferase 2	P21980	61.11	18	2	1	4	16	632	649	0.039	29.1	EQKTAEIPKEEVK	EQKTVEIPDPVEAGEEVK	True
1671851	KRAMAKLKPAPFFYYD	replicase polyprotein 1ab [Human coronavirus 229E]	NP_073549	Human coronavirus 229E	11137	Ras-associated and pleckstrin homology domains-containing protein 1	Q70E73	88.89	9	1	0	3	11	724	732	0.2	26.9	AMAKLKPAP	AMAQLKPAP	True
1671863	KRDSEADSPVKDVFEL	nucleocapsid phosphoprotein [Human coronavirus HKU1]	YP_173242	Human coronavirus HKU1	290028	Enteropeptidase	P98073	50	24	1	2	2	14	583	606	0.056	28.6	RDSEADSPVKDVF	RDGEEADSLLLAVYTGPGPVKDVF	True
1671917	KRNILPTMTQLNLKYA	replicase polyprotein 1ab [Human coronavirus 229E]	NP_073549	Human coronavirus 229E	11137	FIGNL1-interacting regulator of recombination and mitosis	Q9NSG2	80	10	2	0	2	11	53	62	0.15	27.4	RNILPTMTQL	RNILQTMVQL	True
1671935	KRQSYGTNSGVAIYHR	membrane protein [Middle East respiratory syndrome-related coronavirus]	YP_009047210	Middle East respiratory syndrome-related coronavirus	1335626	DDB1- and CUL4-associated factor 4	Q8WV16	80	10	2	0	2	11	318	327	0.17	26.9	RQSYGTNSGV	RQSFGTNSDV	True
1671986	KRWLPHDAIVVDNDVV	replicase polyprotein 1ab [Human coronavirus 229E]	NP_073549	Human coronavirus 229E	11137	Rab3 GTPase-activating protein catalytic subunit	Q15042	60	15	3	2	3	15	285	298	0.2	26.9	WLPHDAIVVDNDV	WPHLTEGIIVDNDV	True
1671987	KRWLPPDAIIIDNDIN	replicase polyprotein 1ab [Human coronavirus NL63]	YP_003766	Human coronavirus NL63	277944	Tyrosine-protein kinase transmembrane receptor ROR2	Q01974	47.37	19	5	1	2	15	657	675	0.054	28.6	RWLPPDAIIIDNDI	RWMAPEAIMYGKFSIDSDI	True
1671992	KRYCTVQGPPGTGKSH	ORF1ab polyprotein [Human coronavirus OC43]	YP_009555238	Human coronavirus OC43	31631	3'-5' exoribonuclease HELZ2	Q9BYK8	83.33	12	1	1	5	15	2170	2181	0.02	29.9	TVQGPPGTGKS	FSGRVYRAPRDR	True
1672021	KSAYENFNQHDVLLAP	orf1ab polyprotein [Bat coronavirus RaTG13]	QHR63299	Bat coronavirus RaTG13	2709072	Tensin-2	Q63HR2	100	7	0	0	4	10	456	462	0.053	28.6	YENFNQH	YENFNQH	True
1672022	KSAYENFNQHEVLLAP	orf1ab polyprotein [Severe acute respiratory syndrome coronavirus 2]	YP_009724389	Severe acute respiratory syndrome coronavirus 2	2697049	Tensin-2	Q63HR2	100	7	0	0	4	10	456	462	0.053	28.6	YENFNQH	YENFNQH	True
1672141	KSLLPNTGVYDLSGFT	spike glycoprotein [Human coronavirus HKU1]	YP_173238	Human coronavirus HKU1	290028	Kinesin-like protein KIF3B	O15066	69.23	13	2	1	5	15	170	182	0.1	27.8	PNTGVYDLSGF	PDTGVYVKDLSSF	True
1672162	KSMYDGDRFVKHDLSL	replicase polyprotein 1ab [Human coronavirus 229E]	NP_073549	Human coronavirus 229E	11137	Synaptotagmin-3	Q9BQG1	69.23	13	4	0	2	14	385	397	0.2	26.9	SMYDGDRFVKHDL	SVYDFDRFSRHDL	True
1672180	KSPSSSGTSTPKKPNK	Nucleocapsid protein [Human coronavirus NL63]	YP_003771	Human coronavirus NL63	277944	Voltage-dependent P/Q-type calcium channel subunit alpha-1A	O00555	72.73	11	3	0	3	13	2272	2282	0.11	27.8	PSSSGTSTPKK	STSGTSTPRRG	True
1672225	KSVANLKLPPHDVTVL	protein 3 [Human coronavirus NL63]	YP_003768	Human coronavirus NL63	277944	NACHT, LRR and PYD domains-containing protein 3	Q96P20	81.82	11	2	0	6	16	551	561	0.034	29.1	LKLPPHDVTVL	LKLPSRDVTVL	True
1672240	KSVMEHEQSMYNLLNF	replicase polyprotein 1ab [Human coronavirus NL63]	YP_003766	Human coronavirus NL63	277944	Bridge-like lipid transfer protein family member 1	Q2LD37	77.78	9	2	0	8	16	2704	2712	0.2	26.9	QSMYNLLNF	QNMYKLLNF	True
1672250	KSVYERDKAVARKLER	orf1ab polyprotein [Human coronavirus HKU1]	YP_173236	Human coronavirus HKU1	290028	Ryanodine receptor 2	Q92736	80	10	2	0	6	15	4602	4611	0.16	27.4	RDKAVARKLE	REKEVARKLE	True
1672364	KTLQEFAQNLPKYVKP	Spike protein [Human coronavirus NL63]	YP_003767	Human coronavirus NL63	277944	Leucine-rich repeat transmembrane protein FLRT3	Q9NZU0	71.43	14	4	0	2	15	94	107	0.006	31.6	TLQEFAQNLPKYVK	SLDEFPTNLPKYVK	True
1672366	KTLQEMKALFPTWSQE	ORF1ab polyprotein [Human coronavirus OC43]	YP_009555238	Human coronavirus OC43	31631	Lysosomal cobalamin transporter ABCD4	O14678	66.67	12	4	0	3	14	25	36	0.22	26.9	LQEMKALFPTWS	LQILKVLFPSWS	True
1672461	KTYLDFIQQGGTPIAN	ORF1ab polyprotein [Human coronavirus OC43]	YP_009555238	Human coronavirus OC43	31631	Protein transport protein Sec23B	Q15437	87.5	8	1	0	2	9	3	10	0.077	28.2	TYLDFIQQ	TYLEFIQQ	True
1672474	KVAYENFNHHEKLLAP	ORF1a polyprotein [Pangolin coronavirus]	QIQ54046	Pangolin coronavirus	2708335	Tensin-2	Q63HR2	88.89	9	0	1	4	11	456	464	0.087	27.8	YENFNHHE	YENFNQHHE	True
1672549	KVGMQKYSTLQGPPGT	orf1ab polyprotein [Severe acute respiratory syndrome coronavirus 2]	YP_009724389	Severe acute respiratory syndrome coronavirus 2	2697049	DNA cross-link repair 1A protein	Q6PJP8	69.23	13	2	1	1	11	897	909	0.16	27.4	KVGMQKYSTLQ	KVGMSQEKYKTLQ	True
1672613	KVLNENLNAYQQQDGM	nucleocapsid protein [Human coronavirus OC43]	YP_009555245	Human coronavirus OC43	31631	Zinc finger CCCH domain-containing protein 4	Q9UPT8	66.67	12	2	1	5	16	696	705	0.11	27.8	ENLNAYQQQDGM	ENFYQQQEGM	True
1672634	KVNFNEKPVVMEIPSL	orf1ab polyprotein [Human coronavirus HKU1]	YP_173236	Human coronavirus HKU1	290028	Dynein axonemal heavy chain 11	Q96DT5	85.71	14	2	0	3	16	577	590	0.0008	34.6	NFNEKPVVMEIPSL	NFLEKPVVMEIFSL	True
1672663	KVRSLKLSDNNCYLNA	1AB polyprotein [Middle East respiratory syndrome-related coronavirus]	YP_009047202	Middle East respiratory syndrome-related coronavirus	1335626	Kelch-like protein 36	Q8N4N3	64.29	14	5	0	3	16	307	320	0.029	29.5	RSLKLSDNNCYLNA	RCLELSDDTCYLDA	True
1672679	KVSTQEFRFMTANNLT	1AB polyprotein [Middle East respiratory syndrome-related coronavirus]	YP_009047202	Middle East respiratory syndrome-related coronavirus	1335626	Adiponectin receptor protein 2	Q86V24	80	10	1	1	2	10	366	375	0.22	26.9	VSTQEFRFM	VSNLQEFRFM	True
1672735	KVVVGPTTEVKFSVIE	replicase polyprotein 1ab [Human coronavirus NL63]	YP_003766	Human coronavirus NL63	277944	Carboxypeptidase D	O75976	71.43	14	2	1	2	13	445	458	0.17	26.9	VVVGPTTEVKFS	VVVKEGPATEVDFS	True
1672809	KYATVVVGSTEEVKSS	replicase polyprotein 1ab [Human coronavirus 229E]	NP_073549	Human coronavirus 229E	11137	Septin-8	Q92599	100	9	0	0	6	14	239	247	0.023	29.9	VVGSTEEVK	VVGSTEEVK	True
1672817	KYDFTEERLKLFDRYF	orf1ab polyprotein [Severe acute respiratory syndrome coronavirus 2]	YP_009724389	Severe acute respiratory syndrome coronavirus 2	2697049	Succinate dehydrogenase [ubiquinone] iron-sulfur subunit, mitochondrial	P21912	90	10	0	1	3	11	225	234	0.18	26.9	DFTEERLKL	DFTEERLAKL	True
1672830	KYFEIYDGGCIPASQV	ORF1ab polyprotein [Human coronavirus OC43]	YP_009555238	Human coronavirus OC43	31631	Myogenic factor 5	P13349	72.73	11	1	1	2	12	14	22	0.14	27.4	YFEIYDGGCIP	YFYDGSCIP	True
1672842	KYFSGAMDTTSYREAA	orf1ab polyprotein [Severe acute respiratory syndrome coronavirus 2]	YP_009724389	Severe acute respiratory syndrome coronavirus 2	2697049	Endoplasmic reticulum aminopeptidase 1	Q9NZ08	56.25	16	4	1	4	16	316	331	0.15	27.4	SGAMDTTSYREAA	SGAMENWGLTTYRESA	True
1672926	KYTFGNVKPGETFTVL	orf1ab polyprotein [Human coronavirus HKU1]	YP_173236	Human coronavirus HKU1	290028	Ferroxidase HEPHL1	Q6MZM0	88.89	9	1	0	6	14	509	517	0.093	27.8	NVKPGETFT	HVKPGETFT	True
1672968	KYYDDSQYYFNKDTGV	hemagglutinin-esterase [Human coronavirus OC43]	YP_009555240	Human coronavirus OC43	31631	RNA-binding protein 10	P98175	72.73	11	2	1	2	11	589	599	0.068	28.2	YYDDSQYYFN	YYDPNSQYYYN	True
1673002	LAATSASLFPPWTAAA	spike surface glycoprotein [Human coronavirus OC43]	YP_009555241	Human coronavirus OC43	31631	Leucine-rich repeat transmembrane protein CCDC168	Q8NDH2	100	7	0	0	7	13	1291	1297	0.076	28.2	SLFPPWT	IGDPLNQ	True
1673507	LCMFWNCNVDKYPSNS	orf1ab polyprotein [Human coronavirus HKU1]	YP_173236	Human coronavirus HKU1	290028	Protein TESPA1	A2RU30	100	6	0	0	3	8	254	259	0.094	27.8	MFWNCN	MFWNCN	True
1673662	LDFVNAGGAPLTNCVK	1AB polyprotein [Middle East respiratory syndrome-related coronavirus]	YP_009047202	Middle East respiratory syndrome-related coronavirus	1335626	Kelch-like protein 42	Q9P2K6	88.89	9	1	0	1	9	66	74	0.082	28.2	LDFVNAGGA	LDFINAGGA	True
1673788	LDPFCFDVNTLLSNQL	replicase polyprotein 1ab [Human coronavirus NL63]	YP_003766	Human coronavirus NL63	277944	Dynein axonemal heavy chain 12	Q6ZR08	61.11	18	3	2	1	16	285	300	0.13	27.4	LDPFCFDVNTLLSNQL	LDAFYSCVSTLMSNQL	True
1673800	LDQALVSDVGDSTEVS	orf1ab polyprotein (pp1ab) [Severe acute respiratory syndrome-related coronavirus]	NP_828849	SARS coronavirus Tor2	227984	Gamma-aminobutyric acid receptor subunit alpha-4	P48169	66.67	15	2	1	4	15	392	406	0.14	27.4	ALVSDVGDSTEV	ALVHSESDVGNRTEV	True
1673855	LDVKGVEELHDDLVNY	ns2 [Human coronavirus OC43]	YP_009555239	Human coronavirus OC43	31631	Nuclear receptor ROR-alpha	P35398	88.89	9	1	0	8	16	195	203	0.11	27.8	ELHDDLVNY	ELHDDLSNY	True
1673900	LEALETPVDSFTNGAI	orf1ab polyprotein (pp1ab) [Severe acute respiratory syndrome-related coronavirus]	NP_828849	SARS coronavirus Tor2	227984	Sodium/myo-inositol cotransporter	P53794	69.23	13	3	1	2	14	623	634	0.22	26.9	EALETPVDSFTNG	EAETPVDAYSNG	True
1674009	LELADTSLSGYRLKDC	orf1ab polyprotein (pp1ab) [Severe acute respiratory syndrome-related coronavirus]	NP_828849	SARS coronavirus Tor2	227984	Interferon-induced very large GTPase 1	Q7Z2Y8	62.5	16	3	1	1	16	1213	1225	0.22	26.9	LELADTSLSGYRLKDC	LELSDTALSLEDC	True
1674120	LETFQNNVVNYQHIGM	ORF1ab polyprotein [Human coronavirus OC43]	YP_009555238	Human coronavirus OC43	31631	Aminopeptidase B	Q9H4A4	47.62	21	3	2	2	14	624	644	0.15	27.4	ETFQNNVVNYQHI	ETFASTASQLHSNVVNYVQQI	True
1674208	LFDLSKFQLKLKGTPV	1AB polyprotein [Middle East respiratory syndrome-related coronavirus]	YP_009047202	Middle East respiratory syndrome-related coronavirus	1335626	Obscurin	Q5VST9	75	12	3	0	4	15	5277	5288	0.14	27.4	LSKFQLKLKGTP	LAKFQLKVKGYP	True
1674224	LFENGIPLMPLLSCGI	replicase polyprotein 1ab [Human coronavirus NL63]	YP_003766	Human coronavirus NL63	277944	Coiled-coil and C2 domain-containing protein 2A	Q9P2K1	81.82	11	2	0	3	13	811	821	0.1	27.8	ENGIPLMPLLS	ENGIPLIPPLS	True
1674510	LGDELGTDPIDDFQVN	ORF1a polyprotein [Pangolin coronavirus]	QIQ54046	Pangolin coronavirus	2708335	Chromosome alignment-maintaining phosphoprotein 1	Q96JM3	75	12	3	0	1	12	578	589	0.15	27.4	LGDELGTDPIDD	LGDELQIDAIDD	True
1674539	LGEYIFERIDYSDAVS	1AB polyprotein [Middle East respiratory syndrome-related coronavirus]	YP_009047202	Middle East respiratory syndrome-related coronavirus	1335626	Methylmalonate-semialdehyde/malonate-semialdehyde dehydrogenase [acylating], mitochondrial	Q02252	100	7	0	0	2	8	266	272	0.11	27.8	GEYIFER	GEYIFER	True
1674686	LGPDIFLSMCYRCPKE	1AB polyprotein [Middle East respiratory syndrome-related coronavirus]	YP_009047202	Middle East respiratory syndrome-related coronavirus	1335626	Frizzled-9	O00144	88.89	9	1	0	3	11	266	274	0.064	28.2	PDIFLSMCY	PIIFLSMCY	True
1674831	LHDDLVNYIRDKGCVA	ns2 [Human coronavirus OC43]	YP_009555239	Human coronavirus OC43	31631	Nuclear receptor ROR-alpha	P35398	88.89	9	1	0	1	9	196	204	0.086	27.8	LHDDLVNYI	LHDDLSNYI	True
1674970	LIARCWYLHEGHQTAA	hypothetical protein sars8b [Severe acute respiratory syndrome-related coronavirus]	NP_849177	SARS coronavirus Tor2	227984	Rap guanine nucleotide exchange factor 6	Q8TEU7	100	6	0	0	2	7	70	75	0.19	26.9	IARCWY	IARCWY	True
1674971	LIATAETELAKNVSLD	ORF1a polyprotein [Pangolin coronavirus]	QIQ54046	Pangolin coronavirus	2708335	Protein disulfide-isomerase A4	P13667	71.43	14	2	1	3	14	237	250	0.073	28.2	ATAETELAKNVS	ATAETDLAKRFDVS	True
1675001	LIDNINSTLVDLKWLN	surface glycoprotein [Human coronavirus 229E]	NP_073551	Human coronavirus 229E	11137	Protein ELFN1	P0C7U0	75	12	2	1	5	16	58	68	0.21	26.9	INSTLVDLKWLN	INSTIVDLRLN	True
1675130	LIPGFVLPCNAQEQQI	orf1ab polyprotein [Human coronavirus HKU1]	YP_173236	Human coronavirus HKU1	290028	PH and SEC7 domain-containing protein 3	Q9NYI0	77.78	9	2	0	7	15	84	92	0.15	27.4	LPCNAQEQQ	LPCHPQEQQ	True
1675193	LITEGNVKGLQPSVGP	ORF1ab polyprotein [Pangolin coronavirus]	QIQ54047	Pangolin coronavirus	2708335	ATPase WRNIP1	Q96S55	71.43	14	3	1	1	13	475	488	0.14	27.4	LITEGNVKGLQPS	LITENDVKEGLQRS	True
1675419	LKKLKKSLNVAKSEFD	orf1ab polyprotein [Severe acute respiratory syndrome coronavirus 2]	YP_009724389	Severe acute respiratory syndrome coronavirus 2	2697049	Cilia- and flagella-associated protein 46	Q8IYW2	63.16	19	4	1	1	16	21	39	0.15	27.4	LKKLKKSLNVAKSEFD	LKKAYELIKSANLGKSEFD	True
1675503	LKNYAASYNKYKYYSG	replicase polyprotein 1ab [Human coronavirus NL63]	YP_003766	Human coronavirus NL63	277944	Sodium- and chloride-dependent taurine transporter	P31641	88.89	9	1	0	7	15	314	322	0.18	26.9	SYNKYKYYS	SYNKYKYNS	True
1675511	LKPILDWLEEKFKEGI	ORF1a polyprotein [Pangolin coronavirus]	QIQ54046	Pangolin coronavirus	2708335	POU domain, class 4, transcription factor 2	Q12837	81.82	11	1	1	1	10	315	325	0.055	28.6	LKPILDWLEE	LKPILQAWLEE	True
1675520	LKPVLDWLEEKFKEGV	orf1ab polyprotein [Severe acute respiratory syndrome coronavirus 2]	YP_009724389	Severe acute respiratory syndrome coronavirus 2	2697049	POU domain, class 4, transcription factor 3	Q15319	81.82	11	1	1	1	10	244	254	0.083	28.2	LKPVLDWLEE	LKPVLQAWLEE	True
1675758	LLDTKLNGILQQAALD	replicase polyprotein 1ab [Human coronavirus NL63]	YP_003766	Human coronavirus NL63	277944	Fanconi anemia group J protein	Q9BX63	88.89	9	1	0	3	11	1192	1200	0.11	27.8	DTKLNGILQ	DTKLNGILH	True
1675780	LLEKGRLIIRENNRVV	orf1ab polyprotein (pp1ab) [Severe acute respiratory syndrome-related coronavirus]	NP_828849	SARS coronavirus Tor2	227984	THO complex subunit 3	Q96J01	69.23	13	3	1	1	13	83	94	0.2	26.9	LLEKGRLIIRENN	LLEKDRLVKENN	True
1675952	LLKVAYENFNHHEKLL	ORF1a polyprotein [Pangolin coronavirus]	QIQ54046	Pangolin coronavirus	2708335	Interphotoreceptor matrix proteoglycan 1	Q17R60	61.54	13	5	0	1	13	781	793	0.067	28.2	LLKVAYENFNHHE	LLTVEYEEFNHQD	True
1676040	LLNCLQHLHVASNSKL	ORF1ab polyprotein [Human coronavirus OC43]	YP_009555238	Human coronavirus OC43	31631	Inter-alpha-trypsin inhibitor heavy chain H5	Q86UX2	71.43	14	1	1	5	15	523	536	0.089	27.8	LQHLHVASNSK	LDHLHVEVTASNSK	True
1676184	LLSNQLRLAFLGASVT	replicase polyprotein 1ab [Human coronavirus NL63]	YP_003766	Human coronavirus NL63	277944	RIB43A-like with coiled-coils protein 1	Q8N443	100	8	0	0	2	9	184	191	0.19	26.9	LSNQLRLA	LSNQLRLA	True
1676215	LLTKGTLEPEYFNSVC	orf1ab polyprotein [Severe acute respiratory syndrome coronavirus 2]	YP_009724389	Severe acute respiratory syndrome coronavirus 2	2697049	Centriolar satellite-associated tubulin polyglutamylase complex regulator 1	Q9H6J7	100	7	0	0	10	16	49	55	0.21	26.9	EYFNSVC	EYFNSVC	True
1676228	LLTRGTLEPENFNSVT	1AB polyprotein [Middle East respiratory syndrome-related coronavirus]	YP_009047202	Middle East respiratory syndrome-related coronavirus	1335626	Protein fem-1 homolog A	Q9BSK4	62.5	16	4	1	1	16	625	638	0.18	26.9	LLTRGTLEPENFNSVT	LLARGTMQPFNYVT	True
1676298	LLYDSNGNIIGFKDFV	spike glycoprotein [Human coronavirus HKU1]	YP_173238	Human coronavirus HKU1	290028	Trichohyalin-like protein 1	Q5QJ38	69.23	13	3	1	4	16	63	74	0.12	27.4	DSNGNIIGFKDFV	DSNGIISFDEFV	True
1676305	LLYIDINGNLHPDSAT	orf1ab polyprotein [Severe acute respiratory syndrome coronavirus 2]	YP_009724389	Severe acute respiratory syndrome coronavirus 2	2697049	Reelin	P78509	88.89	9	1	0	5	13	1807	1815	0.1	27.8	DINGNLHPD	DFNGNLHPD	True
1676340	LMEGSLPYSSIQANAY	replicase polyprotein 1ab [Human coronavirus 229E]	NP_073549	Human coronavirus 229E	11137	Serine/threonine-protein kinase A-Raf	P10398	81.82	11	2	0	1	11	502	512	0.11	27.8	LMEGSLPYSSI	LMTGSLPYSHI	True
1676446	LNAFVAQQLVRSESAA	spike protein [Middle East respiratory syndrome-related coronavirus]	YP_009047204	Middle East respiratory syndrome-related coronavirus	1335626	GATOR1 complex protein DEPDC5	O75140	72.73	11	3	0	3	13	1297	1307	0.2	26.9	AFVAQQLVRSE	AFVAEELVHSE	True
1676470	LNCERVVKLQNNEIMP	replicase polyprotein 1ab [Human coronavirus NL63]	YP_003766	Human coronavirus NL63	277944	Adipocyte plasma membrane-associated protein	Q9HDC9	80	10	2	0	5	14	120	129	0.17	26.9	RVVKLQNNEI	RVVKLENGEI	True
1676513	LNENLNAYQQQDGMMN	nucleocapsid protein [Human coronavirus OC43]	YP_009555245	Human coronavirus OC43	31631	Zinc finger CCCH domain-containing protein 4	Q9UPT8	64.29	14	2	2	3	15	696	707	0.14	27.4	ENLNAYQQQDGMM	ENFYQQQEGMEM	True
1676574	LNGVTLIGEAVKTQFN	orf1ab polyprotein [Severe acute respiratory syndrome coronavirus 2]	YP_009724389	Severe acute respiratory syndrome coronavirus 2	2697049	6-phosphogluconate dehydrogenase, decarboxylating	P52209	100	8	0	0	4	11	278	285	0.17	26.9	VTLIGEAV	VTLIGEAV	True
1676668	LNMDMGVFINKYGLED	replicase polyprotein 1ab [Human coronavirus NL63]	YP_003766	Human coronavirus NL63	277944	E3 ubiquitin-protein ligase TRIM71	Q2Q1W2	80	10	2	0	6	15	731	740	0.12	27.4	GVFINKYGLE	GVFLNKYGFE	True
1676749	LNSLGETLVTMPLGYV	ORF1a polyprotein [Pangolin coronavirus]	QIQ54046	Pangolin coronavirus	2708335	Zinc finger protein 507	Q8TCN5	69.23	13	3	1	1	12	492	504	0.21	26.9	LNSLGETLVTMP	LHSLAAEALVTMP	True
1676751	LNSLNEPLVTMPIGYV	orf1ab polyprotein (pp1ab) [Severe acute respiratory syndrome-related coronavirus]	NP_828849	SARS coronavirus Tor2	227984	Zinc finger protein 507	Q8TCN5	71.43	14	3	1	1	13	492	505	0.072	28.2	LNSLNEPLVTMPI	LHSLAAEALVTMPI	True
1676753	LNSLTYFNRPSLVDDN	ORF1ab polyprotein [Human coronavirus OC43]	YP_009555238	Human coronavirus OC43	31631	Glucose-6-phosphate exchanger SLC37A4	O43826	50	20	3	1	3	15	22	41	0.12	27.4	SLTYFNRPSLVDD	SLYYFNRKTFSFVMPSLVEE	True
1676781	LNTTLFLNGYYPTSGS	spike surface glycoprotein [Human coronavirus OC43]	YP_009555241	Human coronavirus OC43	31631	Kinetochore scaffold 1	Q8NG31	70	10	3	0	4	13	2281	2290	0.17	26.9	TLFLNGYYPT	TLFLSAYYPS	True
1676786	LNVAKSEFDRDAAMQR	orf1ab polyprotein [Severe acute respiratory syndrome coronavirus 2]	YP_009724389	Severe acute respiratory syndrome coronavirus 2	2697049	Zinc finger and SCAN domain-containing protein 2	Q7Z7L9	63.64	11	4	0	6	16	176	186	0.1	27.8	SEFDRDAAMQR	SDFERDAGIQR	True
1676820	LPAIKLNFGMLNGNAI	replicase polyprotein 1ab [Human coronavirus 229E]	NP_073549	Human coronavirus 229E	11137	C-C motif chemokine 27	Q9Y4X3	81.82	11	0	1	1	11	100	108	0.12	27.4	LPAIKLNFGML	LPKLNFGML	True
1676827	LPAPRVLLSKGTLEPK	ORF1ab polyprotein [Human coronavirus OC43]	YP_009555238	Human coronavirus OC43	31631	Neurotrophin-3	P20783	76.92	13	2	1	4	15	102	114	0.17	26.9	PRVLLSKGTLEP	PRVLLSDSTPLEP	True
1676879	LPFKLTCATTRQVVNV	orf1ab polyprotein [Severe acute respiratory syndrome coronavirus 2]	YP_009724389	Severe acute respiratory syndrome coronavirus 2	2697049	Olfactory receptor 2A12	Q8NGT7	71.43	14	2	1	3	14	184	197	0.11	27.8	FKLTCATTRQVV	FKLACADTRLNQVV	True
1676902	LPGVFCGVDSVNLLTN	ORF1a polyprotein [Pangolin coronavirus]	QIQ54046	Pangolin coronavirus	2708335	Rho GTPase-activating protein SYDE2	Q5VT97	57.89	19	1	2	4	15	702	720	0.15	27.4	VFCGVDSVNLLT	VFCAIQVDSVNKARTALLT	True
1676948	LPNCNIEAWLNDKSVP	spike surface glycoprotein [Human coronavirus OC43]	YP_009555241	Human coronavirus OC43	31631	Protein DENND6B	Q8NEG7	70	10	3	0	5	14	521	530	0.16	27.4	NIEAWLNDKS	NIETWMKDKS	True
1676997	LPQSKDSNFLNESGVL	1A polyprotein [Middle East respiratory syndrome-related coronavirus]	YP_009047203	Middle East respiratory syndrome-related coronavirus	1335626	Phytanoyl-CoA hydroxylase-interacting protein-like	Q96FC7	57.14	21	4	2	1	16	300	320	0.12	27.4	LPQSKDSNFLNESGVL	LPQLNSKDNKFLTCTEEDGVL	True
1677025	LPTAFAVIGDLKCTSD	spike surface glycoprotein [Human coronavirus OC43]	YP_009555241	Human coronavirus OC43	31631	C1GALT1-specific chaperone 1-like protein	P0DN25	75	12	3	0	1	12	142	153	0.019	29.9	LPTAFAVIGDLK	LPTTFAVIENLK	True
1677028	LPTEVLSEEVILKTGE	ORF1a polyprotein [Pangolin coronavirus]	QIQ54046	Pangolin coronavirus	2708335	Tetratricopeptide repeat protein 28	Q96AY4	100	8	0	0	8	15	1912	1919	0.12	27.4	EEVILKTG	EEVILKTG	True
1677101	LQAGLRKMAQPSGFVE	replicase polyprotein 1ab [Human coronavirus 229E]	NP_073549	Human coronavirus 229E	11137	Protein dispatched homolog 1	Q96F81	72.73	11	3	0	5	15	1385	1395	0.14	27.4	LRKMAQPSGFV	LPKMAEPSSFV	True
1677170	LQGLENIAFNVVNKGS	replicase polyprotein 1ab [Human coronavirus 229E]	NP_073549	Human coronavirus 229E	11137	Mitochondrial potassium channel ATP-binding subunit	Q9NUT2	88.89	9	1	0	2	10	379	387	0.15	27.4	QGLENIAFN	QGLSNIAFN	True
1677182	LQHLHVASNSKLWQYC	orf1ab polyprotein [Human coronavirus HKU1]	YP_173236	Human coronavirus HKU1	290028	Inter-alpha-trypsin inhibitor heavy chain H5	Q86UX2	71.43	14	1	1	1	11	523	536	0.089	27.8	LQHLHVASNSK	LDHLHVEVTASNSK	True
1677332	LQVESANQMLTVNVVA	replicase polyprotein 1ab [Human coronavirus 229E]	NP_073549	Human coronavirus 229E	11137	PiggyBac transposable element-derived protein 4	Q96DM1	77.78	9	2	0	3	11	431	439	0.13	27.4	VESANQMLT	VDSADQMLT	True
1677365	LRAKHYVYIGDPAQLP	orf1ab polyprotein [Severe acute respiratory syndrome coronavirus 2]	YP_009724389	Severe acute respiratory syndrome coronavirus 2	2697049	Mast/stem cell growth factor receptor Kit	P10721	75	12	2	1	5	16	567	577	0.014	30.3	HYVYIGDPAQLP	NYVYIDPTQLP	True
1677423	LRGLEAIVNHLQEPLA	ORF8b protein [Middle East respiratory syndrome-related coronavirus]	YP_009047212	Middle East respiratory syndrome-related coronavirus	1335626	Nuclear receptor subfamily 2 group C member 2	P49116	88.89	9	1	0	4	12	444	452	0.14	27.4	LEAIVNHLQ	LAAIVNHLQ	True
1677428	LRGTAVMSLKENQIND	orf1ab polyprotein (pp1ab) [Severe acute respiratory syndrome-related coronavirus]	NP_828849	SARS coronavirus Tor2	227984	SH3 and cysteine-rich domain-containing protein 2	Q6ZMT1	100	8	0	0	7	14	371	378	0.018	30.3	MSLKENQI	MSLKENQI	True
1677455	LRKGGRTIAFGGCVFS	orf1ab polyprotein [Severe acute respiratory syndrome coronavirus 2]	YP_009724389	Severe acute respiratory syndrome coronavirus 2	2697049	Olfactory receptor 10G6	Q8NH81	62.5	16	3	1	4	16	109	124	0.087	27.8	GGRTIAFGGCVFS	GSRIISFGGCVIQLFS	True
1677504	LRNGSVLEMAKEVKTS	replicase polyprotein 1ab [Human coronavirus 229E]	NP_073549	Human coronavirus 229E	11137	Baculoviral IAP repeat-containing protein 6	Q9NR09	69.23	13	4	0	1	13	4377	4389	0.047	28.6	LRNGSVLEMAKEV	LRNDSVLDMARHV	True
1677650	LSDNAYLKWARVEGKD	1AB polyprotein [Middle East respiratory syndrome-related coronavirus]	YP_009047202	Middle East respiratory syndrome-related coronavirus	1335626	Leucine-rich repeat serine/threonine-protein kinase 2	Q5S007	69.23	13	3	1	1	13	1237	1248	0.023	29.9	LSDNAYLKWARVE	LSEKAYLWSRVE	True
1677676	LSEFSHLATFAELEAA	1AB polyprotein [Middle East respiratory syndrome-related coronavirus]	YP_009047202	Middle East respiratory syndrome-related coronavirus	1335626	Tumor necrosis factor-inducible gene 6 protein	P98066	62.5	16	4	1	3	16	59	74	0.2	26.9	EFSHLATFAELEAA	EFEGGHLATYKQLEAA	True
1677691	LSESQISGYTTAATVA	spike glycoprotein [Human coronavirus HKU1]	YP_173238	Human coronavirus HKU1	290028	Chloride anion exchanger	P40879	80	15	3	0	1	15	205	219	0.0002	36.3	LSESQISGYTTAATV	LSESLISGFTTAAAV	True
1677694	LSEYGTFCDNINSILD	spike glycoprotein [Human coronavirus HKU1]	YP_173238	Human coronavirus HKU1	290028	Nuclear RNA export factor 3	Q9H4D5	64.29	14	2	1	6	16	288	301	0.19	26.9	TFCDNINSILD	TFSDTSSNINSILE	True
1677717	LSFNNLLGFDSSKPVT	1AB polyprotein [Middle East respiratory syndrome-related coronavirus]	YP_009047202	Middle East respiratory syndrome-related coronavirus	1335626	Neuron navigator 2	Q8IVL1	66.67	15	2	1	2	16	311	322	0.14	27.4	SFNNLLGFDSSKPVT	SFNNYDKSKPVT	True
1677723	LSGAVPSDLNTSELLT	replicase polyprotein 1ab [Human coronavirus 229E]	NP_073549	Human coronavirus 229E	11137	Ankyrin repeat domain-containing protein 11	Q6UB99	69.23	13	4	0	1	13	1903	1915	0.22	26.9	LSGAVPSDLNTSE	LEGALPPDLDTSE	True
1677792	LSKDYISSNGPLKVGA	replicase polyprotein 1ab [Human coronavirus NL63]	YP_003766	Human coronavirus NL63	277944	Anoctamin-3	Q9BYT9	60	15	3	1	1	12	142	156	0.22	26.9	LSKDYISSNGPL	LSKNDMNYIASSGPL	True
1677821	LSKTSEYKGPVTDVFY	ORF1a polyprotein [Pangolin coronavirus]	QIQ54046	Pangolin coronavirus	2708335	Kinesin-like protein KIF26B	Q2KJY2	90	10	1	0	1	10	1073	1082	0.055	28.6	LSKTSEYKGP	LSKTSEYKPP	True
1677889	LSNELAQVLTEVVYSN	replicase polyprotein 1ab [Human coronavirus 229E]	NP_073549	Human coronavirus 229E	11137	T-complex protein 1 subunit zeta-2	Q92526	90	10	1	0	4	13	163	172	0.11	27.8	ELAQVLTEVV	ELADVLTEVV	True
1678050	LSVSPYVCNAPGCGVS	1AB polyprotein [Middle East respiratory syndrome-related coronavirus]	YP_009047202	Middle East respiratory syndrome-related coronavirus	1335626	Cyclic AMP-dependent transcription factor ATF-7	P17544	90	10	1	0	5	14	6	15	0.002	33.3	PYVCNAPGCG	PFVCNAPGCG	True
1678166	LTFPPGQGVPLNANST	nucleoprotein [Middle East respiratory syndrome-related coronavirus]	YP_009047211	Middle East respiratory syndrome-related coronavirus	1335626	S1 RNA-binding domain-containing protein 1	Q8N5C6	64.71	17	4	1	2	16	188	204	0.15	27.4	TFPPGQGVPLNANST	TYPQGQPVKFPANANST	True
1678297	LTMLDIQPEDYKSVDV	ns2 [Human coronavirus OC43]	YP_009555239	Human coronavirus OC43	31631	Acid-sensing ion channel 4	Q96FT7	77.78	9	2	0	3	11	354	362	0.051	28.6	MLDIQPEDY	ADHTLDSLG	True
1678325	LTNTGSVVKPVRARAP	replicase polyprotein 1ab [Human coronavirus 229E]	NP_073549	Human coronavirus 229E	11137	HEAT repeat-containing protein 4	Q86WZ0	57.14	14	6	0	3	16	942	955	0.15	27.4	NTGSVVKPVRARAP	DTEAVIKPVKPRAP	True
1678350	LTPTESYVDVGPDSVK	spike protein [Middle East respiratory syndrome-related coronavirus]	YP_009047204	Middle East respiratory syndrome-related coronavirus	1335626	RanBP2-like and GRIP domain-containing protein 4	Q7Z3J3	69.23	13	1	1	3	15	843	852	0.21	26.9	PTESYVDVGPDSV	PTENYGPDSV	True
1678355	LTQDHVDILGPLSAQT	orf1ab polyprotein [Severe acute respiratory syndrome coronavirus 2]	YP_009724389	Severe acute respiratory syndrome coronavirus 2	2697049	Synaptotagmin-17	Q9BSW7	60	15	6	0	2	16	43	57	0.064	28.2	TQDHVDILGPLSAQT	SEDEVEILGPFPAQT	True
1678412	LTSSSKTPEEHFIETI	orf1ab polyprotein [Severe acute respiratory syndrome coronavirus 2]	YP_009724389	Severe acute respiratory syndrome coronavirus 2	2697049	Polyunsaturated fatty acid 5-lipoxygenase	P09917	100	7	0	0	8	14	622	628	0.16	27.4	PEEHFIE	PEEHFIE	True
1678513	LVAMKFNYEPLTQDHV	ORF1a polyprotein [Pangolin coronavirus]	QIQ54046	Pangolin coronavirus	2708335	DNA helicase MCM8	Q9UJA3	87.5	8	1	0	6	13	199	206	0.16	27.4	FNYEPLTQ	YNYEPLTQ	True
1678514	LVAMKYNYEPLTQDHV	orf1ab polyprotein [Severe acute respiratory syndrome coronavirus 2]	YP_009724389	Severe acute respiratory syndrome coronavirus 2	2697049	DNA helicase MCM8	Q9UJA3	100	8	0	0	6	13	199	206	0.015	30.3	YNYEPLTQ	YNYEPLTQ	True
1678521	LVAVPTGYVDTENNTE	orf1ab polyprotein (pp1ab) [Severe acute respiratory syndrome-related coronavirus]	NP_828849	SARS coronavirus Tor2	227984	Protein XNDC1N	Q6ZNB5	72.73	11	3	0	3	13	54	64	0.2	26.9	AVPTGYVDTEN	AVPTGYIDVGN	True
1678541	LVDGVSRLYQPLRLTC	Spike protein [Human coronavirus NL63]	YP_003767	Human coronavirus NL63	277944	Proteasome subunit alpha-type 8	Q8TAA3	87.5	8	1	0	3	10	147	154	0.19	26.9	DGVSRLYQ	DGISRLYQ	True
1678725	LVNAANTHLKHGGGIA	1AB polyprotein [Middle East respiratory syndrome-related coronavirus]	YP_009047202	Middle East respiratory syndrome-related coronavirus	1335626	Protein mono-ADP-ribosyltransferase PARP9	Q8IXQ6	73.33	15	4	0	2	16	136	150	0.12	27.4	VNAANTHLKHGGGIA	VNAANEDLLHGGGLA	True
1678740	LVNVGHYDGRTGELPC	orf1ab polyprotein [Human coronavirus HKU1]	YP_173236	Human coronavirus HKU1	290028	Dynein axonemal intermediate chain 1	Q9UI46	88.89	9	1	0	1	9	398	406	0.12	27.8	LVNVGHYDG	LVAVGHYDG	True
1678850	LVTICDFYSKLGVGFT	orf1ab polyprotein [Human coronavirus HKU1]	YP_173236	Human coronavirus HKU1	290028	Histone-lysine N-methyltransferase SETDB1	Q15047	62.5	16	1	1	2	12	89	104	0.09	27.8	VTICDFYSKLG	VTNCESLVKDFYSKLG	True
1678952	LWIPIIKSSVKSYDDL	orf1ab polyprotein [Human coronavirus HKU1]	YP_173236	Human coronavirus HKU1	290028	Sodium/glucose cotransporter 4	Q2M3M2	88.89	9	1	0	1	9	443	451	0.11	27.8	LWIPIIKSS	LWIPIIQSS	True
1679117	LYKDVDNPHLMGWDYP	1AB polyprotein [Middle East respiratory syndrome-related coronavirus]	YP_009047202	Middle East respiratory syndrome-related coronavirus	1335626	Bromodomain and WD repeat-containing protein 3	Q6RI45	85.71	7	1	0	9	15	1796	1802	0.16	27.4	HLMGWDY	HLMGWNY	True
1679131	LYKNMCTGSPSIVEFN	1AB polyprotein [Middle East respiratory syndrome-related coronavirus]	YP_009047202	Middle East respiratory syndrome-related coronavirus	1335626	Centrosomal protein of 170 kDa	Q5SW79	75	12	2	1	1	11	962	973	0.22	26.9	LYKNMCTGSPS	LYKDRCSTGSPS	True
1679203	LYPTITVPEEFASHVA	1AB polyprotein [Middle East respiratory syndrome-related coronavirus]	YP_009047202	Middle East respiratory syndrome-related coronavirus	1335626	Protein FAM161A	Q3B820	88.89	9	1	0	3	11	234	242	0.17	26.9	PTITVPEEF	PTITVPEPF	True
1679272	LYVIDGALLSKTSEYK	ORF1a polyprotein [Pangolin coronavirus]	QIQ54046	Pangolin coronavirus	2708335	Kinesin-like protein KIF26B	Q2KJY2	100	8	0	0	9	16	1073	1080	0.1	27.8	LSKTSEYK	LSKTSEYK	True
1679755	MHLSTLMKCNHCDEVS	orf1ab polyprotein (pp1ab) [Severe acute respiratory syndrome-related coronavirus]	NP_828849	SARS coronavirus Tor2	227984	Phosphoinositide 3-kinase adapter protein 1	Q6ZUJ8	65	20	1	4	1	14	422	441	0.05	28.6	MHLSTLMKCNHCDE	MAHLSTDLLMKCSLNPGCDE	True
1679834	MKAVAAALKSLGFDKP	nucleocapsid protein [Human coronavirus 229E]	NP_073556	Human coronavirus 229E	11137	Uromodulin	P07911	100	8	0	0	8	15	349	356	0.14	27.4	LKSLGFDK	LKSLGFDK	True
1679922	MLFSMVRKLDNQALNS	ORF1ab polyprotein [Human coronavirus OC43]	YP_009555238	Human coronavirus OC43	31631	Trace amine-associated receptor 8	Q969N4	100	7	0	0	1	7	85	91	0.086	27.8	MLFSMVR	MLFSMVR	True
1680008	MLRRLIKDVDNPVLMG	ORF1ab polyprotein [Human coronavirus OC43]	YP_009555238	Human coronavirus OC43	31631	Chromatin-remodeling ATPase INO80	Q9ULG1	72.73	11	3	0	1	11	743	753	0.2	26.9	MLRRLIKDVDN	MLRRIKKDVEN	True
1680125	MNSRNYIAQVDVVNFN	ORF10 protein [Severe acute respiratory syndrome coronavirus 2]	YP_009725255	Severe acute respiratory syndrome coronavirus 2	2697049	Dystrophin	P11532	61.54	13	4	1	3	15	148	159	0.14	27.4	SRNYIAQVDVVNF	TRNYPQVNVINF	True
1680192	MPSLFKVQNVNLERCE	1AB polyprotein [Middle East respiratory syndrome-related coronavirus]	YP_009047202	Middle East respiratory syndrome-related coronavirus	1335626	Neuropeptide B	Q8NG41	66.67	12	2	1	7	16	87	98	0.2	26.9	VQNVNLERCE	VQDVAPNLQRCE	True
1680236	MQIVDKDGTYYLPYPD	replicase polyprotein 1ab [Human coronavirus NL63]	YP_003766	Human coronavirus NL63	277944	E3 ubiquitin-protein ligase TRIM45	Q9H8W5	70	10	3	0	5	14	460	469	0.16	27.4	DKDGTYYLPY	NKDGTYYISY	True
1680241	MQKYSTLQGPPGTGKS	orf1ab polyprotein [Severe acute respiratory syndrome coronavirus 2]	YP_009724389	Severe acute respiratory syndrome coronavirus 2	2697049	NFX1-type zinc finger-containing protein 1	Q9P2E3	88.89	9	1	0	8	16	618	626	0.077	28.2	QGPPGTGKS	QGPPGTGKT	True
1680288	MRDAGIVGVLTLDNQD	orf1ab polyprotein [Bat coronavirus RaTG13]	QHR63299	Bat coronavirus RaTG13	2709072	Dual specificity protein phosphatase 12	Q9UNI6	50	16	8	0	1	16	48	63	0.097	27.8	MRDAGIVGVLTLDNQD	LREAGITAVLTVDSEE	True
1680304	MRKVDLYNGAVIYIFA	protein 3 [Human coronavirus NL63]	YP_003768	Human coronavirus NL63	277944	Ubiquitin carboxyl-terminal hydrolase 51	Q70EK9	75	12	2	1	4	15	276	286	0.14	27.4	VDLYNGAVIYIF	VDLYHGVIYCF	True
1680314	MRNFDEQNCDVLKEVL	replicase polyprotein 1ab [Human coronavirus NL63]	YP_003766	Human coronavirus NL63	277944	Inactive polyglycylase TTLL10	Q6ZVT0	87.5	8	1	0	8	15	521	528	0.2	26.9	NCDVLKEV	NCEVLKEV	True
1680343	MRYNLNFSANSLDNLK	Spike protein [Human coronavirus NL63]	YP_003767	Human coronavirus NL63	277944	Membrane metallo-endopeptidase-like 1	Q495T6	61.11	18	2	1	4	16	528	545	0.13	27.4	NLNFSANSLDNLK	NLNFSEDLYFENSLQNLK	True
1680403	MSKINKYGLELHWAPE	ORF1ab polyprotein [Human coronavirus OC43]	YP_009555238	Human coronavirus OC43	31631	Mannosyl-oligosaccharide glucosidase	Q13724	100	7	0	0	10	16	642	648	0.15	27.4	ELHWAPE	ELHWAPE	True
1680410	MSLKENQINDMIYSLL	orf1ab polyprotein (pp1ab) [Severe acute respiratory syndrome-related coronavirus]	NP_828849	SARS coronavirus Tor2	227984	SH3 and cysteine-rich domain-containing protein 2	Q6ZMT1	100	8	0	0	1	8	371	378	0.016	30.3	MSLKENQI	MSLKENQI	True
1680427	MSNSSVPLLEVYVHLR	Membrane protein [Human coronavirus NL63]	YP_003770	Human coronavirus NL63	277944	Testicular spindle-associated protein SHCBP1L	Q9BZQ2	100	8	0	0	5	12	230	237	0.13	27.4	SVPLLEVY	SVPLLEVY	True
1680606	MVQTCTPNVTINCQDP	hypothetical protein sars8b [Severe acute respiratory syndrome-related coronavirus]	NP_849177	SARS coronavirus Tor2	227984	Phosphatidylinositol-glycan-specific phospholipase D	P80108	70	10	3	0	6	15	499	508	0.051	28.6	TPNVTINCQD	SPNITISCQD	True
1680625	MVVVPDYNTYKNTCEG	ORF1a polyprotein [Pangolin coronavirus]	QIQ54046	Pangolin coronavirus	2708335	Doublesex- and mab-3-related transcription factor 2	Q9Y5R5	72.73	11	3	0	1	11	274	284	0.1	27.8	MVVVPDYNTYK	MVPGPDYNSYK	True
1680637	MWKGYGCSCDQLREPL	orf1ab polyprotein (pp1ab) [Severe acute respiratory syndrome-related coronavirus]	NP_828849	SARS coronavirus Tor2	227984	Neurocan core protein	O14594	100	7	0	0	5	11	1030	1036	0.15	27.4	YGCSCDQ	YGCSCDQ	True
1680680	MYGGFEDQPNLQVESA	replicase polyprotein 1ab [Human coronavirus 229E]	NP_073549	Human coronavirus 229E	11137	Leucine-rich repeats and immunoglobulin-like domains protein 1	Q96JA1	88.89	9	1	0	4	12	87	95	0.14	27.4	GFEDQPNLQ	GFEDLPNLQ	True
1680709	MYLRKRGEKGAYNKDH	ORF1ab polyprotein [Human coronavirus OC43]	YP_009555238	Human coronavirus OC43	31631	Tyrosine-protein kinase JAK3	P52333	100	7	0	0	1	7	610	616	0.084	28.2	MYLRKRG	MYLRKRG	True
1680915	NASLNSFKEYFNLRNC	spike protein [Middle East respiratory syndrome-related coronavirus]	YP_009047204	Middle East respiratory syndrome-related coronavirus	1335626	C-C chemokine receptor type 2	P41597	61.54	13	5	0	4	16	265	277	0.18	26.9	LNSFKEYFNLRNC	LNTFQEFFGLSNC	True
1681001	NCCDDDYFNKKDWYDF	orf1ab polyprotein [Severe acute respiratory syndrome coronavirus 2]	YP_009724389	Severe acute respiratory syndrome coronavirus 2	2697049	Small ribosomal subunit protein eS1	P61247	87.5	8	1	0	8	15	25	32	0.05	28.6	FNKKDWYD	FSKKDWYD	True
1681049	NCLQHLHVASNSKLWQ	orf1ab polyprotein [Human coronavirus HKU1]	YP_173236	Human coronavirus HKU1	290028	Inter-alpha-trypsin inhibitor heavy chain H5	Q86UX2	71.43	14	1	1	3	13	523	536	0.089	27.8	LQHLHVASNSK	LDHLHVEVTASNSK	True
1681148	NDAITQTSQALQTVAT	surface glycoprotein [Human coronavirus 229E]	NP_073551	Human coronavirus 229E	11137	LIM domain kinase 2	P53671	81.82	11	2	0	2	12	222	232	0.004	32	DAITQTSQALQ	DAISQTSQTLQ	True
1681455	NFDEQNCDVLKEVLVL	replicase polyprotein 1ab [Human coronavirus NL63]	YP_003766	Human coronavirus NL63	277944	Inactive polyglycylase TTLL10	Q6ZVT0	47.62	21	1	1	6	16	521	541	0.11	27.8	NCDVLKEVLVL	NCEVLKEVIPGVVIETLDLVL	True
1681677	NGARPKQRRPQGLPNN	nucleocapsid protein	NP_828858	SARS coronavirus Tor2	227984	GATOR2 complex protein WDR59	Q6PJI9	88.89	9	1	0	7	15	755	763	0.11	27.8	QRRPQGLPN	QSRPQGLPN	True
1682189	NINPHNYSYMDLNPVL	hemagglutinin-esterase [Human coronavirus OC43]	YP_009555240	Human coronavirus OC43	31631	Inner centromere protein	Q9NQS7	75	12	2	1	2	13	817	827	0.045	29.1	INPHNYSYMDLN	INPDNYGMDLN	True
1682361	NKIQDVVNQQGNSLNH	surface glycoprotein [Human coronavirus 229E]	NP_073551	Human coronavirus 229E	11137	cGMP-dependent protein kinase 2	Q13237	69.23	13	4	0	1	13	80	92	0.12	27.4	NKIQDVVNQQGNS	NKLQDVVHMQGGS	True
1682362	NKIQDVVNQQGSALNH	Spike protein [Human coronavirus NL63]	YP_003767	Human coronavirus NL63	277944	cGMP-dependent protein kinase 2	Q13237	66.67	15	4	1	1	14	80	94	0.16	27.4	NKIQDVVNQQGSAL	NKLQDVVHMQGGSPL	True
1682411	NKPWRWMLWCKDNAVA	replicase polyprotein 1ab [Human coronavirus 229E]	NP_073549	Human coronavirus 229E	11137	Sarcolemmal membrane-associated protein	Q14BN4	85.71	7	1	0	1	7	798	804	0.15	27.4	NKPWRWM	NKPWPWM	True
1682666	NLNFSANSLDNLKSGV	Spike protein [Human coronavirus NL63]	YP_003767	Human coronavirus NL63	277944	Membrane metallo-endopeptidase-like 1	Q495T6	60	20	3	1	1	15	528	547	0.035	29.1	NLNFSANSLDNLKSG	NLNFSEDLYFENSLQNLKVG	True
1682714	NLQSNHDQHCQVHGNA	orf1ab polyprotein (pp1ab) [Severe acute respiratory syndrome-related coronavirus]	NP_828849	SARS coronavirus Tor2	227984	Dedicator of cytokinesis protein 7	Q96N67	77.78	9	2	0	1	9	831	839	0.15	27.4	NLQSNHDQH	NLEGNHDQH	True
1682836	NMASFVEYEVAKKNLA	orf1ab polyprotein [Human coronavirus HKU1]	YP_173236	Human coronavirus HKU1	290028	Transcriptional adapter 1	Q96BN2	73.33	15	3	1	2	15	1	15	0.019	29.9	MASFVEYEVAKKNL	MATFVSELEAAKKNL	True
1682900	NMSPKPQRQRGHKNGQ	nucleocapsid protein [Human coronavirus OC43]	YP_009555245	Human coronavirus OC43	31631	Zinc finger CCCH domain-containing protein 18	Q86VM9	80	10	2	0	3	12	868	877	0.13	27.4	SPKPQRQRGH	SPKPERQRGQ	True
1683063	NNRSLSRSNSNFRHSD	nucleocapsid phosphoprotein [Human coronavirus HKU1]	YP_173242	Human coronavirus HKU1	290028	Dystrophia myotonica WD repeat-containing protein	Q09019	100	8	0	0	3	10	488	495	0.2	26.9	RSLSRSNS	RSLSRSNS	True
1683081	NNTDFSRVSAKPPPGD	orf1ab polyprotein [Severe acute respiratory syndrome coronavirus 2]	YP_009724389	Severe acute respiratory syndrome coronavirus 2	2697049	DnaJ homolog subfamily C member 14	Q6Y2X3	69.23	13	2	1	3	13	181	193	0.19	26.9	TDFSRVSAKPP	SDFSRVSSGKKPP	True
1683173	NPIQLSSYSLFDMSKF	orf1ab polyprotein [Severe acute respiratory syndrome coronavirus 2]	YP_009724389	Severe acute respiratory syndrome coronavirus 2	2697049	Eukaryotic translation initiation factor 4E	P06730	55.56	18	1	1	1	11	77	94	0.17	26.9	NPIQLSSYSLF	NHIQLSSNLMPGCDYSLF	True
1683174	NPITFHLDGEVITFDN	orf1ab polyprotein [Bat coronavirus RaTG13]	QHR63299	Bat coronavirus RaTG13	2709072	Gamma-butyrobetaine dioxygenase	O75936	64.29	14	4	1	4	16	329	342	0.19	26.9	TFHLDGEVITFDN	TFKMNPGDVITFDN	True
1683284	NQEKYSTIYKLHPSFN	replicase polyprotein 1ab [Human coronavirus 229E]	NP_073549	Human coronavirus 229E	11137	Hexokinase-4	P35557	77.78	9	2	0	7	15	411	419	0.083	28.2	TIYKLHPSF	SVYKLHPSF	True
1683387	NRATRVECTTIVNGVR	orf1ab polyprotein [Severe acute respiratory syndrome coronavirus 2]	YP_009724389	Severe acute respiratory syndrome coronavirus 2	2697049	Zinc finger protein 608	Q9ULD9	66.67	12	4	0	3	14	901	912	0.093	27.8	ATRVECTTIVNG	ASRLECSTLVNG	True
1683447	NRRAAAYSSPLQSYAC	1AB polyprotein [Middle East respiratory syndrome-related coronavirus]	YP_009047202	Middle East respiratory syndrome-related coronavirus	1335626	SH3 and cysteine-rich domain-containing protein 3	Q96MF2	71.43	14	1	1	6	16	151	164	0.043	29.1	AYSSPLQSYAC	AYSSPLYSNQQYAC	True
1683495	NSALVKIQAVVNANAE	spike surface glycoprotein [Human coronavirus OC43]	YP_009555241	Human coronavirus OC43	31631	Dynein axonemal heavy chain 17	Q9UFH2	75	12	3	0	5	16	837	848	0.15	27.4	VKIQAVVNANAE	VKIQAMVAENAE	True
1683668	NSRSTSRTSSRASSAG	nucleocapsid protein [Human coronavirus OC43]	YP_009555245	Human coronavirus OC43	31631	Microtubule-actin cross-linking factor 1, isoforms 1/2/3/4/5	Q9UPN3	69.23	13	4	0	2	14	7314	7326	0.21	26.9	SRSTSRTSSRASS	SRAGSRAGSRASS	True
1683686	NSSRNSTPGSSRGTSP	nucleocapsid phosphoprotein [Severe acute respiratory syndrome coronavirus 2]	YP_009724397	Severe acute respiratory syndrome coronavirus 2	2697049	Testis anion transporter 1	Q96RN1	88.89	9	1	0	1	9	688	696	0.15	27.4	NSSRNSTPG	NSSRNSSPG	True
1683696	NSSVPLLEVYVHLRNW	Membrane protein [Human coronavirus NL63]	YP_003770	Human coronavirus NL63	277944	Testicular spindle-associated protein SHCBP1L	Q9BZQ2	100	8	0	0	3	10	230	237	0.1	27.8	SVPLLEVY	SVPLLEVY	True
1683722	NSTPGSSRGTSPARIA	nucleocapsid protein [Pangolin coronavirus]	QIQ54056	Pangolin coronavirus	2708335	Transport and Golgi organization protein 1 homolog	Q5JRA6	60	15	3	1	1	15	1738	1749	0.22	26.9	NSTPGSSRGTSPARI	NSSSRGSSPTRV	True
1683857	NTGSVVKPVRARAPPG	replicase polyprotein 1ab [Human coronavirus 229E]	NP_073549	Human coronavirus 229E	11137	HEAT repeat-containing protein 4	Q86WZ0	57.14	14	6	0	1	14	942	955	0.14	27.4	NTGSVVKPVRARAP	DTEAVIKPVKPRAP	True
1683860	NTGVYDLSGFTVKPVA	spike glycoprotein [Human coronavirus HKU1]	YP_173238	Human coronavirus HKU1	290028	Tryptophan 5-hydroxylase 2	Q8IWU9	88.89	9	1	0	8	16	271	279	0.095	27.8	SGFTVKPVA	SGFTVRPVA	True
1683891	NTKYYDDSQYYFNKDT	hemagglutinin-esterase [Human coronavirus OC43]	YP_009555240	Human coronavirus OC43	31631	RNA-binding protein 10	P98175	72.73	11	2	1	4	13	589	599	0.083	28.2	YYDDSQYYFN	YYDPNSQYYYN	True
1684107	NVGHYDGRTGELPCAI	orf1ab polyprotein [Human coronavirus HKU1]	YP_173236	Human coronavirus HKU1	290028	Connector enhancer of kinase suppressor of ras 2	Q8WXI2	100	7	0	0	3	9	110	116	0.2	26.9	GHYDGRT	GHYDGRT	True
1684143	NVKDYMSLSEQLRKQI	orf1ab polyprotein (pp1ab) [Severe acute respiratory syndrome-related coronavirus]	NP_828849	SARS coronavirus Tor2	227984	HLA class I histocompatibility antigen, alpha chain F	P30511	72.73	11	3	0	3	13	142	152	0.2	26.9	KDYMSLSEQLR	KDYISLNEDLR	True
1684183	NVMDVNDCFKNDNVVL	replicase polyprotein 1ab [Human coronavirus NL63]	YP_003766	Human coronavirus NL63	277944	Cell division cycle 7-related protein kinase	O00311	68.75	16	4	1	1	15	116	131	0.018	30.3	NVMDVNDCFKNDNVV	NVMGVKYCFRKNDHVV	True
1684194	NVNKGEDIQLLKSAYE	orf1ab polyprotein [Severe acute respiratory syndrome coronavirus 2]	YP_009724389	Severe acute respiratory syndrome coronavirus 2	2697049	Echinoderm microtubule-associated protein-like 1	O00423	88.89	9	1	0	6	14	50	58	0.049	28.6	EDIQLLKSA	DDIQLLKSA	True
1684297	NVTINCQDPAGGALIA	hypothetical protein sars8b [Severe acute respiratory syndrome-related coronavirus]	NP_849177	SARS coronavirus Tor2	227984	Short transient receptor potential channel 5	Q9UL62	66.67	18	4	2	1	16	60	77	0.12	27.8	NVTINCQDPAGGALIA	NVNINCMDPLGRSALLIA	True
1684572	NYTVCDDCNGYTDNIF	Spike protein [Human coronavirus NL63]	YP_003767	Human coronavirus NL63	277944	Neuroendocrine convertase 1	P29120	70	10	3	0	7	16	318	327	0.071	28.2	DCNGYTDNIF	DCDGYTDSIY	True
1684580	NYVAKRVLGVQTQTVD	orf1ab polyprotein [Human coronavirus HKU1]	YP_173236	Human coronavirus HKU1	290028	Putative golgin subfamily A member 8I	A6NC78	81.82	11	2	0	4	14	127	137	0.055	28.6	AKRVLGVQTQT	AKRVLEVQIQT	True
1684730	PARMASGGGETALALL	nucleocapsid protein	NP_828858	SARS coronavirus Tor2	227984	Protocadherin-10	Q9P2E7	66.67	15	3	1	1	15	702	714	0.18	26.9	PARMASGGGETALAL	PSRSGGGETSLDL	True
1685315	PGSLNFKKVETLNFQM	nucleocapsid phosphoprotein 2 [Human coronavirus HKU1]	YP_173243	Human coronavirus HKU1	290028	Probable E3 ubiquitin-protein ligase HECTD4	Q9Y4D8	55	20	4	2	1	16	721	739	0.2	26.9	PGSLNFKKVETLNFQM	PPSLNFKVEGDTVTFSFEM	True
1685447	PIDLVPTQPLPNASFD	orf1ab polyprotein (pp1ab) [Severe acute respiratory syndrome-related coronavirus]	NP_828849	SARS coronavirus Tor2	227984	pre-rRNA 2'-O-ribose RNA methyltransferase FTSJ3	Q8IY81	72.73	11	3	0	2	12	75	85	0.11	27.8	IDLVPTQPLPN	VDLVPIKPLPN	True
1685522	PINATDRSHYYVDSVT	1AB polyprotein [Middle East respiratory syndrome-related coronavirus]	YP_009047202	Middle East respiratory syndrome-related coronavirus	1335626	Protein-L-isoaspartate(D-aspartate) O-methyltransferase	P22061	62.5	16	1	1	4	14	34	49	0.019	29.9	ATDRSHYYVDS	ATDRSHYAKCNPYMDS	True
1685684	PKKVKPCIEEVTTTLE	ORF1a polyprotein [Pangolin coronavirus]	QIQ54046	Pangolin coronavirus	2708335	HEAT repeat-containing protein 1	Q9H583	80	10	2	0	7	16	1717	1726	0.13	27.4	CIEEVTTTLE	CIAEVTSTLE	True
1685732	PKSILSPLYAFPSEAA	ORF1a polyprotein [Pangolin coronavirus]	QIQ54046	Pangolin coronavirus	2708335	tRNA (adenine(58)-N(1))-methyltransferase non-catalytic subunit TRM6	Q9UJA5	75	12	3	0	1	12	247	258	0.13	27.4	PKSILSPLYAFP	PKSFLSGLYEFP	True
1685985	PLTKKNYSELDDEEPM	hypothetical protein sars6	NP_828856	SARS coronavirus Tor2	227984	MAP6 domain-containing protein 1	Q9H9H5	66.67	15	5	0	1	15	27	41	0.1	27.8	PLTKKNYSELDDEEP	PLTLHGYSDLDSEEP	True
1686245	PPILSESQISGYTTAA	spike glycoprotein [Human coronavirus HKU1]	YP_173238	Human coronavirus HKU1	290028	Chloride anion exchanger	P40879	84.62	13	2	0	4	16	205	217	0.003	32.5	LSESQISGYTTAA	LSESLISGFTTAA	True
1686309	PQADTDWKFYDAQPCS	ORF1ab polyprotein [Pangolin coronavirus]	QIQ54047	Pangolin coronavirus	2708335	Protocadherin gamma-A10	Q9Y5H3	60	15	4	1	1	13	812	826	0.19	26.9	PQADTDWKFYDAQ	PQAPPNTDWRFSQAQ	True
1686310	PQADVEWKFYDAQPCS	orf1ab polyprotein [Severe acute respiratory syndrome coronavirus 2]	YP_009724389	Severe acute respiratory syndrome coronavirus 2	2697049	Short transient receptor potential channel 7	Q9HCX4	100	7	0	0	3	9	683	689	0.11	27.8	ADVEWKF	ADVEWKF	True
1686470	PRRNVATLQAENVTGL	orf1ab polyprotein [Severe acute respiratory syndrome coronavirus 2]	YP_009724389	Severe acute respiratory syndrome coronavirus 2	2697049	Transcriptional activator GLI3	P10071	60	15	6	0	2	16	54	68	0.21	26.9	RRNVATLQAENVTGL	RRNAITMQPQNVQGL	True
1686549	PSFVAYETARQEYENA	replicase polyprotein 1ab [Human coronavirus 229E]	NP_073549	Human coronavirus 229E	11137	Structural maintenance of chromosomes protein 5	Q8IY18	72.73	11	3	0	4	14	273	283	0.12	27.4	VAYETARQEYE	VEYENVRQEYE	True
1686638	PSSSGTSTPKKPNKPL	Nucleocapsid protein [Human coronavirus NL63]	YP_003771	Human coronavirus NL63	277944	Voltage-dependent P/Q-type calcium channel subunit alpha-1A	O00555	72.73	11	3	0	1	11	2272	2282	0.11	27.8	PSSSGTSTPKK	STSGTSTPRRG	True
1686653	PSTVWEDGDYYRKQLS	spike protein [Middle East respiratory syndrome-related coronavirus]	YP_009047204	Middle East respiratory syndrome-related coronavirus	1335626	Espin	B1AK53	66.67	15	0	2	1	15	514	523	0.2	26.9	PSTVWEDGDYYRKQL	PSTGDYYRQL	True
1686671	PSYIAYENARQAYEDA	replicase polyprotein 1ab [Human coronavirus NL63]	YP_003766	Human coronavirus NL63	277944	Structural maintenance of chromosomes protein 5	Q8IY18	70	10	3	0	6	15	275	284	0.19	26.9	YENARQAYED	YENVRQEYEE	True
1686963	PVKIDNASPASTVHAT	hypothetical protein sars3a	NP_828852	SARS coronavirus Tor2	227984	Dynein axonemal heavy chain 5	Q8TE73	76.92	13	2	1	1	13	2379	2390	0.18	26.9	PVKIDNASPASTV	PHNIDNASPATV	True
1687064	PVVPDTVEVPPQVVKL	1AB polyprotein [Middle East respiratory syndrome-related coronavirus]	YP_009047202	Middle East respiratory syndrome-related coronavirus	1335626	Proto-oncogene tyrosine-protein kinase ROS	P08922	75	12	0	1	4	12	208	219	0.19	26.9	PDTVEVPPQ	PDTVEVSWDPPQ	True
1687165	PYNVSLSKFNSCKSDI	hemagglutinin-esterase glycoprotein [Human coronavirus HKU1]	YP_173237	Human coronavirus HKU1	290028	Zinc finger homeobox protein 4	Q86UP3	66.67	15	5	0	1	15	257	271	0.14	27.4	PYNVSLSKFNSCKSD	PNNVDLSKFDGCVSD	True
1687192	PYVCNAPGCDVNDVTK	ORF1ab polyprotein [Human coronavirus OC43]	YP_009555238	Human coronavirus OC43	31631	Cyclic AMP-dependent transcription factor ATF-7	P17544	88.89	9	1	0	1	9	6	14	0.011	30.8	PYVCNAPGC	PFVCNAPGC	True
1687196	PYVCNASGCGVSDVKK	replicase polyprotein 1ab [Human coronavirus NL63]	YP_003766	Human coronavirus NL63	277944	Cyclic AMP-dependent transcription factor ATF-7	P17544	80	10	2	0	1	10	6	15	0.029	29.5	PYVCNASGCG	PFVCNAPGCG	True
1687361	QAWRFPCAGRKVNFNE	orf1ab polyprotein [Human coronavirus HKU1]	YP_173236	Human coronavirus HKU1	290028	Coiled-coil and C2 domain-containing protein 1B	Q5T0F9	88.89	9	1	0	8	16	430	438	0.22	26.9	AGRKVNFNE	AGRKVNFAE	True
1687408	QCYYNNSNNGKIVYAI	ORF1ab polyprotein [Human coronavirus OC43]	YP_009555238	Human coronavirus OC43	31631	Lipopolysaccharide-responsive and beige-like anchor protein	P50851	55	20	4	2	2	16	874	893	0.057	28.6	CYYNNSNNGKIVYAI	CYFNPKNSDEQKITEMVYAI	True
1687467	QDLNGKWYDFGDYVIA	ORF1ab polyprotein [Human coronavirus OC43]	YP_009555238	Human coronavirus OC43	31631	Ubiquitin carboxyl-terminal hydrolase 20	Q9Y2K6	66.67	12	3	1	4	14	653	664	0.13	27.4	NGKWYDFGDYV	NGQWYEFDDQYV	True
1687548	QEFAQNLPKYVKPNFD	Spike protein [Human coronavirus NL63]	YP_003767	Human coronavirus NL63	277944	Leucine-rich repeat transmembrane protein FLRT3	Q9NZU0	81.82	11	2	0	2	12	97	107	0.027	29.5	EFAQNLPKYVK	EFPTNLPKYVK	True
1687648	QFCDAMRNAGIVGVLT	orf1ab polyprotein [Severe acute respiratory syndrome coronavirus 2]	YP_009724389	Severe acute respiratory syndrome coronavirus 2	2697049	Ragulator complex protein LAMTOR5	O43504	66.67	12	4	0	4	15	11	22	0.2	26.9	DAMRNAGIVGVL	DTMKNPSIVGVL	True
1687659	QFDNLSSEDLKAVRSS	ORF1ab polyprotein [Human coronavirus OC43]	YP_009555238	Human coronavirus OC43	31631	Diamine oxidase [copper-containing]	P19801	57.14	14	6	0	2	15	33	46	0.22	26.9	FDNLSSEDLKAVRS	FSDLSNQELKAVHS	True
1688011	QINSTYVDLKLLNRFE	Spike protein [Human coronavirus NL63]	YP_003767	Human coronavirus NL63	277944	Protein ELFN1	P0C7U0	44.44	27	3	1	1	15	57	83	0.026	29.5	QINSTYVDLKLLNRF	QINSTIVDLRLNENRIRSVQYASLSRF	True
1688073	QKAYLDFVNAGGAPLT	1AB polyprotein [Middle East respiratory syndrome-related coronavirus]	YP_009047202	Middle East respiratory syndrome-related coronavirus	1335626	Kelch-like protein 42	Q9P2K6	88.89	9	1	0	5	13	66	74	0.082	28.2	LDFVNAGGA	LDFINAGGA	True
1688089	QKELLAYYNMLVNCFK	ORF1ab polyprotein [Human coronavirus OC43]	YP_009555238	Human coronavirus OC43	31631	Rhophilin-1	Q8TCX5	71.43	14	1	2	3	15	166	177	0.22	26.9	ELLAYYNMLVNCF	ELLTAYYNQLCF	True
1688212	QLDYSIDVIDNEIIVK	replicase polyprotein 1ab [Human coronavirus 229E]	NP_073549	Human coronavirus 229E	11137	Dihydropteridine reductase	P09417	52.94	17	3	1	5	16	39	55	0.042	29.1	SIDVIDNEIIVK	SVDVVENEEASASIIVK	True
1688565	QNVLYENQKQIANQFN	E2 glycoprotein precursor	NP_828851	SARS coronavirus Tor2	227984	Pyridine nucleotide-disulfide oxidoreductase domain-containing protein 2	Q8N2H3	90	10	0	1	6	15	143	151	0.033	29.5	ENQKQIANQF	ENQKQIAQF	True
1688785	QQSIIGAMTAVNESRY	Spike protein [Human coronavirus NL63]	YP_003767	Human coronavirus NL63	277944	Monocarboxylate transporter 9	Q7RTY1	88.89	9	1	0	3	11	347	355	0.13	27.4	SIIGAMTAV	SIIGIMTAV	True
1688841	QRLDVLEQDAQIDRLI	spike protein [Middle East respiratory syndrome-related coronavirus]	YP_009047204	Middle East respiratory syndrome-related coronavirus	1335626	Rab effector Noc2	Q9UNE2	64.71	17	3	2	1	16	63	77	0.07	28.2	QRLDVLEQDAQIDRLI	ERLDVLEQQRIGRLV	True
1688957	QSKSPSSSGTSTPKKP	Nucleocapsid protein [Human coronavirus NL63]	YP_003771	Human coronavirus NL63	277944	Voltage-dependent P/Q-type calcium channel subunit alpha-1A	O00555	72.73	11	3	0	5	15	2272	2282	0.11	27.8	PSSSGTSTPKK	STSGTSTPRRG	True
1689004	QSRGRGESKPQSRNPS	nucleocapsid protein [Human coronavirus 229E]	NP_073556	Human coronavirus 229E	11137	Sodium/potassium-transporting ATPase subunit alpha-4	Q13733	80	10	2	0	6	15	228	237	0.18	26.9	GESKPQSRNP	GESEPQSRSP	True
1689085	QTCTPNVTINCQDPAG	hypothetical protein sars8b [Severe acute respiratory syndrome-related coronavirus]	NP_849177	SARS coronavirus Tor2	227984	Phosphatidylinositol-glycan-specific phospholipase D	P80108	70	10	3	0	4	13	499	508	0.051	28.6	TPNVTINCQD	SPNITISCQD	True
1689188	QTTPGSGVPVVDSYYS	orf1ab polyprotein [Severe acute respiratory syndrome coronavirus 2]	YP_009724389	Severe acute respiratory syndrome coronavirus 2	2697049	Peptidyl-glycine alpha-amidating monooxygenase	P19021	100	8	0	0	4	11	860	867	0.2	26.9	PGSGVPVV	PGSGVPVV	True
1689191	QTVATALNKIQDVVNQ	surface glycoprotein [Human coronavirus 229E]	NP_073551	Human coronavirus 229E	11137	cGMP-dependent protein kinase 2	Q13237	44.44	27	3	1	1	15	61	87	0.028	29.5	QTVATALNKIQDVVN	QTVAIAELTEELQNKCIQLNKLQDVVH	True
1689202	QTVKPGNFNQDFYDFV	ORF1ab polyprotein [Human coronavirus OC43]	YP_009555238	Human coronavirus OC43	31631	FXYD domain-containing ion transport regulator 5	Q96DB9	52.94	17	5	1	1	14	122	138	0.15	27.4	QTVKPGNFNQDFYD	QTLKPSGFHEDDPFFYD	True
1689239	QVDLVISDMYDPTTKN	1AB polyprotein [Middle East respiratory syndrome-related coronavirus]	YP_009047202	Middle East respiratory syndrome-related coronavirus	1335626	DNA polymerase epsilon subunit 2	P56282	71.43	14	3	1	4	16	478	491	0.036	29.1	LVISDMYDPTTKN	LVIADKYDPFTTTN	True
1689393	QWLPAGTILVDNDLYP	ORF1ab polyprotein [Human coronavirus OC43]	YP_009555238	Human coronavirus OC43	31631	Serine/threonine-protein phosphatase with EF-hands 1	O14829	75	12	2	1	2	13	270	280	0.081	28.2	WLPAGTILVDND	WLPIGTIVDNE	True
1689417	QXYSTLQGPPGTGKSH	ORF1ab polyprotein [Pangolin coronavirus]	QIQ54047	Pangolin coronavirus	2708335	NFX1-type zinc finger-containing protein 1	Q9P2E3	88.89	9	1	0	7	15	618	626	0.077	28.2	QGPPGTGKS	QGPPGTGKT	True
1689508	QYYFNKDTGVIYGLNS	hemagglutinin-esterase [Human coronavirus OC43]	YP_009555240	Human coronavirus OC43	31631	Heat shock 70 kDa protein 1B	P0DMV9	55	20	2	1	3	15	149	168	0.072	28.2	YFNKDTGVIYGLN	YFNDSQRQATKDAGVIAGLN	True
1689770	RDAQVVQLPVKDYVQT	orf1ab polyprotein [Human coronavirus HKU1]	YP_173236	Human coronavirus HKU1	290028	Protein lifeguard 2	Q9BWQ8	62.5	16	1	1	5	15	120	135	0.13	27.4	VVQLPVKDYVQ	VVALFTFCDPVKDYVQ	True
1689816	RDKAVARKLERMADLA	orf1ab polyprotein [Human coronavirus HKU1]	YP_173236	Human coronavirus HKU1	290028	Ryanodine receptor 2	Q92736	80	10	2	0	1	10	4602	4611	0.22	26.9	RDKAVARKLE	REKEVARKLE	True
1689831	RDLLDTASALYREAL	Capsid protein	Q76R61	Hepatitis B virus	10407	Adhesion G protein-coupled receptor F5	Q8IZF2	72.73	11	3	0	2	12	185	195	0.032	29.1	DLLDTASALYR	DLMNTSSALYR	True
1690151	RGEDIQLLKSAYENFN	orf1ab polyprotein [Bat coronavirus RaTG13]	QHR63299	Bat coronavirus RaTG13	2709072	Echinoderm microtubule-associated protein-like 1	O00423	88.89	9	1	0	3	11	50	58	0.054	28.6	EDIQLLKSA	DDIQLLKSA	True
1690495	RKGKHERDLLIKAYNT	replicase polyprotein 1ab [Human coronavirus 229E]	NP_073549	Human coronavirus 229E	11137	Chromodomain-helicase-DNA-binding protein 6	Q8TD26	88.89	9	1	0	3	11	1578	1586	0.026	29.5	GKHERDLLI	GKHDRDLLI	True
1690497	RKGMGTNLSVPNPLG	Large envelope protein	Q4R1R8	Hepatitis B virus	10407	Intersectin-2	Q9NZM3	64.29	14	3	1	3	14	118	131	0.18	26.9	GMGTNLSVPNPL	GMGSMPNLSIPQPL	True
1690836	RMGSGFCVDYNSPSSS	spike glycoprotein [Human coronavirus HKU1]	YP_173238	Human coronavirus HKU1	290028	Olfactory receptor 1G1	P47890	61.54	13	5	0	3	15	253	265	0.084	28.2	GSGFCVDYNSPSS	GTSFCVDFSSPST	True
1690891	RNIKPVPEIKILNNLG	orf1ab polyprotein (pp1ab) [Severe acute respiratory syndrome-related coronavirus]	NP_828849	SARS coronavirus Tor2	227984	U3 small nucleolar ribonucleoprotein protein MPP10	O00566	72.73	11	3	0	5	15	520	530	0.15	27.4	PVPEIKILNNL	PVPEIKVVSNL	True
1690892	RNIKPVPEVKILNNLG	orf1ab polyprotein [Severe acute respiratory syndrome coronavirus 2]	YP_009724389	Severe acute respiratory syndrome coronavirus 2	2697049	Bile salt export pump	O95342	88.89	9	1	0	7	15	433	441	0.053	28.6	PEVKILNNL	PEVKILNDL	True
1691054	RQATQYLVQQESSFVM	ORF1a polyprotein [Pangolin coronavirus]	QIQ54046	Pangolin coronavirus	2708335	Ras-specific guanine nucleotide-releasing factor 1	Q13972	64.71	17	2	2	2	16	1241	1255	0.089	27.8	QATQYLVQQESSFVM	QAKVTQYLLDQSFVM	True
1691135	RQVIQDVKDGTVTFNL	4a protein [Human coronavirus 229E]	NP_073552	Human coronavirus 229E	11137	Probable tRNA (uracil-O(2)-)-methyltransferase	Q8IYL2	66.67	12	4	0	3	14	204	215	0.098	27.8	VIQDVKDGTVTF	VVQDVLNGTITF	True
1691186	RRKNSEPEIPHFNQKL	nucleocapsid protein [Human coronavirus 229E]	NP_073556	Human coronavirus 229E	11137	Xanthine dehydrogenase/oxidase	P47989	61.11	18	5	1	1	16	943	960	0.026	29.5	RRKNSEPEIPHFNQKL	RRKNLYKEGDLTHFNQKL	True
1691307	RSGNSTRGTSPGPSGI	nucleoprotein [Middle East respiratory syndrome-related coronavirus]	YP_009047211	Middle East respiratory syndrome-related coronavirus	1335626	Casein kinase I isoform gamma-3	Q9Y6M4	56.25	16	7	0	1	16	21	36	0.061	28.6	RSGNSTRGTSPGPSGI	RSGHNTRGTGSSSSGV	True
1691371	RSRNSSRNSTPGSSRG	nucleocapsid phosphoprotein [Severe acute respiratory syndrome coronavirus 2]	YP_009724397	Severe acute respiratory syndrome coronavirus 2	2697049	Testis anion transporter 1	Q96RN1	88.89	9	1	0	4	12	688	696	0.17	26.9	NSSRNSTPG	NSSRNSSPG	True
1691380	RSSSRSRGNSRNSTPG	nucleocapsid protein	NP_828858	SARS coronavirus Tor2	227984	Guanine nucleotide exchange factor DBS	O15068	81.82	11	2	0	2	12	973	983	0.06	28.6	SSSRSRGNSRN	STSPSRGNSRN	True
1691394	RSTSRTSSRASSAGSR	nucleocapsid protein [Human coronavirus OC43]	YP_009555245	Human coronavirus OC43	31631	Microtubule-actin cross-linking factor 1, isoforms 1/2/3/4/5	Q9UPN3	64.71	17	5	1	1	16	7307	7323	0.083	28.2	RSTSRTSSRASSAGSR	KSASRPGSRAGSRAGSR	True
1691438	RTDSLCSSHYWSPQGN	orf1ab polyprotein [Human coronavirus HKU1]	YP_173236	Human coronavirus HKU1	290028	Ubiquitin carboxyl-terminal hydrolase 24	Q9UPU5	70	10	3	0	7	16	2536	2545	0.13	27.4	SSHYWSPQGN	SEHYWTPQSN	True
1691617	RVFPYDMDSGVSSFSE	1AB polyprotein [Middle East respiratory syndrome-related coronavirus]	YP_009047202	Middle East respiratory syndrome-related coronavirus	1335626	Histone-lysine N-methyltransferase, H3 lysine-36 specific	Q96L73	69.23	13	3	1	1	13	1811	1822	0.057	28.6	RVFPYDMDSGVSS	RVFPYMEGDVSS	True
1691637	RVIRRERCDMTFPCVS	replicase polyprotein 1ab [Human coronavirus NL63]	YP_003766	Human coronavirus NL63	277944	Zinc finger protein 597	Q96LX8	100	7	0	0	8	14	346	352	0.031	29.5	CDMTFPC	CDMTFPC	True
1691649	RVKNTKLYVNKTLYSE	spike glycoprotein [Human coronavirus HKU1]	YP_173238	Human coronavirus HKU1	290028	Katanin-interacting protein	O60303	72.73	11	3	0	3	13	588	598	0.21	26.9	KNTKLYVNKTL	KNVKLYVNRNL	True
1691734	RVTVPKDHPHLGKFLE	nucleocapsid protein [Human coronavirus 229E]	NP_073556	Human coronavirus 229E	11137	Ryanodine receptor 3	Q15413	88.89	9	1	0	2	10	1245	1253	0.031	29.5	VTVPKDHPH	VNVPKDHPH	True
1691753	RVVTTFDSEYCRHGTC	orf1ab polyprotein [Severe acute respiratory syndrome coronavirus 2]	YP_009724389	Severe acute respiratory syndrome coronavirus 2	2697049	Retrotransposon-derived protein PEG10	Q86TG7	100	7	0	0	6	12	465	471	0.083	28.2	FDSEYCR	FDSEYCR	True
1691861	RYNFDITESKYSCKEV	replicase polyprotein 1ab [Human coronavirus 229E]	NP_073549	Human coronavirus 229E	11137	Protein Lines homolog 1	Q8NG48	88.89	9	1	0	3	11	544	552	0.16	26.9	NFDITESKY	NFDATESKY	True
1691942	SADASTFLNRVCGVSA	orf1ab polyprotein (pp1ab) [Severe acute respiratory syndrome-related coronavirus]	NP_828849	SARS coronavirus Tor2	227984	Procollagen-lysine,2-oxoglutarate 5-dioxygenase 1	Q02809	64.71	17	0	2	3	14	658	673	0.14	27.4	DASTFLNRVCGV	DASTFTINIALNRVGV	True
1692347	SCSSNCKHSVAQLVSY	1AB polyprotein [Middle East respiratory syndrome-related coronavirus]	YP_009047202	Middle East respiratory syndrome-related coronavirus	1335626	ATP-binding cassette sub-family A member 13	Q86UQ4	69.23	13	1	1	3	15	611	620	0.12	27.4	SSNCKHSVAQLVS	SSDCKHQLVS	True
1692433	SDFNNGIFSRVKNTKL	spike glycoprotein [Human coronavirus HKU1]	YP_173238	Human coronavirus HKU1	290028	Cytochrome P450 4A11	Q02928	69.23	13	4	0	1	13	222	234	0.086	27.8	SDFNNGIFSRVKN	SDLNNLVFSRVRN	True
1692621	SDVENPHLMGWDYPKC	orf1ab polyprotein [Severe acute respiratory syndrome coronavirus 2]	YP_009724389	Severe acute respiratory syndrome coronavirus 2	2697049	Bromodomain and WD repeat-containing protein 3	Q6RI45	85.71	7	1	0	7	13	1796	1802	0.14	27.4	HLMGWDY	HLMGWNY	True
1692644	SDVSSRDPTTQEAIPT	nucleocapsid phosphoprotein [Human coronavirus HKU1]	YP_173242	Human coronavirus HKU1	290028	Taste receptor type 2 member 3	Q9NYW6	90	10	0	1	4	13	220	228	0.2	26.9	SSRDPTTQEA	SSRDPTTEA	True
1692692	SEAVEDTIDGVVEDTI	orf1ab polyprotein [Human coronavirus HKU1]	YP_173236	Human coronavirus HKU1	290028	Ryanodine receptor 2	Q92736	81.82	11	1	1	7	16	2107	2117	0.15	27.4	TIDGVVEDTI	TINGVSVEDTI	True
1692767	SEKISVMDKLDTGAQK	replicase polyprotein 1ab [Human coronavirus NL63]	YP_003766	Human coronavirus NL63	277944	2-aminoethanethiol dioxygenase	Q96SZ5	72.73	11	3	0	3	13	129	139	0.19	26.9	KISVMDKLDTG	RISCMDKLDAG	True
1692815	SEQLRKQIRSAAKKNN	orf1ab polyprotein [Severe acute respiratory syndrome coronavirus 2]	YP_009724389	Severe acute respiratory syndrome coronavirus 2	2697049	Guanine nucleotide-binding protein G(I)/G(S)/G(T) subunit beta-2	P62879	80	10	2	0	2	11	12	21	0.079	28.2	EQLRKQIRSA	EQLRNQIRDA	True
1692887	SFCDNINAILTEVNEL	spike surface glycoprotein [Human coronavirus OC43]	YP_009555241	Human coronavirus OC43	31631	PHD finger protein 24	Q9UPV7	72.73	11	3	0	2	12	187	197	0.12	27.4	FCDNINAILTE	YCDNINLLLTE	True
1693128	SFVSMPSYIAYENARQ	replicase polyprotein 1ab [Human coronavirus NL63]	YP_003766	Human coronavirus NL63	277944	Cadherin-18	Q13634	64.29	14	3	1	4	15	384	397	0.17	26.9	SMPSYIAYENAR	SMPSYLMEVYENAK	True
1693177	SGCMLRACIKTAQADT	NS3 protein [Middle East respiratory syndrome-related coronavirus]	YP_009047205	Middle East respiratory syndrome-related coronavirus	1335626	Synergin gamma	Q9UMZ2	69.23	13	4	0	1	13	1231	1243	0.089	27.8	SGCMLRACIKTAQ	SSCMLRPGIKNAQ	True
1693357	SGRSASNSRPGSRSQS	nucleocapsid phosphoprotein [Human coronavirus HKU1]	YP_173242	Human coronavirus HKU1	290028	Fibrous sheath-interacting protein 1	Q8NA03	83.33	12	0	1	5	14	15	26	0.15	27.4	ASNSRPGSRS	ASNSRIRPGSRS	True
1693556	SHVNGDWFLFGDSRSD	hemagglutinin-esterase [Human coronavirus OC43]	YP_009555240	Human coronavirus OC43	31631	Ubiquitin carboxyl-terminal hydrolase 38	Q8NB14	77.78	9	2	0	6	14	912	920	0.064	28.2	DWFLFGDSR	EWFLFNDSR	True
1693576	SIAIKVTEYSWNKKLY	replicase polyprotein 1ab [Human coronavirus 229E]	NP_073549	Human coronavirus 229E	11137	NAD-dependent malic enzyme, mitochondrial	P23368	66.67	15	0	1	2	16	526	535	0.028	29.5	IAIKVTEYSWNKKLY	IAIKVTEYLY	True
1693597	SIDVIDNEIIVKPNIS	replicase polyprotein 1ab [Human coronavirus 229E]	NP_073549	Human coronavirus 229E	11137	Dihydropteridine reductase	P09417	52.94	17	3	1	1	12	39	55	0.042	29.1	SIDVIDNEIIVK	SVDVVENEEASASIIVK	True
1693841	SKCQITAVEGTKKLAA	ORF1ab polyprotein [Human coronavirus OC43]	YP_009555238	Human coronavirus OC43	31631	Intermembrane lipid transfer protein VPS13A	Q96RL7	72.73	11	3	0	3	13	1979	1989	0.14	27.4	CQITAVEGTKK	CQIDTVEGSKK	True
1693909	SKGSLEPRHFNSITKI	orf1ab polyprotein [Human coronavirus HKU1]	YP_173236	Human coronavirus HKU1	290028	Neuronal PAS domain-containing protein 2	Q99743	76.92	13	1	2	2	12	382	394	0.19	26.9	KGSLEPRHFNS	KGSSLEPRQHFNT	True
1694298	SLKLSDNNCYLNAVIM	1AB polyprotein [Middle East respiratory syndrome-related coronavirus]	YP_009047202	Middle East respiratory syndrome-related coronavirus	1335626	Kelch-like protein 36	Q8N4N3	66.67	12	4	0	2	13	309	320	0.19	26.9	LKLSDNNCYLNA	LELSDDTCYLDA	True
1694323	SLLLLYKTFGRKLHL	DNA-directed DNA polymerase	A0A161J4U8	Hepatitis B virus	10407	Heterogeneous nuclear ribonucleoprotein U-like protein 2	Q1KMD3	80	10	2	0	3	12	549	558	0.074	28.2	LLLYKTFGRK	LLLFKTFSRK	True
1694620	SMKGTGVFVQDPAPID	replicase polyprotein 1ab [Human coronavirus NL63]	YP_003766	Human coronavirus NL63	277944	Mitogen-activated protein kinase-binding protein 1	O60336	69.23	13	2	1	6	16	939	951	0.1	27.8	GVFVQDPAPID	GVFAQDLEPAPIE	True
1694647	SMPSYIAYENARQAYE	replicase polyprotein 1ab [Human coronavirus NL63]	YP_003766	Human coronavirus NL63	277944	Cadherin-18	Q13634	64.29	14	3	1	1	12	384	397	0.21	26.9	SMPSYIAYENAR	SMPSYLMEVYENAK	True
1694877	SNSSILSLCAFSVDPK	ORF1ab polyprotein [Human coronavirus OC43]	YP_009555238	Human coronavirus OC43	31631	Alpha-1D adrenergic receptor	P25100	81.82	11	2	0	4	14	183	193	0.034	29.5	SILSLCAFSVD	SILSLCTISVD	True
1695133	SQGSRSGNSTRGTSPG	nucleoprotein [Middle East respiratory syndrome-related coronavirus]	YP_009047211	Middle East respiratory syndrome-related coronavirus	1335626	Ral GTPase-activating protein subunit alpha-1	Q6GYQ0	68.75	16	1	2	5	16	848	863	0.099	27.8	RSGNSTRGTSPG	RSGNASTMTRRGSSPG	True
1695147	SQISGYTTAATVAAMF	spike glycoprotein [Human coronavirus HKU1]	YP_173238	Human coronavirus HKU1	290028	Chloride anion exchanger	P40879	75	12	3	0	1	12	208	219	0.18	26.9	SQISGYTTAATV	SLISGFTTAAAV	True
1695215	SQSRSQSRGRGESKPQ	nucleocapsid protein [Human coronavirus 229E]	NP_073556	Human coronavirus 229E	11137	Chloride channel protein 1	P35523	60	20	2	2	2	16	3	21	0.17	26.9	QSRSQSRGRGESKPQ	QSRSQQRGGEQSWWGSDPQ	True
1695548	SSGTYEGNSPFHPLAD	ORF7a protein [Severe acute respiratory syndrome coronavirus 2]	YP_009724395	Severe acute respiratory syndrome coronavirus 2	2697049	Membrane-associated guanylate kinase, WW and PDZ domain-containing protein 3	Q5TCQ9	43.48	23	2	1	2	13	180	202	0.084	28.2	SGTYEGNSPFHP	SGTYDGNFYGTPKPPAEPSPFQP	True
1695587	SSIYKLHPAFNVSDAY	replicase polyprotein 1ab [Human coronavirus NL63]	YP_003766	Human coronavirus NL63	277944	Hexokinase-4	P35557	77.78	9	2	0	2	10	411	419	0.11	27.8	SIYKLHPAF	SVYKLHPSF	True
1695727	SSSAVNMQQIYLINKF	ORF1ab polyprotein [Human coronavirus OC43]	YP_009555238	Human coronavirus OC43	31631	Tubulointerstitial nephritis antigen-like	Q9GZM7	63.64	11	4	0	1	11	184	194	0.21	26.9	SSSAVNMQQIY	SSSVMNMHEIY	True
1695817	SSYAKPEEKLSAYDLA	replicase polyprotein 1ab [Human coronavirus 229E]	NP_073549	Human coronavirus 229E	11137	Modulator of apoptosis 1	Q96BY2	69.23	13	4	0	1	13	256	268	0.16	27.4	SSYAKPEEKLSAY	TTYQKDEEKLSAY	True
1695974	STIYKLHPSFNVSDAY	replicase polyprotein 1ab [Human coronavirus 229E]	NP_073549	Human coronavirus 229E	11137	Hexokinase-4	P35557	77.78	9	2	0	2	10	411	419	0.083	28.2	TIYKLHPSF	SVYKLHPSF	True
1696045	STPAQNAGYWRRQDRK	nucleoprotein [Middle East respiratory syndrome-related coronavirus]	YP_009047211	Middle East respiratory syndrome-related coronavirus	1335626	Interleukin-1 receptor accessory protein	Q9NPH3	55	20	3	2	1	15	59	77	0.12	27.8	STPAQNAGYWRRQDR	STAHSAGLTLIWYWTRQDR	True
1696059	STPSDVSSRDPTTQEA	nucleocapsid phosphoprotein [Human coronavirus HKU1]	YP_173242	Human coronavirus HKU1	290028	Taste receptor type 2 member 3	Q9NYW6	90	10	0	1	7	16	220	228	0.2	26.9	SSRDPTTQEA	SSRDPTTEA	True
1696092	STSDLSVAFDKLAQLL	orf1ab polyprotein [Human coronavirus HKU1]	YP_173236	Human coronavirus HKU1	290028	Ankyrin repeat and LEM domain-containing protein 2	Q86XL3	80	10	2	0	3	12	730	739	0.2	26.9	SDLSVAFDKL	SDLTVEFDKL	True
1696258	SVDPKKTYLDFIQQGG	ORF1ab polyprotein [Human coronavirus OC43]	YP_009555238	Human coronavirus OC43	31631	Protein transport protein Sec23B	Q15437	87.5	8	1	0	7	14	3	10	0.06	28.6	TYLDFIQQ	TYLEFIQQ	True
1696289	SVEYPIIGDELRVNSA	orf1ab polyprotein (pp1ab) [Severe acute respiratory syndrome-related coronavirus]	NP_828849	SARS coronavirus Tor2	227984	Dynein axonemal heavy chain 11	Q96DT5	81.82	11	2	0	2	12	780	790	0.015	30.3	VEYPIIGDELR	VEYPLIEDELR	True
1696397	SVLETFQNNVVNYQHI	ORF1ab polyprotein [Human coronavirus OC43]	YP_009555238	Human coronavirus OC43	31631	Aminopeptidase B	Q9H4A4	47.62	21	3	2	4	16	624	644	0.14	27.4	ETFQNNVVNYQHI	ETFASTASQLHSNVVNYVQQI	True
1696479	SVPLLEVYVHLRNWNF	Membrane protein [Human coronavirus NL63]	YP_003770	Human coronavirus NL63	277944	Testicular spindle-associated protein SHCBP1L	Q9BZQ2	100	8	0	0	1	8	230	237	0.087	27.8	SVPLLEVY	SVPLLEVY	True
1696540	SVSSPDAVTTYNGYLT	orf1ab polyprotein (pp1ab) [Severe acute respiratory syndrome-related coronavirus]	NP_828849	SARS coronavirus Tor2	227984	Probable ATP-dependent RNA helicase DDX28	Q9NUL7	88.89	9	1	0	2	10	344	352	0.14	27.4	VSSPDAVTT	VASPDAVTT	True
1696543	SVSTSDLGSLIDCNAA	1AB polyprotein [Middle East respiratory syndrome-related coronavirus]	YP_009047202	Middle East respiratory syndrome-related coronavirus	1335626	Endogenous retrovirus group K member 7 Gag polyprotein	P63130	75	16	2	2	1	14	101	116	0.014	30.3	SVSTSDLGSLIDCN	SVSVSDALGSCIIDCN	True
1696568	SVTSSIVITSGDGTTS	ORF3a protein [Severe acute respiratory syndrome coronavirus 2]	YP_009724391	Severe acute respiratory syndrome coronavirus 2	2697049	Transmembrane protein 54	Q969K7	83.33	12	1	1	1	11	64	75	0.21	26.9	SVTSSIVITSG	SVTSAIVVITSG	True
1696976	TAETAHSVNVNRFNVA	ORF1ab polyprotein [Human coronavirus OC43]	YP_009555238	Human coronavirus OC43	31631	Serine/threonine-protein kinase SIK3	Q9Y2K2	68.75	16	4	1	1	16	811	825	0.014	30.3	TAETAHSVNVNRFNVA	VQEPVDMLSNMPGTA	True
1697189	TCANDPVGFTLKNTVC	orf1ab polyprotein [Severe acute respiratory syndrome coronavirus 2]	YP_009724389	Severe acute respiratory syndrome coronavirus 2	2697049	Cathelicidin antimicrobial peptide	P49913	72.73	11	3	0	6	16	76	86	0.17	26.9	PVGFTLKNTVC	PVSFTVKETVC	True
1697443	TDNTFVSGNCDVVIGI	surface glycoprotein [Severe acute respiratory syndrome coronavirus 2]	YP_009724390	Severe acute respiratory syndrome coronavirus 2	2697049	Guanine nucleotide-binding protein subunit beta-5	O14775	81.82	11	2	0	1	11	250	260	0.042	29.1	TDNTFVSGNCD	TGNTFVSGGCD	True
1697472	TDSIVVMAYVTGGVVQ	ORF1a polyprotein [Pangolin coronavirus]	QIQ54046	Pangolin coronavirus	2708335	Sodium channel protein type 3 subunit alpha	Q9NY46	77.78	9	2	0	3	11	196	204	0.19	26.9	SIVVMAYVT	SVIVMAYVT	True
1697745	TFDSEYCRHGTCERSE	orf1ab polyprotein [Severe acute respiratory syndrome coronavirus 2]	YP_009724389	Severe acute respiratory syndrome coronavirus 2	2697049	Retrotransposon-derived protein PEG10	Q86TG7	100	7	0	0	2	8	465	471	0.11	27.8	FDSEYCR	FDSEYCR	True
1697789	TFGNVKPGETFTVLAA	orf1ab polyprotein [Human coronavirus HKU1]	YP_173236	Human coronavirus HKU1	290028	Ferroxidase HEPHL1	Q6MZM0	88.89	9	1	0	4	12	509	517	0.052	28.6	NVKPGETFT	HVKPGETFT	True
1698309	THGFNLEEAARCMRSL	orf1ab polyprotein (pp1ab) [Severe acute respiratory syndrome-related coronavirus]	NP_828849	SARS coronavirus Tor2	227984	Cancer/testis antigen family 45 member A10	P0DMU9	100	7	0	0	8	14	168	174	0.18	26.9	EAARCMR	EAARCMR	True
1698377	TIALNKIQDVVNQQGS	Spike protein [Human coronavirus NL63]	YP_003767	Human coronavirus NL63	277944	cGMP-dependent protein kinase 2	Q13237	71.43	14	4	0	2	15	77	90	0.012	30.8	IALNKIQDVVNQQG	IQLNKLQDVVHMQG	True
1698657	TKAIDGENVSKEGFFT	replicase polyprotein 1ab [Human coronavirus 229E]	NP_073549	Human coronavirus 229E	11137	UDP-N-acetylglucosamine transporter	Q9Y2D2	81.82	11	2	0	5	15	227	237	0.11	27.8	DGENVSKEGFF	DGELVSKNGFF	True
1698669	TKAPYVMLNTSIPNLP	spike surface glycoprotein [Human coronavirus OC43]	YP_009555241	Human coronavirus OC43	31631	F-box only protein 30	Q8TB52	87.5	8	1	0	7	14	209	216	0.13	27.4	MLNTSIPN	MLNTSVPN	True
1698741	TKHSSGVTRDLMRELN	orf1ab polyprotein [Bat coronavirus RaTG13]	QHR63299	Bat coronavirus RaTG13	2709072	Centrosomal protein of 85 kDa	Q6P2H3	72.73	11	3	0	2	12	139	149	0.15	27.4	KHSSGVTRDLM	KHSPGLSRDLM	True
1698906	TLADAGFMKQYGECLG	E2 glycoprotein precursor	NP_828851	SARS coronavirus Tor2	227984	R-spondin-2	Q6UXX9	87.5	8	1	0	8	15	68	75	0.059	28.6	MKQYGECL	MRQYGECL	True
1698909	TLAKTDLFNGYKIGCN	orf1ab polyprotein [Human coronavirus HKU1]	YP_173236	Human coronavirus HKU1	290028	BBSome complex member BBS2	Q9BXC9	81.82	11	2	0	6	16	653	663	0.061	28.6	DLFNGYKIGCN	DLLNGYKIRCN	True
1698981	TLFGDCVTVRVGQQVD	1AB polyprotein [Middle East respiratory syndrome-related coronavirus]	YP_009047202	Middle East respiratory syndrome-related coronavirus	1335626	26S proteasome non-ATPase regulatory subunit 2	Q13200	80	10	2	0	7	16	842	851	0.17	26.9	VTVRVGQQVD	VSVRVGQAVD	True
1699166	TLQPVSELLTPLGIDL	orf1ab polyprotein [Severe acute respiratory syndrome coronavirus 2]	YP_009724389	Severe acute respiratory syndrome coronavirus 2	2697049	Methyl-CpG-binding domain protein 4	O95243	76.92	13	2	1	5	16	499	511	0.21	26.9	VSELLTPLGIDL	VSELLKPLGLYDL	True
1699637	TPAFDKSAFVNLKQLP	orf1ab polyprotein [Severe acute respiratory syndrome coronavirus 2]	YP_009724389	Severe acute respiratory syndrome coronavirus 2	2697049	Deoxycytidine kinase	P27707	81.82	11	1	1	6	15	34	44	0.2	26.9	KSAFVNLKQL	KSTFVNILKQL	True
1699728	TPKYTFGNVKPGETFT	orf1ab polyprotein [Human coronavirus HKU1]	YP_173236	Human coronavirus HKU1	290028	Ferroxidase HEPHL1	Q6MZM0	88.89	9	1	0	8	16	509	517	0.1	27.8	NVKPGETFT	HVKPGETFT	True
1700167	TSCPEWMDDFEADPKG	1AB polyprotein [Middle East respiratory syndrome-related coronavirus]	YP_009047202	Middle East respiratory syndrome-related coronavirus	1335626	GPN-loop GTPase 1	Q9HCN4	87.5	8	1	0	5	12	201	208	0.057	28.6	EWMDDFEA	EWMQDFEA	True
1700334	TSNSFDVLKSEDAQGM	orf1ab polyprotein [Severe acute respiratory syndrome coronavirus 2]	YP_009724389	Severe acute respiratory syndrome coronavirus 2	2697049	Leucine-rich glioma-inactivated protein 1	O95970	76.92	13	2	1	1	13	99	110	0.03	29.5	TSNSFDVLKSEDA	TSNSFDVISDDA	True
1700542	TTFDSEYCRHGTCEKS	ORF1a polyprotein [Pangolin coronavirus]	QIQ54046	Pangolin coronavirus	2708335	Retrotransposon-derived protein PEG10	Q86TG7	100	7	0	0	3	9	465	471	0.068	28.2	FDSEYCR	FDSEYCR	True
1700710	TTRVTVPKDHPHLGKF	nucleocapsid protein [Human coronavirus 229E]	NP_073556	Human coronavirus 229E	11137	Ryanodine receptor 3	Q15413	88.89	9	1	0	4	12	1245	1253	0.031	29.5	VTVPKDHPH	VNVPKDHPH	True
1700845	TVDGVNFKSISLTVGE	orf1ab polyprotein [Human coronavirus HKU1]	YP_173236	Human coronavirus HKU1	290028	Interleukin-1 receptor accessory protein-like 1	Q9NZN1	100	8	0	0	9	16	130	137	0.16	27.4	SISLTVGE	SISLTVGE	True
1700846	TVDGVNFRTVVLNNKN	1AB polyprotein [Middle East respiratory syndrome-related coronavirus]	YP_009047202	Middle East respiratory syndrome-related coronavirus	1335626	Protein TANC1	Q9C0D5	80	10	2	0	5	14	926	935	0.19	26.9	VNFRTVVLNN	VNYRTEVLNN	True
1700858	TVDSSQGSEYDYVIYA	replicase polyprotein 1ab [Human coronavirus NL63]	YP_003766	Human coronavirus NL63	277944	Probable E3 ubiquitin-protein ligase HECTD4	Q9Y4D8	62.5	16	0	2	4	16	670	682	0.16	27.4	SSQGSEYDYVIYA	SSQYDYDKLVIYA	True
1700925	TVIPDYVDVNKTLQEF	Spike protein [Human coronavirus NL63]	YP_003767	Human coronavirus NL63	277944	Dedicator of cytokinesis protein 3	Q8IZD9	71.43	14	1	1	1	14	1424	1434	0.069	28.2	TVIPDYVDVNKTLQ	TPIPDYVDVLQ	True
1701042	TVQKLQTLIDNINSTL	surface glycoprotein [Human coronavirus 229E]	NP_073551	Human coronavirus 229E	11137	Non-structural maintenance of chromosomes element 1 homolog	Q8WV22	62.5	16	6	0	1	16	49	64	0.047	28.6	TVQKLQTLIDNINSTL	TVDKLEDFINNINSVL	True
1701100	TVTIALNKIQDVVNQQ	Spike protein [Human coronavirus NL63]	YP_003767	Human coronavirus NL63	277944	cGMP-dependent protein kinase 2	Q13237	42.86	28	4	1	1	16	62	89	0.044	29.1	TVTIALNKIQDVVNQQ	TVAIAELTEELQNKCIQLNKLQDVVHMQ	True
1701165	TVYEKLKPVLDWLEEK	orf1ab polyprotein [Severe acute respiratory syndrome coronavirus 2]	YP_009724389	Severe acute respiratory syndrome coronavirus 2	2697049	POU domain, class 3, transcription factor 4	P49335	75	12	2	1	5	15	247	258	0.053	28.6	KLKPVLDWLEE	KLKPLLNKWLEE	True
1701166	TVYEQLKPVLDWLEEK	orf1ab polyprotein [Bat coronavirus RaTG13]	QHR63299	Bat coronavirus RaTG13	2709072	POU domain, class 4, transcription factor 3	Q15319	81.82	11	1	1	6	15	244	254	0.083	28.2	LKPVLDWLEE	LKPVLQAWLEE	True
1701302	TYKMLVAKDNKNLPKF	Nucleocapsid protein [Human coronavirus NL63]	YP_003771	Human coronavirus NL63	277944	Acyl-coenzyme A thioesterase 11	Q8WXI4	100	8	0	0	3	10	396	403	0.044	29.1	KMLVAKDN	KMLVAKDN	True
1701318	TYLDYIQQGGVPIINC	orf1ab polyprotein [Human coronavirus HKU1]	YP_173236	Human coronavirus HKU1	290028	Bcl-2-like protein 13	Q9BXK5	62.5	16	0	2	1	10	184	199	0.17	26.9	TYLDYIQQGG	TYLEDYSAEYIIQQGG	True
1701378	TYTDQYLCGADGKPVM	replicase polyprotein 1ab [Human coronavirus 229E]	NP_073549	Human coronavirus 229E	11137	Protein MTO1 homolog, mitochondrial	Q9Y2Z2	88.89	9	1	0	3	11	702	710	0.046	29.1	TDQYLCGAD	TDQYLCDAD	True
1702063	VDDINFSPVLGCLGSE	spike surface glycoprotein [Human coronavirus OC43]	YP_009555241	Human coronavirus OC43	31631	Sodium- and chloride-dependent glycine transporter 1	P48067	61.11	18	2	2	2	14	278	295	0.16	26.9	DDINFSPVLGCLG	DDIGNFGEVRLPLLGCLG	True
1702161	VDIAANTVIWDYKRDA	orf1ab polyprotein [Severe acute respiratory syndrome coronavirus 2]	YP_009724389	Severe acute respiratory syndrome coronavirus 2	2697049	Complement component receptor 1-like protein	Q2VPA4	72.73	11	3	0	3	13	139	149	0.041	29.1	IAANTVIWDYK	ISGNTVIWDNK	True
1702352	VDVGPDSVKSACIEVD	spike protein [Middle East respiratory syndrome-related coronavirus]	YP_009047204	Middle East respiratory syndrome-related coronavirus	1335626	Olfactory receptor 6X1	Q8NH79	69.23	13	3	1	2	14	178	189	0.13	27.4	DVGPDSVKSACIE	DVGPSLKAACID	True
1702368	VDVVALQQEMTIVKCK	1AB polyprotein [Middle East respiratory syndrome-related coronavirus]	YP_009047202	Middle East respiratory syndrome-related coronavirus	1335626	AP-4 complex accessory subunit Tepsin	Q96N21	52.94	17	5	1	1	14	235	251	0.14	27.4	VDVVALQQEMTIVK	VEVVALSDCQQELSLVR	True
1702493	VEGAHVTGDNVGTNVP	replicase polyprotein 1ab [Human coronavirus 229E]	NP_073549	Human coronavirus 229E	11137	DNA damage-binding protein 2	Q92466	90	10	0	1	6	15	217	225	0.21	26.9	VTGDNVGTNV	VTGDNVGNV	True
1702579	VENPDILRVYANLGER	orf1ab polyprotein [Severe acute respiratory syndrome coronavirus 2]	YP_009724389	Severe acute respiratory syndrome coronavirus 2	2697049	Coagulation factor XI	P03951	80	10	2	0	1	10	436	445	0.061	28.6	VENPDILRVY	VESPKILRVY	True
1702580	VENPHLMGWDYPKCDR	orf1ab polyprotein [Severe acute respiratory syndrome coronavirus 2]	YP_009724389	Severe acute respiratory syndrome coronavirus 2	2697049	Bromodomain and WD repeat-containing protein 3	Q6RI45	85.71	7	1	0	5	11	1796	1802	0.17	26.9	HLMGWDY	HLMGWNY	True
1702617	VESANQMLTVNVVAFL	replicase polyprotein 1ab [Human coronavirus 229E]	NP_073549	Human coronavirus 229E	11137	PiggyBac transposable element-derived protein 4	Q96DM1	77.78	9	2	0	1	9	431	439	0.16	26.9	VESANQMLT	VDSADQMLT	True
1702625	VESDHYIATNGPLKVG	orf1ab polyprotein [Bat coronavirus RaTG13]	QHR63299	Bat coronavirus RaTG13	2709072	Tyrosine-protein phosphatase non-receptor type 14	Q15678	88.89	9	1	0	5	13	978	986	0.084	28.2	HYIATNGPL	HYIATQGPL	True
1702657	VETSNSFDVLKSEDAQ	orf1ab polyprotein [Severe acute respiratory syndrome coronavirus 2]	YP_009724389	Severe acute respiratory syndrome coronavirus 2	2697049	Leucine-rich glioma-inactivated protein 1	O95970	76.92	13	2	1	3	15	99	110	0.049	28.6	TSNSFDVLKSEDA	TSNSFDVISDDA	True
1702666	VEVEKGVLPQLEQPYV	orf1ab polyprotein [Severe acute respiratory syndrome coronavirus 2]	YP_009724389	Severe acute respiratory syndrome coronavirus 2	2697049	Protein tyrosine phosphatase domain-containing protein 1	A2A3K4	90	10	1	0	6	15	4	13	0.036	29.1	GVLPQLEQPY	GVLPQNEQPY	True
1703375	VIDGALLSKTSEYKGP	ORF1a polyprotein [Pangolin coronavirus]	QIQ54046	Pangolin coronavirus	2708335	Kinesin-like protein KIF26B	Q2KJY2	90	10	1	0	7	16	1073	1082	0.073	28.2	LSKTSEYKGP	LSKTSEYKPP	True
1703719	VKFQDSKPPLPPDEWV	envelope protein [Middle East respiratory syndrome-related coronavirus]	YP_009047209	Middle East respiratory syndrome-related coronavirus	1335626	Tyrosine-protein phosphatase non-receptor type 13	Q12923	75	12	2	1	3	13	1720	1731	0.096	27.8	FQDSKPPLPPD	FEDSNPSPLPPD	True
1703840	VKNSTAFPFETLSACR	1AB polyprotein [Middle East respiratory syndrome-related coronavirus]	YP_009047202	Middle East respiratory syndrome-related coronavirus	1335626	Eukaryotic translation initiation factor 4E transporter	Q9NRA8	60	20	0	2	1	14	451	468	0.043	29.1	VKNSTAFPFETLSA	VKNSTPFMAEHLEETLSA	True
1704037	VLAIESIHYLGTTGHT	replicase polyprotein 1ab [Human coronavirus NL63]	YP_003766	Human coronavirus NL63	277944	Serine/threonine-protein kinase 38	Q15208	81.82	11	2	0	1	11	197	207	0.16	27.4	VLAIESIHYLG	VLAIDSIHQLG	True
1704077	VLDDFIVFNNNGTNVT	replicase polyprotein 1ab [Human coronavirus 229E]	NP_073549	Human coronavirus 229E	11137	Zinc finger protein 292	O60281	87.5	8	1	0	4	11	644	651	0.17	26.9	DFIVFNNN	DFIVFNDN	True
1704460	VLSVNPYVCNAPGCDV	orf1ab polyprotein [Severe acute respiratory syndrome coronavirus 2]	YP_009724389	Severe acute respiratory syndrome coronavirus 2	2697049	Cyclic AMP-dependent transcription factor ATF-7	P17544	88.89	9	1	0	6	14	6	14	0.011	30.8	PYVCNAPGC	PFVCNAPGC	True
1704461	VLSVNPYVCNATGCDV	ORF1ab polyprotein [Pangolin coronavirus]	QIQ54047	Pangolin coronavirus	2708335	Sorting nexin-22	Q96L94	75	12	1	1	1	10	139	150	0.035	29.1	VLSVNPYVCN	VLSFHVDPYVCN	True
1704545	VLWDYEAERPLTSFTK	replicase polyprotein 1ab [Human coronavirus 229E]	NP_073549	Human coronavirus 229E	11137	Polypeptide N-acetylgalactosaminyltransferase 13	Q8IUC8	72.73	11	2	1	2	12	504	513	0.11	27.8	LWDYEAERPLT	LWEYDAERLT	True
1704799	VNFNVDDINFSPVLGC	spike surface glycoprotein [Human coronavirus OC43]	YP_009555241	Human coronavirus OC43	31631	MAM domain-containing protein 2	Q7Z304	52.38	21	2	2	1	13	305	325	0.19	26.9	VNFNVDDINFSPV	VAFNGPKGGYVALDDISFSPV	True
1704812	VNGDWFLFGDSRSDCN	hemagglutinin-esterase [Human coronavirus OC43]	YP_009555240	Human coronavirus OC43	31631	Ubiquitin carboxyl-terminal hydrolase 38	Q8NB14	77.78	9	2	0	4	12	912	920	0.049	28.6	DWFLFGDSR	EWFLFNDSR	True
1704964	VNRGEDIQLLKSAYEN	orf1ab polyprotein [Bat coronavirus RaTG13]	QHR63299	Bat coronavirus RaTG13	2709072	Echinoderm microtubule-associated protein-like 1	O00423	88.89	9	1	0	5	13	50	58	0.065	28.2	EDIQLLKSA	DDIQLLKSA	True
1705002	VNTFSSTFNVPMEKLK	orf1ab polyprotein [Severe acute respiratory syndrome coronavirus 2]	YP_009724389	Severe acute respiratory syndrome coronavirus 2	2697049	E3 ubiquitin-protein ligase TRIM69	Q86WT6	69.23	13	1	1	3	15	467	476	0.16	27.4	TFSSTFNVPMEKL	TFSNTFMEKL	True
1705037	VNVNRFNVAITRAKKG	ORF1ab polyprotein [Human coronavirus OC43]	YP_009555238	Human coronavirus OC43	31631	Helicase MOV-10	Q9HCE1	76.92	13	3	0	2	14	901	913	0.002	33.3	NVNRFNVAITRAK	NPKRFNVAVTRAK	True
1705083	VPATRDSVPLHIIAPS	NS5 protein [Middle East respiratory syndrome-related coronavirus]	YP_009047208	Middle East respiratory syndrome-related coronavirus	1335626	Protein Jade-3	Q92613	58.82	17	4	1	1	14	82	98	0.14	27.4	VPATRDSVPLHIIA	VPASPDTVPQPSLRIIA	True
1705099	VPDTVEVPPQVVKLPS	1AB polyprotein [Middle East respiratory syndrome-related coronavirus]	YP_009047202	Middle East respiratory syndrome-related coronavirus	1335626	Proto-oncogene tyrosine-protein kinase ROS	P08922	75	12	0	1	2	10	208	219	0.2	26.9	PDTVEVPPQ	PDTVEVSWDPPQ	True
1705374	VQITYTYKMLVAKDNK	Nucleocapsid protein [Human coronavirus NL63]	YP_003771	Human coronavirus NL63	277944	Acyl-coenzyme A thioesterase 11	Q8WXI4	100	8	0	0	8	15	396	403	0.046	29.1	KMLVAKDN	KMLVAKDN	True
1705450	VQQLFYTEDMASRFAD	1AB polyprotein [Middle East respiratory syndrome-related coronavirus]	YP_009047202	Middle East respiratory syndrome-related coronavirus	1335626	Agrin	O00468	70	10	3	0	2	11	1146	1155	0.14	27.4	QQLFYTEDMA	QELFYTPEMA	True
1705503	VQVHNLPEYMTVAVPS	membrane protein [Human coronavirus 229E]	NP_073555	Human coronavirus 229E	11137	Alpha-1,6-mannosyl-glycoprotein 2-beta-N-acetylglucosaminyltransferase	Q10469	80	10	2	0	1	10	122	131	0.17	26.9	VQVHNLPEYM	VQVHNRPEYL	True
1705562	VRDYVDKWDDFCRQYS	replicase polyprotein 1ab [Human coronavirus 229E]	NP_073549	Human coronavirus 229E	11137	Aryl hydrocarbon receptor repressor	A9YTQ3	64.29	14	3	1	3	14	161	174	0.16	27.4	DYVDKWDDFCRQ	DYIHVDDRQDFCRQ	True
1705563	VREEVDIIEQPFEEVE	replicase polyprotein 1ab [Human coronavirus NL63]	YP_003766	Human coronavirus NL63	277944	Kappa-type opioid receptor	P41145	77.78	9	2	0	1	9	201	209	0.16	26.9	VREEVDIIE	VREDVDVIE	True
1705641	VRLQAGKQTEFVSNSH	replicase polyprotein 1ab [Human coronavirus 229E]	NP_073549	Human coronavirus 229E	11137	Acyl-CoA dehydrogenase family member 10	Q6JQN1	81.82	11	2	0	4	14	581	591	0.031	29.5	QAGKQTEFVSN	QTGKLTEFVSN	True
1705794	VSDIDITFLKKDAPYI	orf1ab polyprotein [Severe acute respiratory syndrome coronavirus 2]	YP_009724389	Severe acute respiratory syndrome coronavirus 2	2697049	Trafficking protein particle complex subunit 3-like protein	Q5T215	72.73	11	3	0	1	11	161	171	0.17	26.9	VSDIDITFLKK	VTEIGITFLKK	True
1705847	VSFVNDSIESVGGLYE	spike glycoprotein [Human coronavirus HKU1]	YP_173238	Human coronavirus HKU1	290028	Calpain-15	O75808	62.5	16	2	1	1	12	486	501	0.084	28.2	VSFVNDSIESVG	VSFVDDSFPPGPESVG	True
1705904	VSKESGNTVVLTFTTR	nucleocapsid protein [Human coronavirus 229E]	NP_073556	Human coronavirus 229E	11137	E3 ubiquitin-protein ligase MYLIP	Q8WY64	57.89	19	5	1	1	16	241	259	0.011	30.8	VSKESGNTVVLTFTTR	VTKESGNSIVLLFKMISTR	True
1705996	VSPYVCNAPGCDVNDV	ORF1ab polyprotein [Human coronavirus OC43]	YP_009555238	Human coronavirus OC43	31631	Cyclic AMP-dependent transcription factor ATF-7	P17544	88.89	9	1	0	3	11	6	14	0.011	30.8	PYVCNAPGC	PFVCNAPGC	True
1706017	VSRQVIQDVKDGTVTF	4a protein [Human coronavirus 229E]	NP_073552	Human coronavirus 229E	11137	Probable tRNA (uracil-O(2)-)-methyltransferase	Q8IYL2	66.67	12	4	0	5	16	204	215	0.098	27.8	VIQDVKDGTVTF	VVQDVLNGTITF	True
1706219	VTGDNDDEDVVTGDNN	orf1ab polyprotein [Human coronavirus HKU1]	YP_173236	Human coronavirus HKU1	290028	Rho GTPase-activating protein SYDE1	Q6ZW31	47.62	21	4	2	1	14	678	698	0.15	27.4	VTGDNDDEDVVTGD	VTGSDSEDEDEEVGEPRVTGD	True
1706257	VTIDYAEISFMLWCKD	orf1ab polyprotein (pp1ab) [Severe acute respiratory syndrome-related coronavirus]	NP_828849	SARS coronavirus Tor2	227984	Probable RNA-binding protein EIF1AD	Q8N9N8	81.82	11	1	1	6	16	82	91	0.11	27.8	AEISFMLWCKD	AEISFVLCKD	True
1706326	VTLLDEHESKFWDESF	replicase polyprotein 1ab [Human coronavirus 229E]	NP_073549	Human coronavirus 229E	11137	Inactive tyrosine-protein kinase PEAK1	Q9H792	72.73	11	1	1	5	15	247	255	0.14	27.4	DEHESKFWDES	EEHESWDES	True
1706434	VTTFDSEYCRHGTCER	orf1ab polyprotein [Severe acute respiratory syndrome coronavirus 2]	YP_009724389	Severe acute respiratory syndrome coronavirus 2	2697049	Retrotransposon-derived protein PEG10	Q86TG7	100	7	0	0	4	10	465	471	0.095	27.8	FDSEYCR	FDSEYCR	True
1706824	VVNAANENLLHGGGVA	replicase polyprotein 1ab [Human coronavirus NL63]	YP_003766	Human coronavirus NL63	277944	Protein mono-ADP-ribosyltransferase PARP9	Q8IXQ6	87.5	16	2	0	1	16	135	150	4e-07	44.8	VVNAANENLLHGGGVA	VVNAANEDLLHGGGLA	True
1706825	VVNAANVHLKHGGGVA	ORF1a polyprotein [Pangolin coronavirus]	QIQ54046	Pangolin coronavirus	2708335	Protein mono-ADP-ribosyltransferase PARP9	Q8IXQ6	75	16	4	0	1	16	135	150	0.02	29.9	VVNAANVHLKHGGGVA	VVNAANEDLLHGGGLA	True
1707039	VVVVENDADKANFLNA	ORF1ab polyprotein [Human coronavirus OC43]	YP_009555238	Human coronavirus OC43	31631	Trafficking protein particle complex subunit 10	P48553	52.94	17	5	1	1	14	125	141	0.2	26.9	VVVVENDADKANFL	IVIVENDAKKKNKTNIL	True
1707047	VVWTLQEVKDNDGKNV	replicase polyprotein 1ab [Human coronavirus 229E]	NP_073549	Human coronavirus 229E	11137	Calpastatin	P20810	80	10	2	0	5	14	483	492	0.14	27.4	LQEVKDNDGK	LEEVKDKDGK	True
1707208	VYEADTEQTQNVTVKP	1AB polyprotein [Middle East respiratory syndrome-related coronavirus]	YP_009047202	Middle East respiratory syndrome-related coronavirus	1335626	Sodium/potassium-transporting ATPase subunit alpha-4	Q13733	81.82	11	0	1	1	9	405	415	0.12	27.4	VYEADTEQT	VYEADTTEEQT	True
1707209	VYEKLKPILDWLEEKF	ORF1a polyprotein [Pangolin coronavirus]	QIQ54046	Pangolin coronavirus	2708335	POU domain, class 3, transcription factor 4	P49335	75	12	2	1	4	14	247	258	0.039	29.1	KLKPILDWLEE	KLKPLLNKWLEE	True
1707367	VYSDVENPHLMGWDYP	orf1ab polyprotein [Severe acute respiratory syndrome coronavirus 2]	YP_009724389	Severe acute respiratory syndrome coronavirus 2	2697049	Bromodomain and WD repeat-containing protein 3	Q6RI45	85.71	7	1	0	9	15	1796	1802	0.19	26.9	HLMGWDY	HLMGWNY	True
1707368	VYSDVETPHLMGWDYP	orf1ab polyprotein (pp1ab) [Severe acute respiratory syndrome-related coronavirus]	NP_828849	SARS coronavirus Tor2	227984	Bromodomain and WD repeat-containing protein 3	Q6RI45	85.71	7	1	0	9	15	1796	1802	0.17	26.9	HLMGWDY	HLMGWNY	True
1707377	VYSNGGFYFKPGGTTS	replicase polyprotein 1ab [Human coronavirus 229E]	NP_073549	Human coronavirus 229E	11137	Teneurin-4	Q6N022	71.43	14	4	0	2	15	280	293	0.038	29.1	YSNGGFYFKPGGTT	YSDGHFLFKPGGTS	True
1707378	VYSRKARKRSHSPTKK	NS4B protein [Middle East respiratory syndrome-related coronavirus]	YP_009047207	Middle East respiratory syndrome-related coronavirus	1335626	Natural killer cell receptor 2B4	Q9BZW8	64.29	14	3	1	3	14	323	336	0.12	27.4	SRKARKRSHSPT	SRKSGSRKRNHSPS	True
1707420	VYVKFQDSKPPLPPDE	envelope protein [Middle East respiratory syndrome-related coronavirus]	YP_009047209	Middle East respiratory syndrome-related coronavirus	1335626	Tyrosine-protein phosphatase non-receptor type 13	Q12923	75	12	2	1	5	15	1720	1731	0.11	27.8	FQDSKPPLPPD	FEDSNPSPLPPD	True
1708070	WRFPCAGRKVNFNEKP	orf1ab polyprotein [Human coronavirus HKU1]	YP_173236	Human coronavirus HKU1	290028	Coiled-coil and C2 domain-containing protein 1B	Q5T0F9	88.89	9	1	0	6	14	430	438	0.19	26.9	AGRKVNFNE	AGRKVNFAE	True
1708100	WSADSCLQGDKCNIFA	spike surface glycoprotein [Human coronavirus OC43]	YP_009555241	Human coronavirus OC43	31631	GTP-binding protein REM 1	O75628	77.78	9	2	0	1	9	145	153	0.18	26.9	WSADSCLQG	WSQESCLQG	True
1708175	WTLQEVKDNDGKNVHL	replicase polyprotein 1ab [Human coronavirus 229E]	NP_073549	Human coronavirus 229E	11137	Calpastatin	P20810	80	10	2	0	3	12	483	492	0.12	27.4	LQEVKDNDGK	LEEVKDKDGK	True
1708332	YAAILNNCNWFVQSDK	ORF1ab polyprotein [Human coronavirus OC43]	YP_009555238	Human coronavirus OC43	31631	Hydrocephalus-inducing protein homolog	Q4G0P3	52.94	17	3	1	5	16	1723	1739	0.15	27.4	LNNCNWFVQSDK	LSNHLQVPCEWFVQSQK	True
1708390	YAGSRSSSGNRSGILK	nucleocapsid phosphoprotein [Human coronavirus HKU1]	YP_173242	Human coronavirus HKU1	290028	Genetic suppressor element 1	Q14687	90	10	1	0	2	11	144	153	0.077	28.2	AGSRSSSGNR	AGSRSSSGGR	True
1708406	YAISGKERARTVGGVS	replicase polyprotein 1ab [Human coronavirus 229E]	NP_073549	Human coronavirus 229E	11137	ATP-dependent RNA helicase TDRD9	Q8NDG6	76.92	13	2	1	3	15	199	210	0.12	27.8	ISGKERARTVGGV	ISKERAWTLGGV	True
1708673	YDFGDFVQVAPGCGVP	orf1ab polyprotein (pp1ab) [Severe acute respiratory syndrome-related coronavirus]	NP_828849	SARS coronavirus Tor2	227984	Syntaxin-binding protein 4	Q6ZWJ1	100	8	0	0	3	10	253	260	0.035	29.1	FGDFVQVA	FGDFVQVA	True
1708788	YDRLPNEVTVAKPNVL	membrane protein [Middle East respiratory syndrome-related coronavirus]	YP_009047210	Middle East respiratory syndrome-related coronavirus	1335626	Deoxynucleoside triphosphate triphosphohydrolase SAMHD1	Q9Y3Z3	62.5	16	6	0	1	16	473	488	0.022	29.9	YDRLPNEVTVAKPNVL	YESLPKEVASAKPKVL	True
1708923	YEQLKPVLDWLEEKFK	orf1ab polyprotein [Bat coronavirus RaTG13]	QHR63299	Bat coronavirus RaTG13	2709072	POU domain, class 4, transcription factor 3	Q15319	81.82	11	1	1	4	13	244	254	0.083	28.2	LKPVLDWLEE	LKPVLQAWLEE	True
1708987	YFDKAGQKTYERHPLS	orf1ab polyprotein (pp1ab) [Severe acute respiratory syndrome-related coronavirus]	NP_828849	SARS coronavirus Tor2	227984	Cell division control protein 42 homolog	P60953	62.5	16	5	1	2	16	56	71	0.18	26.9	FDKAGQKTYERHPLS	FDTAGQEDYDRLRPLS	True
1709222	YGGWDDMLRRLIKDVD	ORF1ab polyprotein [Human coronavirus OC43]	YP_009555238	Human coronavirus OC43	31631	Microtubule-associated protein 1S	Q66K74	81.82	11	2	0	2	12	320	330	0.003	32.5	GGWDDMLRRLI	GSWDDRLRRLI	True
1709313	YGVCKYTDLKFIENLN	orf1ab polyprotein [Human coronavirus HKU1]	YP_173236	Human coronavirus HKU1	290028	LIM domain-containing protein 1	Q9UGP4	58.82	17	2	1	5	16	3	19	0.041	29.1	KYTDLKFIENLN	KYDDLGLEASKFIEDLN	True
1709704	YKNVRITFELDERVDK	orf1ab polyprotein (pp1ab) [Severe acute respiratory syndrome-related coronavirus]	NP_828849	SARS coronavirus Tor2	227984	Regulator of G-protein signaling 14	O43566	64.29	14	1	1	5	14	372	385	0.039	29.1	RITFELDERV	RITFELELTALERV	True
1709830	YLEYIKKLYNDLGTQI	orf1ab polyprotein [Human coronavirus HKU1]	YP_173236	Human coronavirus HKU1	290028	Histone acetyltransferase p300	Q09472	87.5	8	1	0	1	8	1421	1428	0.17	26.9	YLEYIKKL	YLEYVKKL	True
1710097	YNCCTDDYFNKKDWYD	ORF1ab polyprotein [Pangolin coronavirus]	QIQ54047	Pangolin coronavirus	2708335	Small ribosomal subunit protein eS1	P61247	87.5	8	1	0	9	16	25	32	0.037	29.1	FNKKDWYD	FSKKDWYD	True
1710180	YNLVNVGHYDGRTGEL	orf1ab polyprotein [Human coronavirus HKU1]	YP_173236	Human coronavirus HKU1	290028	Dynein axonemal intermediate chain 1	Q9UI46	88.89	9	1	0	3	11	398	406	0.13	27.4	LVNVGHYDG	LVAVGHYDG	True
1710514	YRAFISVLDITDAAVK	replicase polyprotein 1ab [Human coronavirus 229E]	NP_073549	Human coronavirus 229E	11137	Cadherin-related family member 5	Q9HBB8	61.54	13	5	0	2	14	109	121	0.19	26.9	RAFISVLDITDAA	RVFVSVLDVNDNA	True
1710824	YSTLQGPPGTGKSHFA	orf1ab polyprotein [Severe acute respiratory syndrome coronavirus 2]	YP_009724389	Severe acute respiratory syndrome coronavirus 2	2697049	ATPase family AAA domain-containing protein 3C	Q5T2N8	81.82	11	2	0	6	16	177	187	0.068	28.2	GPPGTGKSHFA	GPPGTGKTLFA	True
1710999	YTQLCQYLNSTTMCVP	replicase polyprotein 1ab [Human coronavirus NL63]	YP_003766	Human coronavirus NL63	277944	Polyunsaturated fatty acid lipoxygenase ALOX12	P18054	57.14	14	3	1	2	15	523	533	0.12	27.4	TQLCQYLNSTTMCV	SQLCHFLTMCV	True
1711144	YVFSTVNALPEVNADI	replicase polyprotein 1ab [Human coronavirus 229E]	NP_073549	Human coronavirus 229E	11137	E3 ubiquitin-protein ligase RNF19A	Q9NV58	69.23	13	4	0	3	15	754	766	0.11	27.8	FSTVNALPEVNAD	FATVNILPEVEND	True
1711198	YVKDGKYFTSEPPVTY	1AB polyprotein [Middle East respiratory syndrome-related coronavirus]	YP_009047202	Middle East respiratory syndrome-related coronavirus	1335626	Terminal nucleotidyltransferase 5C	Q5VWP2	52.63	19	6	1	1	16	362	380	0.13	27.4	YVKDGKYFTSEPPVTY	YVSDGNFSNYYVAHPPVTY	True
1711498	YYLGTGPYANASYGES	nucleocapsid phosphoprotein [Human coronavirus HKU1]	YP_173242	Human coronavirus HKU1	290028	Otogelin-like protein	Q3ZCN5	63.16	19	4	1	1	16	1199	1217	0.02	29.9	YYLGTGPYANASYGES	STVCSLDCEYYNEGLGEGP	True
1711578	YYSTTPCEVHGNGSMI	1AB polyprotein [Middle East respiratory syndrome-related coronavirus]	YP_009047202	Middle East respiratory syndrome-related coronavirus	1335626	Alsin	Q96Q42	87.5	8	1	0	1	8	424	431	0.11	27.8	YYSTTPCE	FYSTTPCE	True
17535	FQSMRKHTPYRNGCLEPTLG	tax	AAG48731	Human T-lymphotropic virus 2	11909	Zinc finger protein 516	Q92618	52.63	19	1	2	1	11	45	63	0.19	27.4	FQSMRKHTPYR	FQSSLSQHMRKHTGEKPYK	True
17572	FRDLTWCINPPERIK	Hemagglutinin glycoprotein	P08362	Measles virus strain Edmonston	11235	Cullin-9	Q8IWT3	57.14	14	4	1	3	14	2156	2169	0.19	26.9	DLTWCINPPERI	NLTWCTNPQGCDRI	True
176375	PPLLDRWKTPDYVPPTVHG	polyprotein	ACZ60117	Hepatitis C virus subtype 3a	356426	Fanconi anemia group D2 protein	Q9BXW9	100	7	0	0	9	15	833	839	0.22	26.9	TPDYVPP	TPDYVPP	True
178301	NIQLINTNGSWHINST	polyprotein	AAB67036	Hepatitis C virus (isolate H77)	63746	Retinoic acid-induced protein 2	Q9Y5P3	64.29	14	4	1	3	16	31	43	0.09	27.8	QLINTNGSWHINST	QLITTEAWNINST	True
18037	FTPGAKQNIQLINT	Genome polyprotein	Q03463	hepatitis C virus genotype 1a	2847144	Progesterone receptor	P06401	66.67	12	2	1	1	12	675	684	0.17	26.9	FTPGAKQNIQLI	FSPGQDIQLI	True
180500	HKKLAEAIFKLTYQN	Genome polyprotein	P14340	Dengue virus	12637	Target of rapamycin complex 2 subunit MAPKAP1	Q9BPZ7	62.5	16	0	1	4	13	442	457	0.089	27.8	LAEAIFKLTY	LAEEKSPSHAIFKLTY	True
180590	LDFELIKTEAKQPAT	polyprotein, partial [Dengue virus 2]	QTX92984	Dengue virus	12637	Olfactomedin-4	Q6UX06	75	12	3	0	1	12	154	165	0.019	29.9	LDFELIKTEAKQ	LDFELIKVEVKE	True
180774	TLRVLNLVENWLNNN	polyprotein, partial [Dengue virus 2]	QTX93024	Dengue virus	12637	Leucine-rich repeat-containing protein 7	Q96NW7	69.23	13	4	0	2	14	370	382	0.2	26.9	LRVLNLVENWLNN	LRVLNLSDNRLKN	True
18595	GAGKALTGLSTGTSQNTRIS	Probable coat protein VP1	P07299	Human parvovirus B19	10798	Importin subunit alpha-7	O60684	60	15	6	0	5	19	148	162	0.21	27.4	ALTGLSTGTSQNTRI	ALTNIASGTSQQTKI	True
1859	AIAYYRGKDSSIIKDGDLVVC	nonstructural protein	CAA75607	GB virus C	54290	cGMP-dependent protein kinase 1	Q13976	68.75	16	2	1	7	19	125	140	0.02	30.3	GKDSSIIKDGDLV	GKDSCIIKEGDVGSLV	True
1860815	CRRDVVDRGWGNGCGLF	Genome polyprotein	P09866	Dengue virus 4 Dominica/814669/1981	408871	t-SNARE domain-containing protein 1	Q96NA8	100	7	0	0	1	7	177	183	0.18	26.9	CRRDVVD	CRRDVVD	True
1862064	NLDKSAGFPFNKWGK	Replicase polyprotein 1ab	P0DTD1	Severe acute respiratory syndrome coronavirus 2	2697049	Small ribosomal subunit protein uS15m	P82914	80	10	2	0	5	14	30	39	0.16	26.9	SAGFPFNKWG	SAKFPFNQWG	True
1863428	LPKGFYAEGSRGGSQASSRS	Nucleoprotein	P0DTC9	Severe acute respiratory syndrome coronavirus 2	2697049	Microtubule-actin cross-linking factor 1, isoforms 1/2/3/4/5	Q9UPN3	81.82	11	2	0	9	19	7317	7327	0.1	28.2	GSRGGSQASSR	GSRAGSRASSR	True
18742	GAQITGHVKNGSMRIVGPKT	Genome polyprotein	P26662	Hepacivirus hominis	3052230	Beta-tectorin	Q96PL2	88.89	9	1	0	5	13	140	148	0.2	27.4	TGHVKNGSM	TVHVKNGSM	True
187678	LHAPTGSGKSTKVPAA	polyprotein	AFC36922	Hepatitis C virus subtype 1b	31647	ATP-dependent RNA helicase DHX29	Q7Z478	90	10	1	0	5	14	597	606	0.057	28.6	TGSGKSTKVP	TGSGKSTQVP	True
18893	GCPLPSTKAPPIPPPRRK	Genome polyprotein	P26662	Hepacivirus hominis	3052230	Ras and Rab interactor 2	Q8WYP3	76.92	13	3	0	4	16	348	360	0.003	32.9	LPSTKAPPIPPPR	LPGTKPTPIPPPR	True
18895	GCQSWTCPYTGAVSSPYWKFQHDVN	env	AAA96674	Human T-cell leukemia virus type I	11908	Transmembrane protein 232	C9JQI7	52.17	23	2	3	6	22	13	32	0.021	30.8	TCPYTGAVSSPYWKFQH	TCGGISSPYHEELWKLNFQH	True
1892918	GGPSDSTGSNQNGERSGARSKQ	Nucleoprotein	P0DTC9-1	Severe acute respiratory syndrome coronavirus 2	2697049	Tyrosine-protein kinase ABL2	P42684	75	12	3	0	10	21	140	151	0.34	26.9	NQNGERSGARSK	NQNGEWSEVRSK	True
190721	CRSCTLPPLRYMGED	polyprotein [Dengue virus 3]	QTX93489	Dengue virus	12637	V(D)J recombination-activating protein 2	P55895	88.89	9	1	0	3	11	66	74	0.13	27.4	SCTLPPLRY	SCYLPPLRY	True
190737	EMGANFKADRVIDPR	polyprotein [Dengue virus 3]	QTX93489	Dengue virus	12637	Toll-like receptor 2	O60603	69.23	13	1	1	5	14	294	306	0.059	28.2	NFKADRVIDP	NFRASDNDRVIDP	True
190783	HLGKLELDFNYCEGT	polyprotein [Dengue virus 3]	QTX93479	Dengue virus	12637	Multidrug and toxin extrusion protein 1	Q96FL8	100	8	0	0	1	8	65	72	0.082	27.8	HLGKLELD	HLGKLELD	True
190815	KKDLISYGGGWRLSA	polyprotein [Dengue virus 3]	QTX93491	Dengue virus	12637	Beta-hexosaminidase subunit beta	P07686	80	10	2	0	3	12	452	461	0.17	26.9	DLISYGGGWR	DLISYGQDWR	True
190823	KLTVVVGDIIGVLEQ	polyprotein [Dengue virus 3]	QTX93489	Dengue virus	12637	Caskin-1	Q8WXD9	71.43	14	4	0	2	15	301	314	0.14	27.4	LTVVVGDIIGVLEQ	LNVKAGDIITVLEQ	True
190865	NFKADRVIDPRRCLK	polyprotein [Dengue virus 3]	QTX93489	Dengue virus	12637	Toll-like receptor 2	O60603	47.83	23	1	2	1	12	294	316	0.08	28.2	NFKADRVIDPRR	NFRASDNDRVIDPGKVETLTIRR	True
19426	GESAPSDAKTVTDAVD	polyprotein precursor	na	GB virus C	54290	Dolichyl-diphosphooligosaccharide--protein glycosyltransferase 48 kDa subunit	P39656	62.5	16	6	0	1	16	317	332	0.099	27.8	GESAPSDAKTVTDAVD	GETAPPNAYTVTDLVE	True
195023	GEHAYPNATHPWDEDVMPELPYQT	major capsid protein	ADJ37024	Human bocavirus 3	638313	2'-5'-oligoadenylate synthase 3	Q9Y6K5	66.67	15	3	1	10	24	738	750	0.012	31.6	HPWDEDVMPELPYQT	QPWDVMPALLYQT	True
195026	HAYPNASHPWDEDVMPDLPYKT	VP2	AFE88887	Human bocavirus 1	689403	Small ribosomal subunit protein uS2	P08865	72.73	11	1	1	8	18	193	201	0.17	27.8	HPWDEDVMPDL	HPWEVMPDL	True
195042	MSDTDIQDQQPDTVDAPQNT	VP2	AFE88887	Human bocavirus 1	689403	Tenascin	P24821	64.29	14	5	0	6	19	1197	1210	0.087	28.6	IQDQQPDTVDAPQN	IQVQEADTVEAAQN	True
1950813	LFELGKQPRGTKKMKKALLS	nucleocapsid protein [Crimean-Congo hemorrhagic fever orthonairovirus]	ARB51456	Crimean-Congo hemorrhagic fever virus strain IbAr10200	652961	Protein FAM136A	Q96C01	90	10	1	0	11	20	126	135	0.27	26.9	TKKMKKALLS	TKKMKEALLS	True
195163	ANCLRKNGKRVIQLS	polyprotein [Dengue virus 1]	QFS19562	Dengue virus	12637	5'-3' DNA helicase ZGRF1	Q86YA3	71.43	14	0	2	3	13	2042	2054	0.16	26.9	CLRKNGKRVIQ	CLRKNQLWGRVIQ	True
195213	DELIGRARISQGAGW	Genome polyprotein	P14340	Dengue virus	12637	Transcription elongation factor SPT5	O00267	69.23	13	3	1	1	12	703	715	0.17	26.9	DELIGRARISQG	NELIGQTVRISQG	True
195274	ETLMLVALLGAMTAG	Genome polyprotein	Q2YHF0	Dengue virus	12637	Cadherin-related family member 3	Q6ZTQ4	60	15	6	0	1	15	3	17	0.081	27.8	ETLMLVALLGAMTAG	EAIILLALLGAMSGG	True
195382	GKVRKDIPQWQPSKG	polyprotein [Dengue virus 3]	QTX93489	Dengue virus	12637	Polyamine-modulated factor 1	Q6P1K2	69.23	13	3	1	1	13	115	126	0.13	27.4	GKVRKDIPQWQPS	GKVRKEPAWRPS	True
1954169	TKKMKKALLSTPMKWGKKLY	nucleocapsid protein [Crimean-Congo hemorrhagic fever orthonairovirus]	ARB51456	Crimean-Congo hemorrhagic fever virus strain IbAr10200	652961	Protein FAM136A	Q96C01	90	10	1	0	1	10	126	135	0.24	26.9	TKKMKKALLS	TKKMKEALLS	True
195514	IMKDGRKLVVPCRPQ	polyprotein [Dengue virus 3]	QTX93489	Dengue virus	12637	Vascular endothelial growth factor receptor 1	P17948	66.67	12	4	0	2	13	148	159	0.021	29.9	MKDGRKLVVPCR	MTEGRELVIPCR	True
195729	LTVAWRTATLILAGV	polyprotein [Dengue virus 3]	QTX93491	Dengue virus	12637	von Willebrand factor	P04275	87.5	8	1	0	3	10	1118	1125	0.19	26.9	VAWRTATL	VTWRTATL	True
195747	MAVGIVSILLSSLLK	Genome polyprotein	P17763	Dengue virus	12637	Zinc finger protein GLI1	P08151	69.23	13	4	0	1	13	1083	1095	0.13	27.4	MAVGIVSILLSSL	MAVGNMSVLLRSL	True
[truncated: 28,734 more rows]
