# Supplementary material for: Similarity to Self-Antigens Shapes Epitope Recognition from Viruses Under Autoimmune and Infectious Disease
Source: Int J Mol Sci. 2025 Jun 24;26(13):6041. doi: 10.3390/ijms26136041 (PMC12250222; doi:10.3390/ijms26136041)
Supplement: Supplementary file 1 [file ijms-26-06041-s001.zip › Supplementary_Dataset_S3.xlsx]

## Sheet: Autoimmune T Epitope Dataset
Supplementary Dataset 3: Virus-specific T cell epitopes linked to autoimmune disease
Epitope ID (IEDB)	Epitope Sequence	Antigen Name	Antigen Accesion	Virus Name	Taxa Id	HLA Restriction	HLA Class	Target Human protein	Target Human Protein ACC	% Identity	% Length Alignment	Mistmaches	Gaps	Query Start	Query End	Subj. Start	Subj. End	E-value	Bit-score	Epitope Blast hit	Human Blast hit
10105	DSELEIKRYKNR	BZLF1	AAA66529	human gammaherpesvirus 4	10376	HLA-B18	I	Phosphofurin acidic cluster sorting protein 1	Q6VY07.2	57.143	14	1	1	4	12	190	203	0.64	24.4	LEIKRYKNR	LQIMLQRRKRYKNR
101256	SQAPLPCVL	BZLF1	AAA66529	human gammaherpesvirus 4	10376	HLA-E*01:03;HLA-E*01:01;HLA-E	non classical	Short transient receptor potential channel 6	Q9Y210.1	100	6	0	0	2	7	45	50	0.98	23.1	QAPLPC	QAPLPC
1065992	SITEVECF	VP1 capsid protein	AIW00320	JC polyomavirus	10632	HLA-A*02:01	I	Mdm2-binding protein	Q96DY7.1	77.778	9	1	1	1	8	846	854	3.2	21.4	SITEVECF	SITETHECF
107724	AARQRLQDI	Epstein-Barr nuclear antigen 6	P03204	human gammaherpesvirus 4	10376	HLA-B8	I	SPRY domain-containing SOCS box protein 4	Q96A44.1	100	7	0	0	3	9	251	257	0.06	26.5	RQRLQDI	RQRLQDI
107771	CLGGLLTMN	Latent membrane protein 2	na	human gammaherpesvirus 4	10376	HLA-A*02:01	I	Serine/threonine-protein kinase 31	Q9BXU1.2	100	6	0	0	3	8	719	724	2.8	21.8	GGLLTM	GGLLTM
107869	GPKVKRPPI	Epstein-Barr nuclear antigen 3	P12977	human gammaherpesvirus 4	10376	HLA-B8	I	Muscle, skeletal receptor tyrosine-protein kinase	O15146.1	75	8	2	0	2	9	121	128	1.4	22.7	PKVKRPPI	PKITRPPI
108083	QLLQHYREV	BZLF1	AAA66529	human gammaherpesvirus 4	10376	HLA-A*02:01	I	1-phosphatidylinositol 4,5-bisphosphate phosphodiesterase gamma-2	P16885.4	85.714	7	1	0	2	8	613	619	0.49	24	LLQHYRE	LIQHYRE
108191	VMATLLPPV	Epstein-Barr nuclear antigen 4	P03203	human gammaherpesvirus 4	10376	HLA-A*02:01	I	Ubiquinone biosynthesis protein COQ4 homolog, mitochondrial	Q9Y3A0.3	87.5	8	1	0	2	9	1	8	0.49	24	MATLLPPV	MATLLRPV
113315	DAYPCYFFKSACRPRAP	helicase-primase primase subunit	NP_044523	Human alphaherpesvirus 2	10310	HLA-DRB1*15:01;HLA-DRB1*04:03	II	Small ribosomal subunit protein mS26	Q9BYN8.1	100	6	0	0	12	17	14	19	3	23.5	CRPRAP	CRPRAP
113535	IGGRVHFFKDISPIA	late protein	NP_041858	Human papillomavirus type 7	10620	HLA class II;HLA-DRB1*15:01;HLA-DRB1*04:03	II	Myelin basic protein	P02686.3	85.714	7	1	0	5	11	221	227	0.77	24.8	VHFFKDI	VHFFKNI
114360	GGRRLFFVKAHVRES	DNA polymerase	P09854	Human alphaherpesvirus 1	10298	HLA-DRB1*16:02;HLA-DRB1*16:01	II	Glucosylceramide transporter ABCA12	Q86UK0.3	64.286	14	2	1	4	14	2216	2229	0.54	25.2	RLFFVKAHVRE	RLFFRKFNSSHVRE
116041	YRNLVWFIKKNTRYP	hemagglutinin precursor	BAA14338	Influenza A virus	11320	HLA-DRB1*15:02;HLA-DRB1*15:01;HLA-DRB1*11:01	II	Zinc finger protein 527	Q8NB42.2	100	6	0	0	1	6	47	52	0.38	25.7	YRNLVW	YRNLVW
117454	DFEVVTFLKDVLPEF	control protein E4orf2	YP_002640223	Human adenovirus 12	28282	HLA-DQ1	II	Mannose-6-phosphate isomerase	P34949.2	76.923	13	2	1	3	15	156	167	0.006	30.8	EVVTFLKDVLPEF	EIVTFLKKVPEF
117500	FRQLVHFVRDFAQLL	UL15	ABI63477	Human alphaherpesvirus 1	10298	HLA-DQ1	II	Probable G-protein coupled receptor 146	Q96CH1.1	66.667	12	4	0	4	15	273	284	0.067	27.8	LVHFVRDFAQLL	LLHFVKDFSKLL
117580	MARAAFLFKTVGFGG	sigma-2 protein	ABD83955	Mammalian orthoreovirus	351073	HLA class II	II	ATP-sensitive inward rectifier potassium channel 11	Q14654.3	56.25	16	2	1	5	15	120	135	1.5	24	AFLFKTVGFGG	AFLFSIEVQVTIGFGG
117846	EWLKVKILPEVK	polyprotein	ABW34429	Coxsackievirus B3	12072	HLA-DR4	II	Serine/threonine-protein kinase WNK4	Q96J92.1	88.889	9	0	1	4	12	399	406	0.9	24	KVKILPEVK	KVKIPEVK
11804	EENLLDFVRF	EBNA3C latent protein	BAQ20132	human gammaherpesvirus 4	10376	HLA-B44;HLA-B40;HLA-B37;HLA-B*44:03;HLA-B*44:02;HLA-B*44:05	I	Protein unc-119 homolog A	Q13432.1	66.667	12	2	1	1	10	80	91	0.21	25.2	EENLLDFVRF	EENIYKIDFVRF
118883	LKVKILPEVKEKHEFLSRLKQLP	polyprotein CB4	CAA29172	Coxsackievirus B4	12073	HLA class II	II	Alpha-crystallin B chain	P02511.2	46.429	28	5	2	1	18	89	116	0.11	28.6	LKVKILPEVKEKHEFLSR	LKVKVLGDVIEVHGKHEERQDEHGFISR
120093	MDFWCVEHDRPPPATPTSLTT	unnamed protein product	CAA33016	Rubella virus	11041	HLA class II;HLA class I	II;I	Histone-lysine N-methyltransferase 2D	O14686.2	60	15	2	1	9	19	2770	2784	0.47	26.5	DRPPPATPTSL	DRLSRPPPPATPSSM
120127	PFLGHDGHHGGTLRVGQHHRNASDV	unnamed protein product	CAA33016	Rubella virus	11041	HLA class II;HLA class I	II;I	Roundabout homolog 2	Q9HCK4.2	75	12	2	1	13	24	1349	1359	0.75	26.5	LRVGQHHRNASD	LRAGHQRNASD
120142	PYAVAFQPLLAYAY	single-stranded DNA-binding protein	ACZ80309	Human betaherpesvirus 5	10359	HLA-DR3	II	Inactive glycosyltransferase 25 family member 3	Q5T4B2.1	62.5	16	0	2	4	13	525	540	0.92	24.4	VAFQPLLAYA	VAFSAQPLLAAPTHYA
120187	RVKFHTETRTVWQLSVAGVSC	E1 protein	BAA19893	Rubella virus	11041	HLA class II;HLA class I	II;I	Tyrosine-protein phosphatase non-receptor type 22	Q9Y2R2.2	66.667	12	4	0	2	13	176	187	0.17	27.8	VKFHTETRTVWQ	VKFNSETRTIYQ
122774	GGVAVVIGRFFG	U2	BAA78222	Human betaherpesvirus 6B	32604	HLA-DRB5*01:01	II	Anion exchange transporter	Q8TE54.2	75	8	2	0	3	10	465	472	1.3	23.5	VAVVIGRF	IAIVIGRF
123851	WTEVSEVATEV	outer capsid protein VP4	AAD33905	Human rotavirus MP409	94432	HLA class II	II	S-arrestin	P10523.3	100	7	0	0	5	11	349	355	0.74	24	SEVATEV	SEVATEV
124606	QKRAAQRAAGPSVAS	Envelope glycoprotein B	P03188	Human herpesvirus 4 strain B95-8	10377	HLA-DR4	II	Arf-GAP domain and FG repeat-containing protein 1	P52594.2	100	8	0	0	8	15	439	446	0.77	24.8	AAGPSVAS	AAGPSVAS
126989	RRWLRLLV	Unique short US8 glycoprotein	P09730	Human herpesvirus 5 strain AD169	10360	HLA-B*27:05	I	Cytochrome P450 11B1, mitochondrial	P15538.5	100	6	0	0	2	7	48	53	0.27	24.4	RWLRLL	RWLRLL
129061	KELLQSYVSKNNN	protein U95	NP_042988	Human betaherpesvirus 6A	32603	HLA-DR53	II	Transcription initiation factor TFIID subunit 8	Q7Z7C8.1	75	8	2	0	2	9	63	70	1.6	23.5	ELLQSYVS	EMLQSYIS
13263	ELRSRYWAI	nucleocapsid protein	ABI36003	Influenza A virus	11320	HLA-B8;HLA-B*08:01;HLA-A*01:01	I	S phase cyclin A-associated protein in the endoplasmic reticulum	Q9BY12.2	75	8	2	0	1	8	97	104	0.084	26.1	ELRSRYWA	DLRARYWA
132781	ATEEEEEAV	BOLF1	YP_401653	Human herpesvirus 4 type 1	36352	HLA-DPB1*02:01	II	Piezo-type mechanosensitive ion channel component 1	Q92508.4	100	7	0	0	3	9	1426	1432	0.12	25.7	EEEEEAV	EEEEEAV
132901	SLTRDDAEYL	BALF2	ABB89289	human gammaherpesvirus 4	10376	HLA-DRB1*08:01	II	Transmembrane protein 201	Q5SNT2.1	70	10	3	0	1	10	460	469	1.7	22.7	SLTRDDAEYL	SLTRADSGYL
13701	EPLPQGQLTAY	BZLF1	AAA66529	human gammaherpesvirus 4	10376	HLA-B*35:01;HLA-A*03:01;HLA-B35	I	Zinc finger protein 665	Q9H7R5.3	100	7	0	0	3	9	3	9	0.37	24.8	LPQGQLT	LPQGQLT
1392779	FARQAVWLRE	Large tegument protein deneddylase	P03186	human gammaherpesvirus 4	10376	HLA-DRB1*15:01;HLA-DRB5*01:01	II	Arylsulfatase I	Q5FYB1.1	100	6	0	0	3	8	459	464	0.61	24	RQAVWL	RQAVWL
1393562	VLRYHVLLEE	Apoptosis regulator BHRF1	P03182	human gammaherpesvirus 4	10376	HLA-DRB1*15:01	II	Stabilin-2	Q8WWQ8.3	90	10	1	0	1	10	1198	1207	0.000552	32.5	VLRYHVLLEE	VLRYHVVLEE
159295	RPRTPPPSY	U24	BAA78245	Human betaherpesvirus 6B	32604	HLA class I	I	Myelin basic protein	P02686.3	100	7	0	0	2	8	230	236	0.12	25.7	PRTPPPS	PRTPPPS
16548	FLDKGTYTL	BALF4	ABB89287	human gammaherpesvirus 4	10376	HLA-A2;HLA-A*02:01	I	Titin	Q8WZ42.4	100	6	0	0	3	8	16398	16403	2	22.3	DKGTYT	DKGTYT
16878	FLRGRAYGL	Epstein-Barr nuclear antigen 3	Q3KST2	human gammaherpesvirus 4	10376	HLA-B44;HLA-B*35:01;HLA-B*08:02;HLA-B*08:01;HLA-B*44:02;HLA-B8;HLA-A*02:01;HLA-A*80:01;HLA-B*44:05;HLA class I	I	Tetratricopeptide repeat protein 28	Q96AY4.4	100	6	0	0	3	8	876	881	2.8	21.8	RGRAYG	RGRAYG
181002	NRDMLPCYSVARIPL	VP1 [JC polyomavirus]	425207	JC polyomavirus	10632	HLA-DRA*01:01/DRB5*01:01;HLA-DRB1*15:01;HLA-DRA*01:01/DRB1*15:01;HLA-Class II, allele undetermined;HLA-DRB5*01:01	II	WD repeat-containing and planar cell polarity effector protein fritz homolog	O95876.2	57.143	14	6	0	2	15	323	336	1.1	24.4	RDMLPCYSVARIPL	RNKIQCVSVTRIPL
189940	AAYRRRRTRR	hypothetical protein	BAA28162	Torque teno virus	68887	HLA-DR13	II	Forkhead box protein L3	A0A1W2PRP0.1	87.5	8	1	0	3	10	125	132	0.21	25.2	YRRRRTRR	YRRRRRRR
189942	AGRRRARRRV	ORF1	BAA82402	Torque teno virus	68887	HLA-DRB5*01:01	II	Speckle targeted PIP5K1A-regulated poly(A) polymerase	Q9H6E5.2	100	8	0	0	2	9	777	784	0.013	28.6	GRRRARRR	GRRRARRR
189943	AIRRRRPRRT	ORF1	BAB79330	Torque teno virus	68887	HLA-DRB5*01:01	II	ATP-dependent RNA helicase DDX51	Q8N8A6.3	100	7	0	0	3	9	66	72	0.052	26.9	RRRRPRR	RRRRPRR
189945	ALLRRARRVG	protein VII precursor	AAP49207	Human adenovirus 11	10541	HLA-DRB1*15:01	II	Caspase recruitment domain-containing protein 10	Q9BWT7.2	100	7	0	0	1	7	249	255	0.42	24.4	ALLRRAR	ALLRRAR
189946	AMLRAARRAA	protein VII precursor	AAP49207	Human adenovirus 11	10541	HLA-DRB1*15:01	II	Adenosine 5'-monophosphoramidase HINT2	Q9BX68.1	100	7	0	0	3	9	11	17	0.61	24	LRAARRA	LRAARRA
189948	AVPRRRRRRR	ORF3	AAK54733	Torque teno virus	68887	HLA-DR13;HLA-DRB5*01:01	II	Bromo adjacent homology domain-containing 1 protein	Q8TBE0.2	100	8	0	0	3	10	580	587	0.003	30.3	PRRRRRRR	PRRRRRRR
189949	AVRRRRRGRY	unnamed protein product	BAB79310	Torque teno virus 27	687366	HLA-DR13	II	Neurogenin-1	Q92886.2	100	7	0	0	3	9	71	77	0.11	26.1	RRRRRGR	RRRRRGR
189950	AVRRRRRPKK	unnamed protein product	BAB69920	Torque teno virus 24	687363	HLA-DR13	II	Bone morphogenetic protein 8B	P34820.2	75	12	1	1	1	10	264	275	0.1	26.1	AVRRRRRPKK	AVRPLRRRQPKK
189951	AVRRRRRRRV	unnamed protein product	BAB19313	Torque teno virus 25	687364	HLA-DR13;HLA-DRB5*01:01	II	Serine/threonine-protein kinase haspin	Q8TF76.3	75	12	0	1	2	10	76	87	0.026	27.8	VRRRRRRRV	VRRRRRRPGGRV
189958	DLRWAPSRRA	52K	AP_000505	Human adenovirus 1	10533	HLA-DRB1*15:01	II	C2 calcium-dependent domain-containing protein 4D	B7Z1M9.2	61.538	13	0	1	3	10	19	31	0.61	24	RWAPSRRA	RWAPSGLFSKRRA
189967	FILRRRRKRF	L2	ACL12332	human papillomavirus 33	10586	HLA-DR13;HLA-DRB5*01:01	II	Matrix metalloproteinase-15	P51511.1	87.5	8	1	0	3	10	125	132	0.052	26.9	LRRRRKRF	LRRRRKRY
189970	FRRRRARRRK	unnamed protein product	BAB18902	Torque teno virus 14	687353	HLA-DR13	II	Protein ABHD8	Q96I13.1	88.889	9	1	0	2	10	147	155	0.037	27.4	RRRRARRRK	RRRRARRPK
189972	FVPRRRRRKR	minor capsid protein L2	AAA79427	Human papillomavirus 28	37111	HLA-DR13;HLA-DRB5*01:01	II	Bromo adjacent homology domain-containing 1 protein	Q8TBE0.2	87.5	8	1	0	3	10	580	587	0.052	26.9	PRRRRRKR	PRRRRRRR
189973	FVRRRPRRRY	ORF1	BAB79334	Torque teno virus	68887	HLA-DR13	II	Putative transcription factor SPT20 homolog-like 2	P0C7V6.1	100	7	0	0	4	10	22	28	0.026	27.8	RRPRRRY	RRPRRRY
189975	GIYRRWRRWR	unnamed protein product	BAB90854	Torque teno felis virus	687384	HLA-DR13	II	Voltage-dependent L-type calcium channel subunit alpha-1D	Q01668.2	100	6	0	0	4	9	503	508	0.026	27.8	RRWRRW	RRWRRW
189976	GLWRRRRRRW	ORF1 protein	AAD20024	Torque teno virus	68887	HLA-DR13;HLA-DRB5*01:01	II	snRNA-activating protein complex subunit 4	Q5SXM2.1	60	15	1	1	1	10	504	518	0.026	27.8	GLWRRRRRRW	GLRRRRRRARHSVRW
189978	GRRRRRRRRR	ORF1	BAB79318	Torque teno virus	68887	HLA-DR13	II	Serine/arginine repetitive matrix protein 3	A6NNA2.4	100	10	0	0	1	10	384	393	2.44e-05	36.3	GRRRRRRRRR	GRRRRRRRRR
189979	GRWRRRRRVW	ORF1	BAB79314	Torque teno virus	68887	HLA-DRB5*01:01	II	Centromere protein V-like protein 1	A0A0U1RR11.1	80	10	1	1	1	10	56	64	0.006	29.5	GRWRRRRRVW	GRWRRKRRW
189982	GYARRRWRRR	unnamed protein product	BAB90851	Torque teno canis virus	687385	HLA-DR13	II	Dysferlin	O75923.1	100	7	0	0	4	10	1091	1097	0.009	29.1	RRRWRRR	RRRWRRR
189985	IRKKRRPGRG	unnamed protein product	BAB19317	Torque teno tamarin virus	687382	HLA-DRB5*01:01	II	Putative UPF0607 protein ENSP00000383783	A8MUI8.2	87.5	8	1	0	2	9	328	335	0.61	24	RKKRRPGR	RKKRRQGR
189994	LIHKRRRKRV	Minor capsid protein L2	Q9JH45	human papillomavirus 69	37121	HLA-DRB5*01:01	II	Roundabout homolog 4	Q8WZ75.1	77.778	9	2	0	2	10	489	497	0.6	24	IHKRRRKRV	IHRRRRARV
189996	LRFRRRRLRR	unnamed protein product	BAA86951	Torque teno mini virus 1	687369	HLA-DRB5*01:01	II	E3 ubiquitin-protein ligase ZNRF3	Q9ULT6.3	100	7	0	0	4	10	15	21	0.073	26.5	RRRRLRR	RRRRLRR
190001	LVRRRRKRYR	ORF1	BAB19928	Torque teno virus	68887	HLA-DR13	II	Matrix metalloproteinase-15	P51511.1	100	7	0	0	3	9	126	132	0.037	27.4	RRRRKRY	RRRRKRY
190006	NYYYRRRRRP	ORF1	AAL11042	Torque teno mini virus 8	687376	HLA-DR13	II	DnaJ homolog subfamily C member 18	Q9H819.1	87.5	8	1	0	2	9	200	207	0.013	28.6	YYYRRRRR	YYYRRRHR
190007	PTYRRRRWRR	unnamed protein product	BAA93609	Torque teno mini virus 3	687371	HLA-DR13	II	Myoferlin	Q9NZM1.1	88.889	9	1	0	2	10	1070	1078	0.00039	32.9	TYRRRRWRR	TFRRRRWRR
190009	PWWRRRRRRR	unknown	AAL37157	TTV-like virus DXL1	167758	HLA-DR13	II	A disintegrin and metalloproteinase with thrombospondin motifs 5	Q9UNA0.2	100	7	0	0	2	8	255	261	0.002	31.2	WWRRRRR	WWRRRRR
190010	PYRRRRPRRV	Orf1	AAK11698	Torque teno virus	68887	HLA-DRB5*01:01	II	ATP-dependent RNA helicase DDX51	Q8N8A6.3	100	7	0	0	3	9	66	72	0.052	26.9	RRRRPRR	RRRRPRR
190013	RAAARRWRRR	unnamed protein product	BAB20604	Torque teno virus 2	687341	HLA-DR13;HLA-DRB5*01:01	II	Coiled-coil domain-containing protein 71L	Q8N9Z2.2	90	10	0	1	1	10	127	135	0.052	26.9	RAAARRWRRR	RAAARRRRR
190016	RGRWRRWRRR	ORF1	BAB69912	Torque teno virus	68887	HLA-DR13	II	Voltage-dependent L-type calcium channel subunit alpha-1D	Q01668.2	66.667	12	0	1	3	10	504	515	0.009	29.1	RWRRWRRR	RWRRWNRFNRRR
190017	RIPRRRPRRP	ORF1	BAB69912	Torque teno virus	68887	HLA-DRB5*01:01	II	Fibroblast growth factor 2	P09038.3	100	7	0	0	3	9	43	49	0.052	26.9	PRRRPRR	PRRRPRR
190018	RIRRPRRRRA	hypothetical protein	BAA28162	Torque teno virus	68887	HLA-DR13;HLA-DRB5*01:01	II	EF-hand and coiled-coil domain-containing protein 1	Q9HA90.2	88.889	9	1	0	1	9	175	183	0.004	29.9	RIRRPRRRR	RLRRPRRRR
190019	RIRRRRPWRR	unnamed protein product	BAB90848	Torque teno sus virus 1a	687386	HLA-DRB5*01:01	II	Histone-lysine N-methyltransferase NSD2	O96028.1	87.5	8	1	0	3	10	1353	1360	0.073	26.5	RRRRPWRR	RRRRGWRR
190021	RIYYRERIRK	unnamed protein product	BAA86948	TTV-like mini virus	93678	HLA-DRB5*01:01	II	Carbohydrate-responsive element-binding protein	Q9NP71.1	70	10	3	0	1	10	185	194	0.1	26.1	RIYYRERIRK	RIYYKKRLRK
190022	RKPRRRRLLF	unnamed protein product	BAB79319	Torque teno virus 28	687367	HLA-DRB5*01:01	II	Meiotic recombination protein REC8 homolog	O95072.1	80	10	2	0	1	10	298	307	0.018	28.2	RKPRRRRLLF	RRRRRRRLLF
190023	RKRRAARRRT	unnamed protein product	BAB18902	Torque teno virus 14	687353	HLA-DR13;HLA-DRB5*01:01	II	Nuclear mitotic apparatus protein 1	Q14980.2	80	10	2	0	1	10	1802	1811	0.1	26.1	RKRRAARRRT	RKTRSARRRT
190024	RKRWRRWRRR	ORF1	AAK29445	Torque teno virus	68887	HLA-DR13	II	Voltage-dependent L-type calcium channel subunit alpha-1D	Q01668.2	66.667	12	0	1	3	10	504	515	0.009	29.1	RWRRWRRR	RWRRWNRFNRRR
190025	RLRRGRRRRG	ORF1	BAB79334	Torque teno virus	68887	HLA-DR13	II	EF-hand and coiled-coil domain-containing protein 1	Q9HA90.2	88.889	9	1	0	1	9	175	183	0.037	27.4	RLRRGRRRR	RLRRPRRRR
190026	RLRRRGRRRY	ORF1	BAB79314	Torque teno virus	68887	HLA-DR13;HLA-DRB5*01:01	II	Serine/threonine-protein kinase PRP4 homolog	Q13523.3	64.286	14	0	1	1	9	480	493	0.073	26.5	RLRRRGRRR	RLRRRSRSRGGRRR
190027	RLRRRRARRA	ORF1	BAB79318	Torque teno virus	68887	HLA-DR13	II	Signal peptide peptidase-like 2C	Q8IUH8.3	88.889	9	1	0	1	9	212	220	0.018	28.2	RLRRRRARR	RLQRRRARR
190028	RLRRRRPRRP	unnamed protein product	BAB69920	Torque teno virus 24	687363	HLA-DRB5*01:01	II	Transmembrane protein 200B	Q69YZ2.1	81.818	11	1	1	1	10	26	36	0.026	27.8	RLRRRRPRRP	RLGRRRRPRSP
190030	RLRRRRRLRR	unnamed protein product	BAB19310	Torque teno virus 26	687365	HLA-DRB5*01:01	II	Neurturin	Q99748.1	90	10	1	0	1	10	147	156	0.000802	32	RLRRRRRLRR	RLRQRRRLRR
190031	RLRRRRRRGW	ORF1	BAB61611	Torque teno virus	68887	HLA-DRB5*01:01	II	Dapper homolog 3	Q96B18.2	100	8	0	0	2	9	257	264	0.009	29.1	LRRRRRRG	LRRRRRRG
190032	RLRRRRRRRK	H	AAO25538	SEN virus	136966	HLA-DR13;HLA-DRB5*01:01	II	Testis-specific Y-encoded-like protein 2	Q9H2G4.1	100	8	0	0	3	10	189	196	0.004	29.9	RRRRRRRK	RRRRRRRK
190033	RPARRRPRRR	ORF1	AAK01940	Torque teno virus	68887	HLA-DRB5*01:01	II	Titin	Q8WZ42.4	47.619	21	0	1	1	10	32992	33012	0.026	27.8	RPARRRPRRR	RPARRRTPSPDYDFYYRPRRR
190034	RPRRAVRRRR	unnamed protein product	BAB19308	Torque teno virus 4	687343	HLA-DR13;HLA-DRB5*01:01	II	Bromo adjacent homology domain-containing 1 protein	Q8TBE0.2	80	10	0	1	1	10	579	586	0.15	25.7	RPRRAVRRRR	RPRRRRRR
190035	RPRRLPRRRY	Orf1	AAK11708	Torque teno virus	68887	HLA-DR13;HLA-DRB5*01:01	II	Putative POM121-like protein 1-like	A6NNC1.3	64.286	14	0	1	1	9	155	168	0.036	27.4	RPRRLPRRR	RPRRRKIPLLPRRR
190036	RPRRPVRRRR	ORF1	AAK27697	Torque teno virus 21	687360	HLA-DR13	II	Serine/arginine repetitive matrix protein 1	Q8IYB3.2	80	10	2	0	1	10	340	349	0.026	27.8	RPRRPVRRRR	RSRSPVRRRR
190037	RPRRRRRRRK	ORF1	AAL28134	Torque teno virus 6	687345	HLA-DR13	II	Bromo adjacent homology domain-containing 1 protein	Q8TBE0.2	100	9	0	0	1	9	579	587	0.000195	33.7	RPRRRRRRR	RPRRRRRRR
190038	RPRRRTRRRT	Orf1	AAK11704	Torque teno virus	68887	HLA-DR13	II	Bromo adjacent homology domain-containing 1 protein	Q8TBE0.2	90	10	1	0	1	10	579	588	0.002	30.8	RPRRRTRRRT	RPRRRRRRRT
190039	RPRRWRRRRR	H	AAO25538	SEN virus	136966	HLA-DR13	II	Bromo adjacent homology domain-containing 1 protein	Q8TBE0.2	90	10	0	1	1	10	579	587	0.006	29.5	RPRRWRRRRR	RPRRRRRRR
190040	RPRWRRWRRR	unnamed protein product	BAB19308	Torque teno virus 4	687343	HLA-DR13	II	Voltage-dependent L-type calcium channel subunit alpha-1D	Q01668.2	66.667	12	0	1	3	10	504	515	0.009	29.1	RWRRWRRR	RWRRWNRFNRRR
190041	RPWRPWRRRG	unnamed protein product	BAB79322	Torque teno virus 28	687367	HLA-DR13;HLA-DRB5*01:01	II	Nuclear exosome regulator NRDE2	Q9H7Z3.3	85.714	7	1	0	1	7	590	596	0.1	26.1	RPWRPWR	RHWRPWR
190042	RPWRRRRRPW	ORF1	BAB79334	Torque teno virus	68887	HLA-DRB5*01:01	II	Retinoic acid receptor RXR-beta	P28702.2	87.5	8	0	1	3	10	36	42	0.052	26.9	WRRRRRPW	WRRRRPW
190043	RPWRRWRRRR	ORF1	BAB79326	Torque teno virus	68887	HLA-DR13;HLA-DRB5*01:01	II	Voltage-dependent L-type calcium channel subunit alpha-1D	Q01668.2	61.538	13	1	1	1	9	503	515	0.036	27.4	RPWRRWRRR	RRWRRWNRFNRRR
190044	RPYRRRRRRG	ORF1	BAB79318	Torque teno virus	68887	HLA-DR13	II	Y-box-binding protein 1	P67809.3	60	15	0	1	1	9	186	200	0.018	28.2	RPYRRRRRR	RPYRRRRFPPYYMRR
190046	RRFWRRRRYR	unnamed protein product	BAA93601	Torque teno mini virus 7	687375	HLA-DR13	II	Mitochondrial import inner membrane translocase subunit Tim29	Q9BSF4.2	87.5	8	1	0	1	8	7	14	0.018	28.2	RRFWRRRR	RRFWSRRR
190047	RRGRRRRRRR	ORF1	BAB79318	Torque teno virus	68887	HLA-DR13	II	Alpha-1B adrenergic receptor	P35368.3	100	9	0	0	2	10	370	378	0.000393	32.9	RGRRRRRRR	RGRRRRRRR
190049	RRPARRCRRR	pORF1	BAA90403	Torque teno virus	68887	HLA-DR13	II	Uncharacterized protein SPEM2	Q0P670.2	80	10	2	0	1	10	128	137	0.074	26.5	RRPARRCRRR	RRRHRRCRRR
190050	RRPARRYRRR	ORF1	BAA93581	Torque teno virus	68887	HLA-DR13	II	Band 4.1-like protein 5	Q9HCM4.3	70	10	3	0	1	10	369	378	0.074	26.5	RRPARRYRRR	RRPSKRYSRR
190051	RRPRRRRPYR	unknown	AAL37157	TTV-like virus DXL1	167758	HLA-DR13	II	Cytosolic endo-beta-N-acetylglucosaminidase	Q8NFI3.1	100	7	0	0	2	8	40	46	0.052	26.9	RPRRRRP	RPRRRRP
190053	RRRFRRRRAR	unnamed protein product	BAB18902	Torque teno virus 14	687353	HLA-DR13	II	Rho guanine nucleotide exchange factor 40	Q8TER5.3	100	7	0	0	4	10	1341	1347	0.073	26.5	FRRRRAR	FRRRRAR
190054	RRRFRRRRRR	unnamed protein product	BAB79310	Torque teno virus 27	687366	HLA-DR13	II	Ribosome biogenesis inhibitor MINAS-60	P0DW28.1	90	10	1	0	1	10	115	124	0.000814	32	RRRFRRRRRR	RRRMRRRRRR
190055	RRRRAAFRRR	ORF1	BAA82400	Torque teno virus	68887	HLA-DR13	II	Solute carrier family 45 member 4	Q5BKX6.2	88.889	9	1	0	1	9	413	421	0.052	26.9	RRRRAAFRR	RRRRHAFRR
190056	RRRRAAYRRR	hypothetical protein	BAA28162	Torque teno virus	68887	HLA-DR13;HLA-DRB5*01:01	II	U3 small nucleolar RNA-associated protein 15 homolog	Q8TED0.3	87.5	8	1	0	1	8	329	336	0.1	26.1	RRRRAAYR	RRRRPAYR
190057	RRRRARWRRR	unnamed protein product	BAB20604	Torque teno virus 2	687341	HLA-DR13;HLA-DRB5*01:01	II	ATP-dependent RNA helicase DDX51	Q8N8A6.3	80	10	2	0	1	10	66	75	0.013	28.6	RRRRARWRRR	RRRRPRRRRR
190058	RRRRPARRRA	hypothetical protein	BAA28156	Torque teno virus	68887	HLA-DR13;HLA-DRB5*01:01	II	Putative E3 ubiquitin-protein ligase UNKL	Q9H9P5.3	88.889	9	1	0	1	9	61	69	0.026	27.8	RRRRPARRR	RRRRPLRRR
190060	RRRRPWRRRR	unknown	AAD45650	Torque teno virus	68887	HLA-DR13;HLA-DRB5*01:01	II	ATP-dependent RNA helicase DDX51	Q8N8A6.3	90	10	1	0	1	10	66	75	0.000392	32.9	RRRRPWRRRR	RRRRPRRRRR
190061	RRRRRPRRRR	unknown	AAL37157	TTV-like virus DXL1	167758	HLA-DR13	II	ATP-dependent RNA helicase DDX51	Q8N8A6.3	100	10	0	0	1	10	65	74	1.22e-05	37.1	RRRRRPRRRR	RRRRRPRRRR
190062	RRRRRRGRPR	unnamed protein product	BAB79310	Torque teno virus 27	687366	HLA-DR13	II	Protein WWC3	Q9ULE0.4	88.889	9	1	0	2	10	8	16	0.013	28.6	RRRRRGRPR	RRRRRGQPR
190063	RRRRRRGRWR	ORF1 protein	AAD20024	Torque teno virus	68887	HLA-DR13	II	Histone-lysine N-methyltransferase NSD2	O96028.1	88.889	9	0	1	2	10	1352	1359	0.036	27.4	RRRRRGRWR	RRRRRGWR
190064	RRRRRRKRLV	ORF1 protein	AAF71533	Torque teno virus	68887	HLA-DRB5*01:01	II	Alpha-1B adrenergic receptor	P35368.3	88.889	9	1	0	1	9	373	381	0.005	29.9	RRRRRRKRL	RRRRRRRRL
190065	RRRRRRPLRR	unnamed protein product	BAA82149	Torque teno virus 19	687358	HLA-DRB5*01:01	II	Alpha-1D adrenergic receptor	P25100.2	90	10	1	0	1	10	423	432	0.000556	32.5	RRRRRRPLRR	RRRRRRPLWR
190066	RRRRRRPRRT	Orf1	AAK11696	Torque teno virus	68887	HLA-DRB5*01:01	II	ATP-dependent RNA helicase DDX51	Q8N8A6.3	100	8	0	0	2	9	65	72	0.003	30.3	RRRRRPRR	RRRRRPRR
190067	RRRRRRPRVR	ORF1	BAB69916	Torque teno virus	68887	HLA-DR13	II	Chromodomain-helicase-DNA-binding protein 7	Q9P2D1.3	81.818	11	0	1	2	10	1939	1949	0.013	28.6	RRRRRPRVR	RRRRRPREEVR
190069	RRRRRRTLVV	unnamed protein product	BAB19320	Torque teno douroucouli virus	687383	HLA-DRB5*01:01	II	Bromo adjacent homology domain-containing 1 protein	Q8TBE0.2	100	7	0	0	1	7	582	588	0.074	26.5	RRRRRRT	RRRRRRT
190070	RRRRRRWRRR	unnamed protein product	BAB19316	Torque teno tamarin virus	687382	HLA-DR13	II	Sodium/potassium/calcium exchanger 3	Q9HC58.4	90	10	1	0	1	10	11	20	0.000392	32.9	RRRRRRWRRR	RRRRRRRRRR
190072	RRRRWPRRRR	putative capsid protein	AAF82559	Torque teno virus 7	687346	HLA-DR13;HLA-DRB5*01:01	II	ATP-dependent RNA helicase DDX51	Q8N8A6.3	90	10	1	0	1	10	65	74	0.000392	32.9	RRRRWPRRRR	RRRRRPRRRR
190073	RRRSRRWRRR	pORF1	BAA90403	Torque teno virus	68887	HLA-DR13	II	Rab effector MyRIP	Q8NFW9.2	87.5	8	1	0	2	9	522	529	0.009	29.1	RRSRRWRR	RRARRWRR
190074	RRRWRRRRAR	Orf1	AAK11708	Torque teno virus	68887	HLA-DR13	II	Serine/arginine repetitive matrix protein 3	A6NNA2.4	80	10	2	0	1	10	388	397	0.006	29.5	RRRWRRRRAR	RRRRRRRRSR
190075	RRRWRRRRRR	unknown	AAL37157	TTV-like virus DXL1	167758	HLA-DR13;HLA-DRB5*01:01	II	Sodium/potassium/calcium exchanger 3	Q9HC58.4	90	10	1	0	1	10	11	20	0.000392	32.9	RRRWRRRRRR	RRRRRRRRRR
190076	RRRWRRWRAR	ORF1	BAA82402	Torque teno virus	68887	HLA-DR13	II	Glucagon receptor	P47871.1	87.5	8	1	0	1	8	412	419	0.003	30.3	RRRWRRWR	RRRWHRWR
190077	RRRWRRWRPR	ORF1 protein	AAC28465	Torque teno virus	68887	HLA-DR13	II	Glucagon receptor	P47871.1	87.5	8	1	0	1	8	412	419	0.003	30.3	RRRWRRWR	RRRWHRWR
190078	RRRWRRWRRQ	hypothetical protein	BAA28164	Torque teno virus	68887	HLA-DR13	II	Glucagon receptor	P47871.1	87.5	8	1	0	1	8	412	419	0.003	30.3	RRRWRRWR	RRRWHRWR
190080	RRRWRRWRTR	unknown	AAG16249	Torque teno virus	68887	HLA-DR13	II	Glucagon receptor	P47871.1	87.5	8	1	0	1	8	412	419	0.003	30.3	RRRWRRWR	RRRWHRWR
190081	RRRYRRGRRR	unnamed protein product	BAB79322	Torque teno virus 28	687367	HLA-DR13	II	Y-box-binding protein 3	P16989.4	76.923	13	0	1	1	10	174	186	0.000792	32	RRRYRRGRRR	RRRYRRGYYGRRR
190082	RRRYRRRRRR	ORF1	BAB79330	Torque teno virus	68887	HLA-DR13	II	Testis-specific Y-encoded-like protein 2	Q9H2G4.1	90	10	0	1	1	10	187	195	0.006	29.5	RRRYRRRRRR	RRRRRRRRR
190083	RRRYRRWRRR	ORF1	ABV25035	Torque teno virus 3	687342	HLA-DR13;HLA-DRB5*01:01	II	Dysferlin	O75923.1	88.889	9	0	1	2	10	1090	1097	0.018	28.2	RRYRRWRRR	RRRRWRRR
190084	RRVARRHRRR	pVII	AP_000171	Human adenovirus 2	10515	HLA-DR13	II	Protein turtle homolog A	Q9P2J2.2	70	10	3	0	1	10	763	772	0.42	24.4	RRVARRHRRR	RRAARRRRKR
190085	RRVRRRGRGW	unnamed protein product	BAB19308	Torque teno virus 4	687343	HLA-DRB5*01:01	II	Guanine nucleotide-binding protein-like 1	P36915.2	100	7	0	0	4	10	275	281	0.037	27.4	RRRGRGW	RRRGRGW
190086	RRVRRRRRRR	unnamed protein product	BAB19310	Torque teno virus 26	687365	HLA-DR13	II	Sodium/potassium/calcium exchanger 3	Q9HC58.4	90	10	1	0	1	10	11	20	0.003	30.3	RRVRRRRRRR	RRRRRRRRRR
190087	RRWRRRGRRR	unnamed protein product	BAB69908	Torque teno virus 20	687359	HLA-DR13	II	Prostaglandin E2 receptor EP1 subtype	P34995.3	87.5	8	1	0	2	9	233	240	0.018	28.2	RWRRRGRR	RWRRRSRR
190088	RRWRRRPRRW	unnamed protein product	BAB18902	Torque teno virus 14	687353	HLA-DR13;HLA-DRB5*01:01	II	Prostaglandin E2 receptor EP1 subtype	P34995.3	87.5	8	1	0	2	9	233	240	0.018	28.2	RWRRRPRR	RWRRRSRR
190089	RRWRRRRRAW	unnamed protein product	BAB61607	Torque teno virus 8	687347	HLA-DRB5*01:01	II	Zinc finger protein ubi-d4	Q92785.2	77.778	9	2	0	1	9	77	85	0.018	28.2	RRWRRRRRA	RRWRKKRRA
190093	RRWRRRRRWR	unnamed protein product	BAB19320	Torque teno douroucouli virus	687383	HLA-DR13	II	Centromere protein V-like protein 1	A0A0U1RR11.1	88.889	9	1	0	2	10	57	65	9.9e-05	34.6	RWRRRRRWR	RWRRKRRWR
190094	RRYIRRRRLR	unnamed protein product	BAB61607	Torque teno virus 8	687347	HLA-DR13	II	Ubiquitin conjugation factor E4 B	O95155.1	80	10	0	1	1	10	774	781	0.1	26.1	RRYIRRRRLR	RRYIRRLR
190095	RRYIRRRRRK	ORF1	AAP21825	SEN virus	136966	HLA-DR13;HLA-DRB5*01:01	II	Testis-specific Y-encoded-like protein 2	Q9H2G4.1	80	10	0	1	1	10	189	196	0.21	25.2	RRYIRRRRRK	RRRRRRRK
190096	RRYLRRRKRR	ORF1	BAB69904	Torque teno virus	68887	HLA-DR13;HLA-DRB5*01:01	II	Uncharacterized protein C1orf202	A0A1W2PPE3.1	77.778	9	2	0	1	9	102	110	0.15	25.7	RRYLRRRKR	RRYLRRKER
190097	RRYRRRLRRR	ORF1	BAB79314	Torque teno virus	68887	HLA-DR13	II	E3 ubiquitin-protein ligase ZNRF3	Q9ULT6.3	90	10	0	1	1	10	14	22	0.009	29.1	RRYRRRLRRR	RRRRRLRRR
190099	RRYYRRRLRR	unnamed protein product	BAA93583	Torque teno virus 29	687368	HLA-DR13;HLA-DRB5*01:01	II	Protein unc-93 homolog B1	Q9H1C4.2	88.889	9	0	1	1	8	50	58	0.037	27.4	RRYYRRRL	RRYYRRKRL
190100	RSARRRPRRR	ORF1	BAB79354	Torque teno virus	68887	HLA-DRB5*01:01	II	SRR1-like protein	Q9UH36.1	90	10	1	0	1	10	21	30	0.009	29.1	RSARRRPRRR	RSAARRPRRR
190101	RSHRRRGLLT	protein mu precursor	AAB19004	Human adenovirus 31	10529	HLA-DRB5*01:01	II	Small G protein signaling modulator 3	Q96HU1.1	72.727	11	1	1	1	9	479	489	0.86	23.5	RSHRRRGLL	RSHRRRAKALL
190102	RTARRARRRR	unnamed protein product	BAB19313	Torque teno virus 25	687364	HLA-DR13;HLA-DRB5*01:01	II	Fibrosin-1-like protein	Q9HCM7.4	80	10	2	0	1	10	62	71	0.073	26.5	RTARRARRRR	RTARPPRRRR
190103	RTRRRRPRRR	ORF1	BAA82345	Torque teno virus	68887	HLA-DRB5*01:01	II	ATP-dependent RNA helicase DDX51	Q8N8A6.3	100	8	0	0	3	10	66	73	0.003	30.3	RRRRPRRR	RRRRPRRR
190104	RTRRRRRLPV	ORF1	BAB61611	Torque teno virus	68887	HLA-DRB5*01:01	II	Dual specificity protein kinase CLK2	P49760.1	100	7	0	0	1	7	41	47	0.074	26.5	RTRRRRR	RTRRRRR
190105	RTWRRRPRRA	unnamed protein product	BAB19308	Torque teno virus 4	687343	HLA-DRB5*01:01	II	Tumor necrosis factor receptor superfamily member 1A	P19438.1	88.889	9	0	1	2	9	406	414	0.026	27.8	TWRRRPRR	TWRRRTPRR
190106	RTYGRRRRRR	unnamed protein product	BAA94876	Torque teno virus 15	687354	HLA-DR13;HLA-DRB5*01:01	II	Pro-adrenomedullin	P35318.1	100	7	0	0	3	9	146	152	0.053	26.9	YGRRRRR	YGRRRRR
190107	RTYIRRRRRR	putative capsid protein	AAF82559	Torque teno virus 7	687346	HLA-DR13;HLA-DRB5*01:01	II	Dapper homolog 3	Q96B18.2	66.667	12	0	1	3	10	252	263	0.15	25.7	YIRRRRRR	YISALLRRRRRR
190108	RTYLRRRLKK	ORF1	BAB19934	Torque teno virus	68887	HLA-DR13;HLA-DRB5*01:01	II	Nucleolar protein 4-like	Q96MY1.2	66.667	12	2	1	1	10	239	250	0.21	25.2	RTYLRRRLKK	RTYLKSCRRMKK
190109	RTYRRRRPLR	unnamed protein product	BAB61607	Torque teno virus 8	687347	HLA-DRB5*01:01	II	Putative E3 ubiquitin-protein ligase UNKL	Q9H9P5.3	100	7	0	0	4	10	61	67	0.074	26.5	RRRRPLR	RRRRPLR
190110	RVRRRRGRWR	unnamed protein product	BAB20604	Torque teno virus 2	687341	HLA-DR13;HLA-DRB5*01:01	II	SUN domain-containing protein 2	Q9UH99.3	100	7	0	0	1	7	100	106	0.15	25.7	RVRRRRG	RVRRRRG
190111	RVRRRRPRRT	ORF1	BAA93592	Torque teno virus	68887	HLA-DRB5*01:01	II	Mitochondrial cardiolipin hydrolase	Q8N2A8.1	88.889	9	1	0	1	9	31	39	0.026	27.8	RVRRRRPRR	RSRRRRPRR
190113	RVRRRRRTRR	unnamed protein product	BAA82454	Torque teno virus 16	687355	HLA-DR13	II	Sodium/potassium/calcium exchanger 3	Q9HC58.4	80	10	2	0	1	10	9	18	0.052	26.9	RVRRRRRTRR	RARRRRRRRR
190114	RVRRRRRWRR	ORF1	AAK01940	Torque teno virus	68887	HLA-DR13	II	Dysferlin	O75923.1	100	7	0	0	4	10	1090	1096	0.009	29.1	RRRRWRR	RRRRWRR
190115	RVYLRRRRRR	ORF1 protein	AAF71533	Torque teno virus	68887	HLA-DR13;HLA-DRB5*01:01	II	Large ribosomal subunit protein mL65	Q9NP92.2	100	7	0	0	3	9	156	162	0.037	27.4	YLRRRRR	YLRRRRR
190116	RVYYKRRRRK	ORF3	AAK54733	Torque teno virus	68887	HLA-DR13	II	Acyl-CoA-binding domain-containing protein 5	Q5T8D3.1	87.5	8	1	0	3	10	525	532	0.052	26.9	YYKRRRRK	YYQRRRRK
190117	RWGRRRGRLR	unnamed protein product	BAB20602	Torque teno virus 23	687362	HLA-DRB5*01:01	II	Transmembrane and coiled-coil domain-containing protein 6	Q96DC7.2	77.778	9	2	0	2	10	2	10	0.1	26.1	WGRRRGRLR	WSRRQGRLR
190118	RWGRRRRRPW	ORF1	BAB79342	Torque teno virus	68887	HLA-DRB5*01:01	II	Retinoic acid receptor RXR-beta	P28702.2	80	10	0	1	1	10	35	42	0.004	29.9	RWGRRRRRPW	RWRRRRPW
190119	RWGRRRRRRR	unknown	AAL37157	TTV-like virus DXL1	167758	HLA-DRB5*01:01	II	Splicing factor Cactin	Q8WUQ7.3	100	8	0	0	3	10	44	51	0.006	29.5	GRRRRRRR	GRRRRRRR
190120	RWPARRWRRR	ORF1	BAA93581	Torque teno virus	68887	HLA-DR13	II	RING finger protein 227	A6NIN4.4	100	7	0	0	3	9	161	167	0.018	28.2	PARRWRR	PARRWRR
190121	RWPRPARRRP	ORF1	AAK01940	Torque teno virus	68887	HLA-DRB5*01:01	II	Protein FAM171A2	A8MVW0.1	100	7	0	0	4	10	696	702	0.1	26.1	RPARRRP	RPARRRP
190122	RWPRRSRRRP	ORF1	BAB79346	Torque teno virus	68887	HLA-DR13;HLA-DRB5*01:01	II	Tetratricopeptide repeat protein 24	A2A3L6.1	66.667	15	0	2	1	10	559	573	0.013	28.6	RWPRRSRRRP	RWPRESLSRSRQRRP
190123	RWPRSARRRP	ORF1	BAB79354	Torque teno virus	68887	HLA-DR13;HLA-DRB5*01:01	II	Mitochondrial cardiolipin hydrolase	Q8N2A8.1	80	10	2	0	1	10	28	37	0.15	25.7	RWPRSARRRP	RWLRSRRRRP
190124	RWRRPYRRRR	ORF1	BAB79318	Torque teno virus	68887	HLA-DR13;HLA-DRB5*01:01	II	Y-box-binding protein 1	P67809.3	100	8	0	0	3	10	185	192	0.002	31.2	RRPYRRRR	RRPYRRRR
190126	RWRRRPRRRR	unnamed protein product	BAB19320	Torque teno douroucouli virus	687383	HLA-DR13;HLA-DRB5*01:01	II	ATP-dependent RNA helicase DDX51	Q8N8A6.3	90	10	1	0	1	10	65	74	0.000392	32.9	RWRRRPRRRR	RRRRRPRRRR
190127	RWRRRRPRWR	unnamed protein product	BAB19308	Torque teno virus 4	687343	HLA-DR13	II	Retinoic acid receptor RXR-beta	P28702.2	88.889	9	0	1	1	9	35	42	0.003	30.3	RWRRRRPRW	RWRRRRPW
190128	RWRRRRRRPR	unknown	AAL37157	TTV-like virus DXL1	167758	HLA-DR13	II	Prostaglandin E2 receptor EP1 subtype	P34995.3	88.889	9	1	0	1	9	233	241	0.002	31.2	RWRRRRRRP	RWRRRSRRP
190129	RWRRRRRRRL	Orf1	AAK11696	Torque teno virus	68887	HLA-DR13;HLA-DRB5*01:01	II	Alpha-1B adrenergic receptor	P35368.3	90	10	1	0	1	10	372	381	0.000557	32.5	RWRRRRRRRL	RRRRRRRRRL
190132	RWRRRRWRRR	ORF1 protein	AAD20024	Torque teno virus	68887	HLA-DR13	II	Dysferlin	O75923.1	100	8	0	0	3	10	1090	1097	0.000552	32.5	RRRRWRRR	RRRRWRRR
190134	RWRRWGRRRT	unnamed protein product	BAB18902	Torque teno virus 14	687353	HLA-DR13	II	Voltage-dependent L-type calcium channel subunit alpha-1D	Q01668.2	72.727	11	1	1	1	9	504	514	0.013	28.6	RWRRWGRRR	RWRRWNRFNRR
190136	RWRRWPARRW	ORF1	BAA93581	Torque teno virus	68887	HLA-DRB1*15:01;HLA-DR13;HLA-DRB5*01:01	II	Mitochondrial amidoxime-reducing component 1	Q5VT66.1	77.778	9	1	1	2	9	40	48	0.074	26.5	WRRWPARR	WRRAWPTRR
190137	RWRRWPRRRW	Orf1	AAK11696	Torque teno virus	68887	HLA-DR13;HLA-DRB5*01:01	II	Mitochondrial amidoxime reducing component 2	Q969Z3.1	88.889	9	0	1	2	9	40	48	0.003	30.3	WRRWPRRR	WRRAWPRRR
190138	RWRRWRRRRG	unnamed protein product	BAB19313	Torque teno virus 25	687364	HLA-DR13	II	Transmembrane channel-like protein 8	Q8IU68.1	77.778	9	2	0	1	9	62	70	0.006	29.5	RWRRWRRRR	RWQRWQRRR
190143	RYRGRRVRRR	Orf1	AAK11708	Torque teno virus	68887	HLA-DR13	II	Nischarin	Q9Y2I1.3	72.727	11	0	1	1	8	1404	1414	0.3	24.8	RYRGRRVR	RYRLDDGRRVR
190144	RYRPRRRRRR	ORF1	AAL28134	Torque teno virus 6	687345	HLA-DR13	II	Bromo adjacent homology domain-containing 1 protein	Q8TBE0.2	100	8	0	0	3	10	579	586	0.003	30.3	RPRRRRRR	RPRRRRRR
190145	RYRRRRRRGR	ORF1	BAB79326	Torque teno virus	68887	HLA-DR13	II	Forkhead box protein L3	A0A1W2PRP0.1	100	7	0	0	2	8	125	131	0.026	27.8	YRRRRRR	YRRRRRR
190146	RYRRRRRRTR	ORF1	BAB79330	Torque teno virus	68887	HLA-DR13	II	Forkhead box protein L3	A0A1W2PRP0.1	100	7	0	0	2	8	125	131	0.026	27.8	YRRRRRR	YRRRRRR
190147	RYRRWRRRRR	unnamed protein product	BAB19320	Torque teno douroucouli virus	687383	HLA-DR13	II	Forkhead box protein L3	A0A1W2PRP0.1	88.889	9	0	1	2	10	125	132	0.052	26.9	YRRWRRRRR	YRRRRRRR
190148	RYVSRRRRRR	unnamed protein product	BAA93583	Torque teno virus 29	687368	HLA-DR13	II	Protein piccolo	Q9Y6V0.5	100	7	0	0	2	8	3457	3463	0.073	26.5	YVSRRRR	YVSRRRR
190158	TRYARRRRVR	ORF1	BAB61611	Torque teno virus	68887	HLA-DRB5*01:01	II	Lysine-specific demethylase 2A	Q9Y2K7.3	100	7	0	0	4	10	564	570	0.15	25.7	ARRRRVR	ARRRRVR
190159	TVRARKRLRF	ORF4	BAB69913	Torque teno virus	68887	HLA-DRB5*01:01	II	Tribbles homolog 1	Q96RU8.2	87.5	8	1	0	2	9	171	178	0.15	25.7	VRARKRLR	VRSRKRLR
190166	WRRRAAARRW	unnamed protein product	BAB20604	Torque teno virus 2	687341	HLA-DR13;HLA-DRB5*01:01	II	Calcium uptake protein 3, mitochondrial	Q86XE3.1	70	10	0	1	1	10	58	64	0.1	26.1	WRRRAAARRW	WRRRRRW
190167	WRRRRARRRG	ORF1	ABV25035	Torque teno virus 3	687342	HLA-DR13	II	Speckle targeted PIP5K1A-regulated poly(A) polymerase	Q9H6E5.2	47.368	19	0	1	1	9	766	784	0.052	26.9	WRRRRARRR	WRCALWHRVWQGRRRARRR
190168	WRRRRRRRWR	unknown	AAL37157	TTV-like virus DXL1	167758	HLA-DR13	II	Alpha-1D adrenergic receptor	P25100.2	81.818	11	0	1	2	10	422	432	0.002	31.2	RRRRRRRWR	RRRRRRRPLWR
190169	WWRRWPRRRR	unnamed protein product	BAB19310	Torque teno virus 26	687365	HLA-DRB1*15:01;HLA-DR13;HLA-DRB5*01:01	II	Mitochondrial amidoxime reducing component 2	Q969Z3.1	90	10	0	1	2	10	40	49	0.000197	33.7	WRRWPRRRR	WRRAWPRRRR
190171	YICCRKRLRA	early E3 48K glycoprotein	AAL01120	Human adenovirus D8	31545	HLA-DR13;HLA-DRB5*01:01	II	Mucolipin-2	Q8IZK6.2	83.333	6	1	0	2	7	550	555	3.5	21.8	ICCRKR	ICCRRR
190172	YIRRRRLRRR	unnamed protein product	BAB61607	Torque teno virus 8	687347	HLA-DRB5*01:01	II	E3 ubiquitin-protein ligase ZNRF3	Q9ULT6.3	100	8	0	0	3	10	15	22	0.004	29.9	RRRRLRRR	RRRRLRRR
190173	YIRRRRRKKK	unnamed protein product	BAA94876	Torque teno virus 15	687354	HLA-DR13;HLA-DRB5*01:01	II	Mitoguardin 2	Q7L4E1.1	100	7	0	0	3	9	67	73	0.1	26.1	RRRRRKK	RRRRRKK
190176	YTYVRKRRKR	minor capsid protein	NP_043293	Human papillomavirus type 54	1671798	HLA-DR13;HLA-DRB5*01:01	II	Retinoic acid receptor alpha	P10276.2	100	6	0	0	3	8	362	367	0.86	23.5	YVRKRR	YVRKRR
190178	YVSKRRRFRR	unnamed protein product	BAB79310	Torque teno virus 27	687366	HLA-DRB5*01:01	II	Ubiquitin carboxyl-terminal hydrolase 44	Q9H0E7.2	61.538	13	0	1	1	8	535	547	0.6	24	YVSKRRRF	YVCDQCNSKRRRF
190181	YVSRRRRYRR	ORF1	BAB79314	Torque teno virus	68887	HLA-DR13;HLA-DRB5*01:01	II	Protein piccolo	Q9Y6V0.5	100	7	0	0	1	7	3457	3463	0.073	26.5	YVSRRRR	YVSRRRR
190182	YVSSRRRRRY	ORF1	BAB79368	Torque teno virus	68887	HLA-DR13;HLA-DRB5*01:01	II	Testis-specific Y-encoded-like protein 2	Q9H2G4.1	100	7	0	0	3	9	185	191	0.21	25.2	SSRRRRR	SSRRRRR
190185	YYPRRRRFWR	unnamed protein product	BAA93601	Torque teno mini virus 7	687375	HLA-DR13	II	PiggyBac transposable element-derived protein 2	Q6P3X8.1	87.5	8	1	0	2	9	194	201	0.013	28.6	YPRRRRFW	YPRRRMFW
20354	GILGFVFTL	matrix protein 1	ABL61489	Influenza A virus	11320	HLA-C*08:01;HLA-B*35:01;HLA-A*02:01;HLA-A*68:02;HLA-B*07:02;HLA-A*02:06;HLA-A2;HLA-A*02:01 K66A, E63Q mutant;HLA-A*02:02;HLA-A*02:03;HLA class I	I	Tetraspanin-33	Q86UF1.1	100	7	0	0	1	7	112	118	0.17	25.2	GILGFVF	GILGFVF
20788	GLCTLVAML	BMLF1 protein	CAD53409	human gammaherpesvirus 4	10376	HLA-A2;HLA-A*02:01	I	Transmembrane protein 198	Q66K66.1	87.5	8	1	0	2	9	105	112	0.49	24	LCTLVAML	LCGLVAML
20971	GLLACCAKCLYYLRGAIAPR	Structural polyprotein	P07566	Rubella virus strain Therien	11045	HLA class II	II	Myelin proteolipid protein	P60201.2	80	10	2	0	1	10	2	11	0.051	29.1	GLLACCAKCL	GLLECCARCL
21085	GLQPRADMAAPPTLPQ	Structural polyprotein	P07566	Rubella virus strain Therien	11045	HLA class II	II	Sphingosine 1-phosphate receptor 2	O95136.2	88.889	9	1	0	6	14	221	229	0.16	26.9	ADMAAPPTL	ADMAAPQTL
2230080	LVKQIKVRVDMVRHRIKEHM	Regulatory protein IE1	A0A0G2T717	Human betaherpesvirus 5	10359	HLA class II	II	Coiled-coil domain-containing protein 157	Q569K6.3	80	10	1	1	6	14	434	443	0.81	25.7	KVRVDMVRH	KARVDSMVRH
2257600	SQSSSSGSPPRRPPPGRRPF	EBNA-1 protein	Q777E1	human gammaherpesvirus 4	10376	HLA class II;HLA class I	I;II	Zinc finger protein 575	Q86XF7.1	55.556	27	3	3	1	19	37	62	0.001	33.7	SQSSSSGSPPRRPPPGRRP	SQSAPGPTASAGSPPRPRRRPPPQRP
25195	HYRNASDVLPGHWLQGGWGCYNL	Structural polyprotein	P07566	Rubella virus strain Therien	11045	HLA class II	II	Interleukin-21 receptor	Q9HBE5.1	100	7	0	0	14	20	14	20	0.42	26.9	LQGGWGC	LQGGWGC
27217	ILMWEAVTL	VP1 capsid protein	AIW00320	JC polyomavirus	10632	HLA-A2;HLA-A*02:01	I	Neuroblastoma suppressor of tumorigenicity 1	P41271.2	85.714	7	1	0	3	9	91	97	0.7	23.5	MWEAVTL	MWEIVTL
27283	ILRGSVAHK	Nucleoprotein	Q91UL1	Influenza A virus	11320	HLA-A3;HLA-A28;HLA-A*03:01;HLA class I	I	Inactive tyrosine-protein kinase PEAK1	Q9H792.4	85.714	7	1	0	3	9	699	705	8.2	20.6	RGSVAHK	RGSVAQK
292	AALLNTPPPYQVSCGGESDRATAR	Structural polyprotein	P07566	Rubella virus strain Therien	11045	HLA class II	II	Otoancorin	Q7RTW8.1	61.538	13	2	1	2	14	610	619	2.6	24.8	ALLNTPPPYQVSC	ALLSPYQVNC
33208	KRPPIFIRRL	EBNA3A nuclear protein	Q8AZJ8	human gammaherpesvirus 4	10376	HLA-B*27:05;HLA-B*27:09	I	Dynein axonemal heavy chain 2	Q9P225.3	100	6	0	0	1	6	2688	2693	0.86	23.5	KRPPIF	KRPPIF
36321	LGSPNCHGPDWASPVCQRHS	Structural polyprotein	P07566	Rubella virus strain Therien	11045	HLA class II	II	N-acetylgalactosamine-6-sulfatase	P34059.1	88.889	9	0	1	2	9	161	169	1.6	24.8	GSPNCHGP	GSPNCHFGP
37153	LLDFVRFMGV	Nuclear antigen EBNA-3C	Q69140	human gammaherpesvirus 4	10376	HLA-A2;HLA-B62;HLA-B*15:01;HLA-A*02:01	I	Chondroitin sulfate synthase 1	Q86X52.3	100	6	0	0	4	9	547	552	0.43	24.4	FVRFMG	FVRFMG
37257	LLFGYPVYV	Protein Tax-1	P0C213	Human T-cell leukemia virus type I	11908	HLA-A*02:01 R65A mutant;HLA-A*02:01 K66A, E63Q mutant;HLA-A*02:01 A69G mutant;HLA class I;HLA-A*02:01 A150P mutant;HLA-A*02:01 W167A mutant;HLA-A*02:01 E166A mutant;HLA-A*02:01 T163A mutant;HLA class II;HLA-A*02:06;HLA-A2;HLA-A*02:05;HLA-A*02:02;HLA-A*02:03;HLA-A*02:01 K66A mutant;HLA-A*02:01	I;II	EGF domain-specific O-linked N-acetylglucosamine transferase	Q5NDL2.1	77.778	9	0	1	3	9	92	100	1.4	22.7	FGYPVYV	FGYPVCSYV
37921	LLVPWVLIFMVCRRACRRRG	Structural polyprotein	P07566	Rubella virus strain Therien	11045	HLA class II	II	Leucine-rich repeat-containing protein 24	Q50LG9.2	52.632	19	2	2	1	19	420	431	0.2	27.4	LLVPWVLIFMVCRRACRRR	LLVAMICRRRRR
37960	LLWTLVVLL	membrane protein	AAA45887	human gammaherpesvirus 4	10376	HLA-A2;HLA-A*02:04;HLA-A*02:09;HLA-A*02:01	I	Contactin-6	Q9UQ52.1	77.778	9	2	0	1	9	3	11	0.084	26.1	LLWTLVVLL	LLWKLVILL
39187	LRRGMFRPSQCN	E1B protein, large T-antigen	P04491	Human adenovirus 12	28282	HLA class II	II	Toll-like receptor 3	O15455.1	72.727	11	2	1	1	11	866	875	0.078	26.9	LRRGMFRPSQC	LRRGMFKSHC
39232	LRVGQHYRNASDVLPGHWLQ	Structural polyprotein	P07566	Rubella virus strain Therien	11045	HLA class II	II	Roundabout homolog 2	Q9HCK4.2	64.286	14	4	1	1	14	1349	1361	1.2	25.2	LRVGQHYRNASDVL	LRAGHQRNASDLL
41136	MASTTPITMEDLQKALEAQSR	Structural polyprotein	P07566	Rubella virus strain Therien	11045	HLA class II	II	Protein Hook homolog 2	Q96ED9.3	80	10	2	0	10	19	518	527	0.17	27.8	EDLQKALEAQ	EDLQKALQEQ
429189	AAVPVLAFDAARLRLLE	BOLF1	AFJ06845	human gammaherpesvirus 4	10376	HLA-Class I, allele undetermined;HLA-Class II, allele undetermined		Transcriptional enhancer factor TEF-5	Q99594.2	50	22	4	2	1	17	210	229	0.53	25.7	AAVPVLAFDAARLRLLE	ASVPVWQDRTIASSRLRLLE
44920	NLVPMVATV	HCMVUL83	CAA35357	Human betaherpesvirus 5	10359	HLA-DRB1*04:01;HLA-A*24:02;HLA-A*02:01 K66A, E63Q mutant;HLA-B*07:02;HLA-A*02:06;HLA-DRB1*04:02;HLA-B7;HLA class II;HLA-A3;HLA-A2;HLA-A*02:01;HLA-A*02:02;HLA-DRB1*04:04;HLA class I	I;II	Polycystin-1-like protein 2	Q7Z442.5	100	6	0	0	2	7	1227	1232	1.4	22.7	LVPMVA	LVPMVA
51946	QPRAPIRPI	EBNA3C latent protein	BAQ20132	human gammaherpesvirus 4	10376	HLA-B*07:02;HLA-B7	I	3',5'-cyclic-AMP phosphodiesterase 4A	P27815.3	85.714	7	1	0	1	7	36	42	0.98	23.1	QPRAPIR	QPRTPIR
53128	RAKFKQLL	BZLF1	AAA66529	human gammaherpesvirus 4	10376	HLA-A*01:01;HLA-B*57:01;HLA-B*08:01;HLA-A*03:01;HLA-B8;HLA-A*02:01	I	WD repeat-containing protein 64	B1ANS9.1	100	6	0	0	3	8	856	861	1.6	22.3	KFKQLL	KFKQLL
5316	AVFDRKSDAK	EBNA-3B nuclear protein	CAD53420	human gammaherpesvirus 4	10376	HLA-A*02:01;HLA-A11;HLA-A*68:01;HLA-A*03:01;HLA-A*11:01	I	5-hydroxytryptamine receptor 3D	Q70Z44.3	100	6	0	0	1	6	46	51	2.5	22.3	AVFDRK	AVFDRK
53703	RFGAPQAFLAGLLLATVAVGTARA	Structural polyprotein	P07566	Rubella virus strain Therien	11045	HLA class II	II	Polymeric immunoglobulin receptor	P01833.4	68.75	16	3	1	11	24	648	663	0.67	26.5	GLLLATVAVGTARA	GLVLAVGAVAVGVARA
549266	WLKNKLIPEVKEKHEFLSRL	Genome polyprotein	na	Coxsackievirus B4	12073	HLA class II	II	Inter-alpha-trypsin inhibitor heavy chain H6	Q6UXX5.1	69.231	13	3	1	4	15	90	102	0.29	26.9	NKLIPEVKEKHE	NKVYIAEVKEKHQ
55295	RPQGGSRPEFVKL	BMRF1	YP_401657	human gammaherpesvirus 4	10376	HLA-B*07:02	I	Ceramide kinase-like protein	Q49MI3.1	85.714	7	1	0	6	12	464	470	1.6	23.5	SRPEFVK	SRPEFIK
55620	RRIYDLIEL	EBNA-3C	CEQ43374	human gammaherpesvirus 4	10376	HLA-B*27:04;HLA-B*27:05;HLA-B27;HLA-B*27:09;HLA-B*27:02	I	Dedicator of cytokinesis protein 1	Q14185.2	100	6	0	0	3	8	122	127	0.49	24	IYDLIE	IYDLIE
55657	RRLVVTLQC	Viral interleukin-10 homolog	P03180	Human herpesvirus 4 strain B95-8	10377	HLA-B*27:05	I	Mucin-6	Q6W4X9.3	87.5	8	1	0	1	8	2418	2425	0.34	24.4	RRLVVTLQ	RRLVLTLQ
55734	RRRWRRLTV	Latent membrane protein 2	P13285	human gammaherpesvirus 4	10376	HLA-B*27:06;HLA-B*27:04;HLA-B*27:05;HLA-B27;HLA-B*27:02;HLA-B*27:09	I	Dysferlin	O75923.1	100	6	0	0	1	6	1091	1096	0.12	25.7	RRRWRR	RRRWRR
57560	SENDRLRLL	BZLF1	AAA66529	human gammaherpesvirus 4	10376	HLA-B60;HLA-B*40:02	I	Transient receptor potential cation channel subfamily M member 2	O94759.2	100	7	0	0	3	9	583	589	0.12	25.7	NDRLRLL	NDRLRLL
5915	AYRRRWRRL	Latent membrane protein 2	P13285	human gammaherpesvirus 4	10376	HLA-A*24:02;HLA-B8	I	Dysferlin	O75923.1	100	6	0	0	3	8	1091	1096	0.12	25.7	RRRWRR	RRRWRR
60867	SRYWAIRTR	nucleoprotein	AAA43467	Influenza A virus	11320	HLA-B*27:09;HLA-B*27:05;HLA-B27;HLA-B8;HLA-A*02:01	I	Cyclic nucleotide-gated channel beta-3	Q9NQW8.2	83.333	6	1	0	3	8	399	404	1.4	22.7	YWAIRT	YWAVRT
62305	SVRDRLARL	Epstein-Barr nuclear antigen 3	P12977	human gammaherpesvirus 4	10376	HLA-A2;HLA-B8;HLA-A*02:03;HLA-A*02:01	I	Protein WWC3	Q9ULE0.4	85.714	7	1	0	3	9	221	227	1.4	22.7	RDRLARL	RDRLSRL
62634	SYLKDSDFLDAAL	HCMVUL75	CAA35390	Human betaherpesvirus 5	10359	HLA class II;HLA-DRB1*04:05	II	Kelch-like protein 23	Q8NBE8.1	66.667	15	0	2	2	11	11	25	0.27	25.7	YLKDSDFLDA	YLFKDSTHPVDFLDA
63843	TGGVYHFVKKHVHES	DNA polymerase	CAD53462	human gammaherpesvirus 4	10376	HLA-DRB1*09:01;HLA-DP;HLA-DR;HLA-DRB1*16:02;HLA-DRB1*04:01;HLA-DRB1*11:01;HLA-DRB5*01:01;HLA-DRB1*15:02;HLA-DRB1*15:01;HLA class II;HLA class I	II;I	Ubiquitin carboxyl-terminal hydrolase 22	Q9UPT9.2	75	8	2	0	7	14	85	92	2.2	23.5	FVKKHVHE	FTKKHIHE
6568	CLGGLLTMV	Latent membrane protein 2	P13285	human gammaherpesvirus 4	10376	HLA-A*02:06;HLA-A2;HLA-A*02:09;HLA-A*02:07;HLA-A*02:01	I	Motile sperm domain-containing protein 3	O75425.1	100	6	0	0	4	9	226	231	2	22.3	GLLTMV	GLLTMV
65748	TPRVTGGGAM	tegument protein pp65	YP_081531	Human betaherpesvirus 5	10359	HLA-C*07:02;HLA-B*07:02;HLA-B7;HLA-A2;HLA-A3;HLA class II;HLA class I;HLA-A*02:01	I;II	E3 ubiquitin-protein ligase ZNRF1	Q8ND25.2	100	6	0	0	5	10	39	44	7.2	21	TGGGAM	TGGGAM
67505	TYWQLNQNL	BALF2	ABB89289	human gammaherpesvirus 4	10376	HLA-DRB1*11:01	II	Matrix metalloproteinase-19	Q99542.1	75	8	2	0	2	9	448	455	0.69	23.5	YWQLNQNL	YWRLNQQL
67872	VCQRHSPDCSRLVGATPER	Structural polyprotein	P07566	Rubella virus strain Therien	11045	HLA class II	II	A-kinase anchor protein SPHKAP	Q2M3C7.1	55.556	18	2	2	1	12	1232	1249	0.25	26.9	VCQRHSPDCSRL	VCHRQSSMPDSRSPCSRL
69270	VKLYRKLKREITFHGAKEIS	M1	Q9IQ48	Influenza A virus	11320	HLA-DRB1*04:01;HLA-DRB1*01:03;HLA-DRB1*13:01;HLA-DRA*01:01/DRB1*04:01;HLA-DRB1*11:01	II	Probable C-mannosyltransferase DPY19L4	Q7Z388.1	77.778	9	2	0	7	15	86	94	2.3	24.4	LKREITFHG	LEREITFQG
69452	VLEETSVML	UL123; IE1	AAR31448	Human betaherpesvirus 5	10359	HLA class II;HLA-A3;HLA-A2;HLA-A1;HLA-A*02:01;HLA class I	I;II	Glucoside xylosyltransferase 2	A0PJZ3.2	87.5	8	1	0	2	9	121	128	0.99	23.1	LEETSVML	LEETLVML
6954	CRVLCCYVL	UL123; IE1	AAR31666	Human betaherpesvirus 5	10359	HLA-B*07:02;HLA-B7;HLA-C*07:02	I	Syntaxin-19	Q8N4C7.1	100	6	0	0	1	6	280	285	0.17	25.2	CRVLCC	CRVLCC
7136	CTELKLSDY	nucleocapsid protein	ABG88425	Influenza A virus	11320	HLA-A1;HLA-A*01:01	I	Replication termination factor 2	Q9BY42.3	100	7	0	0	2	8	89	95	0.35	24.4	TELKLSD	TELKLSD
74774	YLLEMLWRL	LMP-1	CEQ38267	human gammaherpesvirus 4	10376	HLA-A68;HLA-A69;HLA-A*69:01;HLA-A*68:02;HLA-A*02:06;HLA-A2;HLA-A*02:04;HLA-A*02:02;HLA-A*02:03;HLA-A*02:01	I	Developmentally-regulated GTP-binding protein 2	P55039.1	100	7	0	0	1	7	278	284	0.004	29.9	YLLEMLW	YLLEMLW
76061	YTGNQQSRWGLGSPNCHGPDWASPV	Structural polyprotein	P07566	Rubella virus strain Therien	11045	HLA class II	II	Aldehyde dehydrogenase family 3 member B2	P48448.3	61.111	18	5	2	1	16	365	382	0.38	27.4	YTGNQQSRWGLGSPNC	YTDWNQQLLRWGMGSQSC
76333	YVLDHLIVV	BRLF1	ABB89247	human gammaherpesvirus 4	10376	HLA-A2;HLA-A*02:01	I	Exocyst complex component 3	O60645.3	87.5	8	1	0	1	8	285	292	0.34	24.4	YVLDHLIV	YVLDDLIV
79506	AFGHSDAACWGFPTDTVMSV	E1 protein	BAA19893	Rubella virus	11041	HLA class II;HLA class I	II;I	Activated CDC42 kinase 1	Q07912.3	57.143	14	3	1	3	13	466	479	1.2	25.2	GHSDAACWGFP	GHGDSDPRHCWGFP
79628	PTDVSCEGLGAWVPTAPCARI	E1 protein	BAA19893	Rubella virus	11041	HLA class II;HLA class I	II;I	Putative uncharacterized protein encoded by LINC00311	Q8N616.1	66.667	18	3	3	4	19	67	83	0.11	28.2	VSCEGLGAWVPTAPCA	VACSLGLSGEWVPTPCA
910571	DRYWAIRTR	Nucleoprotein	na	Influenza A virus	11320	HLA-B27	I	D(1B) dopamine receptor	P21918.2	100	6	0	0	1	6	137	142	0.12	25.7	DRYWAI	DRYWAI
910573	DYCNVKNKEF	Trans-activator protein BZLF1	na	human gammaherpesvirus 4	10376	HLA-A24	I	Uncharacterized protein C1orf141	Q5JVX7.1	100	6	0	0	4	9	106	111	2.5	22.3	NVKNKE	NVKNKE
950	AEGLRALLARSHVER	EBNA-1	YP_401677	human gammaherpesvirus 4	10376	HLA class II;HLA-DRB1*15:01;HLA-DRB5*01:01	II	E3 ubiquitin-protein ligase TRIM56	Q9BRZ2.3	54.167	24	1	2	1	14	259	282	0.006	30.8	AEGLRALLARSHVE	AEGVLRALLAQKQEVLGQLRAHVE
