# Supplementary material for: Similarity to Self-Antigens Shapes Epitope Recognition from Viruses Under Autoimmune and Infectious Disease
Source: Int J Mol Sci. 2025 Jun 24;26(13):6041. doi: 10.3390/ijms26136041 (PMC12250222; doi:10.3390/ijms26136041)
Supplement: Supplementary file 1 [file ijms-26-06041-s001.zip › Supplementary_Dataset_S4.xlsx]

## Sheet: Infectious T Epitope Dataset
Supplementary Dataset 4: Virus-specific T cell epitopes linked to infectious disease
Epitope ID (IEDB)	Epitope Sequence	Antigen Name	Antigen Accesion	Virus Name	Taxa Id	HLA Restriction	HLA Class	Target Human protein	Target Human Protein ACC	% Identity	% Length Alignment	Mistmaches	Gaps	Query Start	Query End	Subj. Start	Subj .End	E-value	Bit-score	Epitope Blast hit	Human Blast hit	Bit-Score > 26.90
1000	AEIRTHLYILWAVGL	glycoprotein gp35/37	AAC59622	Human gammaherpesvirus 8	37296	HLA class I	I	Natural resistance-associated macrophage protein 1	P49279.1	77.778	9	1	1	7	15	361	368	1.5	24	LYILWAVGL	LYIWAIGL	False
100124	HSRKKCDEL	polyprotein	AAP55704	Hepatitis C virus subtype 2b	31650	HLA-B*08:01;HLA class I	I	Little elongation complex subunit 1	Q9Y2F5.5	100	6	0	0	4	9	56	61	0.98	23.1	KKCDEL	KKCDEL	False
100180	KDVTVSQVWFGHRYS	Envelope glycoprotein B	P10211	Human alphaherpesvirus 1 strain 17	10299	HLA-DR	II	Pre-B-cell leukemia transcription factor 1	P40424.1	58.824	17	2	2	3	14	275	291	0.033	28.6	VTVSQVWFGHRY	ITVSQVSNWFGNKRIRY	True
100300	MAYRFNGIGVTQNVLY	Spike glycoprotein	P0DTC2	Severe acute respiratory syndrome coronavirus 2 Wuhan/Hu-1/2019	na	HLA class II	II	1,4-alpha-glucan-branching enzyme	Q04446.3	52.941	17	4	2	3	16	349	364	3.7	23.1	YRFNGIGVTQNVLY	YRFDGFRFDGVTSMLY	False
100316	NAFNCTFEYISDAFSLDV	Spike glycoprotein	P59594	SARS-CoV1	na			Chondroitin sulfate proteoglycan 4	Q6UVK1.2	100	8	0	0	11	18	1329	1336	0.15	27.4	SDAFSLDV	SDAFSLDV	True
100452	RADITTVSTFIDLNI	Envelope glycoprotein B	P10211	Human alphaherpesvirus 1 strain 17	10299	HLA-DR	II	Leucine-rich repeat-containing protein 49	Q8IUZ0.2	80	10	1	1	4	12	441	450	0.77	24.8	ITTVSTFID	ITTVSFTFIE	False
100537	SWFITQRNFFSPQII	Spike glycoprotein	P59594	SARS-CoV1	na			Zinc finger protein 81	P51508.3	66.667	12	3	1	5	15	284	295	1.5	24	TQRNFFSPQII	TQRSHFFAPQKI	False
100584	TVSTFIDLNITMLED	Envelope glycoprotein B	P10211	Human alphaherpesvirus 1 strain 17	10299	HLA-DR	II	Dynein axonemal heavy chain 7	Q8WXX0.2	57.143	14	3	1	1	14	872	882	2.2	23.5	TVSTFIDLNITMLE	TVSSFLDMNLE	False
100664	YLRHGKLRPFERDISNVP	Spike glycoprotein	P59594	SARS-CoV1	na			BTB/POZ domain-containing protein KCTD5	Q9NXV2.1	100	7	0	0	1	7	105	111	0.43	26.1	YLRHGKL	YLRHGKL	False
100711	AGCLIGAEHVDTSYECDI	Spike glycoprotein	P59594	SARS-CoV1	na	HLA class II	II	T cell receptor beta variable 7-9	P04435.2	70	10	3	0	3	12	12	21	0.85	25.2	CLIGAEHVDT	CLLGADHADT	False
100778	DIPIGAGICASYHTVSLL	spike glycoprotein	AAP41037	SARS coronavirus Tor2	227984			Golgi-specific brefeldin A-resistance guanine nucleotide exchange factor 1	Q92538.3	100	8	0	0	10	17	1486	1493	0.11	27.8	ASYHTVSL	ASYHTVSL	True
100879	GHLRMAGHSLGRCDI	Membrane protein	P59596	SARS-CoV1	na			Protein DEPP1	Q9NTK1.2	77.778	9	2	0	4	12	156	164	0.77	24.8	RMAGHSLGR	RMPGHSLAR	False
100938	IFVHGPTTVESHGNY	polyprotein [West Nile virus]	AGX89731	West Nile virus goshawk/Austria/2008	na	HLA class II	II	Lysine-specific demethylase 4C	Q9H3R0.2	100	6	0	0	9	14	532	537	8.9	21.8	VESHGN	VESHGN	False
101126	PLQASLPFGWLVIGV	Orf3	AAP41038	SARS coronavirus Tor2	227984			Calcium homeostasis modulator protein 2	Q9HA72.1	87.5	8	1	0	8	15	187	194	0.27	26.1	FGWLVIGV	FGWLLIGV	False
101380	VLFGLLCLL	BNLF2a	YP_401721	Human herpesvirus 4 type 1	36352	HLA-A2	I	Meiosis inhibitor protein 1	Q5TIA1.2	100	7	0	0	1	7	97	103	0.12	25.7	VLFGLLC	VLFGLLC	False
101382	VMAPRTLLL	membrane glycoprotein UL40 [Human betaherpesvirus 5]	AMJ54243	Human betaherpesvirus 5	10359	HLA-E*01:01	non classical	HLA class I histocompatibility antigen, A alpha chain	P04439.2	100	9	0	0	1	9	3	11	0.000642	32	VMAPRTLLL	VMAPRTLLL	True
101462	AALLVVAVGLRVVCAKYALA	Glycoprotein D precursor	P03172	Human alphaherpesvirus 2	10310	HLA-DR	II	Olfactory receptor 6Y1	Q8NGX8.1	57.143	21	7	1	2	20	208	228	1.1	25.2	ALLVVAVGLRVVCAKYALA	ALMVIAIPLCVVVASYAAILA	False
101524	CRSVLLHAPSEAPQIVRGAS	Glycoprotein D precursor	P03172	Human alphaherpesvirus 2	10310	HLA class II	II	Integrator complex subunit 11	Q5TA45.2	69.231	13	2	1	3	13	555	567	2.3	24.4	SVLLHAPSEAP	SVLLQAAAPSEDP	False
101534	DEARKHTYNLTIAWYRMGDN	Glycoprotein D precursor	P03172	Human alphaherpesvirus 2	10310	HLA class II	II	UPF0606 protein KIAA1549	Q9HCM3.4	64.286	14	2	1	2	12	1078	1091	0.1	28.2	EARKHTYNLTI	EVRKHHQGTYNLTV	True
101555	DPSLKMADPNRFRGKNLPVL	Glycoprotein D precursor	P03172	Human alphaherpesvirus 2	10310	HLA class II	II	Structural maintenance of chromosomes protein 6	Q96SB8.2	80	10	2	0	4	13	1034	1043	0.1	28.2	LKMADPNRFR	LKMADSQRFR	True
101571	EAPQIVRGASDEARKHTYNL	glycoprotein D	ABU45435	Human alphaherpesvirus 2	10310	HLA class II	II	UPF0606 protein KIAA1549	Q9HCM3.4	66.667	12	1	1	12	20	1078	1089	2.3	24.4	EARKHTYNL	EVRKHHQGTYNL	False
101598	ELSDTTNATQPELVPEDPED	glycoprotein D	ABU45435	Human alphaherpesvirus 2	10310	HLA class II	II	Protein pelota homolog	Q9BRX2.2	71.429	14	4	0	7	20	12	25	0.073	28.6	NATQPELVPEDPED	NAGQVTLVPEEPED	True
101603	ENQRTVALYSLKIAGWHGPK	Glycoprotein D precursor	P03172	Human alphaherpesvirus 2	10310	HLA class II	II	E3 ubiquitin-protein ligase TM129	A0AVI4.1	57.143	14	6	0	4	17	126	139	3.2	24	RTVALYSLKIAGWH	RTLALYALPQSGWQ	False
101645	FPRIWLHGL	Protein Vpr	P69728	Human immunodeficiency virus 1	11676	HLA-B81;HLA-B7;HLA-B42	I	Polyprenal reductase	Q9H8P0.1	77.778	9	1	1	1	9	104	111	1.4	22.7	FPRIWLHGL	FPSWLHGL	False
101673	GHQAAMQML	gag protein	ABO73990	Human immunodeficiency virus 1	11676	HLA-A3;HLA-B38	I	Elongator complex protein 1	O95163.3	70	10	1	1	1	8	175	184	4	21.4	GHQAAMQM	GRQAAFQMQM	False
10167	DSLNTGWLAGLFYHHKFNSS	HCV-1	AAA45676	hepatitis C virus genotype 1a	2847144	HLA class II	II	GPI mannosyltransferase 1	Q9H3S5.1	85.714	7	1	0	7	13	390	396	2.3	24.4	WLAGLFY	WLAGLFF	False
101704	HAPAAPANPGLIIGALAGST	Glycoprotein D precursor	P03172	Human alphaherpesvirus 2	10310	HLA-DR	II	N-terminal EF-hand calcium-binding protein 2	Q7Z6G3.1	88.889	9	1	0	2	10	46	54	0.29	26.9	APAAPANPG	APAAPADPG	False
101766	KAAVDLSHFL	nef protein	ACQ77160	Human immunodeficiency virus 1	11676	HLA-Cw3;HLA-Cw8	I	Multiple PDZ domain protein	O75970.2	87.5	8	1	0	2	9	1471	1478	5	21.4	AAVDLSHF	AAVDLSSF	False
101771	KAYQQGVTVDSIGMLPRFTP	Glycoprotein D precursor	P03172	Human alphaherpesvirus 2	10310	HLA-DR	II	Inhibitor of nuclear factor kappa-B kinase subunit epsilon	Q14164.1	45.161	31	2	4	4	20	194	223	3.2	24	QQGVTVDSIGMLPRFTP	QQKAFGVTVDLWSIGVTLYHAATGSLPFIP	False
101813	KQNPDIVIYQY	Pol polyprotein	Q9YLQ7	Human immunodeficiency virus 1	11676	HLA-A30	I	Cilia- and flagella-associated protein 44	Q96MT7.2	75	8	2	0	4	11	207	214	0.09	26.5	PDIVIYQY	PDIIIYEY	False
101821	KTKPPLPSVKK	vif protein	ACC96167	Human immunodeficiency virus 1	11676	HLA-A3;HLA-B42	I	Zinc finger protein 644	Q9H582.2	80	10	2	0	2	11	1156	1165	1.5	23.1	TKPPLPSVKK	TKPELPSGKK	False
101831	LAALVIGGIAFWVRRRRSVA	Glycoprotein D precursor	P03172	Human alphaherpesvirus 2	10310	HLA class II	II	KH homology domain-containing protein 1	Q4VXA5.1	52.632	19	7	1	1	17	36	54	0.57	26.1	LAALVIGGIAFWVRRRR	LAMLLIGTVSFHLWIRRNR	False
101854	LIIGALAGSTLAALVIGGIA	Glycoprotein D precursor	P03172	Human alphaherpesvirus 2	10310	HLA-DR	II	Disintegrin and metalloproteinase domain-containing protein 23	O75077.1	63.158	19	6	1	1	18	793	811	0.018	30.3	LIIGALAGSTLAALVIGG	LIIGSIAGAILVAAIVLGG	True
101903	MGRLTSGVGTAALLVVAVGL	Glycoprotein D precursor	P03172	Human alphaherpesvirus 2	10310	HLA-DR	II	Olfactory receptor 52P1	Q8NH57.2	72.727	11	3	0	10	20	203	213	1.6	24.8	TAALLVVAVGL	TAALLVIGVDL	False
101960	PELVPEDPEDSALLEDPAGT	Glycoprotein D precursor	P03172	Human alphaherpesvirus 2	10310	HLA-DR	II	Aldo-keto reductase family 1 member B10	O60218.2	80	10	2	0	8	17	223	232	0.072	28.6	PEDSALLEDP	PEDPSLLEDP	True
101967	PIQKETWETW	pol protein	ACJ76655	Human immunodeficiency virus 1	11676	HLA-A24;HLA-A32	I	Tudor domain-containing protein 3	Q9H7E2.1	75	8	2	0	1	8	607	614	0.6	24	PIQKETWE	PIQTEAWE	False
101990	QASQEVKNW	Gag polyprotein	P03347	Human immunodeficiency virus 1	11676	HLA-B58;HLA-B57;HLA-Cw4;HLA-B*57:01;HLA-B53	I	P protein	Q04671.2	77.778	9	2	0	1	9	596	604	2	22.3	QASQEVKNW	QISQEDKNW	False
102016	RASCKYALPLRIPPAACLTS	Glycoprotein D precursor	P03172	Human alphaherpesvirus 2	10310	HLA class II	II	Nck-associated protein 5	O14513.2	100	7	0	0	8	14	1368	1374	0.58	26.1	LPLRIPP	LPLRIPP	False
102032	RPMTYKAAV	nef protein	AAA87476	Human immunodeficiency virus 1	11676	HLA-B*07:02;HLA-B7	I	Protocadherin-15	Q96QU1.2	66.667	9	3	0	1	9	278	286	2	22.3	RPMTYKAAV	RPLTYQAAI	False
102037	RRWIQLGLQK	Gag polyprotein	P15832	Human immunodeficiency virus 2	11709	HLA-B35	I	Maltase-glucoamylase	O43451.6	85.714	7	1	0	1	7	671	677	0.6	24	RRWIQLG	RRWMQLG	False
102043	RVVCAKYALADPSLKMADPN	Glycoprotein D precursor	P03172	Human alphaherpesvirus 2	10310	HLA class II	II	Vesicle transport protein USE1	Q9NZ43.2	87.5	8	1	0	13	20	204	211	2.3	24.4	SLKMADPN	SLKMADQN	False
102062	SIGMLPRFTPENQRTVALYS	Glycoprotein D precursor	P03172	Human alphaherpesvirus 2	10310	HLA class II	II	GTPase IMAP family member 7	Q8NHV1.1	60	15	6	0	4	18	100	114	0.4	26.5	MLPRFTPENQRTVAL	LLGRYTEEEQKTVAL	False
102104	TAFTIPSI	reverse transcriptase p51 subunit	NP_789739	Human immunodeficiency virus 1	11676	HLA-B35;HLA-B*51:01;HLA-B51;HLA-B*52:01;HLA-B40	I	Endogenous retrovirus group K member 7 Pol protein	P63135.1	85.714	7	1	0	2	8	141	147	1.1	22.7	AFTIPSI	AFTIPAI	False
102150	TPQVPLRPM	nef protein	ACR27119	Human immunodeficiency virus 1	11676	HLA-B7;HLA-B42	I	Protocadherin Fat 3	Q8TDW7.3	87.5	8	1	0	2	9	4228	4235	0.042	26.9	PQVPLRPM	PQVPVRPM	False
102151	TQGYFPDWQNY	nef protein	ACR27128	Human immunodeficiency virus 1	11676	HLA-A23;HLA-A29;HLA-B*15:01	I	Acetylcholine receptor subunit gamma	P07510.2	87.5	8	0	1	4	10	156	163	0.13	26.1	YFPDWQN	YFPFDWQN	False
102205	VPVWKEATTTL	envelope glycoprotein	ACR43875	Human immunodeficiency virus 1	11676	HLA-A23;HLA-B35	I	RRP12-like protein	Q5JTH9.2	100	7	0	0	5	11	299	305	0.74	24	KEATTTL	KEATTTL	False
102235	YFPDWQNYT	nef protein	ACR27119	Human immunodeficiency virus 1	11676	HLA-Cw6;HLA-B57;HLA-Cw2;HLA-A23;HLA-B*57:01;HLA-A29;HLA-B37;HLA-B35;HLA-A2;HLA-A1	I	Acetylcholine receptor subunit beta	P11230.3	80	10	1	1	1	9	157	166	0.03	27.4	YFPDWQNYT	YFPFDWQNCT	True
102254	YPLTFGWCY	nef protein	ACQ72180	Human immunodeficiency virus 1	11676	HLA-B18;HLA-A11;HLA-Cw4;HLA-B53;HLA-A23;HLA-A24;HLA-B35;HLA-A2	I	Neuralized-like protein 4	Q96JN8.2	75	8	2	0	1	8	1390	1397	0.49	24	YPLTFGWC	YALPFGWC	False
102376	DVVSKLPLAVMGSSY	Genome polyprotein	P27958	hepatitis C virus genotype 1a	2847144	HLA class I	I	Dual specificity testis-specific protein kinase 1	Q15569.2	77.778	9	2	0	7	15	214	222	3.1	23.1	PLAVMGSSY	PLAVVGSPY	False
10258	DSTTSRTVYVERTADTAYNP	ORF4	AAY57694	Human alphaherpesvirus 3	10335			Immunoglobulin heavy variable 1-46	P01743.2	52.381	21	5	2	1	17	92	111	0.28	26.9	DSTTSRTVYVERTADTA	DTSTSTVYMELSSLRSEDTA	False
102590	KVRMYVGGVEHRLEA	Genome polyprotein	P27958	hepatitis C virus genotype 1a	2847144	HLA class II	II	na	Q6ZRH9.1	64.286	14	2	2	2	15	178	188	3.1	23.1	na	na	False
102815	SPVFTDNSSPPAVPQ	Genome polyprotein	P27958	hepatitis C virus genotype 1a	2847144	HLA class II	II	Globoside alpha-1,3-N-acetylgalactosaminyltransferase 1	Q8N5D6.2	66.667	12	2	1	3	14	146	155	1.1	24.4	VFTDNSSPPAVP	IFTDNPAAVP	False
102831	TAALVVAQLLRIPQA	Genome polyprotein	P27958	hepatitis C virus genotype 1a	2847144	HLA class II	II	E3 ubiquitin ligase RNF121	Q9H920.1	88.889	9	1	0	2	10	60	68	0.27	26.1	AALVVAQLL	ATLVVAQLL	False
102922	VTVSHPNIEEVALST	Genome polyprotein	P27958	hepatitis C virus genotype 1a	2847144	HLA class I	I	SWI/SNF complex subunit SMARCC1	Q92922.3	87.5	8	1	0	6	13	378	385	0.54	25.2	PNIEEVAL	PNIEEVVL	False
103322	KRLHQWINEDCSTPCSGSWL	polyprotein	BAB18806	Hepacivirus hominis	3052230	HLA class I	I	Spectrin alpha chain, non-erythrocytic 1	Q13813.3	85.714	7	1	0	3	9	1103	1109	0.82	25.7	LHQWINE	LQQWINE	False
103389	LTHPITKFVMACMSADLEVV	unnamed protein product [Hepatitis C virus]	BAA14035	Hepacivirus hominis	3052230	HLA class I	I	Phenylalanine--tRNA ligase beta subunit	Q9NSD9.3	52.381	21	4	3	3	19	565	583	3.2	24	HPITKFVMACMSADLEV	HPDVITKFELTMPCSSLEI	False
103563	RPDYNPPLL	polyprotein	BAB18806	Hepacivirus hominis	3052230	HLA class I	I	CLK4-associating serine/arginine rich protein	Q8N2M8.5	87.5	8	1	0	2	9	90	97	0.084	26.1	PDYNPPLL	PDYTPPLL	False
103654	TIMAKNEVF	polyprotein	BAB18806	Hepacivirus hominis	3052230	HLA class I	I	Neuronal cell adhesion molecule	Q92823.3	100	6	0	0	3	8	533	538	0.98	23.1	MAKNEV	MAKNEV	False
10393	DTLELMDLLDA	IE62	AAP32859	Human alphaherpesvirus 3	10335	HLA class II	II	Kalirin	O60229.3	72.727	11	0	1	3	10	2757	2767	0.37	24.8	LELMDLLD	LELMDDGRLLD	False
10436	DTNSVYEPYYHSDHAESSWV	Envelope glycoprotein E	Q9J3M8	Human herpesvirus 3 strain Oka vaccine	341980	HLA-DRB1*04:01;HLA-DQB1*03:02;HLA-DPB1*04:01;HLA-DQB1*06:02	II	Single-minded homolog 2	Q14190.2	66.667	15	3	2	3	16	122	135	0.41	26.5	NSVYEPYYHSDHAE	NSIYEYIHPSDHDE	False
104419	ALYDITQKL	polyprotein	BAA00792	Hepacivirus hominis	3052230	HLA-A2	I	Monocarboxylate transporter 14	Q7RTX9.1	100	6	0	0	3	8	464	469	0.69	23.5	YDITQK	YDITQK	False
104433	AQAVVRWPDSAVTEGLAR	IE62	AAP32859	Human alphaherpesvirus 3	10335	HLA class II	II	NBAS subunit of NRZ tethering complex	A2RRP1.2	75	12	1	1	7	18	396	405	0.31	26.5	WPDSAVTEGLAR	WADSAVTLAR	False
104451	DYDGFLENAHEHHGV	ORF68	AAK01056	Human alphaherpesvirus 3	10335	HLA class II	II	Tetratricopeptide repeat protein 22	Q5TAA0.1	80	10	2	0	5	14	89	98	1.1	24.4	FLENAHEHHG	FLEVAHEHPG	False
10448	DTPLIPLTIF	nuclear protein EBNA2	AAA45903	human gammaherpesvirus 4	10376	HLA-A2;HLA-B51	I	Ubiquitin thioesterase OTU1	Q5VVQ6.1	80	10	0	1	1	10	279	286	0.3	24.8	DTPLIPLTIF	DTPPLTIF	False
104499	GGFRRIPRGALHTFV	Major viral transcription factor ICP4 homolog	na	Human alphaherpesvirus 3	10335	HLA class II	II	Pyrin domain-containing protein 1	Q8WXC3.1	90	10	1	0	2	11	35	44	0.094	27.4	GFRRIPRGAL	GFERIPRGAL	True
104549	LAQRVASTVYQNCEHADNYTA	ORF68	AAK01056	Human alphaherpesvirus 3	10335	HLA class II	II	Type II inositol 1,4,5-trisphosphate 5-phosphatase	P32019.4	62.5	16	4	2	7	21	901	915	1.8	24.8	STVYQNCEHADNYTA	STYHNCLECSGNYTA	False
104584	NQGRGIDSGERLMQPTQ	ORF68	AAK01056	Human alphaherpesvirus 3	10335	HLA class II	II	Homeobox protein cut-like 2	O14529.4	87.5	8	1	0	8	15	486	493	1.5	24.4	SGERLMQP	SGERLMMP	False
104601	PSGVEALRRRC	IE62	AAP32859	Human alphaherpesvirus 3	10335	HLA class II	II	Small G protein signaling modulator 2	O43147.4	81.818	11	0	1	1	9	101	111	0.18	25.7	PSGVEALRR	PSGVSQEALRR	False
105333	MGSLEMVPM	Latent membrane protein 2	P0C729	human gammaherpesvirus 4	10376	HLA-B*35:01	I	Trafficking protein particle complex subunit 3	O43617.1	75	8	2	0	2	9	137	144	1	23.1	GSLEMVPM	GALEMVQM	False
10587	DVFFTPPEK	viral polyprotein	AAA42941	Dengue virus 2 Thailand/NGS-C/1944	11065	HLA class I	I	Clathrin heavy chain 1	Q00610.5	87.5	8	0	1	1	8	249	255	0.98	23.1	DVFFTPPE	DVFFPPE	False
1064014	HTQGYFPDW	Protein Nef	Q9YYU8	Human immunodeficiency virus 1	11676	HLA-B*57:01	I	Zonadhesin	Q9Y493.5	75	8	2	0	1	8	2702	2709	2	22.3	HTQGYFPD	HTQGCFPE	False
10640	DVKFPGGGQIVGGVYLLPRRGPRLG	Genome polyprotein	P26664	Hepacivirus hominis	3052230	HLA class II	II	Pannexin-3	Q96QZ0.1	90	10	0	1	16	24	16	25	0.38	27.4	LLPRRGPRL	LLPDRRGPRL	True
1064217	KAALDLSHF	nef	CAA13483	Human immunodeficiency virus 1	11676	HLA-B*57:01	I	Structural maintenance of chromosomes protein 2	O95347.2	100	7	0	0	2	8	1117	1123	0.49	24	AALDLSH	AALDLSH	False
1064370	KSALDLSHF	nef protein [Human immunodeficiency virus 1]	AGL78267	Human immunodeficiency virus 1	11676	HLA-B*57:01	I	F-box/LRR-repeat protein 19	Q6PCT2.3	100	7	0	0	2	8	600	606	0.49	24	SALDLSH	SALDLSH	False
1064855	NTQGYFPDW	Protein Nef	Q9WPU2	Human immunodeficiency virus 1	11676	HLA-B*57:01	I	ETS translocation variant 3	P41162.2	85.714	7	0	1	4	9	16	22	2.8	21.8	GYFPDW	GYQFPDW	False
10650	DVKVKEISNQEPLKL	nucleocapsid protein	AAA43837	Hantaan virus 76-118	11602	HLA class I	I	Acidic leucine-rich nuclear phosphoprotein 32 family member B	Q92688.1	66.667	12	4	0	3	14	99	110	0.77	24.8	KVKEISNQEPLK	KLKDISTLEPLK	False
1065502	TSTLAEQIAW	gag protein [Human immunodeficiency virus 1]	AEQ75931	Human immunodeficiency virus 1	11676	HLA-B*57:01	I	tRNA (cytosine(72)-C(5))-methyltransferase NSUN6	Q8TEA1.1	63.636	11	1	1	3	10	376	386	2.5	22.3	TLAEQIAW	TLAENEEQVAW	False
1065503	TSTLAEQMAW	gag protein [Human immunodeficiency virus 1]	ADZ33514	Human immunodeficiency virus 1	11676	HLA-B*57:01	I	Bifunctional heparan sulfate N-deacetylase/N-sulfotransferase 1	P52848.1	87.5	8	1	0	2	9	403	410	0.6	24	STLAEQMA	SVLAEQMA	False
1065504	TSTLAEQVAW	gag protein [Human immunodeficiency virus 1]	ADD25374	Human immunodeficiency virus 1	11676	HLA-B*57:01	I	tRNA (cytosine(72)-C(5))-methyltransferase NSUN6	Q8TEA1.1	72.727	11	0	1	3	10	376	386	0.43	24.4	TLAEQVAW	TLAENEEQVAW	False
1065505	TSTLSEQVAW	gag protein [Human immunodeficiency virus 1]	AOZ18404	Human immunodeficiency virus 1	11676	HLA-B*57:01	I	Inversin	Q9Y283.2	80	10	0	1	1	8	864	873	2.5	22.3	TSTLSEQV	TSTLSEDFQV	False
1065506	TSTLTEQIAW	gag protein [Human immunodeficiency virus 1]	AEK11173	Human immunodeficiency virus 1	11676	HLA-B*57:01	I	E1A-binding protein p400	Q96L91.4	100	6	0	0	3	8	770	775	2.5	22.3	TLTEQI	TLTEQI	False
1065507	TSTLTEQVAW	gag protein, partial [Human immunodeficiency virus 1]	ABC41903	Human immunodeficiency virus 1	11676	HLA-B*57:01	I	GATOR2 complex protein MIOS	Q9NXC5.2	57.143	14	0	1	3	10	262	275	0.86	23.5	TLTEQVAW	TLTEQPKPLTKVAW	False
1066315	DHGNPVYFLRYSGAIKLDPK	N protein [Human betacoronavirus 2c EMC/2012]	AFS88943	Human betacoronavirus 2c EMC/2012	1235996	HLA-DRB1*15:01	II	Stress-induced-phosphoprotein 1	P31948.1	88.889	9	1	0	11	19	27	35	0.29	26.9	YSGAIKLDP	YSEAIKLDP	False
1066372	IEVDIQQTFFDKTWPRPIDV	S protein	AFS88936	Human betacoronavirus 2c EMC/2012	1235996	HLA-DRB1*03:01	II	Protein FAM217B	Q9NTX9.1	72.727	11	2	1	10	20	264	273	2.3	24.4	FDKTWPRPIDV	FETSPRPIDV	False
1066373	IGDIIQRLDVLEQDAQIDRL	S protein	AFS88936	Human betacoronavirus 2c EMC/2012	1235996	HLA-DRB1*03:01	II	Rab effector Noc2	Q9UNE2.1	61.905	21	2	3	4	20	58	76	0.009	31.2	IIQRLDVLEQDAQIDRL	VIQRAERLDVLEQQRIGRL	True
1066383	KPNVLIALKMVKRQSYGTNS	M protein [Human betacoronavirus 2c EMC/2012]	AFS88942	Human betacoronavirus 2c EMC/2012	1235996	HLA-DRB1*03:01	II	Mitogen-activated protein kinase kinase kinase kinase 1	Q92918.1	87.5	8	1	0	5	12	42	49	0.58	26.1	LIALKMVK	LVALKMVK	False
1066390	LILDYFSYPLSMKSDLSVSS	S protein	AFS88936	Human betacoronavirus 2c EMC/2012	1235996	HLA-DRB1*15:01	II	Olfactory receptor 51V1	Q9H2C8.2	60	20	6	1	1	20	222	239	0.57	26.1	LILDYFSYPLSMKSDLSVSS	LILFSYILILKSVLAVAS	False
1066411	NKCSRLLSDDRTEVPQLVNA	S protein	AFS88936	Human betacoronavirus 2c EMC/2012	1235996	HLA-DRB1*03:01	II	Ankyrin repeat and BTB/POZ domain-containing protein 3	A6QL63.3	71.429	14	1	2	3	15	87	98	0.58	26.1	CSRLLSDDRTEVP	CSRLLPDLDEVP	False
1066427	PTASAFMGMSQFKLTHQNND	N protein [Human betacoronavirus 2c EMC/2012]	AFS88943	Human betacoronavirus 2c EMC/2012	1235996	HLA-DRB1*15:01	II	Bromodomain-containing protein 4	O60885.2	80	10	1	1	9	17	1073	1082	1.2	25.2	MSQFKLTHQ	MSQFQSLTHQ	False
1066446	RHKRTSTKSFNMVQAFGLRG	N protein [Human betacoronavirus 2c EMC/2012]	AFS88943	Human betacoronavirus 2c EMC/2012	1235996	HLA-DRB1*15:01	II	Espin	B1AK53.1	100	7	0	0	6	12	639	645	0.58	26.1	STKSFNM	STKSFNM	False
1066450	RSIQSDRKAWAAFYVYKLQP	S protein	AFS88936	Human betacoronavirus 2c EMC/2012	1235996	HLA-DRB1*03:01	II	Platelet-derived growth factor receptor beta	P09619.1	47.368	19	5	1	1	19	197	210	0.58	26.1	RSIQSDRKAWAAFYVYKLQ	REVDSDAYYVYRLQ	False
1066486	TIVLQYGYPSRSMTVYVFKM	M protein [Human betacoronavirus 2c EMC/2012]	AFS88942	Human betacoronavirus 2c EMC/2012	1235996	HLA class I	I	Ankyrin repeat and SOCS box protein 17	Q8WXJ9.2	72.727	11	0	1	1	11	184	191	3.2	24	TIVLQYGYPSR	TIVLYPSR	False
1066501	VKRQSYGTNSGVAIYHRYKA	M protein [Human betacoronavirus 2c EMC/2012]	AFS88942	Human betacoronavirus 2c EMC/2012	1235996	HLA class I	I	Dedicator of cytokinesis protein 5	Q9H7D0.3	57.895	19	3	2	2	20	8	21	0.15	27.8	KRQSYGTNSGVAIYHRYKA	KRQKYGVAIYNYNA	True
1066504	VPFGGTTVVRPLVEDSTSVT	M protein [Human betacoronavirus 2c EMC/2012]	AFS88942	Human betacoronavirus 2c EMC/2012	1235996	HLA class I	I	NmrA-like family domain-containing protein 1	Q9HBL8.1	50	22	6	1	1	17	8	29	2.3	24.4	VPFGGTTVVRPLVEDST	VVFGGTGAQGGSVARTLLEDGT	False
1066510	VYDAYQNLVGYYSDDGNYYC	S protein	AFS88936	Human betacoronavirus 2c EMC/2012	1235996	HLA-DRB1*15:01	II	Kinetochore-associated protein 1	P50748.1	52.632	19	3	2	5	19	136	152	0.29	26.9	YQNLVGYYSDDGNYY	YQNLVIEKDGSNEGTYY	False
1067079	GDIIGLYGNGVELGD	polyprotein [Japanese encephalitis virus]	AAD20233	Japanese encephalitis virus	11072	HLA class II	II	CDK5 and ABL1 enzyme substrate 1	Q8TDN4.2	69.231	13	2	1	2	14	381	391	0.54	25.2	DIIGLYGNGVELG	EIIGLEGVELG	False
1067083	GDVIGLYGNGVIMPN	polyprotein [West Nile virus]	YP_001527877	West Nile virus	11082	HLA class II	II	Olfactory receptor 2A4	O95047.1	66.667	12	3	1	3	13	246	257	0.77	24.8	VIGLYGNGVIM	VIGLVYGTAIIM	False
1067094	GEVIGLYGNGILVGD	polyprotein/NanoLuc [Yellow fever virus 17D]	QLC45897	Yellow fever virus	11089	HLA class II	II	Glycine-rich extracellular protein 1	A0A0J9YXV3.1	80	10	1	1	4	12	421	430	1.1	24.4	IGLYGNGIL	IGLGYGNGVL	False
1067119	GKVIGLYGNGVVTKS	polyprotein [Dengue virus 4]	QTX92178	dengue virus type 4	11070	HLA class II	II	Glycine-rich extracellular protein 1	A0A0J9YXV3.1	88.889	9	0	1	4	11	421	429	2.2	23.5	IGLYGNGV	IGLGYGNGV	False
1067120	GKVVGLYGNGVVTKN	polyprotein	ACO06174	dengue virus type 3	11069	HLA class II	II	Antigen peptide transporter 2	Q03519.1	100	7	0	0	2	8	277	283	1.1	24.4	KVVGLYG	KVVGLYG	False
1070307	IAIVMVTIMLCCMTS	Spike glycoprotein	P0DTC2	Severe acute respiratory syndrome coronavirus 2	2697049			Sodium- and chloride-dependent GABA transporter 3	P48066.1	75	8	2	0	8	15	335	342	0.77	24.8	IMLCCMTS	IMLCCLNS	False
1072010	QPRTFLLKYNENGTI	Spike glycoprotein	P0DTC2	Severe acute respiratory syndrome coronavirus 2	2697049			Ubiquitin-like modifier-activating enzyme ATG7	O95352.1	75	8	2	0	5	12	199	206	1.1	24.4	FLLKYNEN	FLIKYDEN	False
1073433	TIMLCCMTSCCSCLK	Spike glycoprotein	P0DTC2	Severe acute respiratory syndrome coronavirus 2	2697049			Keratin-associated protein 4-7	Q9BYR0.3	85.714	7	1	0	5	11	89	95	0.094	27.4	CCMTSCC	CCMSSCC	True
10742	DVSTICEDFMNLLPDEPSDD	ORF4	AAY57694	Human alphaherpesvirus 3	10335			E3 ubiquitin-protein ligase DZIP3	Q86Y13.2	75	8	2	0	5	12	173	180	0.41	26.5	ICEDFMNL	ICENFMSL	False
1074839	AELAKNVSLDNVL	orf1ab polyprotein [Severe acute respiratory syndrome coronavirus 2]	YP_009724389	Severe acute respiratory syndrome coronavirus 2	2697049	HLA class I	I	Dipeptidyl peptidase 3	Q9NY33.2	88.889	9	1	0	5	13	405	413	0.19	26.1	KNVSLDNVL	KNVSLGNVL	False
1074845	ALRKVPTDNYITTY	orf1ab polyprotein [Severe acute respiratory syndrome coronavirus 2]	YP_009724389	Severe acute respiratory syndrome coronavirus 2	2697049	HLA class I	I	Isoleucine--tRNA ligase, cytoplasmic	P41252.2	58.824	17	2	2	2	14	997	1012	1.3	24	LRKVPTDNYITTY	LRKKCNLVPTDEITVY	False
1074848	APKEIIFLEGETL	orf1ab polyprotein [Severe acute respiratory syndrome coronavirus 2]	YP_009724389	Severe acute respiratory syndrome coronavirus 2	2697049	HLA class I	I	Ran-binding protein 17	Q9H2T7.1	87.5	8	1	0	6	13	254	261	1.6	23.5	IFLEGETL	IFLEPETL	False
1074856	ASFNYLKSPNFSK	orf1ab polyprotein [Severe acute respiratory syndrome coronavirus 2]	YP_009724389	Severe acute respiratory syndrome coronavirus 2	2697049	HLA class I	I	Toll-like receptor 8	Q9NR97.1	47.619	21	2	1	2	13	345	365	0.27	25.7	SFNYLKSPNFSK	SFNYIKGSYPQHINISRNFSK	False
1074874	EEHVQIHTI	ORF3a protein [Severe acute respiratory syndrome coronavirus 2]	YP_009724391	Severe acute respiratory syndrome coronavirus 2	2697049	HLA class I	I	Peptidyl-prolyl cis-trans isomerase FKBP9	O95302.2	75	8	2	0	1	8	145	152	0.34	24.4	EEHVQIHT	EDQVQIHT	False
1074880	FAFACPDGVKHVYQL	ORF7a protein [Severe acute respiratory syndrome coronavirus 2]	YP_009724395	Severe acute respiratory syndrome coronavirus 2	2697049	HLA class I	I	VPS10 domain-containing receptor SorCS1	Q8WY21.3	87.5	8	1	0	7	14	853	860	0.095	27.4	DGVKHVYQ	DGIKHVYQ	True
1074889	FLWLLWPVTLACFVLAAV	membrane glycoprotein [Severe acute respiratory syndrome coronavirus 2]	YP_009724393	Severe acute respiratory syndrome coronavirus 2	2697049	HLA class I	I	XK-related protein 8	Q9H6D3.1	64.286	14	2	1	1	11	204	217	0.43	26.1	FLWLLWPVTLA	FLWNLLLLWPRVLA	False
1074899	FVCNLLLLFVTVYSHLLLV	ORF3a protein [Severe acute respiratory syndrome coronavirus 2]	YP_009724391	Severe acute respiratory syndrome coronavirus 2	2697049	HLA class I	I	Fibroblast growth factor 5	P12034.4	64.286	14	2	1	5	18	6	16	0.35	26.5	LLLLFVTVYSHLLL	LLLLFFSHLIL	False
1074903	GDAALALLLLDRLNQL	nucleocapsid phosphoprotein [Severe acute respiratory syndrome coronavirus 2]	YP_009724397	Severe acute respiratory syndrome coronavirus 2	2697049	HLA class I	I	Telomere length regulation protein TEL2 homolog	Q9Y4R8.2	73.333	15	2	2	4	16	817	831	0.45	25.7	ALALLLLDRLNQL	ALRALLLLQRLKNRL	False
1074904	GDCEEEEFEPSTQYEY	orf1ab polyprotein [Severe acute respiratory syndrome coronavirus 2]	YP_009724389	Severe acute respiratory syndrome coronavirus 2	2697049	HLA class I	I	Zinc finger protein 280C	Q8ND82.1	77.778	9	2	0	2	10	21	29	0.11	27.4	DCEEEEFEP	ECEEEELEP	True
1074923	HTDFSSEIIGY	orf1ab polyprotein [Severe acute respiratory syndrome coronavirus 2]	YP_009724389	Severe acute respiratory syndrome coronavirus 2	2697049	HLA class I	I	General vesicular transport factor p115	O60763.2	75	12	2	1	1	11	70	81	0.74	24	HTDFSSEIIGY	QTDRSDSEIIGY	False
1074927	ILLIIMRTFKVSIWNLDYII	ORF6 protein [Severe acute respiratory syndrome coronavirus 2]	YP_009724394	Severe acute respiratory syndrome coronavirus 2	2697049	HLA class I	I	Coronin-2A	Q92828.2	77.778	9	2	0	9	17	155	163	0.41	26.5	FKVSIWNLD	YKVMIWNLD	False
1074931	IPIQASLPF	ORF3a protein [Severe acute respiratory syndrome coronavirus 2]	YP_009724391	Severe acute respiratory syndrome coronavirus 2	2697049	HLA-B*07:02;HLA-B*35:01;HLA-B*51:01	I	Methyl-CpG-binding domain protein 6	Q96DN6.2	85.714	7	1	0	2	8	456	462	4	21.4	PIQASLP	PIQPSLP	False
1074941	ITEEVGHTDLMAAY	orf1ab polyprotein [Severe acute respiratory syndrome coronavirus 2]	YP_009724389	Severe acute respiratory syndrome coronavirus 2	2697049	HLA-A*01:01;HLA class I	I	Histone-lysine N-methyltransferase 2D	O14686.2	75	8	2	0	7	14	3588	3595	0.92	24.4	HTDLMAAY	HTNLMAEY	False
1074943	IVGVALLAVF	ORF3a protein [Severe acute respiratory syndrome coronavirus 2]	YP_009724391	Severe acute respiratory syndrome coronavirus 2	2697049	HLA class I	I	Synaptotagmin-6	Q5T7P8.3	81.818	11	1	1	1	10	66	76	0.3	24.8	IVGVALLAVF	IVCGVALVAVF	False
1074955	KPLEFGATSAAL	orf1ab polyprotein [Severe acute respiratory syndrome coronavirus 2]	YP_009724389	Severe acute respiratory syndrome coronavirus 2	2697049	HLA class I	I	Mucin-19	Q7Z5P9.3	72.727	11	0	1	1	8	154	164	2.6	22.7	KPLEFGAT	KPLFSFEFGAT	False
1074975	LLLDDFVEII	orf1ab polyprotein [Severe acute respiratory syndrome coronavirus 2]	YP_009724389	Severe acute respiratory syndrome coronavirus 2	2697049	HLA class I	I	Wolframin	O76024.2	100	7	0	0	3	9	244	250	0.073	26.5	LDDFVEI	LDDFVEI	False
1074993	MDLFMRIFTI	ORF3a protein [Severe acute respiratory syndrome coronavirus 2]	YP_009724391	Severe acute respiratory syndrome coronavirus 2	2697049	HLA class I	I	Solute carrier family 9 member C1	Q4G0N8.2	87.5	8	1	0	2	9	77	84	0.21	25.2	DLFMRIFT	DLFFRIFT	False
1074996	MGYINVFAFPFTIYSL	ORF10 protein [Severe acute respiratory syndrome coronavirus 2]	YP_009725255	Severe acute respiratory syndrome coronavirus 2	2697049	HLA class I	I	Putative ATP-dependent DNA helicase DDX11-like protein 8	A8MPP1.1	77.778	9	2	0	7	15	13	21	2.6	23.5	FAFPFTIYS	FPFPFTPYS	False
1074999	MIELSLIDFYLCFLAFLLFLVLIML	ORF7b [Severe acute respiratory syndrome coronavirus 2]	YP_009725318	Severe acute respiratory syndrome coronavirus 2	2697049	HLA class I	I	CSC1-like protein 2	Q5T3F8.1	70.588	17	2	3	4	20	45	58	0.035	30.3	LSLIDFYLCFLAFLLFL	LALDFMCFLALLFL	True
1075008	NRDVDTDFVNEFYAY	orf1ab polyprotein [Severe acute respiratory syndrome coronavirus 2]	YP_009724389	Severe acute respiratory syndrome coronavirus 2	2697049	HLA class I	I	Nuclear factor erythroid 2-related factor 2	Q16236.3	60	15	4	1	1	13	272	286	0.047	28.2	NRDVDTDFVNEFY	NSDATVNTDFGDEFY	True
1075011	NYIAQVDVVNFNL	ORF10 protein [Severe acute respiratory syndrome coronavirus 2]	YP_009725255	Severe acute respiratory syndrome coronavirus 2	2697049	HLA class I	I	Hemoglobin subunit zeta	P02008.2	66.667	12	4	0	2	13	90	101	1.1	24	YIAQVDVVNFNL	YILRVDPVNFKL	False
1075013	NYSGVVTTVMF	orf1ab polyprotein [Severe acute respiratory syndrome coronavirus 2]	YP_009724389	Severe acute respiratory syndrome coronavirus 2	2697049	HLA class I	I	Tumor necrosis factor receptor superfamily member 16	P08138.1	100	7	0	0	4	10	230	236	0.26	25.2	GVVTTVM	GVVTTVM	False
1075017	QECVRGTTVL	ORF7a protein [Severe acute respiratory syndrome coronavirus 2]	YP_009724395	Severe acute respiratory syndrome coronavirus 2	2697049	HLA class I	I	Proactivator polypeptide-like 1	Q6NUJ1.2	66.667	9	3	0	1	9	24	32	3.5	21.8	QECVRGTTV	QECAKGSTV	False
1075043	SEISMDNSPNL	orf1ab polyprotein [Severe acute respiratory syndrome coronavirus 2]	YP_009724389	Severe acute respiratory syndrome coronavirus 2	2697049	HLA class I	I	MAP7 domain-containing protein 3	Q8IWC1.2	72.727	11	3	0	1	11	354	364	0.18	25.7	SEISMDNSPNL	SEMSMDASPEL	False
1075046	SEVGPEHSLAEY	orf1ab polyprotein [Severe acute respiratory syndrome coronavirus 2]	YP_009724389	Severe acute respiratory syndrome coronavirus 2	2697049	HLA class I	I	Pericentrin	O95613.4	87.5	8	1	0	5	12	3299	3306	0.11	26.5	PEHSLAEY	PEHSLTEY	False
1075047	SEYKGPITDVFYKENSY	orf1ab polyprotein [Severe acute respiratory syndrome coronavirus 2]	YP_009724389	Severe acute respiratory syndrome coronavirus 2	2697049	HLA class I	I	Arginine--tRNA ligase, cytoplasmic	P54136.2	72.727	11	1	1	6	14	265	275	3	23.5	PITDVFYKE	PIGDLQVFYKE	False
1075058	SNEKQEILGTVSWNL	orf1ab polyprotein [Severe acute respiratory syndrome coronavirus 2]	YP_009724389	Severe acute respiratory syndrome coronavirus 2	2697049	HLA class I	I	NACHT domain- and WD repeat-containing protein 1	Q149M9.3	70	10	3	0	4	13	746	755	0.13	26.9	KQEILGTVSW	KQEVLGSMSW	False
1075063	SSTFNVPMEKLK	orf1ab polyprotein [Severe acute respiratory syndrome coronavirus 2]	YP_009724389	Severe acute respiratory syndrome coronavirus 2	2697049	HLA class I	I	von Willebrand factor A domain-containing protein 5B1	Q5TIE3.2	85.714	7	1	0	6	12	1074	1080	0.64	24.4	VPMEKLK	IPMEKLK	False
1075064	STDTGVEHVTFFIYNK	ORF3a protein [Severe acute respiratory syndrome coronavirus 2]	YP_009724391	Severe acute respiratory syndrome coronavirus 2	2697049	HLA class I	I	Signal transducer and activator of transcription 4	Q14765.1	77.778	9	2	0	7	15	302	310	0.64	25.2	EHVTFFIYN	ERVTFLIYN	False
1075076	TLGVYDYLVST	orf1ab polyprotein [Severe acute respiratory syndrome coronavirus 2]	YP_009724389	Severe acute respiratory syndrome coronavirus 2	2697049	HLA class I	I	Sorting nexin-14	Q9Y5W7.3	100	6	0	0	3	8	789	794	1.1	23.5	GVYDYL	GVYDYL	False
1075082	TTSPISEHDY	ORF3a protein [Severe acute respiratory syndrome coronavirus 2]	YP_009724391	Severe acute respiratory syndrome coronavirus 2	2697049	HLA class I	I	T cell receptor beta variable 12-4	A0A0B4J2E0.5	85.714	7	1	0	4	10	44	50	2.5	22.3	PISEHDY	PISGHDY	False
1075095	VLQLPQGTTLPKGFYA	nucleocapsid phosphoprotein [Severe acute respiratory syndrome coronavirus 2]	YP_009724397	Severe acute respiratory syndrome coronavirus 2	2697049	HLA class I	I	Prestin	P58743.1	100	7	0	0	1	7	92	98	0.91	24.8	VLQLPQG	VLQLPQG	False
1075101	VPHVGEIPVAYRKVLL	orf1ab polyprotein [Severe acute respiratory syndrome coronavirus 2]	YP_009724389	Severe acute respiratory syndrome coronavirus 2	2697049	HLA class I	I	Leucine-rich repeat and calponin homology domain-containing protein 2	Q5VUJ6.2	80	10	2	0	4	13	259	268	0.91	24.8	VGEIPVAYRK	VTEIPVCYRK	False
1075110	VTIAEILLI	ORF6 protein [Severe acute respiratory syndrome coronavirus 2]	YP_009724394	Severe acute respiratory syndrome coronavirus 2	2697049	HLA class I	I	Histone-lysine N-methyltransferase EHMT1	Q9H9B1.4	87.5	8	1	0	1	8	919	926	1.4	22.7	VTIAEILL	VDIAEILL	False
1075119	YEDFLEYHDVRVVL	ORF8 protein [Severe acute respiratory syndrome coronavirus 2]	YP_009724396	Severe acute respiratory syndrome coronavirus 2	2697049	HLA class I	I	Kinesin-like protein KIF15	Q9NS87.1	71.429	14	2	1	3	14	794	807	0.056	27.8	DFLEYHDVRVVL	DFLKSEVHDLRVVL	True
1075123	YLKLTDNVYIK	orf1ab polyprotein [Severe acute respiratory syndrome coronavirus 2]	YP_009724389	Severe acute respiratory syndrome coronavirus 2	2697049	HLA class I	I	Integrin alpha-9	Q13797.2	70	10	3	0	2	11	224	233	0.74	24	LKLTDNVYIK	LNLTDNTYLK	False
1075129	YYRARAGEAANF	orf1ab polyprotein [Severe acute respiratory syndrome coronavirus 2]	YP_009724389	Severe acute respiratory syndrome coronavirus 2	2697049	HLA class I	I	Magnesium transporter NIPA3	Q6NVV3.1	100	7	0	0	6	12	126	132	0.91	24	AGEAANF	AGEAANF	False
10763	DVVCCSMSY	polyprotein	ABV46054	hepatitis C virus genotype 1a	2847144	HLA-A26	I	F-box only protein 40	Q9UH90.2	100	6	0	0	2	7	92	97	0.24	24.8	VVCCSM	VVCCSM	False
107720	AAKLSALGLN	polyprotein	AAF65953	Hepacivirus hominis	3052230	HLA class I	I	F-box/LRR-repeat protein 2	Q9UKC9.3	77.778	9	2	0	2	10	250	258	5	21.4	AKLSALGLN	ASLTALGLN	False
107721	AAKLSALGVN	polyprotein	AAD56189	Hepacivirus hominis	3052230	HLA class I	I	Brefeldin A-inhibited guanine nucleotide-exchange protein 3	Q5TH69.3	80	10	1	1	1	9	921	930	10	20.6	AAKLSALGV	AARLSCALGV	False
107732	AHGTDPNIRT	polyprotein	AAF65964	Hepacivirus hominis	3052230	HLA class I	I	Poly [ADP-ribose] polymerase tankyrase-1	O95271.2	87.5	8	1	0	2	9	304	311	0.1	26.1	HGTDPNIR	HGADPNIR	False
107738	ALSNTGEIPF	polyprotein	CAB41951	Hepacivirus hominis	3052230	HLA class I	I	Serine/threonine-protein kinase TNNI3K	Q59H18.3	100	6	0	0	5	10	660	665	1.7	22.7	TGEIPF	TGEIPF	False
107760	AYDIIMCDEC	polyprotein	AAD56189	Hepacivirus hominis	3052230	HLA class I	I	Deleted in lung and esophageal cancer protein 1	Q9Y238.2	85.714	7	1	0	4	10	571	577	0.15	25.7	IIMCDEC	IIMCDNC	False
107781	DECHSTDSTT	polyprotein	AAF65953	Hepacivirus hominis	3052230	HLA class I	I	SMC5-SMC6 complex localization factor protein 2	Q8IX21.2	70	10	1	1	2	9	510	519	3.5	21.8	ECHSTDST	ECSGHSTEST	False
107782	DELAAKLSLG	Genome polyprotein	na	Hepacivirus hominis	3052230	HLA class I	I	EF-hand domain-containing protein D2	Q96C19.1	87.5	8	1	0	1	8	4	11	0.87	23.5	DELAAKLS	DELATKLS	False
107790	DIIMCDECHS	polyprotein	AAD56189	Hepacivirus hominis	3052230	HLA class I	I	Deleted in lung and esophageal cancer protein 1	Q9Y238.2	75	8	2	0	2	9	571	578	0.1	26.1	IIMCDECH	IIMCDNCQ	False
107801	DSTTILGIGT	polyprotein	AAF65953	Hepacivirus hominis	3052230	HLA class I	I	Rap guanine nucleotide exchange factor 4	Q8WZA2.1	66.667	12	2	1	1	10	100	111	5	21.4	DSTTILGIGT	DAVTICTLGIGT	False
107821	ELAAKLSALG	polyprotein	AAF65953	Hepacivirus hominis	3052230	HLA class I	I	Epiplakin	P58107.3	100	7	0	0	2	8	541	547	2.5	22.3	LAAKLSA	LAAKLSA	False
107877	GVNAVAYYRG	polyprotein precursor	BAA01582	Hepacivirus hominis	3052230	HLA class I	I	Alpha-tectorin	O75443.3	75	8	2	0	2	9	930	937	3.5	21.8	VNAVAYYR	VNVTAYYR	False
10791	DVVVVATDALMTGYTGDFDS	HCV-1	AAA45676	hepatitis C virus genotype 1a	2847144	HLA class II	II	Protein phosphatase 1M	Q96MI6.2	80	10	2	0	1	10	377	386	0.57	26.1	DVVVVATDAL	DVVVMATDGL	False
107945	KLSALGVNAV	polyprotein	BAA09073	Hepacivirus hominis	3052230	HLA class I	I	Major facilitator superfamily domain-containing protein 8	Q8NHS3.1	77.778	9	2	0	2	10	313	321	3.5	21.8	LSALGVNAV	LAALGVEAV	False
108020	LSTTGEIPFY	Genome polyprotein	P26664	Hepacivirus hominis	3052230	HLA class I	I	Serine/threonine-protein kinase TNNI3K	Q59H18.3	100	6	0	0	4	9	660	665	1.7	22.7	TGEIPF	TGEIPF	False
108139	SNTGEIPFYG	polyprotein	CAB41951	Hepacivirus hominis	3052230	HLA class I	I	Serine/threonine-protein kinase TNNI3K	Q59H18.3	100	6	0	0	3	8	660	665	1.7	22.7	TGEIPF	TGEIPF	False
108148	STDSTTILGI	polyprotein	AAF65953	Hepacivirus hominis	3052230	HLA class I	I	Mucin-16	Q8WXI7.3	66.667	12	1	1	2	10	1512	1523	5	21.4	TDSTTILGI	TDSTTLDQHLGI	False
108153	TDALMTGFTG	polyprotein	AAF65950	Hepacivirus hominis	3052230	HLA class I	I	TBC1 domain family member 8B	Q0IIM8.2	75	8	2	0	1	8	432	439	3.5	21.8	TDALMTGF	TEALMTVF	False
108163	TLSFGAYMSK	polyprotein	CAB41951	Hepacivirus hominis	3052230	HLA class I	I	Transmembrane protein 69	Q5SWH9.1	87.5	8	1	0	3	10	53	60	0.61	24	SFGAYMSK	SFPAYMSK	False
108171	TTILGIGTVL	polyprotein	AAF65953	Hepacivirus hominis	3052230	HLA class I	I	Ribonucleoprotein PTB-binding 2	Q9HCJ3.2	77.778	9	2	0	2	10	447	455	5	21.4	TILGIGTVL	TALGIGSVL	False
108225	YGKAIPLEAI	polyprotein	ABR25251	Hepacivirus hominis	3052230	HLA class I	I	Nostrin	Q8IVI9.2	88.889	9	1	0	2	10	90	98	0.3	24.8	GKAIPLEAI	GKAIELEAI	False
108230	YMSKAYGTDP	polyprotein	AAF65953	Hepacivirus hominis	3052230	HLA-B*35:01	I	UDP-N-acetylglucosamine transferase subunit ALG13	Q9NP73.2	63.636	11	3	1	1	10	599	609	3.5	21.8	YMSKAYGTDP	YMTMAYGKGDP	False
108277	ALWALPHAA	IE62	AAP32859	Human alphaherpesvirus 3	10335	HLA-A2;HLA-A*02:01	I	RNA polymerase II-associated protein 1	Q9BWH6.3	77.778	9	2	0	1	9	1146	1154	1.4	22.7	ALWALPHAA	ALWAVPPAA	False
108687	VVSDFKTWL	Genome polyprotein	Q81495	Hepacivirus hominis	3052230	HLA-A2	I	Zinc finger protein 354C	Q86Y25.1	61.538	13	1	1	1	9	77	89	2	22.3	VVSDFKTWL	VPSDTRLGFKTWL	False
1087344	FADDLNQLTGY	orf1ab polyprotein [Severe acute respiratory syndrome coronavirus 2]	YP_009724389	Severe acute respiratory syndrome coronavirus 2	2697049	HLA-A*01:01	I	Nucleotide triphosphate diphosphatase NUDT15	Q9NV35.1	63.636	11	4	0	1	11	149	159	1.1	23.5	FADDLNQLTGY	FKEDLNHLVGY	False
1087357	IIKNLSKSLTENKY	ORF6 protein [Severe acute respiratory syndrome coronavirus 2]	YP_009724394	Severe acute respiratory syndrome coronavirus 2	2697049	HLA class I	I	Leucine-rich repeat protein SHOC-2	Q9UQ13.2	62.5	16	2	1	2	13	211	226	0.46	25.2	IKNLSKSLTENK	IKNLSKLSMLSIRENK	False
1087403	SEHDYQIGGYTEKW	ORF3a protein [Severe acute respiratory syndrome coronavirus 2]	YP_009724391	Severe acute respiratory syndrome coronavirus 2	2697049	HLA class I	I	Kelch-like protein 36	Q8N4N3.1	87.5	8	1	0	3	10	452	459	0.32	25.7	HDYQIGGY	HDYQIGPY	False
1087406	SPFHPLADNKFAL	ORF7a protein [Severe acute respiratory syndrome coronavirus 2]	YP_009724395	Severe acute respiratory syndrome coronavirus 2	2697049	HLA class I	I	Phospholipid-transporting ATPase ID	P98198.2	77.778	9	2	0	3	11	457	465	0.27	25.7	FHPLADNKF	FNPLADKKF	False
1087413	TSDLATNNLVVMAY	orf1ab polyprotein [Severe acute respiratory syndrome coronavirus 2]	YP_009724389	Severe acute respiratory syndrome coronavirus 2	2697049	HLA class I	I	Solute carrier family 35 member F1	Q5T1Q4.2	66.667	12	4	0	3	14	139	150	0.65	24.8	DLATNNLVVMAY	DLEANYLVVKAY	False
1090	AENAGNDAC	Replication and transcription activator	P03209	Human herpesvirus 4 strain B95-8	10377	HLA-B*45:01	I	Titin	Q8WZ42.4	83.333	6	1	0	4	9	6242	6247	24	19.3	AGNDAC	AGDDAC	False
109331	IHSMNSSIL	L1	ABP99807	human papillomavirus 18	333761	HLA-B*39:01	I	Protein FAM135A	Q9P2D6.2	87.5	8	1	0	1	8	910	917	0.17	25.2	IHSMNSSI	IHSLNSSI	False
109332	IHSMNSTIL	L1 protein	ACG75893	Human papillomavirus 16	333760	HLA-B*39:01	I	Protein FAM135A	Q9P2D6.2	75	8	2	0	1	8	910	917	1.4	22.7	IHSMNSTI	IHSLNSSI	False
1095	AENGRNSGASNRVPF	glycoprotein gp35/37	AAC59622	Human gammaherpesvirus 8	37296	HLA class I	I	Suppression of tumorigenicity 18 protein	O60284.1	50	22	2	2	1	14	199	219	1.1	24.4	AENGRNSGASNRVP	AENGWDSGSNFSEETKPPRVP	False
10962	DYSPSCCTL	envelope	BAK20487	Human T-cell leukemia virus type I	11908	HLA-A*24:02	I	RPE-retinal G protein-coupled receptor	P47804.1	63.636	11	2	1	1	9	154	164	2	22.3	DYSPSCCTL	DYEPLGTCCTL	False
109984	TLQDVSLEV	E2 protein	ACS92695	Human papillomavirus 16	333760	HLA-A*02:01	I	Serine/threonine-protein kinase 31	Q9BXU1.2	80	10	0	1	1	8	470	479	0.98	23.1	TLQDVSLE	TLQDLSVSLE	False
110125	YICEEASVTV	E2	AAD33255	Human papillomavirus 16	333760	HLA-A*02:01	I	Trypsin-2	P07478.1	87.5	8	1	0	1	8	28	35	0.15	25.7	YICEEASV	YICEENSV	False
110215	EKQRHLDKKQRFHNIRGRWTGRCMS	Protein E6	P03126	Human papillomavirus 16	333760	HLA class I	I	Golgi membrane protein 1	Q8NBJ4.1	66.667	15	4	1	1	14	75	89	1	26.1	EKQRHLDKKQRFHN	EKQREQLDKIQSSHN	False
110225	FQQLFLNTL	Protein E7	P06788	human papillomavirus 18	333761	HLA-A*02:01	I	Zinc finger and BTB domain-containing protein 39	O15060.1	87.5	8	1	0	1	8	55	62	0.17	25.2	FQQLFLNT	FQNLFLNT	False
110282	HDIILECVYCKQQLLRREVYDFAFR	Protein E6	P03126	Human papillomavirus 16	333760	HLA class I	I	Rho guanine nucleotide exchange factor 4	Q9NR80.3	66.667	12	4	0	8	19	529	540	0.05	29.9	VYCKQQLLRREV	IYCKKDLLRRDV	True
110294	IPSIQDVAPHHAPAAPANPG	Glycoprotein D precursor	P03172	Human alphaherpesvirus 2	10310	HLA-DR	II	Ubiquitin-associated protein 1-like	F5GYI3.1	75	12	2	1	8	19	203	213	0.29	26.9	APHHAPAAPANP	APQHPAAPASP	False
110321	LKIAGWHGPKPPYTSTLLPP	Glycoprotein D precursor	P03172	Human alphaherpesvirus 2	10310	HLA class II	II	Proto-oncogene tyrosine-protein kinase receptor Ret	P07949.3	100	7	0	0	13	19	314	320	1.2	25.2	YTSTLLP	YTSTLLP	False
110343	NLASSNYFPTPSGSM	Major capsid protein L1	P03101	Human papillomavirus 16	333760	HLA class II	II	Ankyrin repeat domain-containing protein 53	Q8N9V6.3	100	7	0	0	9	15	30	36	0.54	25.2	PTPSGSM	PTPSGSM	False
110373	PRKLPQLCTELQTTIHDIILECVYC	Protein E6	P03126	Human papillomavirus 16	333760	HLA class I	I	Tubulin alpha-3C chain	P0DPH7.1	72.727	11	3	0	2	12	123	133	1.5	25.7	RKLPQLCTELQ	RKLADLCTGLQ	False
110375	PSGSMVTSDAQIFNK	Major capsid protein L1	P03101	Human papillomavirus 16	333760	HLA class II	II	Zinc finger protein 384	Q8TF68.2	66.667	15	3	1	1	13	126	140	0.38	25.7	PSGSMVTSDAQIF	PSGSLVTTASSAQTF	False
110395	RFRGKNLPVLDQLTDPPGVK	Glycoprotein D precursor	P03172	Human alphaherpesvirus 2	10310	HLA class II	II	Aladin	Q9NRG9.1	65.217	23	1	4	2	18	38	59	0.009	31.2	FRGKNLPVLDQLTDPPG	FRGQWINLPVLQLTKDPLKTPG	True
110399	RGRWTGRCMSCCRSSRTRRETQL	Protein E6	P03126	Human papillomavirus 16	333760	HLA class I	I	Protein FAM170A	A1A519.1	85.714	7	1	0	7	13	229	235	0.3	27.4	RCMSCCR	RCMACCR	True
110401	RREVYDFAFRDLCIVYRDGNPYAVC	Protein E6	P03126	Human papillomavirus 16	333760	HLA class I	I	Adipocyte enhancer-binding protein 1	Q8IUX7.1	80	10	2	0	12	21	642	651	1.1	26.1	LCIVYRDGNP	LCREYRDGNP	False
110439	TLLQQYCLYL	Replication protein E1	P03114	Human papillomavirus 16	333760	HLA-A*02:01	I	Usherin	O75445.3	83.333	6	1	0	5	10	2087	2092	1.7	22.7	QYCLYL	QYCLYM	False
110467	YRDGNPYAVCDKCLKFYSKISEYRH	Protein E6	P03126	Human papillomavirus 16	333760	HLA class I	I	5-hydroxytryptamine receptor 1F	P30939.1	64.286	14	0	1	9	22	318	326	0.38	27.4	VCDKCLKFYSKISE	VCDKCKISE	True
110556	CLRCQKPLNPAEKLR	Protein E6	P06463	human papillomavirus 18	333761	HLA-DR	II	Leucine-rich repeat and calponin homology domain-containing protein 4	O75427.2	72.727	11	0	1	1	11	102	109	0.54	25.2	CLRCQKPLNPA	CLRCLNPA	False
110605	GLYNLLIRCLRCQKP	Protein E6	P06463	human papillomavirus 18	333761	HLA-DR	II	Capping protein, Arp2/3 and myosin-I linker protein 2	Q6F5E8.2	70	10	3	0	3	12	215	224	1.6	24	YNLLIRCLRC	YNLWFRCLSC	False
11063	EAHFTDPASIAARGY	Nonstructural protein NS3	NP_739587	Dengue virus 2 Thailand/16681/84	31634	HLA class I	I	Prolyl 3-hydroxylase 2	Q8IVL5.1	87.5	8	1	0	6	13	358	365	2.2	23.5	DPASIAAR	DPASIEAR	False
110654	LFMDSLNFVCPWC	E7	ACL12352	human papillomavirus 68	45240	HLA-DR4	II	Phosphatidylinositol 4,5-bisphosphate 5-phosphatase A	Q15735.3	66.667	12	1	1	1	9	486	497	0.19	26.1	LFMDSLNFV	LFMDALGPFNFV	False
110655	LFMDTLSFVCPLC	ORF putative E7 protein	Q81965	human papillomavirus 59	37115	HLA-DR4	II	NXPE family member 3	Q969Y0.1	100	7	0	0	6	12	551	557	0.19	26.1	LSFVCPL	LSFVCPL	False
110725	TPGPGVRYPL	Protein Nef	Q9YYU8	Human immunodeficiency virus 1	11676	HLA-B*07:02	I	Probable E3 ubiquitin-protein ligase DTX3	Q8N9I9.2	87.5	8	1	0	2	9	254	261	0.21	25.2	PGPGVRYP	PNPGVRYP	False
110744	YIIFVYIPL	E5 protein	AAD24036	Human papillomavirus 16	333760	HLA-A*02:01	I	Protein TUNAR	A0A1B0GTB2.2	100	6	0	0	2	7	39	44	0.37	24.4	IIFVYI	IIFVYI	False
110792	ASDLRTIQQLLMGTV	Protein E7	P06429	human papillomavirus 33	10586	HLA-DRB1*04:01;HLA-DRB1*04:02	II	PHD finger protein 23	Q9BUL5.1	100	7	0	0	2	8	82	88	0.54	25.2	SDLRTIQ	SDLRTIQ	False
110917	KLVCSPAPC	X protein	AAP06597	Hepatitis B virus	10407	HLA-A*02:01	I	Sodium- and chloride-dependent glycine transporter 2	Q9Y345.3	87.5	8	1	0	1	8	749	756	0.49	24	KLVCSPAP	KLVCSPQP	False
110936	LRTIQQLLMGTVNIV	Protein E7	P06429	human papillomavirus 33	10586	HLA-DRB1*04:02	II	Talin-2	Q9Y4G6.4	77.778	9	2	0	5	13	495	503	0.77	24.8	QQLLMGTVN	QQALMGTIN	False
111055	VYDFAFQDL	E6 protein	CAB45108	Human papillomavirus 16	333760	HLA-A24	I	Purine nucleoside phosphorylase LACC1	Q8IV20.1	66.667	9	3	0	1	9	126	134	0.24	24.8	VYDFAFQDL	VYNFEFEDL	False
111093	AFCSAMYVGDLCGSV	polyprotein	BAA09072	Hepacivirus hominis	3052230			Polyadenylate-binding protein 5	Q96DU9.1	85.714	7	1	0	5	11	19	25	6.3	22.3	AMYVGDL	ALYVGDL	False
111095	AGLSTLPGNPAVASM	polyprotein	BAA00792	Hepacivirus hominis	3052230			Dual specificity mitogen-activated protein kinase kinase 4	P45985.1	77.778	9	2	0	7	15	29	37	0.54	25.2	PGNPAVASM	PGHPAVSSM	False
111114	APTGSGKSTKVPVAY	polyprotein	BAA00792	Hepacivirus hominis	3052230			ATP-dependent RNA helicase DHX29	Q7Z478.2	90	10	1	0	3	12	597	606	0.095	27.4	TGSGKSTKVP	TGSGKSTQVP	True
111146	CDSTLRLCVQSTHVDIRTLE	E7 protein	ABL96585	Human papillomavirus 16	333760	HLA-DRB1*09:01	II	Voltage-dependent R-type calcium channel subunit alpha-1E	Q15878.3	87.5	8	1	0	12	19	182	189	1.2	25.2	THVDIRTL	THVDLRTL	False
111167	CQDKILTHYENDSTD	E2 protein	ACS92695	Human papillomavirus 16	333760	HLA class II	II	Dystonin	Q03001.4	63.636	11	4	0	3	13	2152	2162	0.38	25.7	DKILTHYENDS	ENILTNYENQS	False
111181	CVYCKTVLELTEVPAV	protein E6	AAA99512	human papillomavirus 18	333761	HLA-DR	II	Plasma protease C1 inhibitor	P05155.2	100	7	0	0	6	12	445	451	0.91	24.8	TVLELTE	TVLELTE	False
111198	DIEITCVYCKTVLEL	Protein E6	P06463	human papillomavirus 18	333761	HLA-DR	II	LIM domain-binding protein 3	O75112.2	72.727	11	3	0	3	13	574	584	0.13	26.9	EITCVYCKTVL	EFTCAYCKTSL	False
111213	DQRPYCWHYAPRPCG	polyprotein	BAA09072	Hepacivirus hominis	3052230			A disintegrin and metalloproteinase with thrombospondin motifs 10	Q9H324.2	87.5	8	1	0	4	11	826	833	0.023	29.1	PYCWHYAP	PYSWHYAP	True
111223	DYPYRLWHYPCTVNYTIFKI	polyprotein	BAA00792	Hepacivirus hominis	3052230			ALK tyrosine kinase receptor	Q9UM73.3	61.538	13	4	1	4	15	1572	1584	0.21	27.4	YRLWHYPCTVNY	FRLRHFPCGNVNY	True
111233	EEASVTVVEGQVDYY	E2 protein	ACS92695	Human papillomavirus 16	333760	HLA class II	II	Polypyrimidine tract-binding protein 3	O95758.2	53.333	15	3	1	1	15	104	114	0.77	24.8	EEASVTVVEGQVDYY	EEAAVTMVNYY	False
111294	FTDNSSPPAVPQTFQV	polyprotein	BAA09072	Hepacivirus hominis	3052230			Striated muscle preferentially expressed protein kinase	Q15772.4	77.778	9	2	0	7	15	2683	2691	0.32	26.1	PPAVPQTFQ	PPEVPQTYQ	False
111307	GDSRGSLLSPRPVSY	polyprotein	BAA09073	Hepacivirus hominis	3052230			Palmitoyl thioesterase CPT1C	Q8TCG5.1	88.889	9	1	0	3	11	348	356	0.38	25.7	SRGSLLSPR	SRNSLLSPR	False
111337	GEVQVVSTATQSFLAT	polyprotein	BAA09072	Hepacivirus hominis	3052230			Transmembrane protein 108	Q6UXF1.2	80	10	2	0	5	14	421	430	1.8	24	VVSTATQSFL	VVSTATGNFL	False
11133	EAMEIANQARQMVQAMRTIG	matrix protein 1 [Influenza A virus (A/Thailand/1(KAN-1)/2004(H5N1))]	AAV35110	Influenza A virus (A/Thailand/1(KAN-1)/2004(H5N1))	266827			Centrosomal protein of 152 kDa	O94986.4	87.5	8	1	0	7	14	654	661	0.82	25.7	NQARQMVQ	NQMRQMVQ	False
111388	GVLFGLAYFSMVGNW	Genome polyprotein	na	Hepacivirus hominis	3052230			Potassium channel subfamily K member 10	P57789.1	55.556	18	4	1	2	15	304	321	0.004	31.2	VLFGLAYFSMVGNW	ILVGLAYFAAVLSMIGDW	True
111403	HTMLCMCCK	Protein E7	P06788	human papillomavirus 18	333761	HLA-A*11:01	I	E3 ubiquitin-protein ligase MYLIP	Q8WY64.2	85.714	7	0	1	3	8	385	391	0.49	24	MLCMCC	MLCMVCC	False
111477	LEDRDRSELSPLLLSTTEW	polyprotein	AAK32686	Hepacivirus hominis	3052230			Uncharacterized protein KIAA1755	Q5JYT7.2	63.158	19	3	3	4	19	585	602	0.25	26.9	RDRSELSPLLLSTTEW	RDRAGRPLLLVSTTEGAW	False
111479	LFLNTLSFV	Protein E7	P06788	human papillomavirus 18	333761	HLA-A*02:01	I	Ciliogenesis and planar polarity effector 1	Q9H799.4	77.778	9	2	0	1	9	283	291	0.12	25.7	LFLNTLSFV	LFINTLNFV	False
111498	LNAACNWTRGERCDL	polyprotein	BAA09072	Hepacivirus hominis	3052230			Multiple epidermal growth factor-like domains protein 10	Q96KG7.1	40.741	27	3	3	1	15	502	527	0.77	24.8	LNAACNWTRGERCDL	LNGGACNTLDGTCTCAPGWRGEKCEL	False
111502	LNTNFKEYLRHGEEY	Major capsid protein L1	na	Human papillomavirus 16	333760	HLA class II	II	Retinol-binding protein 1	P09455.2	77.778	9	2	0	2	10	14	22	2.2	23.5	NTNFKEYLR	NENFEEYLR	False
111525	LTPPHSAKSKFGYGAKDVR	polyprotein precursor	BAA02756	Hepacivirus hominis	3052230			Neuroblast differentiation-associated protein AHNAK	Q09666.2	77.778	9	2	0	8	16	4977	4985	4	23.5	KSKFGYGAK	KPKFGFGAK	False
111604	NVFPIFLQM	L1	ABP99807	human papillomavirus 18	333761	HLA-Cw4	I	Glycoprotein integral membrane protein 1	Q9NU53.1	75	8	2	0	1	8	258	265	0.7	23.5	NVFPIFLQ	NVFPVFFQ	False
111608	PAATKPLLKLLGSTWPTTPPRPIPK	E4 protein	na	Human papillomavirus 16	333760	HLA class II	II	Lysosomal-associated transmembrane protein 4B	Q86VI4.2	72.727	11	2	1	14	24	8	17	0.37	27.4	TWPTTPPRPIP	TWPSPPRPLP	True
111693	QVILCPTSVFSSNEV	E2 protein	ACS92695	Human papillomavirus 16	333760	HLA class II	II	Mediator of RNA polymerase II transcription subunit 13	Q9UHV7.3	100	6	0	0	1	6	205	210	2.2	23.5	QVILCP	QVILCP	False
111727	RHRSRNVGKVIDTLT	polyprotein	BAA00792	Hepacivirus hominis	3052230			Chromodomain-helicase-DNA-binding protein 7	Q9P2D1.3	62.5	16	5	1	1	15	2627	2642	0.19	26.5	RHRSRNVGKVIDTLT	RHRCRNPNKLDINTLT	False
111803	SSMPPLEGEPGDPDL	polyprotein precursor	BAA02756	Hepacivirus hominis	3052230			Opioid growth factor receptor	Q9NZT2.3	56.522	23	1	3	1	14	298	320	0.033	28.6	SSMPPLEGEPGDPD	SSLPHPLEGSRKVEEEGSPGDPD	True
111816	TAYSQQTRGLLG	polyprotein	BAA09072	Hepacivirus hominis	3052230	HLA-A*24:02;HLA-DR1;HLA-DR7;HLA-DR11;HLA-DR4	I;II	Centrosome and spindle pole-associated protein 1	Q1MSJ5.4	88.889	9	1	0	4	12	95	103	1.3	23.5	SQQTRGLLG	SQQTRGSLG	False
111817	TCPTDCFRKHPEATY	polyprotein	AAK32686	Hepacivirus hominis	3052230			Disheveled-associated activator of morphogenesis 1	Q9Y4D1.2	66.667	12	2	1	6	15	17	28	0.54	25.2	CFRKHPEATY	CFRNNDHPEITY	False
111821	TEETQTTIQRPRSEP	E2 protein	ACS92695	Human papillomavirus 16	333760	HLA class II	II	Otogelin	Q6ZRI0.3	50	18	2	1	1	11	1528	1545	1.6	24	TEETQTTIQRP	TEEPVVSPGPTQTTLQQP	False
111824	TELQTTIHDILLECVYCKQQLL	E6 protein	ACS92692	Human papillomavirus 16	333760	HLA class II	II	TAF5-like RNA polymerase II p300/CBP-associated factor-associated factor 65 kDa subunit 5L	O75529.1	66.667	12	2	1	2	11	139	150	2.1	24.8	ELQTTIHDIL	QLQTTQTIQDIL	False
111848	TRVPYFVRAQGLIRA	polyprotein precursor	BAA02756	Hepacivirus hominis	3052230			Pyrroline-5-carboxylate reductase 3	Q53H96.3	100	7	0	0	9	15	24	30	1.5	24	AQGLIRA	AQGLIRA	False
111932	VVCCSMSYSWTGALITPC	S1 fragment of the NS5 region	AAA17048	Hepacivirus hominis	3052230			Monocarboxylate transporter 5	O15374.1	87.5	8	1	0	8	15	172	179	0.61	25.7	YSWTGALI	YDWTGALI	False
111933	VVLCECYDAGAAWYE	NS3-4 protein	BAA03177	Hepacivirus hominis	3052230			Ubiquitin domain-containing protein 1	Q9HAC8.1	100	6	0	0	3	8	102	107	0.38	25.7	LCECYD	LCECYD	False
111975	YTKCGSGPWLTPRCL	polyprotein precursor	BAA02756	Hepacivirus hominis	3052230			Insulin growth factor-like family member 3	Q6UXB1.1	69.231	13	1	1	5	14	31	43	0.54	25.2	GSGPWLTPRC	GSGLWLCQPTPRC	False
11205	EATYSRCGSGPWITP	polyprotein	AAB67036	Hepatitis C virus (isolate H77)	63746			Probable guanine nucleotide exchange factor MCF2L2	Q86YR7.3	100	6	0	0	8	13	979	984	3.1	23.1	GSGPWI	GSGPWI	False
112359	TMLDIQPED	Non-structural protein 2a	Q80872	Human coronavirus OC43	31631	HLA-A2	I	Acid-sensing ion channel 4	Q96FT7.3	75	8	2	0	2	9	227	234	0.49	24	MLDIQPED	MLDIQQEE	False
112460	AVESEISPRLDAIKL	Replication protein E1	P03113	Human papillomavirus type 6b	10600	HLA class II	II	Vitamin K-dependent protein S	P07225.1	64.286	14	1	1	2	11	434	447	0.19	26.5	VESEISPRLD	VESELIKPINPRLD	False
112470	CTETDIREVQQLLLGTLNIV	Protein E7	P06464	Human papillomavirus type 6b	10600	HLA class II	II	Protein ELYS	Q8WYP5.3	58.824	17	5	1	6	20	618	634	0.29	26.9	IREVQQLLLGTLNIV	IQSIQQCYLLLSNLNIV	False
112488	DTYRYVQSQAITCQKPTPEK	Major capsid protein L1	P69899	Human papillomavirus type 6b	10600	HLA class II	II	Tumor necrosis factor receptor superfamily member 1A	P19438.1	44	25	4	2	3	20	234	255	1.6	24.8	YRYVQSQAITCQKPTPEK	YRYQRWKSKLYSIVCGKSTPEK	False
112494	EKPDPYKNLSFWEVNLKEKF	Major capsid protein L1	P69899	Human papillomavirus type 6b	10600	HLA class II	II	Interleukin-13 receptor subunit alpha-1	P78552.1	50	22	1	2	2	13	227	248	0.41	26.5	KPDPYKNLSFWE	KPDPPHIKNLSFHNDDLYVQWE	False
112503	FACYDLCIVY	E6 protein	ACV53993	human papillomavirus 35	10587	HLA class I	I	HHIP-like protein 2	Q6UWX4.1	77.778	9	0	1	1	7	470	478	0.6	24	FACYDLC	FACYDKKLC	False
112504	FAFKDLCIVY	Protein E6	P21735	human papillomavirus 45	10593	HLA class I	I	snRNA-activating protein complex subunit 3	Q92966.1	75	8	2	0	1	8	296	303	0.61	24	FAFKDLCI	FTFNDLCI	False
1125057	FGDDTVIEV	Replicase polyprotein 1ab	P0DTD1	Severe acute respiratory syndrome coronavirus 2	2697049	HLA-A*02:01	I	PiggyBac transposable element-derived protein 4	Q96DM1.3	85.714	7	1	0	3	9	401	407	0.99	23.1	DDTVIEV	NDTVIEV	False
112505	FAFSDLCIVY	E6	CAA63882	human papillomavirus 73	51033	HLA class I	I	Mineralization regulator ANKH	Q9HCJ1.2	66.667	9	3	0	1	9	361	369	0.21	25.2	FAFSDLCIV	FAFAELCVV	False
112506	FAFSDLYVVY	Protein E6	P24835	human papillomavirus 39	10588	HLA class I	I	PHD finger protein 7	Q9BWX1.1	100	6	0	0	2	7	237	242	1.7	22.7	AFSDLY	AFSDLY	False
1125145	WLMWLIINL	Replicase polyprotein 1ab	P0DTD1	Severe acute respiratory syndrome coronavirus 2	2697049	HLA-A*02:01	I	Organic anion transporter 7	Q8IVM8.1	58.333	12	1	1	1	8	278	289	0.17	25.2	WLMWLIIN	WLLESARWLIIN	False
112519	FVFADLRIVY	Protein E6	P26555	human papillomavirus 58	10598	HLA class I	I	Carboxypeptidase E	P16870.1	77.778	9	1	1	3	10	191	199	2.5	22.3	FADLRIVY	FPDLDRIVY	False
112525	GHPYFSIKRANKTVV	major capsid protein L1	NP_040304	Human papillomavirus type 6b	10600	HLA class II	II	Cadherin-12	P55289.2	85.714	7	1	0	1	7	205	211	2.2	23.5	GHPYFSI	GQPYFSI	False
112526	GLEVGRGQPLGVGVSGHPFL	Major capsid protein L1	P69899	Human papillomavirus type 6b	10600	HLA class II	II	Histone-lysine N-methyltransferase EZH1	Q92800.2	100	7	0	0	14	20	74	80	1.1	25.2	VSGHPFL	VSGHPFL	False
112530	GRSSIRTGVKRPAVSKASAA	Major capsid protein L1	P69899	Human papillomavirus type 6b	10600	HLA class II	II	Extended synaptotagmin-2	A0FGR8.1	87.5	8	1	0	9	16	672	679	2.3	24.4	VKRPAVSK	VKRPSVSK	False
112532	GVGVSGHPFLNKYDDVENSG	Major capsid protein L1	P69899	Human papillomavirus type 6b	10600	HLA class II	II	Histone-lysine N-methyltransferase EZH1	Q92800.2	88.889	9	1	0	4	12	74	82	0.15	27.8	VSGHPFLNK	VSGHPFLKK	True
112539	HVEEYDLQFIFQLCSITLSA	Major capsid protein L1	P69899	Human papillomavirus type 6b	10600	HLA class II	II	Glutaminase kidney isoform, mitochondrial	O94925.1	80	10	2	0	7	16	411	420	0.29	26.9	LQFIFQLCSI	LDFYFQLCSI	False
112547	IKRANKTVVPKVSGYQYRVF	Major capsid protein L1	P69899	Human papillomavirus type 6b	10600	HLA class II	II	Titin	Q8WZ42.4	43.333	30	3	3	2	19	21150	21177	0.15	27.8	KRANKTVVPKVSGYQYRV	KRANKTPIRMRDFKVTGLTEGLEYEFRV	True
112552	ITCQKPTPEKEKPDPYKNLS	Major capsid protein L1	P69899	Human papillomavirus type 6b	10600	HLA class II	II	Eukaryotic translation initiation factor 2-alpha kinase 1	Q9BQI3.2	100	7	0	0	6	12	284	290	0.81	25.7	PTPEKEK	PTPEKEK	False
112555	IVLDLQPPDPVGLHCYEQLV	Protein E7	P06464	Human papillomavirus type 6b	10600	HLA class II	II	Serine/threonine-protein kinase ICK	Q9UPZ9.1	72.727	11	3	0	2	12	452	462	0.41	26.5	VLDLQPPDPVG	VLDLKPSEPVG	False
112556	KAQGHNNGICWGNQLFVTVV	Major capsid protein L1	P69899	Human papillomavirus type 6b	10600	HLA class II	II	Ankyrin repeat domain-containing protein 17	O75179.3	100	7	0	0	14	20	1997	2003	1.2	25.2	QLFVTVV	QLFVTVV	False
112565	KVSGYQYRVFKVVLPDPNKF	Major capsid protein L1	P69899	Human papillomavirus type 6b	10600	HLA class II	II	StAR-related lipid transfer protein 7, mitochondrial	Q9NQZ5.2	100	6	0	0	5	10	163	168	1.1	25.2	YQYRVF	YQYRVF	False
11258	ECPFIKPEV	Nucleoprotein	P41269	Orthohantavirus puumalaense	3052493	HLA-B8	I	E3 ubiquitin-protein ligase HUWE1	Q7Z6Z7.3	87.5	8	0	1	1	7	470	477	0.69	23.5	ECPFIKP	ECPFVIKP	False
112601	MHGRHVTLKDIVLDLQPPDP	Protein E7	P06464	Human papillomavirus type 6b	10600	HLA class II	II	Erythroid membrane-associated protein	Q96PL5.1	75	12	2	1	8	19	452	462	0.29	26.9	LKDIVLDLQPPD	LKDIILSLPPD	False
112648	RLFFFLRKEQMFARHFFNRA	Major capsid protein L1	P69899	Human papillomavirus type 6b	10600	HLA class II	II	R-spondin-2	Q6UXX9.2	80	10	2	0	2	11	59	68	0.051	29.1	LFFFLRKEQM	LFFFLRREGM	True
112659	SGGNPGQDNRVNVGMDYKQT	Major capsid protein L1	P69899	Human papillomavirus type 6b	10600	HLA class II	II	Dimethylglycine dehydrogenase, mitochondrial	Q9UI17.2	42.308	26	4	2	5	19	499	524	6.4	23.1	PGQDNRVNVGMDYKQ	PGQDTQYRPSFRRTNWFEPVGSEYKQ	False
112697	VAFTEIKIVY	Protein E6	P26554	human papillomavirus 51	10595	HLA class I	I	Kelch-like protein 29	Q96CT2.3	75	8	2	0	2	9	327	334	2.5	22.3	AFTEIKIV	AFTDLKIV	False
112708	VNVGMDYKQTQLCMVGCAPP	Major capsid protein L1	P69899	Human papillomavirus type 6b	10600	HLA class II	II	CCN family member 3	P48745.1	87.5	8	1	0	8	15	239	246	0.41	26.5	KQTQLCMV	KQTRLCMV	False
112734	YPFLNLLHTPPHRPP	E4 protein	NP_040300	Human papillomavirus type 6b	10600	HLA class II	II	DEP domain-containing protein 7	Q96QD5.1	71.429	14	2	1	4	15	11	24	0.004	31.2	LNLLHTPPHRPP	LNLSALHSPAHRPP	True
112764	DPQERPRKLPQLCTELQTTIHD	Protein E6	P03126	Human papillomavirus 16	333760	HLA-DP	II	SCO-spondin	A2VEC9.2	70.588	17	3	2	1	16	3921	3936	0.068	29.1	DPQERPRKLPQLCTEL	DPLQERPCNLPSCTEL	True
11278	ECYDAGCAWYELTPAETT	Genome polyprotein	P27958	Hepatitis C virus (isolate H)	11108	HLA class II	II	Extended synaptotagmin-3	A0FGR9.1	100	6	0	0	9	14	875	880	0.62	25.7	WYELTP	WYELTP	False
112798	KQQLLRREVYDFAFRDLCIVYR	Protein E6	P03126	Human papillomavirus 16	333760	HLA-DP	II	RUN domain-containing protein 1	Q96C34.3	71.429	14	3	1	2	15	120	132	0.38	26.9	QQLLRREVYDFAFR	QRLLRELEDFAFR	False
112829	RFHNIRGRWTGRCMSCCRSSRT	Protein E6	P03126	Human papillomavirus 16	333760	HLA class II	II	Protein FAM170A	A1A519.1	85.714	7	1	0	12	18	229	235	0.26	27.4	RCMSCCR	RCMACCR	True
112937	DLFVVYRDSIPHAACHKCIDFY	Protein E6	P06463	human papillomavirus 18	333761	HLA-DQ	II	Innate immunity activator protein	Q3KP66.2	87.5	8	1	0	11	18	446	453	0.74	26.1	PHAACHKC	PHAACHSC	False
112938	DLYCYEQLNDSSEEEDEIDGPA	Protein E7	P03129	Human papillomavirus 16	333760	HLA-DR4	II	Nucleolar and coiled-body phosphoprotein 1	Q14978.2	75	12	3	0	10	21	89	100	0.006	32	DSSEEEDEIDGP	DSSEEEEEVQGP	True
112987	FYSRIRELRHYSDSVYGDTLEK	Protein E6	P06463	human papillomavirus 18	333761	HLA-DQ	II	SPRY domain-containing SOCS box protein 3	Q6PJ21.2	61.111	18	3	2	4	21	284	297	0.26	27.4	RIRELRHYSDSVYGDTLE	RLRQLRPDSGDTLE	True
1129	AEQASQDVKNW	gag protein	AAV53342	Human immunodeficiency virus 1	11676	HLA-B*44:02;HLA-B44;HLA-B53	I	Cyclic nucleotide-gated channel beta-1	Q14028.2	80	10	0	1	2	9	1153	1162	1.5	23.1	EQASQDVK	EQAKSSQDVK	False
113015	GTTLEQQYNKPLCDLLIRCINC	Protein E6	P03126	Human papillomavirus 16	333760	HLA class II	II	Importin subunit alpha-7	O60684.1	100	7	0	0	10	16	424	430	0.74	26.1	KPLCDLL	KPLCDLL	False
113025	HYNIVTFCCKCDSTLRLCVQST	Protein E7	P03129	Human papillomavirus 16	333760	HLA-DP	II	Laminin subunit beta-3	Q13751.1	100	6	0	0	8	13	66	71	2.1	24.8	CCKCDS	CCKCDS	False
113031	IPVDLLCHEQLSDSEEENDEID	Protein E7	P06788	human papillomavirus 18	333761	HLA-DQ	II	Ubiquitin-protein ligase E3C	Q15386.3	62.5	16	6	0	7	22	361	376	0.009	31.6	CHEQLSDSEEENDEID	CHDSASDSEEESEEAD	True
113092	MHGPKATLQDIVLHLEPQNEIP	Protein E7	P06788	human papillomavirus 18	333761	HLA-DQ	II	Complement C1q-like protein 3	Q5VWW1.1	63.636	11	4	0	11	21	217	227	1	25.7	IVLHLEPQNEI	VVLHLEPGDEV	False
113111	PLCDLLIRCINCQKPLCPEEKQ	Protein E6	P03126	Human papillomavirus 16	333760	HLA-DQ	II	FHF complex subunit HOOK interacting protein 2A	Q5W0V3.1	87.5	8	1	0	14	21	504	511	0.27	27.4	KPLCPEEK	KPLCPEDK	True
11397	EDLVNLLPAILSPGALVVGV	Genome polyprotein	P26664	Hepatitis C virus (isolate 1)	11104	HLA class II	II	Matrix metalloproteinase-17	Q9ULZ9.4	81.818	11	1	1	6	16	585	594	2.3	24.4	LLPAILSPGAL	LLPPLSPGAL	False
1143883	GMEVTPSGTWLTYTGAIKLD	Nucleoprotein	P0DTC9	Severe acute respiratory syndrome coronavirus 2	2697049	HLA-DRB5*01:01;HLA class II;HLA-DRB1*07:01;HLA class I	I;II	Brain and acute leukemia cytoplasmic protein	Q8WXS3.4	100	6	0	0	9	14	26	31	1.6	24.8	TWLTYT	TWLTYT	False
11455	EDTSASGSGEDAIDE	K8.1	ABD28902	Human gammaherpesvirus 8	37296	HLA class I	I	Nucleosome assembly protein 1-like 2	Q9ULW6.1	81.818	11	1	1	1	11	63	72	0.38	25.7	EDTSASGSGED	EDTAAGSGED	False
1146707	HNDILLAKDTTEAFE	orf1ab polyprotein [Severe acute respiratory syndrome coronavirus 2]	QHD43415	Severe acute respiratory syndrome coronavirus 2	2697049	HLA-B*35:03	I	Kinesin-like protein KIF25	Q9UIL4.2	64.286	14	3	1	2	13	128	141	1.1	24.4	NDILLAKDTTEA	NDIFDLLAKDSIAA	False
11499	EEAIRHVRAW	orf1ab polyprotein [Severe acute respiratory syndrome coronavirus 2]	QHD43415	Severe acute respiratory syndrome coronavirus 2	2697049	HLA-B*44:03	I	Delta-1-pyrroline-5-carboxylate synthase	P54886.2	85.714	7	1	0	4	10	37	43	0.15	25.7	IRHVRAW	IRHVRSW	False
11500	EEAIVAYTL	UL123; IE1	AAR31448	Human betaherpesvirus 5	10359	HLA-B44	I	Tetratricopeptide repeat protein 21B	Q7Z4L5.2	100	7	0	0	1	7	739	745	0.12	25.7	EEAIVAY	EEAIVAY	False
1154	AERQGSPTPA	RL2	NP_044469	Human herpesvirus 2 strain HG52	10315	HLA-B*45:01	I	Tensin-1	Q9HBL0.3	100	8	0	0	3	10	1482	1489	0.036	27.4	RQGSPTPA	RQGSPTPA	True
115656	TLDTKPLSV	DNA polymerase processivity factor BMRF1	na	human gammaherpesvirus 4	10376	HLA-A*02:01	I	Protein DENND6B	Q8NEG7.1	100	6	0	0	1	6	374	379	2.8	21.8	TLDTKP	TLDTKP	False
115693	AVDTVLAKK	Large T antigen	P03071	Betapolyomavirus hominis	1891762	HLA-A*11:01	I	Carnosine synthase 1	A5YM72.3	100	6	0	0	2	7	189	194	5.8	21	VDTVLA	VDTVLA	False
1160254	MKDLSPRWYFYYLGTGPEAG	nucleocapsid phosphoprotein, partial [Severe acute respiratory syndrome coronavirus 2]	QLL35955	Severe acute respiratory syndrome coronavirus 2	2697049	HLA class II	II	GTPase-activating Rap/Ran-GAP domain-like protein 3	Q5VVW2.2	77.778	9	1	1	7	14	97	105	0.41	26.5	RWYFYYLG	RWYFKYFLG	False
116123	LPFDKSTVM	nucleocapsid protein	ABP49342	Influenza A virus (A/California/10/1978(H1N1))	425557	HLA-B*07:02	I	Ubiquitin-like protein 3	O95164.1	77.778	9	2	0	1	9	78	86	0.12	25.7	LPFDKSTVM	LPFGKTTVM	False
116127	LPFDRPTIM	Nucleoprotein	P15682	Influenza A virus (A/Wilson-Smith/1933(H1N1))	381518	HLA-B*07:02	I	Complement receptor type 1	P17927.3	85.714	7	1	0	1	7	49	55	2.8	21.8	LPFDRPT	LPFARPT	False
116136	LPFERATVM	nucleocapsid protein	ACS34671	Influenza A virus (A/Auckland/1/2009(H1N1))	642794	HLA-B*35:01	I	Mdm2-binding protein	Q96DY7.1	75	8	2	0	1	8	646	653	2	22.3	LPFERATV	LPFEKASV	False
1167599	RVESSSKLWAQCVQL	orf1ab polyprotein [Severe acute respiratory syndrome coronavirus 2]	QHD43415	Severe acute respiratory syndrome coronavirus 2	2697049	HLA class II	II	Ran-binding protein 3-like	Q86VV4.2	100	6	0	0	6	11	355	360	3.1	23.1	SKLWAQ	SKLWAQ	False
116781	LRKKSSFYQSYLRRT	nucleocapsid protein	AAA43837	Hantaan virus 76-118	11602	HLA class I	I	Zinc finger protein 799	Q96GE5.4	75	12	1	1	6	15	235	246	0.19	26.5	SFYQSYLRRT	SFYSSYLRHERT	False
116835	SPSSIWVFAGAPDRC	Nucleoprotein	P05133	Hantaan virus 76-118	11602	HLA class I	I	Protein furry homolog-like	O94915.2	77.778	9	2	0	1	9	784	792	0.54	25.2	SPSSIWVFA	SPSHIWIFA	False
1169536	SKLWAQCVQLHNDIL	orf1ab polyprotein [Severe acute respiratory syndrome coronavirus 2]	QHD43415	Severe acute respiratory syndrome coronavirus 2	2697049	HLA class II	II	DNA polymerase delta catalytic subunit	P28340.2	47.368	19	4	2	1	14	1052	1069	0.77	24.8	SKLWAQCVQLHNDI	SRLWTQCQRCQGSLHEDV	False
11748	EELGEEIRLKVFVLG	Hbx protein	ABG23418	Hepatitis B virus	10407	HLA class II	II	Spectrin beta chain, non-erythrocytic 5	Q9NRC6.2	87.5	8	1	0	1	8	3357	3364	0.27	26.1	EELGEEIR	EELGQEIR	False
118769	DLLIRCINCQKPLCPEEKQRHL	Protein E6	P03126	Human papillomavirus 16	333760	HLA class II	II	FHF complex subunit HOOK interacting protein 2A	Q5W0V3.1	87.5	8	1	0	11	18	504	511	0.27	27.4	KPLCPEEK	KPLCPEDK	True
118778	EDEIDGPAGQAEPDRAHYNIV	E7 protein	ABL96585	Human papillomavirus 16	333760	HLA class II	II	Plectin	Q15149.3	61.538	13	5	0	2	14	2768	2780	0.33	26.9	DEIDGPAGQAEPD	DALDGPAAEAEPE	False
1188682	APNCYGNIPL	large T antigen [Merkel cell polyomavirus]	CAW30990	Merkel cell polyomavirus	493803	HLA-B*07:02	I	Cilia- and flagella-associated protein 54	Q96N23.3	85.714	7	1	0	2	8	1711	1717	0.42	24.4	PNCYGNI	PSCYGNI	False
118895	LRLCVQSTHVDIRTLEDLLMGTL	E7 protein	ABL96585	Human papillomavirus 16	333760	HLA class II	II	TBC domain-containing protein kinase-like protein	Q8TEA7.4	38.235	34	2	3	2	19	52	82	1.7	25.2	RLCVQSTHVDIRTLEDLL	RLCQYVDISRGKHERLVVVAEHCERSLEDLL	False
118907	MGGDTPTLHEYMLDLQPETT	Protein E7	na	Human papillomavirus 16	333760			Glycogen debranching enzyme	P35573.3	63.158	19	0	3	5	17	531	548	0.018	30.3	TPTLHEYMLDLQP	TPLHVAEYMLDAARNLQP	True
119031	TLEDLLMGTLGIVCPICSQKP	E7	AAD33253	Human papillomavirus 16	333760	HLA class II	II	E3 ubiquitin-protein ligase RNF166	Q96A37.1	70	10	3	0	12	21	180	189	0.91	25.7	IVCPICSQKP	VVCPICSAMP	False
119032	TLHEYMLDLQPETTDLYCYEQ	E7 protein	ABL96585	Human papillomavirus 16	333760	HLA class II	II	Glycogen debranching enzyme	P35573.3	54.545	22	1	3	2	17	533	551	0.011	31.2	LHEYMLDLQPETTDLY	LHVAEYMLDAARNLQPNLY	True
11905	EEVDMTPADALDDFD	Alpha trans-inducing protein	P68335	Human alphaherpesvirus 2	10310	HLA-DQ2;HLA-DQB1*03:02;HLA-DQA1*05:01/DQB1*02:01	II	Neuronal acetylcholine receptor subunit beta-4	P30926.2	50	16	5	1	2	14	180	195	0.27	26.1	EVDMTPADALDDF	EIDMVLMTPTASMDDF	False
119134	EGKVVQYENLKYTVI	envelope protein	ABV59122	dengue virus type 3	11069	HLA-DR2	II	Cadherin-related family member 3	Q6ZTQ4.1	46.154	26	2	3	2	15	405	430	0.38	25.7	GKVVQYENLKYTVI	GKIVLIGDLDYENPSNLAAGNKYTVI	False
11925	EEVVENPTI	orf1ab polyprotein [Severe acute respiratory syndrome coronavirus 2]	YP_009724389	Severe acute respiratory syndrome coronavirus 2	2697049	HLA-B*44:03	I	Zinc fingers and homeoboxes protein 1	Q9UKY1.1	85.714	7	1	0	1	7	219	225	0.49	24	EEVVENP	EEIVENP	False
1192694	CFQDVVVDVDCAENT	Envelope glycoprotein E	Q9J3M8	Human herpesvirus 3 strain Oka vaccine	341980	HLA class II	II	Zinc finger protein 684	Q5T5D7.1	50	22	3	1	2	15	10	31	0.047	28.2	FQDVVVDVDCAENT	FQDVAVDFTAEEWQLLDCAERT	True
1192776	DAAPAIQHICLKHTT	Envelope glycoprotein E	Q9J3M8	Human herpesvirus 3 strain Oka vaccine	341980	HLA class II	II	TBC1 domain family member 2A	Q9BYX2.3	70	10	3	0	4	13	201	210	1.5	24	PAIQHICLKH	PALQNISLKH	False
119289	NGRLITANPVVTKKE	polyprotein [Dengue virus 3]	ADZ13190	dengue virus type 3	11069	HLA-DRB3*02:02	II	Ubiquitin carboxyl-terminal hydrolase 34	Q70CQ2.2	81.818	11	2	0	3	13	2817	2827	0.033	28.6	RLITANPVVTK	RLIVQNPVVTK	True
119327	RKELLVTFKNAHAKK	envelope protein	ABV59122	dengue virus type 3	11069	HLA-DR2	II	Transmembrane protease serine 7	Q7RTY8.3	66.667	9	3	0	4	12	338	346	6.3	22.3	LLVTFKNAH	MLVTFKSPH	False
1193785	DDRHKIVNVDQRQYG	Envelope glycoprotein E	Q9J3M8	Human herpesvirus 3 strain Oka vaccine	341980	HLA class II	II	Beta-1,4-N-acetylgalactosaminyltransferase 3	Q6L9W6.2	60	10	4	0	4	13	692	701	4.4	22.7	HKIVNVDQRQ	QRIVNVEKRQ	False
11956	EFCRVLCCYVL	UL123; IE1	AAR31448	Human betaherpesvirus 5	10359	HLA-B7	I	Chromodomain-helicase-DNA-binding protein 5	Q8TDI0.1	53.333	15	0	1	1	8	417	431	0.18	25.7	EFCRVLCC	EFCRVCKDGGELLCC	False
1195734	DHNSPYIWPRNDYDG	Envelope glycoprotein E	Q9J3M8	Human herpesvirus 3 strain Oka vaccine	341980	HLA-DRB1*13:01	II	Intermembrane lipid transfer protein VPS13D	Q5THJ4.2	100	7	0	0	8	14	3445	3451	0.012	29.9	WPRNDYD	WPRNDYD	True
1197259	DLNPKPQGQRLIEVS	Envelope glycoprotein E	Q9J3M8	Human herpesvirus 3 strain Oka vaccine	341980	HLA class II	II	3-galactosyl-N-acetylglucosaminide 4-alpha-L-fucosyltransferase FUT3	P21217.2	77.778	9	2	0	4	12	125	133	2.2	23.5	PKPQGQRLI	PRPQGQRWI	False
120241	TLGVLVPHV	Replicase polyprotein 1a	P0DTC1	Severe acute respiratory syndrome coronavirus 2	2697049	HLA-A*02:01	I	Folliculin-interacting protein 1	Q8TF40.3	75	8	2	0	1	8	908	915	2	22.3	TLGVLVPH	TLSILVPH	False
120287	VLLSVLQQL	Replicase polyprotein 1ab	P0DTD1	Severe acute respiratory syndrome coronavirus 2 Wuhan/Hu-1/2019	na	HLA-A*02:01	I	Carboxypeptidase Z	Q66K79.2	77.778	9	2	0	1	9	80	88	0.17	25.2	VLLSVLQQL	ILLSVLHQL	False
1208477	ESSWVNRGESSRKAY	Envelope glycoprotein E	Q9J3M8	Human herpesvirus 3 strain Oka vaccine	341980	HLA-DQA1*05:01/DQB1*03:01	II	Bridge-like lipid transfer protein family member 1	Q2LD37.2	100	7	0	0	9	15	4310	4316	0.77	24.8	ESSRKAY	ESSRKAY	False
1210049	EWWRSGGFSF	large T antigen [Merkel cell polyomavirus]	CAW30990	Merkel cell polyomavirus	493803	HLA-A*24:02	I	F-box only protein 38	Q6PIJ6.3	100	6	0	0	3	8	287	292	0.86	23.5	WRSGGF	WRSGGF	False
12108	EFWEAVFTGL	polyprotein	AAP55688	Hepatitis C virus subtype 2a	31649	HLA-A24	I	E1A-binding protein p400	Q96L91.4	100	6	0	0	3	8	1232	1237	0.42	24.4	WEAVFT	WEAVFT	False
1211	AEVEEHRTV	polyprotein precursor	NP_041724	West Nile virus	11082	HLA-B*40:01	I	Centriolin	Q7Z7A1.2	88.889	9	0	1	2	9	1376	1384	0.17	25.2	EVEEHRTV	EVEELHRTV	False
1212267	FHMWNYHSHVFSVGD	Envelope glycoprotein E	Q9J3M8	Human herpesvirus 3 strain Oka vaccine	341980	HLA-DPA1*01:03/DPB1*02:01;HLA-DQA1*03:01/DQB1*03:02;HLA-DRB4*01:01	II	Hephaestin	Q9BQS7.3	85.714	7	1	0	4	10	183	189	1.6	24	WNYHSHV	WIYHSHV	False
1215786	FSVGDTFSLAMHLQY	Envelope glycoprotein E	Q9J3M8	Human herpesvirus 3 strain Oka vaccine	341980	HLA-DRB1*09:01	II	Integrin alpha-6	P23229.5	80	10	0	1	7	14	46	55	0.54	25.2	FSLAMHLQ	FSLAMHWQLQ	False
12158	EGERKKLKPRWLDAIY	Genome polyprotein	na	Dengue virus 2 Thailand/16681/84	31634			Exostosin-like 1	Q92935.2	100	6	0	0	9	14	47	52	1.3	24.4	PRWLDA	PRWLDA	False
12165	EGFNMILGTILAQIWVLLAK	Nucleoprotein	P04851	Measles virus strain Edmonston	11235	HLA-DR2	II	Transmembrane and immunoglobulin domain-containing protein 2	Q96BF3.2	61.538	13	4	1	5	17	6	17	0.57	26.1	MILGTILAQIWVL	MVLGLLVQIWAL	False
1217848	GDEKTRNPTPAVTPQ	Envelope glycoprotein E	Q9J3M8	Human herpesvirus 3 strain Oka vaccine	341980	HLA class II	II	Carnitine O-palmitoyltransferase 2, mitochondrial	P23786.2	100	7	0	0	9	15	394	400	0.77	24.8	TPAVTPQ	TPAVTPQ	False
12183	EGGVGWRHW	EBNA3C latent protein	CAD53421	human gammaherpesvirus 4	10376	HLA-B44	I	Retinol-binding protein 5	P82980.3	100	5	0	0	5	9	106	110	0.5	24	GWRHW	GWRHW	False
1220787	GIITGTLRITNPVRA	Envelope glycoprotein E	Q9J3M8	Human herpesvirus 3 strain Oka vaccine	341980	HLA class II	II	Contactin-1	Q12860.1	72.727	11	3	0	4	14	496	506	1.6	24	TGTLRITNPVR	TGTLVITDPTR	False
1224	AEVRSYCYLATVSDLSTK	polyprotein	AJM13598	West Nile virus	11082	HLA-DRB1*04:01	II	Protein YIF1A	O95070.2	90.909	11	0	1	8	17	191	201	0.038	29.1	YLATVSDLST	YLATVRSDLST	True
1226	AEVTQHGSY	Genome polyprotein	Q9IZA3	Hepacivirus hominis	3052230	HLA-B44	I	Kelch-like ECH-associated protein 1	Q14145.2	60	15	0	2	1	9	40	54	4	21.4	AEVTQHGSY	AEVTPSQHGNRTFSY	False
1229041	HSDHAESSWVNRGES	Envelope glycoprotein E	Q9J3M8	Human herpesvirus 3 strain Oka vaccine	341980	HLA-DQA1*05:01/DQB1*03:01;HLA-DRB1*13:01	II	T cell receptor alpha variable 13-2	A0A0B4J235.1	85.714	7	1	0	9	15	17	23	2.2	23.5	WVNRGES	WVSRGES	False
1230	AEWDRVHPV	gag protein	AAW03034	Human immunodeficiency virus 1	11676	HLA-B*40:02	I	Inositol polyphosphate 4-phosphatase type II	O15327.4	100	5	0	0	2	6	520	524	2.8	21.8	EWDRV	EWDRV	False
1237129	IVNVDQRQYGDVFKG	Envelope glycoprotein E	Q9J3M8	Human herpesvirus 3 strain Oka vaccine	341980	HLA-DQA1*05:01/DQB1*02:01;HLA-DQA1*01:01/DQB1*05:01;HLA-DRB1*03:01	II	Protein INCA1	Q0VD86.1	87.5	8	0	1	6	13	38	44	4.4	22.7	QRQYGDVF	QRYGDVF	False
12372	EHTGREIVDLMCHAT	Nonstructural protein NS3	NP_739587	Dengue virus 2 Thailand/16681/84	31634	HLA class II	II	T cell receptor beta variable 10-2	A0A0K0K1G8.3	69.231	13	3	1	3	15	34	45	0.27	26.1	TGREIVDLMCHAT	TGRQVTLMCHQT	False
1238879	KEDQLAEISYRFQGK	Envelope glycoprotein E	Q9J3M8	Human herpesvirus 3 strain Oka vaccine	341980	HLA class II	II	Vasopressin V1b receptor	P47901.1	75	8	2	0	7	14	95	102	0.77	24.8	EISYRFQG	DITYRFQG	False
1243789	KPVVGVLMGFGIITG	Envelope glycoprotein E	Q9J3M8	Human herpesvirus 3 strain Oka vaccine	341980	HLA class II	II	E3 ubiquitin-protein ligase RNF144B	Q7Z419.1	72.727	11	3	0	3	13	258	268	0.38	25.7	VVGVLMGFGII	VVGILVGLGII	False
1247188	LCLVIFLICTAKRMR	Envelope glycoprotein E	Q9J3M8	Human herpesvirus 3 strain Oka vaccine	341980	HLA class II	II	Protein EVI2A	P22794.2	61.538	13	1	1	2	10	138	150	0.19	26.5	CLVIFLICT	CLIIIAVLFLICT	False
1249749	LGVYIWNMRGSDGTS	Envelope glycoprotein E	Q9J3M8	Human herpesvirus 3 strain Oka vaccine	341980	HLA-DQA1*04:01/DQB1*04:02;HLA-DQA1*01:01/DQB1*05:01	II	Receptor-type tyrosine-protein phosphatase U	Q92729.2	41.667	24	3	1	1	13	117	140	0.54	25.2	LGVYIWNMRGSDG	LGVYVRVNGGPLGSAVWNMTGSHG	False
1249778	LHDGGTTLKFVDTPE	Envelope glycoprotein E	Q9J3M8	Human herpesvirus 3 strain Oka vaccine	341980	HLA class II	II	Nebulin	P20929.6	72.727	11	0	1	8	15	4398	4408	1.6	24	LKFVDTPE	LKFTSIVDTPE	False
1250005	LIEVSVEENHPFTLR	Envelope glycoprotein E	Q9J3M8	Human herpesvirus 3 strain Oka vaccine	341980	HLA class II	II	NADPH oxidase 4	Q9NPH5.2	81.818	11	2	0	4	14	346	356	0.067	27.8	VSVEENHPFTL	VSALENHPFTL	True
12534	EINRVAACLRKLGVPPLRAW	Genome polyprotein	P26664	hepatitis C virus genotype 1a	2847144	HLA class II	II	Sacsin	Q9NZJ4.2	69.231	13	1	1	1	10	2172	2184	0.29	26.9	EINRVAACLR	EINKSDHVAACLR	False
1255021	LSHMNSGCTFTSPHL	Envelope glycoprotein E	Q9J3M8	Human herpesvirus 3 strain Oka vaccine	341980	HLA class II	II	Transcription factor JunD	P17535.3	87.5	8	1	0	1	8	329	336	0.77	24.8	LSHMNSGC	LSHVNSGC	False
1256796	LVTWKGDEKTRNPTP	Envelope glycoprotein E	Q9J3M8	Human herpesvirus 3 strain Oka vaccine	341980	HLA-DPA1*01:03/DPB1*04:01;HLA-DPA1*02:01/DPB1*05:01;HLA-DRB1*13:03	II	Protein unc-13 homolog B	O14795.2	69.231	13	2	1	5	15	106	118	1.6	24	KGDEKTRNPTP	KDDEICGTRNPTP	False
12567	EIRLMIFVLGGCRHK	X protein	BAF81690	Hepatitis B virus	10407			Electroneutral sodium bicarbonate exchanger 1	Q2Y0W8.1	58.824	17	1	1	2	12	875	891	0.067	27.8	IRLMIFVLGGC	IREQRVTGLMIFVLMGC	True
12574	EISDIEVQDPEGFNMILGTI	Nucleoprotein	P04851	Measles virus strain Edmonston	11235	HLA class II	II	Hemicentin-2	Q8NDA2.4	45.455	22	4	1	4	17	254	275	0.29	26.9	DIEVQDPEGFNMIL	EIEVQDPLGRILQEDEGLNVLL	False
1257824	MHLQYKIHEAPFDLL	Envelope glycoprotein E	Q9J3M8	Human herpesvirus 3 strain Oka vaccine	341980	HLA class II	II	Vacuolar protein sorting-associated protein 54	Q9P1Q0.2	80	10	2	0	6	15	896	905	0.54	25.2	KIHEAPFDLL	KMHEAIFDLL	False
12588	EITDTIDKFGK	Glycoprotein B precursor (Glycoprotein II)	P09257	Human alphaherpesvirus 3	10335	HLA class II;HLA class I	II;I	Myosin-IIIa	Q8NEV4.2	61.538	13	3	1	1	11	22	34	1.1	23.5	EITDTIDKFGK	EITETIGKGTYGK	False
12606	EIVDLMCHATFTMRL	Nonstructural protein NS3	NP_739587	Dengue virus 2 Thailand/16681/84	31634	HLA class II	II	E3 ubiquitin-protein ligase RNF4	P78317.1	85.714	7	1	0	1	7	45	51	8.8	21.8	EIVDLMC	EIVDLTC	False
12616	EIYKRWII	Gag-Pol polyprotein	P05961	Human immunodeficiency virus 1	11676	HLA-B*08:02;HLA-B*08:01	I	Adhesion G protein-coupled receptor E1	Q14246.3	85.714	7	1	0	1	7	853	859	0.39	24	EIYKRWI	EEYKRWI	False
1262004	NPVRASVLRYDDFHI	Envelope glycoprotein E	Q9J3M8	Human herpesvirus 3 strain Oka vaccine	341980	HLA class II	II	Rho GTPase-activating protein 1	Q07960.1	85.714	7	1	0	7	13	210	216	1.5	24	VLRYDDF	VLKYDDF	False
1262272	NRGESSRKAYDHNSP	Envelope glycoprotein E	Q9J3M8	Human herpesvirus 3 strain Oka vaccine	341980	HLA class II	II	Bridge-like lipid transfer protein family member 1	Q2LD37.2	100	7	0	0	4	10	4310	4316	0.77	24.8	ESSRKAY	ESSRKAY	False
1263978	PFDLLLEWLYVPIDP	Envelope glycoprotein E	Q9J3M8	Human herpesvirus 3 strain Oka vaccine	341980	HLA class II	II	tRNA-dihydrouridine(47) synthase [NAD(P)(+)]-like	Q96G46.2	57.143	14	1	1	5	13	575	588	0.19	26.5	LLEWLYVPI	LLEWLSFLCRYVPV	False
1264654	PPATTKPKEITPVNP	Envelope glycoprotein E	Q9J3M8	Human herpesvirus 3 strain Oka vaccine	341980	HLA class II	II	Zinc finger protein with KRAB and SCAN domains 2	Q63HK3.2	66.667	12	4	0	2	13	433	444	0.54	25.2	PATTKPKEITPV	PSTDKPKEMIPV	False
126481	KSLFNTIATLY	gag polyprotein p17 region	BAA83653	Human immunodeficiency virus 1	11676	HLA-A*02:01	I	Kynurenine--oxoglutarate transaminase 3	Q6YP21.1	77.778	9	2	0	2	10	137	145	1.5	23.1	SLFNTIATL	SLFNTIQAL	False
126483	KSLFNTIAVLY	gag protein	AAY98604	Human immunodeficiency virus 1	11676	HLA-A*02:01	I	UDP-glucose 6-dehydrogenase	O60701.1	57.143	14	1	1	2	10	321	334	2.1	22.7	SLFNTIAVL	SLFNTVTDKKIAIL	False
126485	KSLFNTVATLY	gag protein	AAW03034	Human immunodeficiency virus 1	11676	HLA-A*02:01	I	Malate dehydrogenase, mitochondrial	P40926.3	66.667	12	0	1	3	10	113	124	3	22.3	LFNTVATL	LFNTNATIVATL	False
126487	KSLFNTVAVLY	gag protein	ADK33372	Human immunodeficiency virus 1	11676	HLA-A*02:01	I	UDP-glucose 6-dehydrogenase	O60701.1	57.143	14	1	1	2	10	321	334	3	22.3	SLFNTVAVL	SLFNTVTDKKIAIL	False
126488	KSLYNTIATLY	gag protein	AAV53168	Human immunodeficiency virus 1	11676	HLA-A*02:01	I	Transforming growth factor beta-2 proprotein	P61812.1	100	6	0	0	2	7	365	370	2.1	22.7	SLYNTI	SLYNTI	False
126489	KSLYNTIAVLY	gag protein	ABI20203	Human immunodeficiency virus 1	11676	HLA-A*02:01	I	Tuberin	P49815.2	70	10	1	1	4	11	1540	1549	2.1	22.7	YNTIAVLY	YDTHKIAVLY	False
126491	KSLYNTVATLY	gag protein	AAV53216	Human immunodeficiency virus 1	11676	HLA-A*02:01	I	Protein shisa-7	A6NL88.3	85.714	7	1	0	1	7	264	270	2.1	22.7	KSLYNTV	KNLYNTV	False
126492	KSLYNTVAVLY	gag protein	BAB88077	Human immunodeficiency virus 1	11676	HLA-A*02:01	I	Protein shisa-7	A6NL88.3	85.714	7	1	0	1	7	264	270	2.1	22.7	KSLYNTV	KNLYNTV	False
1265283	PTLNGDDRHKIVNVD	Envelope glycoprotein E	Q9J3M8	Human herpesvirus 3 strain Oka vaccine	341980	HLA-DRB1*03:02;HLA-DQA1*01:01/DQB1*02:01;HLA-DRB1*03:01	II	Arginine/serine-rich coiled-coil protein 2	Q7L4I2.1	85.714	7	1	0	4	10	107	113	2.2	23.5	NGDDRHK	NGEDRHK	False
1267536	QRQYGDVFKGDLNPK	Envelope glycoprotein E	Q9J3M8	Human herpesvirus 3 strain Oka vaccine	341980	HLA class II	II	Protein INCA1	Q0VD86.1	71.429	14	1	3	1	13	38	49	1.1	24.4	QRQYGDVFKGDLN	QRYGDVFWKNLN	False
1269520	RFQGKKEADQPWIVV	Envelope glycoprotein E	Q9J3M8	Human herpesvirus 3 strain Oka vaccine	341980	HLA class II	II	Transmembrane protein 237	Q96Q45.2	100	6	0	0	10	15	356	361	0.77	24.8	QPWIVV	QPWIVV	False
1271125	RLYSTCLYHPNAPQC	Envelope glycoprotein E	Q9J3M8	Human herpesvirus 3 strain Oka vaccine	341980	HLA-DPA1*01:03/DPB1*04:01	II	CPX chromosomal region candidate gene 1 protein	Q8N123.2	77.778	9	2	0	3	11	177	185	0.27	26.1	YSTCLYHPN	YIACLYHPN	False
1271333	RNPTPAVTPQPRGAE	Envelope glycoprotein E	Q9J3M8	Human herpesvirus 3 strain Oka vaccine	341980	HLA class II	II	Bargin	Q6ZT62.2	100	8	0	0	4	11	10	17	0.047	28.2	TPAVTPQP	TPAVTPQP	True
127246	TSTLQEQIGW	gag polyprotein	BAA00992	Human immunodeficiency virus 1	11676	HLA-B*57:01	I	Integrin beta-7	P26010.1	100	6	0	0	5	10	272	277	0.3	24.8	QEQIGW	QEQIGW	False
1276395	SFGLILHDGGTTLKF	Envelope glycoprotein E	Q9J3M8	Human herpesvirus 3 strain Oka vaccine	341980	HLA class II	II	Sorting nexin-30	Q5VWJ9.1	64.286	14	2	1	1	11	48	61	2.2	23.5	SFGLILHDGGT	SFGDKDLILPNGGT	False
1277481	SHMEPSFGLILHDGG	Envelope glycoprotein E	Q9J3M8	Human herpesvirus 3 strain Oka vaccine	341980	HLA-DRB1*07:01;HLA-DPB1*04:02;HLA-DRB1*09:01;HLA-DQA1*05:01/DQB1*03:01	II	Sorting nexin-30	Q5VWJ9.1	56.25	16	4	1	3	15	45	60	4.4	22.7	MEPSFGLILHDGG	MARSFGDKDLILPNGG	False
1279312	SLSGLYVFVVYFNGH	Envelope glycoprotein E	Q9J3M8	Human herpesvirus 3 strain Oka vaccine	341980	HLA class II	II	Adhesion G-protein coupled receptor V1	Q8WXG9.2	83.333	12	2	0	1	12	6142	6153	0.000511	33.7	SLSGLYVFVVYF	SLQGLYVFMVYF	True
128060	MSLLTEVETYVLSIIPSGPL	matrix protein 1 [Influenza A virus (A/Thailand/1(KAN-1)/2004(H5N1))]	AAV35110	Influenza A virus (A/Thailand/1(KAN-1)/2004(H5N1))	266827			Parvalbumin-like EF-hand-containing protein	A0A1B0GWK0.1	81.818	11	1	1	10	19	82	92	0.1	28.2	YVLSIIPSGP	YILSIIPSSGP	True
1281785	SRKAYDHNSPYIWPR	Envelope glycoprotein E	Q9J3M8	Human herpesvirus 3 strain Oka vaccine	341980	HLA class II	II	Leukocyte immunoglobulin-like receptor subfamily A member 2	Q8N149.3	80	10	2	0	4	13	197	206	0.006	30.8	AYDHNSPYIW	AYDSNSPYVW	True
1283758	SVLRYDDFHIDEDKL	Envelope glycoprotein E	Q9J3M8	Human herpesvirus 3 strain Oka vaccine	341980	HLA-DRB1*15:01;HLA-DQA1*01:01/DQB1*05:01	II	Microtubule-associated protein 9	Q49MG5.3	63.636	11	2	1	6	14	74	84	1.1	24.4	DDFHIDEDK	NDFHISDDEEK	False
1284940	TCQPMRLYSTCLYHP	Envelope glycoprotein E	Q9J3M8	Human herpesvirus 3 strain Oka vaccine	341980	HLA-DPA1*01:03/DPB1*04:01;HLA-DRB4*01:01	II	Lysine-specific demethylase 5A	P29375.3	64.286	14	3	1	2	15	692	703	0.38	25.7	CQPMRLYSTCLYHP	CNPERLVCLYHP	False
1285692	TEKQYLGVYIWNMRG	Envelope glycoprotein E	Q9J3M8	Human herpesvirus 3 strain Oka vaccine	341980	HLA-DQA1*04:01/DQB1*04:02;HLA-DRB1*13:01;HLA-DRB1*03:02	II	NACHT, LRR and PYD domains-containing protein 11	P59045.2	100	5	0	0	9	13	64	68	1.1	24.4	YIWNM	YIWNM	False
1290315	TTLKFVDTPESLSGL	Envelope glycoprotein E	Q9J3M8	Human herpesvirus 3 strain Oka vaccine	341980	HLA class II	II	Nebulin	P20929.6	72.727	11	0	1	3	10	4398	4408	1.6	24	LKFVDTPE	LKFTSIVDTPE	False
1290577	TVDHFVNAIEERGFP	Envelope glycoprotein E	Q9J3M8	Human herpesvirus 3 strain Oka vaccine	341980	HLA-DQA1*05:01/DQB1*02:01	II	PiggyBac transposable element-derived protein 2	Q6P3X8.1	70	10	3	0	5	14	334	343	0.19	26.5	FVNAIEERGF	FVDALQERGF	False
1292810	VDTPESLSGLYVFVV	Envelope glycoprotein E	Q9J3M8	Human herpesvirus 3 strain Oka vaccine	341980	HLA-DRB1*07:01	II	Adhesion G-protein coupled receptor V1	Q8WXG9.2	80	10	2	0	6	15	6142	6151	0.38	25.7	SLSGLYVFVV	SLQGLYVFMV	False
12928	ELAAKLVGL	Genome polyprotein	Q81754	Hepacivirus hominis	3052230	HLA-B8	I	Transcription initiation factor TFIID subunit 7-like	Q5H9L4.1	87.5	8	1	0	2	9	149	156	2.8	21.8	LAAKLVGL	LAAKLVDL	False
1293078	VEENHPFTLRAPIQR	Envelope glycoprotein E	Q9J3M8	Human herpesvirus 3 strain Oka vaccine	341980	HLA-DQA1*01:02/DQB1*06:02	II	NADPH oxidase 4	Q9NPH5.2	100	7	0	0	3	9	350	356	0.13	26.9	ENHPFTL	ENHPFTL	False
1295322	VKAYRVDKSPYNQSM	Envelope glycoprotein E	Q9J3M8	Human herpesvirus 3 strain Oka vaccine	341980	HLA class II	II	1-phosphatidylinositol 4,5-bisphosphate phosphodiesterase eta-2	O75038.3	77.778	9	2	0	4	12	686	694	3.1	23.1	YRVDKSPYN	YRVDSSNYN	False
1296218	VLMGFGIITGTLRIT	Envelope glycoprotein E	Q9J3M8	Human herpesvirus 3 strain Oka vaccine	341980	HLA class II	II	PMS1 protein homolog 1	P54277.1	61.538	13	5	0	2	14	176	188	3.1	23.1	LMGFGIITGTLRI	LMSFGILKPDLRI	False
1296682	VNAIEERGFPPTAGQ	Envelope glycoprotein E	Q9J3M8	Human herpesvirus 3 strain Oka vaccine	341980	HLA class II	II	Endothelin receptor type B	P24530.1	100	7	0	0	5	11	27	33	0.19	26.5	EERGFPP	EERGFPP	False
13010	ELEFRNLTPGNTNTRVSRYS	structural viral protein	AAA45736	Paslahepevirus balayani	1678143	HLA class II	II	Serine/threonine-protein kinase TAO1	Q7L7X3.1	66.667	12	1	1	1	12	661	669	2.3	24.4	ELEFRNLTPGNT	ELEFRHLNT	False
1302984	YCLGISHMEPSFGLI	Envelope glycoprotein E	Q9J3M8	Human herpesvirus 3 strain Oka vaccine	341980	HLA-DQA1*01:02/DQB1*06:02	II	Fibrous sheath-interacting protein 2	Q5CZC0.4	85.714	7	1	0	5	11	3101	3107	2.2	23.5	ISHMEPS	ISQMEPS	False
1303897	YFNGHVEAVAYTVVS	Envelope glycoprotein E	Q9J3M8	Human herpesvirus 3 strain Oka vaccine	341980	HLA-DQA1*05:01/DQB1*03:01	II	Small glutamine-rich tetratricopeptide repeat-containing protein alpha	O43765.1	88.889	9	1	0	3	11	173	181	0.27	26.1	NGHVEAVAY	NKHVEAVAY	False
13038	ELERAADVK	Genomic ORF	Q67426	dengue virus type 2	11060			Serine/threonine-protein kinase PRP4 homolog	Q13523.3	88.889	9	0	1	2	9	585	593	0.98	23.1	LERAADVK	LERVAADVK	False
1304574	YIWPRNDYDGFLENA	Envelope glycoprotein E	Q9J3M8	Human herpesvirus 3 strain Oka vaccine	341980	HLA class II	II	Intermembrane lipid transfer protein VPS13D	Q5THJ4.2	100	7	0	0	3	9	3445	3451	0.012	29.9	WPRNDYD	WPRNDYD	True
130714	AAECPFLPKPKVASE	nucleocapsid protein	NP_604471	Orthohantavirus andesense	1980456			ATM interactor	O43313.2	100	7	0	0	7	13	296	302	1.1	24.4	LPKPKVA	LPKPKVA	False
130779	DWMDRIEEFLAAECP	nucleocapsid protein	NP_604471	Orthohantavirus andesense	1980456			Calsenilin	Q9Y2W7.1	52.941	17	1	1	3	12	222	238	0.19	26.5	MDRIEEFLAA	MDRNQDGVVTIEEFLEA	False
130796	EEITPGRFRTIACGL	nucleocapsid protein	NP_604471	Orthohantavirus andesense	1980456			Epiplakin	P58107.3	87.5	8	1	0	2	9	2109	2116	2.2	23.5	EITPGRFR	EITVGRFR	False
130849	GFFVKDWMDRIEEFL	nucleocapsid protein	NP_604471	Orthohantavirus andesense	1980456			Calsenilin	Q9Y2W7.1	52.381	21	1	2	2	15	218	236	0.047	28.2	FFVKDWMDRIEEFL	FFEKMDRNQDGVVTIEEFL	True
130875	GVIGFGFFVKDWMDR	nucleocapsid protein	NP_604471	Orthohantavirus andesense	1980456			Thyroglobulin	P01266.5	100	6	0	0	9	14	1762	1767	0.27	26.1	VKDWMD	VKDWMD	False
130892	IEEFLAAECPFLPKP	nucleocapsid protein	NP_604471	Orthohantavirus andesense	1980456			FAST kinase domain-containing protein 3, mitochondrial	Q14CZ7.2	52.632	19	1	2	4	14	497	515	0.38	25.7	FLAAECPFLPK	FLASVLECPFYKGPKLLPK	False
130897	ILGFAIPIILKALYM	nucleocapsid protein	NP_604471	Orthohantavirus andesense	1980456			Probable G-protein coupled receptor 179	Q6PRD1.2	68.75	16	1	2	2	14	454	468	0.095	27.4	LGFAIPIILKALY	LGFAIVYGTIILKLY	True
130903	IPIILKALYMLSTRG	nucleocapsid protein	NP_604471	Orthohantavirus andesense	1980456			Protein transport protein Sec61 subunit alpha isoform 1	P61619.2	47.826	23	3	2	1	14	289	311	0.095	27.4	IPIILKALYMLSTR	IPIILQSALVSNLYVISQMLSAR	True
1309111	DGVKHVYQLRARSVSPKL	ORF7a protein, partial [Severe acute respiratory syndrome coronavirus 2]	QNA37500	Severe acute respiratory syndrome coronavirus 2	2697049	HLA class II	II	VPS10 domain-containing receptor SorCS1	Q8WY21.3	87.5	8	1	0	1	8	853	860	0.15	27.4	DGVKHVYQ	DGIKHVYQ	True
1309114	FHPLADNKFALTCFSTQF	ORF7a protein, partial [Severe acute respiratory syndrome coronavirus 2]	QNA38100	Severe acute respiratory syndrome coronavirus 2	2697049			Phospholipid-transporting ATPase ID	P98198.2	77.778	9	2	0	1	9	457	465	0.62	25.7	FHPLADNKF	FNPLADKKF	False
1309119	GVEHVTFFIYNKIVDEPEEH	ORF3a protein [Severe acute respiratory syndrome coronavirus 2]	QLG97055	Severe acute respiratory syndrome coronavirus 2	2697049			Signal transducer and activator of transcription 4	Q14765.1	77.778	9	2	0	3	11	302	310	1.1	25.2	EHVTFFIYN	ERVTFLIYN	False
130911	IYTFTSLFSLMPDVA	G1 and G2 surface glycoprotein precursor	AAG22532	Orthohantavirus andesense	1980456	HLA-A24	I	Adrenocorticotropic hormone receptor	Q01718.1	88.889	9	1	0	3	11	177	185	0.023	29.1	TFTSLFSLM	TFTSLFPLM	True
1309122	KDCVVLHSYFTSDYYQLY	ORF3a protein [Severe acute respiratory syndrome coronavirus 2]	QJR84790	Severe acute respiratory syndrome coronavirus 2	2697049	HLA-A*01:01	I	E3 ubiquitin-protein ligase Praja-2	O43164.4	100	6	0	0	13	18	417	422	0.61	25.7	DYYQLY	DYYQLY	False
1309126	LITLATCELYHYQECVR	ORF7a protein, partial [Severe acute respiratory syndrome coronavirus 2]	QNO31525	Severe acute respiratory syndrome coronavirus 2	2697049			Mucin-6	Q6W4X9.3	50	20	5	2	3	17	1068	1087	1.1	24.8	TLATCELYHYQECVR	TFATCHSKVYHLPYYEACVR	False
1309127	LLESELVIGAVILRGHLR	membrane glycoprotein [Severe acute respiratory syndrome coronavirus 2]	QMS95044	Severe acute respiratory syndrome coronavirus 2	2697049			Melanocortin receptor 5	P33032.3	66.667	12	4	0	1	12	51	62	0.31	26.5	LLESELVIGAVI	LLENILVIGAIV	False
1309128	LRIAGHHLGRCDIKDLPK	Membrane protein	P0DTC5	Severe acute respiratory syndrome coronavirus 2	2697049			Leucine-rich repeat-containing protein 4	Q9HBW1.2	70	10	3	0	8	17	203	212	0.61	25.7	LGRCDIKDLP	LGMCNIKDMP	False
1309138	SMWALIISV	Replicase polyprotein 1a	P0DTC1	Severe acute respiratory syndrome coronavirus 2	2697049	HLA-A*02:01	I	Solute carrier family 2, facilitated glucose transporter member 11	Q9BYW1.1	71.429	7	2	0	2	8	66	72	0.99	23.1	MWALIIS	MWSLIVS	False
1309145	YFLCWHTNCYDYCIPY	ORF3a protein, partial [Severe acute respiratory syndrome coronavirus 2]	QKE12191	Severe acute respiratory syndrome coronavirus 2	2697049			Endogenous retrovirus group K member 13-1 Env polyprotein	Q9NX77.2	61.538	13	2	2	5	16	377	387	0.45	25.7	WHTNCYDYCIPY	WNTSDYCITPY	False
1309146	YFTSDYYQLYSTQLSTDTGV	ORF3a protein [Severe acute respiratory syndrome coronavirus 2]	QJR84790	Severe acute respiratory syndrome coronavirus 2	2697049	HLA class II;HLA-A*01:01	I;II	E3 ubiquitin-protein ligase Praja-2	O43164.4	100	6	0	0	5	10	417	422	0.81	25.7	DYYQLY	DYYQLY	False
130929	KSTLQSRRAAVSTLE	nucleocapsid protein	NP_604471	Orthohantavirus andesense	1980456			Guanine nucleotide-binding protein subunit beta-like protein 1	Q9BYB4.2	66.667	12	3	1	4	15	54	64	1.1	24.4	LQSRRAAVSTLE	LQTRRAVTTLD	False
130932	KVASEAFMSTNKMYF	nucleocapsid protein	NP_604471	Orthohantavirus andesense	1980456			Periostin	Q15063.2	87.5	8	1	0	1	8	294	301	2.2	23.5	KVASEAFM	KVASEALM	False
130948	LKRQLADLVAAQKLA	nucleocapsid protein	NP_604471	Orthohantavirus andesense	1980456			Tripartite motif-containing protein 75	A6NK02.2	71.429	14	1	1	1	14	151	161	0.033	28.6	LKRQLADLVAAQKL	LKKQLADLQKL	True
1309494	IPFAMQMAYRFNGIGVTQNV	Spike glycoprotein	P0DTC2	Severe acute respiratory syndrome coronavirus 2	2697049	HLA class II	II	Leucine-rich repeat-containing protein 49	Q8IUZ0.2	52.941	17	5	1	3	19	522	535	1.1	25.2	FAMQMAYRFNGIGVTQN	FSMQKINGTEVTQN	False
1309497	KAHFPREGVFVSNGTHWFVT	Spike glycoprotein	P0DTC2	Severe acute respiratory syndrome coronavirus 2	2697049	HLA class II	II	Plasma membrane ascorbate-dependent reductase CYBRD1	Q53TN4.1	87.5	8	1	0	4	11	194	201	2.3	24.4	FPREGVFV	FPPEGVFV	False
130953	LMPDVAHSL	G1 and G2 surface glycoprotein precursor	AAG22532	Orthohantavirus andesense	1980456	HLA-B*35:01;HLA-B35	I	Glycogen debranching enzyme	P35573.3	66.667	9	3	0	1	9	612	620	0.98	23.1	LMPDVAHSL	LMPAIAHAL	False
130973	MPDVAHSLAVELCVP	G1 and G2 surface glycoprotein precursor	AAG22532	Orthohantavirus andesense	1980456			85/88 kDa calcium-independent phospholipase A2	O60733.2	88.889	9	0	1	4	12	122	129	3.1	23.1	VAHSLAVEL	VAHLAVEL	False
1309886	NFSQILPDPLKPTKRSFI	spike glycoprotein [SARS coronavirus Tor2]	YP_009825051	Severe acute respiratory syndrome coronavirus	2901879			Dynein regulatory complex subunit 7	Q8IY82.3	100	7	0	0	6	12	162	168	0.62	25.7	LPDPLKP	LPDPLKP	False
1309925	QFAYANRNRFLYIIKLI	Membrane protein	P0DTC5	Severe acute respiratory syndrome coronavirus 2	2697049	HLA-DRB1*11:01	II	GATOR2 complex protein WDR59	Q6PJI9.2	75	8	2	0	9	16	37	44	1.5	24.4	RFLYIIKL	RFLYIVNL	False
1310012	YISDAFSLDVSEKSGNFK	Spike glycoprotein	P59594	SARS-CoV1	na			Chondroitin sulfate proteoglycan 4	Q6UVK1.2	76.923	13	1	1	3	15	1329	1339	0.11	27.8	SDAFSLDVSEKSG	SDAFSLDVASG	True
1310259	AGFIKQYGDCLGDIA	Spike glycoprotein	P0DTC2	Severe acute respiratory syndrome coronavirus 2	2697049	HLA-DRB1;HLA-DRB1*04:01;HLA-DRB1*07:01;HLA-DRB1*04:05;HLA class II;HLA-DRB1*15:01;HLA-DQB1*05:03;HLA class I	II;I	ATP-dependent RNA helicase DDX50	Q9BQ39.1	69.231	13	3	1	4	15	411	423	1.1	24.4	IKQYGDCLGDIA	IKQNAQCLHGDIA	False
1310272	ALLAVFQSASKIITL	ORF3a protein [Severe acute respiratory syndrome coronavirus 2]	YP_009724391	Severe acute respiratory syndrome coronavirus 2	2697049	HLA class II;HLA-DQB1*03:01;HLA-DRB1*11:01	II	Putative protein RFPL3S	P0C7P2.1	75	12	1	1	2	13	34	43	0.76	24.8	LLAVFQSASKII	LLAVSASKVI	False
1310280	APHGHVMVEL	Replicase polyprotein 1a	P0DTC1	Severe acute respiratory syndrome coronavirus 2	2697049	HLA-B*07:02;HLA-A*02:01	I	Rab9 effector protein with kelch motifs	Q7Z6M1.1	100	6	0	0	3	8	194	199	0.61	24	HGHVMV	HGHVMV	False
1310304	CASYQTQTNSPRRAR	Spike glycoprotein	P0DTC2	Severe acute respiratory syndrome coronavirus 2	2697049	HLA class II	II	PDZ domain-containing protein 2	O15018.4	87.5	8	1	0	7	14	1479	1486	0.77	24.8	QTNSPRRA	QTSSPRRA	False
1310332	DLKGKYVQI	Replicase polyprotein 1a	P0DTC1	Severe acute respiratory syndrome coronavirus 2	2697049	HLA-B*08:01	I	Unconventional myosin-Vb	Q9ULV0.3	83.333	6	1	0	4	9	221	226	8.2	20.6	GKYVQI	GKYIQI	False
1310336	DSKTQSLLIVNNATN	surface glycoprotein [Severe acute respiratory syndrome coronavirus 2]	YP_009724390	Severe acute respiratory syndrome coronavirus 2	2697049	HLA class II	II	ATP-binding cassette sub-family A member 10	Q8WWZ4.3	100	7	0	0	6	12	825	831	0.77	24.8	SLLIVNN	SLLIVNN	False
1310343	EAFEKMVSL	orf1ab polyprotein [Severe acute respiratory syndrome coronavirus 2]	QHD43415	Severe acute respiratory syndrome coronavirus 2	2697049	HLA-B*08:01	I	G protein-coupled receptor associated sorting protein 3	Q6PI77.1	77.778	9	2	0	1	9	323	331	0.24	24.8	EAFEKMVSL	EEFEKLVSL	False
1310345	ECVLGQSKRVDFCGK	Spike glycoprotein	P0DTC2	Severe acute respiratory syndrome coronavirus 2	2697049	HLA class II	II	Protein FAM131C	Q96AQ9.2	53.846	13	6	0	1	13	41	53	2.2	23.5	ECVLGQSKRVDFC	DCVIGKDKQMDFC	False
1310348	EEIAIILASFSASTS	Replicase polyprotein 1ab	P0DTD1	Severe acute respiratory syndrome coronavirus 2 Wuhan/Hu-1/2019	na	HLA-DRB1*15:01	II	Polycystin-1-like protein 2	Q7Z442.5	81.818	11	2	0	2	12	2224	2234	0.13	26.9	EIAIILASFSA	ELAIILASWSA	False
1310374	ESPFVMMSAPPAQYE	Replicase polyprotein 1a	P0DTC1	Severe acute respiratory syndrome coronavirus 2	2697049	HLA-DRB1*01:01	II	Glutamate receptor 2	P42262.3	85.714	7	1	0	1	7	423	429	0.38	25.7	ESPFVMM	ESPYVMM	False
1310384	FDEDDSEPVLKGVKL	Spike glycoprotein	P0DTC2	Severe acute respiratory syndrome coronavirus 2	2697049	HLA class II	II	Unconventional myosin-XVI	Q9Y6X6.3	100	8	0	0	2	9	1404	1411	0.023	29.1	DEDDSEPV	DEDDSEPV	True
1310402	FKNHTSPDVDLGDIS	Spike glycoprotein	P0DTC2	Severe acute respiratory syndrome coronavirus 2	2697049			Tripartite motif-containing protein 43	Q96BQ3.1	66.667	12	0	1	7	14	240	251	3.1	23.1	PDVDLGDI	PDVELLQDLGDI	False
1310404	FLGIITTVAAFHQEC	ORF8 protein [Severe acute respiratory syndrome coronavirus 2]	YP_009724396	Severe acute respiratory syndrome coronavirus 2	2697049	HLA class II;HLA-DQB1*03:02;HLA-DRB1*04:02;HLA-DQB1*06:03	II	D-2-hydroxyglutarate dehydrogenase, mitochondrial	Q8N465.3	100	7	0	0	2	8	262	268	1.1	24.4	LGIITTV	LGIITTV	False
1310411	FMRIFTIGTVTLKQG	ORF3a protein [Severe acute respiratory syndrome coronavirus 2]	QHD43417	Severe acute respiratory syndrome coronavirus 2	2697049	HLA-DR	II	Leucine-rich repeat-containing protein 63	Q05C16.3	85.714	7	1	0	1	7	392	398	1.1	24.4	FMRIFTI	FLRIFTI	False
1310415	FNGLTVLPPLLTDEM	surface glycoprotein [Severe acute respiratory syndrome coronavirus 2]	QHD43416	Severe acute respiratory syndrome coronavirus 2	2697049	HLA-DR	II	Maestro heat-like repeat-containing protein family member 9	Q5TGP6.1	81.818	11	2	0	3	13	246	256	0.067	27.8	GLTVLPPLLTD	GQTLLPPLLTD	True
1310421	FTGYRVTKNSKVQIG	orf1ab polyprotein [Severe acute respiratory syndrome coronavirus 2]	YP_009724389	Severe acute respiratory syndrome coronavirus 2	2697049	HLA class II;HLA-DRB1*07:01	II	Leukocyte receptor cluster member 8	Q96PV6.3	53.333	15	2	1	1	10	662	676	2.2	23.5	FTGYRVTKNS	FTAYRILYYIFTKNS	False
1310425	FVKHKHAFL	orf1ab polyprotein [Severe acute respiratory syndrome coronavirus 2]	QHD43415	Severe acute respiratory syndrome coronavirus 2	2697049	HLA-B*08:01	I	SCAN domain-containing protein 3	Q6R2W3.1	75	8	2	0	1	8	697	704	8.2	20.6	FVKHKHAF	FVKKRHAF	False
1310426	FVSGNCDVVIGIVNN	surface glycoprotein [Severe acute respiratory syndrome coronavirus 2]	YP_009724390	Severe acute respiratory syndrome coronavirus 2	2697049	HLA class II	II	Branched-chain alpha-ketoacid dehydrogenase kinase	O14874.2	77.778	9	2	0	7	15	297	305	4.4	22.7	DVVIGIVNN	DVVITIANN	False
1310428	FYSKWYIRVGARKSA	ORF8 protein [Severe acute respiratory syndrome coronavirus 2]	YP_009724396	Severe acute respiratory syndrome coronavirus 2	2697049	HLA-DRB1*04:02;HLA-DRB1*14:06;HLA-DRB1*14:01;HLA-DRB1*16:02;HLA-DRB1*13:03;HLA-DRB1*16:01;HLA-DRB1*07:01;HLA-DRB1*11:04;HLA-DRB1*11:01;HLA-DRB1*15:02;HLA class II;HLA-DRB1*15:01;HLA-DQB1*06:01	II	Porphobilinogen deaminase	P08397.2	87.5	8	1	0	7	14	21	28	1.5	24	IRVGARKS	IRVGTRKS	False
1310474	HKNNKSWMESEFRVY	surface glycoprotein [Severe acute respiratory syndrome coronavirus 2]	YP_009724390	Severe acute respiratory syndrome coronavirus 2	2697049	HLA class II;HLA-DQB1*05:03	II	Contactin-1	Q12860.1	87.5	8	1	0	7	14	674	681	0.095	27.4	WMESEFRV	WMEYEFRV	True
1310482	IEYPIIGDEL	Replicase polyprotein 1ab	P0DTD1	Severe acute respiratory syndrome coronavirus 2	2697049	HLA-B*40:01;HLA-B40	I	Dynein axonemal heavy chain 11	Q96DT5.4	70	10	3	0	1	10	780	789	0.1	26.1	IEYPIIGDEL	VEYPLIEDEL	False
1310484	IGAEHVNNSYECDIP	Spike glycoprotein	P0DTC2	Severe acute respiratory syndrome coronavirus 2	2697049	HLA class II	II	E3 ubiquitin-protein ligase CHFR	Q96EP1.2	87.5	8	1	0	7	14	552	559	0.38	25.7	NNSYECDI	NNSYESDI	False
131049	RQTVKDNKGTRIRFK	nucleocapsid protein	NP_604471	Orthohantavirus andesense	1980456			G patch domain-containing protein 1	Q9BRR8.1	57.143	14	3	1	2	15	37	47	4.4	22.7	QTVKDNKGTRIRFK	QTVRDEKGRYK	False
1310502	INVFAFPFTIYSLLL	ORF10 protein [Severe acute respiratory syndrome coronavirus 2]	YP_009725255	Severe acute respiratory syndrome coronavirus 2 Wuhan/Hu-1/2019	na	HLA-DR	II	C-C chemokine receptor type 8	P51685.1	66.667	12	4	0	3	14	85	96	0.54	25.2	VFAFPFTIYSLL	VFSFPFQTYYLL	False
1310505	IQWMVMFTPLVPFWI	orf1ab polyprotein [Severe acute respiratory syndrome coronavirus 2]	YP_009724389	Severe acute respiratory syndrome coronavirus 2	2697049	HLA class II;HLA-DQB1*02:02;HLA-DRB1*04:04;HLA-DRB1*07:01	II	Galactose-1-phosphate uridylyltransferase	P07902.3	53.846	13	2	1	2	14	238	246	0.38	25.7	QWMVMFTPLVPFW	HWLVLVPFW	False
1310517	IWNLDYIINLIIKNL	ORF6 protein [Severe acute respiratory syndrome coronavirus 2]	QHD43420	Severe acute respiratory syndrome coronavirus 2	2697049	HLA-DR	II	Unconventional myosin-IXa	B2RTY4.2	56.25	16	1	2	2	11	584	599	0.38	25.7	WNLDYIINLI	WHNIDYIDNTCCINLI	False
1310535	KHFYWFFSNYLKRRV	orf1ab polyprotein [Severe acute respiratory syndrome coronavirus 2]	YP_009724389	Severe acute respiratory syndrome coronavirus 2	2697049	HLA class II;HLA-DRB1*15:01	II	Small ribosomal subunit protein eS10	P46783.1	50	14	3	1	2	11	66	79	0.54	25.2	HFYWFFSNYL	HFYWYLTNEGIQYL	False
1310540	KKRWQLALSKGVHFV	ORF3a protein [Severe acute respiratory syndrome coronavirus 2]	YP_009724391	Severe acute respiratory syndrome coronavirus 2	2697049	HLA class II;HLA-DRB1*07:01	II	Mitochondrial import receptor subunit TOM70	O94826.1	100	6	0	0	3	8	38	43	1.5	24	RWQLAL	RWQLAL	False
1310544	KLLKSIAATRGATVV	orf1ab polyprotein [Severe acute respiratory syndrome coronavirus 2]	YP_009724389	Severe acute respiratory syndrome coronavirus 2	2697049	HLA-DQB1*03:03;HLA class II;HLA-DRB1*07:01	II	Phenylalanine--tRNA ligase beta subunit	Q9NSD9.3	77.778	9	2	0	2	10	458	466	3.1	23.1	LLKSIAATR	LLKTIAANR	False
1310547	KNPLLYDANYFLCWH	ORF3a protein [Severe acute respiratory syndrome coronavirus 2]	YP_009724391	Severe acute respiratory syndrome coronavirus 2	2697049	HLA class II;HLA-DRB1*15:01;HLA-DQB1*05:03	II	Neuropeptide Y receptor type 2	P49146.1	52.941	17	2	2	2	12	321	337	0.54	25.2	NPLLYDANYFL	NPLLYGWMNSNYRKAFL	False
1310559	KVTFFPDLNGDVVAI	orf1ab polyprotein [Severe acute respiratory syndrome coronavirus 2]	YP_009724389	Severe acute respiratory syndrome coronavirus 2	2697049	HLA class II;HLA-DQB1*05:03	II	Dynein axonemal heavy chain 6	Q9C0G6.3	80	10	2	0	6	15	1664	1673	0.77	24.8	PDLNGDVVAI	PDLNEDVVLI	False
1310564	LDDFVEIIKSQDLSV	orf1ab polyprotein [Severe acute respiratory syndrome coronavirus 2]	QHD43415	Severe acute respiratory syndrome coronavirus 2	2697049	HLA-DR	II	Wolframin	O76024.2	88.889	9	1	0	1	9	244	252	0.033	28.6	LDDFVEIIK	LDDFVEITK	True
1310631	LVYFLQSINFVRIIM	ORF3a protein [Severe acute respiratory syndrome coronavirus 2]	YP_009724391	Severe acute respiratory syndrome coronavirus 2	2697049	HLA class II;HLA-DRB1*12:01;HLA-DQB1*05:03;HLA-DRB1*14:01	II	RNA polymerase I-specific transcription initiation factor RRN3	Q9NYV6.1	66.667	12	4	0	4	15	485	496	0.017	29.5	FLQSINFVRIIM	YLQSLNFERIVM	True
1310634	LYLYALVYFLQSINF	ORF3a protein [Severe acute respiratory syndrome coronavirus 2]	YP_009724391	Severe acute respiratory syndrome coronavirus 2	2697049	HLA-DQB1*02:01;HLA-DQB1*03:02;HLA-DRB1*11:01;HLA class II;HLA-DRB1*12:01;HLA-DQB1*05:03	II	Condensin-2 complex subunit H2	Q6IBW4.1	57.143	14	4	1	2	15	73	84	0.067	27.8	YLYALVYFLQSINF	YLYSLVYQALDF	True
1310635	LYQDVNCTEVPVAIH	Spike glycoprotein	P0DTC2	Severe acute respiratory syndrome coronavirus 2	2697049	HLA class II	II	Intersectin-2	Q9NZM3.3	36.667	30	2	1	1	13	1627	1656	0.19	26.5	LYQDVNCTEVPVA	LYQDVLCLTLFDRDQFSPDDFLGRTEIPVA	False
1310643	MKIILFLALITLATC	ORF7a protein	P0DTC7	Severe acute respiratory syndrome coronavirus 2	2697049	HLA-DRB1*01:01	II	5-hydroxytryptamine receptor 1B	P28222.1	66.667	15	3	1	2	14	49	63	0.13	26.9	KIILFLALITLAT	KVLLVMLLALITLAT	False
1310649	MTKTSVDCTMYICGD	Spike glycoprotein	P0DTC2	Severe acute respiratory syndrome coronavirus 2	2697049	HLA class II;HLA class I	I;II	Kelch repeat and BTB domain-containing protein 3	Q8NAB2.3	75	8	2	0	6	13	507	514	0.19	26.5	VDCTMYIC	VNCTLYIC	False
1310650	MVLGSLAATVRLQAG	Replicase polyprotein 1a	P0DTC1	Severe acute respiratory syndrome coronavirus 2	2697049	HLA class II	II	Hormone-sensitive lipase	Q05469.4	62.5	16	1	2	1	11	548	563	3.1	23.1	MVLGSLAATVR	MEVLSSLANMASATVR	False
131067	SIDLEEPSGQTADWK	nucleocapsid protein	NP_604471	Orthohantavirus andesense	1980456			Uncharacterized protein C20orf202	A1L168.3	61.538	13	2	1	5	14	5	17	2.2	23.5	EEPSGQTADW	EEPSPSLGQTLEW	False
1310685	NRNRFLYIIKLIFLW	membrane glycoprotein [Severe acute respiratory syndrome coronavirus 2]	YP_009724393	Severe acute respiratory syndrome coronavirus 2	2697049	HLA-DQB1*02:01;HLA-DRB1*03:01;HLA class II;HLA-DRB1*12:01;HLA-DQB1*05:03;HLA class I	II;I	GATOR2 complex protein WDR59	Q6PJI9.2	75	8	2	0	4	11	37	44	1.1	24.4	RFLYIIKL	RFLYIVNL	False
1310703	NYMPYFFTL	orf1ab polyprotein [Severe acute respiratory syndrome coronavirus 2]	YP_009724389	Severe acute respiratory syndrome coronavirus 2	2697049	HLA-A*24:02	I	Phospholipid-transporting ATPase ABCA3	Q99758.2	83.333	6	1	0	2	7	386	391	2	22.3	YMPYFF	YIPYFF	False
1310722	PNFSKLINIIIWFLL	orf1ab polyprotein [Severe acute respiratory syndrome coronavirus 2]	YP_009724389	Severe acute respiratory syndrome coronavirus 2	2697049	HLA class II;HLA-DRB1*15:01;HLA-DRB1*07:01	II	Olfactory receptor 4D1	Q15615.3	85.714	7	1	0	9	15	207	213	0.27	26.1	IIIWFLL	VIIWFLL	False
1310729	PVAIHADQLTPTWRV	Spike glycoprotein	P0DTC2	Severe acute respiratory syndrome coronavirus 2	2697049	HLA class II	II	Myotonin-protein kinase	Q09013.3	69.231	13	3	1	2	14	610	621	0.38	25.7	VAIHADQLTPTWR	VAHAGQLTAVWR	False
1310732	QEEVQELYSPIFLIV	ORF7a protein [Severe acute respiratory syndrome coronavirus 2]	QHD43421	Severe acute respiratory syndrome coronavirus 2	2697049	HLA-DR	II	ATPase family AAA domain-containing protein 2	Q6PL18.1	60	15	2	1	2	12	905	919	0.38	25.7	EEVQELYSPIF	EEVQELFIRDYGEIF	False
1310733	QEKNFTTAPAICHDG	Spike glycoprotein	P0DTC2	Severe acute respiratory syndrome coronavirus 2	2697049	HLA class II	II	High affinity cGMP-specific 3',5'-cyclic phosphodiesterase 9A	O76083.1	50	22	1	3	1	14	334	353	1.5	24	QEKNFTTAPAICHD	QEKFSQTDILILMTAAICHD	False
1310751	QSINFVRIIMRLWLC	ORF3a protein [Severe acute respiratory syndrome coronavirus 2]	YP_009724391	Severe acute respiratory syndrome coronavirus 2	2697049	HLA-DRB1*03:01;HLA-DRB1*14:01;HLA-DRB1*11:01;HLA class II;HLA-DRB1*15:01;HLA-DRB1*12:01;HLA-DQB1*06:02	II	Uncharacterized protein CFAP92	Q9ULG3.2	63.636	11	4	0	3	13	182	192	0.27	26.1	INFVRIIMRLW	INFHKITLRLW	False
1310760	RAMPNMLRIMASLVL	orf1ab polyprotein [Severe acute respiratory syndrome coronavirus 2]	YP_009724389	Severe acute respiratory syndrome coronavirus 2	2697049	HLA class II;HLA-DRB1*15:01;HLA-DQB1*06:02	II	Tudor and KH domain-containing protein	Q9Y2W6.2	63.636	11	4	0	1	11	503	513	0.77	24.8	RAMPNMLRIMA	RAVPDMLKDMA	False
1310764	RENNRVVISSDVLVN	orf1ab polyprotein [Severe acute respiratory syndrome coronavirus 2]	YP_009724389	Severe acute respiratory syndrome coronavirus 2	2697049	HLA class II;HLA-DQB1*02:02;HLA-DRB1*07:01	II	RAD51-associated protein 2	Q09MP3.1	69.231	13	1	1	1	13	223	232	1.1	24.4	RENNRVVISSDVL	RENNISSSVL	False
1310767	RFYFYTSKTTVASLI	orf1ab polyprotein [Severe acute respiratory syndrome coronavirus 2]	YP_009724389	Severe acute respiratory syndrome coronavirus 2	2697049	HLA class II;HLA-DRB1*15:02;HLA-DQB1*06:01;HLA-DRB1*14:01	II	Equilibrative nucleobase transporter 1	Q8NBI5.2	60	15	1	1	1	15	94	103	1.5	24	RFYFYTSKTTVASLI	RFKTTVARLI	False
1310789	SDFVRATATIPIQAS	ORF3a protein	P0DTC3	Severe acute respiratory syndrome coronavirus 2	2697049	HLA class II	II	FYVE, RhoGEF and PH domain-containing protein 4	Q96M96.2	87.5	8	1	0	4	11	683	690	6.3	22.3	VRATATIP	VRAQATIP	False
1310797	SFLAHIQWMVMFTPL	orf1ab polyprotein [Severe acute respiratory syndrome coronavirus 2]	YP_009724389	Severe acute respiratory syndrome coronavirus 2	2697049	HLA class II;HLA-DRB1*15:01;HLA-DQB1*06:02	II	Large ribosomal subunit protein eL28	P46779.3	85.714	7	1	0	4	10	3	9	0.38	25.7	AHIQWMV	AHLQWMV	False
1310802	SIAIPTNFTISVTTE	surface glycoprotein [Severe acute respiratory syndrome coronavirus 2]	YP_009724390	Severe acute respiratory syndrome coronavirus 2	2697049	HLA class II	II	Olfactory receptor 5H14	A6NHG9.1	87.5	8	1	0	8	15	104	111	0.77	24.8	FTISVTTE	FAISVTTE	False
1310806	SKWYIRVGARKSAPL	ORF8 protein [Severe acute respiratory syndrome coronavirus 2]	QHD43422	Severe acute respiratory syndrome coronavirus 2	2697049	HLA class II;HLA-DR	II	Porphobilinogen deaminase	P08397.2	87.5	8	1	0	5	12	21	28	1.5	24	IRVGARKS	IRVGTRKS	False
1310830	SWMESEFRVYSSANN	Spike glycoprotein	P0DTC2	Severe acute respiratory syndrome coronavirus 2	2697049	HLA class II	II	Contactin-1	Q12860.1	87.5	8	1	0	2	9	674	681	0.095	27.4	WMESEFRV	WMEYEFRV	True
1310849	TLACFVLAAVYRINW	Membrane protein	P0DTC5	Severe acute respiratory syndrome coronavirus 2	2697049			Probable ATP-dependent RNA helicase DDX10	Q13206.2	55.556	18	4	2	1	15	120	136	1.1	24.4	TLACFVLAAVYRINW	TLAFLVPVLEALYRLQW	False
1310860	TPPIKDFGGFNFSQI	surface glycoprotein [Severe acute respiratory syndrome coronavirus 2]	YP_009724390	Severe acute respiratory syndrome coronavirus 2	2697049	HLA class II;HLA-DRB1*15:01	II	Splicing factor 3B subunit 1	O75533.3	100	6	0	0	1	6	1010	1015	4.4	22.7	TPPIKD	TPPIKD	False
131086	SRRAAVSTLETKLGE	nucleocapsid protein	NP_604471	Orthohantavirus andesense	1980456			Cyclin-dependent kinase 18	Q07002.4	48	25	3	2	1	15	128	152	0.77	24.8	SRRAAVSTLETKLGE	SRRASLSDIGFGKLETYVKLDKLGE	False
1310875	TYVPAQEKNFTTAPA	Spike glycoprotein	P0DTC2	Severe acute respiratory syndrome coronavirus 2	2697049	HLA class II;HLA class I	II;I	Thiamine-triphosphatase	Q9BU02.3	69.231	13	0	1	3	15	184	192	0.77	24.8	VPAQEKNFTTAPA	VPAQETAPA	False
1310903	VLSFCAFAVDAAKAY	Replicase polyprotein 1a	P0DTC1	Severe acute respiratory syndrome coronavirus 2	2697049	HLA class II	II	Signal-induced proliferation-associated 1-like protein 1	O43166.4	100	7	0	0	9	15	1683	1689	1.1	24.4	VDAAKAY	VDAAKAY	False
1310904	VLTESNKKFLPFQQF	Spike glycoprotein	P0DTC2	Severe acute respiratory syndrome coronavirus 2	2697049	HLA class II	II	Serpin B4	P48594.2	58.824	17	3	2	2	15	4	19	0.19	26.5	LTESNKKFLPFQQF	LSEANTKFMFDLFQQF	False
131090	STMKAEEITPGRFRT	nucleocapsid protein	NP_604471	Orthohantavirus andesense	1980456			Protein PAXX	Q9BUH6.2	80	10	1	1	5	14	69	77	0.27	26.1	AEEITPGRFR	AEDITPRFR	False
1310914	VPMEKLKTL	orf1ab polyprotein [Severe acute respiratory syndrome coronavirus 2]	YP_009724389	Severe acute respiratory syndrome coronavirus 2	2697049	HLA-B*51:01	I	von Willebrand factor A domain-containing protein 5B1	Q5TIE3.2	85.714	7	1	0	1	7	1074	1080	0.34	24.4	VPMEKLK	IPMEKLK	False
1310959	YIRVGARKSAPLIEL	ORF8 protein [Severe acute respiratory syndrome coronavirus 2]	YP_009724396	Severe acute respiratory syndrome coronavirus 2	2697049	HLA-DQB1*03:01;HLA-DRB1*16:01;HLA-DRB1*11:04;HLA class II;HLA-DRB1*15:01;HLA-DRB1*13:02	II	Porphobilinogen deaminase	P08397.2	87.5	8	1	0	2	9	21	28	1.5	24	IRVGARKS	IRVGTRKS	False
131096	TAHGVGEIPM	G1 and G2 surface glycoprotein precursor	AAG22532	Orthohantavirus andesense	1980456	HLA-B*35:01	I	Adenomatous polyposis coli protein	P25054.2	75	8	2	0	3	10	264	271	10	20.6	HGVGEIPM	QGVGEINM	False
1310970	YLTFYLTNDVSFLAH	orf1ab polyprotein [Severe acute respiratory syndrome coronavirus 2]	YP_009724389	Severe acute respiratory syndrome coronavirus 2	2697049	HLA class II;HLA-DRB1*15:01;HLA-DRB1*16:01;HLA-DQB1*05:02;HLA-DRB1*14:01	II	Pescadillo homolog	O00541.1	61.538	13	5	0	3	15	63	75	0.13	26.9	TFYLTNDVSFLAH	TFYLIKDIRFLLH	False
1311156	GTDLEGNFY	Replicase polyprotein 1a	P0DTC1	SARS-CoV2 Omicron	na	HLA-A*01:01;HLA class I	I	Usherin	O75445.3	100	6	0	0	4	9	830	835	0.69	23.5	LEGNFY	LEGNFY	False
1311171	KEWAYCVEM	replicase polyprotein 1ab [Human coronavirus 229E]	NP_073549	Human coronavirus 229E	11137	HLA-A*02:01	I	Hepatocyte growth factor activator	Q04756.1	83.333	6	1	0	3	8	145	150	1.4	22.7	WAYCVE	WGYCVE	False
1311173	KLWHYCSTL	replicase polyprotein [Human coronavirus OC43]	AAR01012	Human coronavirus OC43	31631	HLA-A*02:01	I	Putative uncharacterized protein NTM-AS1	Q6ZSK4.1	100	6	0	0	4	9	130	135	0.5	24	HYCSTL	HYCSTL	False
1311176	KTIQPRVEK	orf1ab polyprotein [Severe acute respiratory syndrome coronavirus 2]	YP_009724389	Severe acute respiratory syndrome coronavirus 2	2697049	HLA class I;HLA-A*03:01;HLA-A*30:01;HLA-A*11:01	I	Cyclin-dependent kinase 13	Q14004.2	85.714	7	1	0	2	8	1165	1171	1.4	22.7	TIQPRVE	TIQPKVE	False
1311214	SPKLHFYYL	Nucleoprotein	P15130	Human coronavirus 229E	11137	HLA-B*07:02	I	Isthmin-2	Q6H9L7.1	100	6	0	0	1	6	518	523	1.4	22.7	SPKLHF	SPKLHF	False
1311231	VTDTPKGPK	orf1ab polyprotein [Severe acute respiratory syndrome coronavirus 2]	QHD43415	Severe acute respiratory syndrome coronavirus 2	2697049	HLA-A*11:01	I	28S rRNA (cytosine(4447)-C(5))-methyltransferase	P46087.2	100	6	0	0	3	8	775	780	2.8	21.8	DTPKGP	DTPKGP	False
1311238	YLFDESGEFKL	Replicase polyprotein 1ab	P0DTD1	Severe acute respiratory syndrome coronavirus 2	2697049	HLA class I;HLA-A*02:01	I	BMP/retinoic acid-inducible neural-specific protein 3	Q76B58.1	77.778	9	2	0	3	11	317	325	0.18	25.7	FDESGEFKL	FEESDEFKL	False
131132	VIGQCIYTFTSLFSL	G1 and G2 surface glycoprotein precursor	AAG22532	Orthohantavirus andesense	1980456	HLA-A24	I	Adrenocorticotropic hormone receptor	Q01718.1	60	15	1	1	1	15	175	184	0.77	24.8	VIGQCIYTFTSLFSL	VITFTSLFPL	False
1311563	GEAANFCAL	Replicase polyprotein 1ab	P0DTD1	Severe acute respiratory syndrome coronavirus 2 Wuhan/Hu-1/2019	na	HLA-B*40:01;HLA class I	I	KICSTOR complex protein SZT2	Q5T011.3	87.5	8	1	0	2	9	1288	1295	2	22.3	EAANFCAL	EAANHCAL	False
1311564	GETLPTEVL	orf1ab polyprotein [Severe acute respiratory syndrome coronavirus 2]	QHD43415	Severe acute respiratory syndrome coronavirus 2	2697049	HLA-B*40:01	I	5'-3' exoribonuclease 1	Q8IZH2.1	100	7	0	0	1	7	119	125	0.24	24.8	GETLPTE	GETLPTE	False
1311565	GEVITFDNL	orf1ab polyprotein [Severe acute respiratory syndrome coronavirus 2]	QHD43415	Severe acute respiratory syndrome coronavirus 2	2697049	HLA-B*40:01	I	Gamma-butyrobetaine dioxygenase	O75936.1	87.5	8	1	0	1	8	335	342	0.06	26.5	GEVITFDN	GDVITFDN	False
1311571	KQLIKVTLVF	orf1ab polyprotein [Severe acute respiratory syndrome coronavirus 2]	QHD43415	Severe acute respiratory syndrome coronavirus 2	2697049	HLA-B*15:01	I	Cyclin-dependent kinase 4	P11802.2	100	7	0	0	4	10	87	93	0.21	25.2	IKVTLVF	IKVTLVF	False
1311576	LVQMAPISAM	orf1ab polyprotein [Severe acute respiratory syndrome coronavirus 2]	QHD43415	Severe acute respiratory syndrome coronavirus 2	2697049	HLA-B*15:01	I	Sarcoma antigen 1	Q9NXZ1.2	58.333	12	3	1	1	10	182	193	5	21.4	LVQMAPISAM	LINMAATPIPAM	False
1311587	SAFAMMFVK	orf1ab polyprotein [Severe acute respiratory syndrome coronavirus 2]	QHD43415	Severe acute respiratory syndrome coronavirus 2	2697049	HLA-A*11:01	I	Zinc finger FYVE domain-containing protein 26	Q68DK2.4	100	5	0	0	5	9	1988	1992	2	22.3	MMFVK	MMFVK	False
1311592	TEVVGDIIL	Replicase polyprotein 1ab	P0DTD1	Severe acute respiratory syndrome coronavirus 2 Wuhan/Hu-1/2019	na	HLA-B*40:01	I	Uncharacterized protein C19orf47	Q8N9M1.1	100	6	0	0	3	8	94	99	2.8	21.8	VVGDII	VVGDII	False
1311971	AIFYLITPV	Replicase polyprotein 1ab	P0DTD1	Severe acute respiratory syndrome coronavirus 2	2697049	HLA-A*02:01	I	Olfactory receptor 2W1	Q9Y3N9.1	100	7	0	0	1	7	32	38	0.06	26.5	AIFYLIT	AIFYLIT	False
1311974	ALNLGETFV	Replicase polyprotein 1ab	P0DTD1	Severe acute respiratory syndrome coronavirus 2	2697049	HLA-A*02:01	I	Caprin-2	Q6IMN6.1	100	6	0	0	3	8	1025	1030	2	22.3	NLGETF	NLGETF	False
1311982	CLHVVGPNV	Replicase polyprotein 1a	P0DTC1	Severe acute respiratory syndrome coronavirus 2	2697049	HLA-A*02:07	I	Transmembrane protein 9B	Q9NQ34.1	53.333	15	1	1	1	9	68	82	0.7	23.5	CLHVVGPNV	CLHVVEPMPVRGPDV	False
1311987	FITESKPSV	Replicase polyprotein 1ab	P0DTD1	Severe acute respiratory syndrome coronavirus 2	2697049	HLA-A*02:01	I	Kinetochore protein NDC80 homolog	O14777.1	87.5	8	1	0	2	9	493	500	2	22.3	ITESKPSV	ITESKRSV	False
1311988	FLALCADSI	Replicase polyprotein 1ab	P0DTD1	Severe acute respiratory syndrome coronavirus 2	2697049	HLA-A*02:01	I	Adenosine 3'-phospho 5'-phosphosulfate transporter 2	Q9H1N7.1	75	8	2	0	2	9	234	241	1.4	22.7	LALCADSI	LALCADAV	False
1311994	GLNDNLLEI	Replicase polyprotein 1ab	P0DTD1	Severe acute respiratory syndrome coronavirus 2	2697049	HLA-A*02:01	I	Desmoglein-1	Q02413.2	87.5	8	1	0	2	9	283	290	0.49	24	LNDNLLEI	LNSNLLEI	False
1311995	GLVEVEKGV	Replicase polyprotein 1ab	P0DTD1	Severe acute respiratory syndrome coronavirus 2	2697049	HLA-A*02:01	I	Carboxypeptidase D	O75976.2	87.5	8	1	0	2	9	1208	1215	2.8	21.8	LVEVEKGV	LVEVHKGV	False
1311999	IIWFLLLSV	Replicase polyprotein 1a	P0DTC1	Severe acute respiratory syndrome coronavirus 2	2697049	HLA-A*02:07;HLA-A*02:01	I	Olfactory receptor 4D1	Q15615.3	100	7	0	0	1	7	208	214	0.015	28.2	IIWFLLL	IIWFLLL	True
13119	ELKGMSYAM	envelope protein	AGW23591	dengue virus type 3	11069	HLA-B*08:01	I	Serine/threonine-protein phosphatase 4 regulatory subunit 3B	Q5MIZ7.2	100	6	0	0	1	6	34	39	2	22.3	ELKGMS	ELKGMS	False
1312002	ILLLDQALV	Replicase polyprotein 1ab	P0DTD1	Severe acute respiratory syndrome coronavirus 2	2697049	HLA-A*02:01	I	Baculoviral IAP repeat-containing protein 6	Q9NR09.3	87.5	8	1	0	1	8	143	150	2	22.3	ILLLDQAL	ILLLDTAL	False
1312007	KLIEYTDFA	Replicase polyprotein 1ab	P0DTD1	Severe acute respiratory syndrome coronavirus 2	2697049	HLA-A*02:01	I	Polynucleotide 5'-hydroxyl-kinase NOL9	Q5SY16.1	80	10	1	1	1	9	495	504	0.69	23.5	KLIEYTDFA	KLIGVYTDFA	False
1312010	KLNIKLLGV	Replicase polyprotein 1ab	P0DTD1	Severe acute respiratory syndrome coronavirus 2	2697049	HLA-A*02:01	I	Kinesin-like protein KIF14	Q15058.1	75	8	2	0	1	8	243	250	5.7	21	KLNIKLLG	KLDIKVLG	False
1312016	LLFLMSFTV	Replicase polyprotein 1a	P0DTC1	Severe acute respiratory syndrome coronavirus 2	2697049	HLA-A*02:07	I	Melanopsin	Q9UHM6.1	100	6	0	0	3	8	117	122	0.49	24	FLMSFT	FLMSFT	False
1312022	MLAKALRKV	Replicase polyprotein 1ab	P0DTD1	Severe acute respiratory syndrome coronavirus 2	2697049	HLA-A*02:01	I	Glycine N-acyltransferase	Q6IB77.3	75	8	2	0	1	8	13	20	2	22.3	MLAKALRK	MLEKSLRK	False
1312023	MLFTMLRKL	Replicase polyprotein 1a	P0DTC1	Severe acute respiratory syndrome coronavirus 2	2697049	HLA-A*02:01	I	Putative STAG3-like protein 1	P0CL83.1	77.778	9	2	0	1	9	1	9	0.015	28.2	MLFTMLRKL	MIFSMLRKL	True
1312040	SLIYSTAAL	orf1ab polyprotein [Severe acute respiratory syndrome coronavirus 2]	YP_009724389	Severe acute respiratory syndrome coronavirus 2	2697049	HLA-A*02:01	I	Keratin-associated protein 13-4	Q3LI77.1	85.714	7	1	0	1	7	28	34	2.9	21.8	SLIYSTA	SLVYSTA	False
1312043	SMQNCVLKL	Replicase polyprotein 1ab	P0DTD1	Severe acute respiratory syndrome coronavirus 2	2697049	HLA-A*02:01	I	Ethanolamine kinase 2	Q9NVF9.3	83.333	6	1	0	2	7	105	110	2	22.3	MQNCVL	MQDCVL	False
1312048	TVYEKLKPV	Replicase polyprotein 1ab	P0DTD1	Severe acute respiratory syndrome coronavirus 2	2697049	HLA-A*02:01	I	N(G),N(G)-dimethylarginine dimethylaminohydrolase 1	O94760.3	61.538	13	0	1	2	9	248	260	0.99	23.1	VYEKLKPV	VYEKLKDHMLIPV	False
1312053	VLLAPLLSA	Replicase polyprotein 1ab	P0DTD1	Severe acute respiratory syndrome coronavirus 2	2697049	HLA-A*02:01	I	CDP-diacylglycerol--glycerol-3-phosphate 3-phosphatidyltransferase, mitochondrial	Q32NB8.1	100	7	0	0	2	8	53	59	0.69	23.5	LLAPLLS	LLAPLLS	False
1312058	VMVELVAEL	Replicase polyprotein 1ab	P0DTD1	Severe acute respiratory syndrome coronavirus 2 Wuhan/Hu-1/2019	na	HLA-A*02:01	I	RAB6A-GEF complex partner protein 2	Q92546.1	75	8	2	0	2	9	1	8	0.99	23.1	MVELVAEL	MIEVVAEL	False
1312061	YLASGGQPI	Replicase polyprotein 1a	P0DTC1	Severe acute respiratory syndrome coronavirus 2	2697049	HLA-A*02:01	I	Voltage-dependent L-type calcium channel subunit beta-1	Q02641.3	87.5	8	1	0	1	8	447	454	0.69	23.5	YLASGGQP	YLASGDQP	False
1312062	YLATALLTL	Replicase polyprotein 1a	P0DTC1	Severe acute respiratory syndrome coronavirus 2	2697049	HLA-A*02:01	I	Sodium-dependent phosphate transport protein 4	O00476.2	60	15	0	1	1	9	310	324	0.49	24	YLATALLTL	YLNSGYITATALLTL	False
1312063	YLEGSVRVV	Replicase polyprotein 1ab	P0DTD1	Severe acute respiratory syndrome coronavirus 2	2697049	HLA-A*02:01	I	Aminopeptidase N	P15144.4	70	10	2	1	1	9	198	207	2.8	21.8	YLEGSVRVV	YMEGNVRKVV	False
1312064	YLNSTNVTI	Replicase polyprotein 1a	P0DTC1	Severe acute respiratory syndrome coronavirus 2	2697049	HLA-B*07:02;HLA-A*02:01	I	Toll-like receptor 5	O60602.5	87.5	8	1	0	2	9	594	601	1.4	22.7	LNSTNVTI	LNHTNVTI	False
1312066	YMPYFFTLL	Replicase polyprotein 1ab	P0DTD1	Severe acute respiratory syndrome coronavirus 2	2697049	HLA-A*24:02;HLA-A*02:07;HLA-A*02:01	I	Olfactory receptor 52B2	Q96RD2.3	77.778	9	2	0	1	9	254	262	0.49	24	YMPYFFTLL	YVPSFFTLL	False
1312119	AGFSLWVYK	Replicase polyprotein 1ab	P0DTD1	SARS-CoV2 Omicron	na	HLA-A*11:01	I	Integrin beta-1-binding protein 1	O14713.1	83.333	6	1	0	3	8	167	172	2	22.3	FSLWVY	YSLWVY	False
1312122	AIAMACLVGLMWLSY	membrane glycoprotein [Severe acute respiratory syndrome coronavirus 2]	YP_009724393	Severe acute respiratory syndrome coronavirus 2	2697049	HLA class II	II	Fibrocystin-L	Q86WI1.2	87.5	8	1	0	6	13	4218	4225	0.38	25.7	CLVGLMWL	CLVGRMWL	False
1312248	AYCCNIVNVSLVKPS	Envelope small membrane protein	P0DTC4	Severe acute respiratory syndrome coronavirus 2	2697049	HLA class II	II	V-set and immunoglobulin domain-containing protein 1	Q86XK7.1	81.818	11	1	1	6	15	131	141	0.54	25.2	IVNVSLVKPS	ILNVSVLVKPS	False
1312422	FGGPSDSTGSNQNGE	nucleocapsid phosphoprotein [Severe acute respiratory syndrome coronavirus 2]	YP_009724397	Severe acute respiratory syndrome coronavirus 2	2697049			Krueppel-like factor 17	Q5JT82.1	61.538	13	5	0	3	15	368	380	4.4	22.7	GPSDSTGSNQNGE	GPSDPQANNNNGE	False
1312540	GFDYVYNPF	Replicase polyprotein 1ab	P0DTD1	Severe acute respiratory syndrome coronavirus 2	2697049	HLA class I	I	Polycomb protein SUZ12	Q15022.3	71.429	7	2	0	2	8	476	482	1.4	22.7	FDYVYNP	FNYVYHP	False
1312637	HANEYRLYL	Replicase polyprotein 1ab	P0DTD1	Severe acute respiratory syndrome coronavirus 2	2697049	HLA class I	I	Protein O-GlcNAcase	O60502.2	58.333	12	2	1	1	9	282	293	0.98	23.1	HANEYRLYL	HANDYDQKRLFL	False
131272	VTAPRTVLL	membrane glycoprotein UL40	na	Human betaherpesvirus 5	10359	HLA-E*01:01	non classical	HLA class I histocompatibility antigen, B alpha chain	P01889.3	88.889	9	1	0	1	9	3	11	0.12	25.7	VTAPRTVLL	VMAPRTVLL	False
1312789	IYLYLTFYL	orf1ab polyprotein [Severe acute respiratory syndrome coronavirus 2]	YP_009724389	Severe acute respiratory syndrome coronavirus 2	2697049	HLA-A*24:02	I	Gamma-butyrobetaine dioxygenase	O75936.1	85.714	7	1	0	2	8	171	177	0.17	25.2	YLYLTFY	FLYLTFY	False
1312891	KPRWKRVPTREENVI	nucleocapsid protein, partial [Human coronavirus NL63]	AMM42589	Human coronavirus NL63	277944			SEC14-like protein 5	O43304.3	58.333	12	5	0	2	13	179	190	0.77	24.8	PRWKRVPTREEN	PRWTPAPVREED	False
1312899	KRVDWTIEY	Replicase polyprotein 1ab	P0DTD1	Severe acute respiratory syndrome coronavirus 2	2697049	HLA-B*07:02;HLA class I	I	Palmitoyltransferase ZDHHC17	Q8IUH5.2	63.636	11	0	1	3	9	611	621	0.69	23.5	VDWTIEY	VDWTRQYTIEY	False
1313035	LNKPRQKRSPNKQCT	nucleoprotein [Human coronavirus OC43]	AGT51416	Human coronavirus OC43	31631			Serine/arginine repetitive matrix protein 5	B3KS81.3	77.778	9	2	0	5	13	534	542	1.1	24.4	RQKRSPNKQ	RQSRSPNKE	False
1313131	MADSNGTITVEELKK	Membrane protein	P0DTC5	Severe acute respiratory syndrome coronavirus 2	2697049	HLA class II	II	Parathyroid hormone 2 receptor	P49190.1	80	10	2	0	3	12	27	36	0.017	29.5	DSNGTITVEE	DSDGTITIEE	True
1313188	MYASAVVLL	Replicase polyprotein 1a	P0DTC1	Severe acute respiratory syndrome coronavirus 2	2697049	HLA-A*24:02	I	Molybdenum cofactor biosynthesis protein 1	Q9NZB8.3	100	7	0	0	3	9	508	514	1.4	22.7	ASAVVLL	ASAVVLL	False
1313211	NKSWMESEFRVYSSA	Spike glycoprotein	P0DTC2	Severe acute respiratory syndrome coronavirus 2	2697049	HLA class II;HLA class I	I;II	Contactin-1	Q12860.1	87.5	8	1	0	4	11	674	681	0.095	27.4	WMESEFRV	WMEYEFRV	True
1313213	NLIDSYFVV	Replicase polyprotein 1ab	P0DTD1	SARS-CoV2 Omicron	na	HLA-A*02:01	I	Centromere protein O	Q9BU64.1	87.5	8	1	0	1	8	133	140	0.085	26.1	NLIDSYFV	NLLDSYFV	False
1313224	NLVIGFLFLTWICLL	membrane glycoprotein [Severe acute respiratory syndrome coronavirus 2]	YP_009724393	Severe acute respiratory syndrome coronavirus 2	2697049	HLA-DRB1*01:02;HLA class II;HLA-DQB1*05:01	II	Small integral membrane protein 9	A6NGZ8.1	62.5	16	2	2	2	15	7	20	0.54	25.2	LVIGFLFLTWICLL	LIIGFLLCSLTCLL	False
1313260	NVPLHGTILTRPLLE	membrane glycoprotein [Severe acute respiratory syndrome coronavirus 2]	YP_009724393	Severe acute respiratory syndrome coronavirus 2	2697049	HLA class II	II	Sulfiredoxin-1	Q9BYN0.2	61.538	13	3	1	1	13	43	53	1.5	24	NVPLHGTILTRPL	NVPLSVLIRPL	False
13133	ELKRKMIYM	UL123; IE1	AAR31419	Human betaherpesvirus 5	10359	HLA-B*08:01;HLA-B8	I	DNA replication licensing factor MCM2	P49736.4	85.714	7	1	0	1	7	894	900	0.34	24.4	ELKRKMI	DLKRKMI	False
1313510	RVKNLNSSRVPDLLV	Envelope small membrane protein	P0DTC4	Severe acute respiratory syndrome coronavirus 2	2697049	HLA class II	II	YY1-associated protein 1	Q9H869.2	66.667	12	4	0	1	12	324	335	0.095	27.4	RVKNLNSSRVPD	RIKNLNMNRAPD	True
1313538	SDSTGSNQNGERSGA	Nucleoprotein	P0DTC9	Severe acute respiratory syndrome coronavirus 2	2697049	HLA class II	II	Mitogen-activated protein kinase kinase kinase 8	P41279.2	87.5	8	1	0	6	13	53	60	1.5	24	SNQNGERS	SNQNDERS	False
13135	ELKRKMMYM	UL123; IE1	AAR31504	Human betaherpesvirus 5	10359	HLA-B*08:01	I	Peroxiredoxin-like 2A	Q9BRX8.3	83.333	6	1	0	4	9	146	151	0.35	24.4	RKMMYM	RKMMFM	False
1313745	TISLAGSYK	orf1ab polyprotein [Severe acute respiratory syndrome coronavirus 2]	YP_009724389	Severe acute respiratory syndrome coronavirus 2	2697049	HLA-A*68:01;HLA-A*03:01;HLA class I;HLA-A*11:01	I	Unconventional myosin-Ie	Q12965.2	85.714	7	1	0	3	9	239	245	5.7	21	SLAGSYK	SLSGSYK	False
1313772	TPKDHIGTRNPANNA	Nucleoprotein	P0DTC9	Severe acute respiratory syndrome coronavirus 2	2697049	HLA class II	II	Pecanex-like protein 2	A6NKB5.3	61.538	13	2	2	4	14	111	122	6.3	22.3	DHIGTRNPANN	EHITNHRNPSNN	False
1313818	TYACWHHSI	Replicase polyprotein 1ab	P0DTD1	SARS-CoV2 Omicron	na	HLA-A*24:02;HLA class I	I	Dynein heavy chain domain-containing protein 1	Q96M86.2	83.333	6	1	0	4	9	2049	2054	0.98	23.1	CWHHSI	CWHHGI	False
1313923	VTDVTQLYL	Replicase polyprotein 1ab	P0DTD1	Severe acute respiratory syndrome coronavirus 2	2697049	HLA-A*01:01	I	Slit homolog 2 protein	O94813.1	85.714	7	1	0	3	9	755	761	0.98	23.1	DVTQLYL	DVTELYL	False
1313935	VVTTKIALK	Replicase polyprotein 1a	P0DTC1	Severe acute respiratory syndrome coronavirus 2	2697049	HLA-A*03:01;HLA-A*11:01	I	na	Q3SY89.2	100	6	0	0	1	6	429	434	4	21.4	na	na	False
1313970	WSMATYYLF	Replicase polyprotein 1ab	P0DTD1	Severe acute respiratory syndrome coronavirus 2	2697049	HLA-A*24:02;HLA-A*01:01	I	Sodium- and chloride-dependent taurine transporter	P31641.2	77.778	9	0	1	1	9	144	150	0.24	24.8	WSMATYYLF	WATYYLF	False
1314074	YYHTTDPSF	Replicase polyprotein 1a	P0DTC1	Severe acute respiratory syndrome coronavirus 2	2697049	HLA-A*24:02	I	Roquin-2	Q9HBD1.2	100	6	0	0	2	7	916	921	0.49	24	YHTTDP	YHTTDP	False
1314075	YYKKDNSYF	Replicase polyprotein 1ab	P0DTD1	Severe acute respiratory syndrome coronavirus 2	2697049	HLA-A*24:02;HLA class I	I	Periphilin-1	Q8NEY8.2	62.5	8	3	0	2	9	123	130	2.8	21.8	YKKDNSYF	YKRDNTFF	False
1314137	AAISDYDYYR	orf1ab polyprotein [Severe acute respiratory syndrome coronavirus 2]	YP_009724389	Severe acute respiratory syndrome coronavirus 2	2697049	HLA-A*68:01	I	RNA-binding protein Raly	Q9UKM9.1	87.5	8	1	0	3	10	113	120	0.052	26.9	ISDYDYYR	IFDYDYYR	False
1314171	ADAVIKTLQPVSELL	orf1ab polyprotein [Severe acute respiratory syndrome coronavirus 2]	YP_009724389	Severe acute respiratory syndrome coronavirus 2	2697049	HLA class II;HLA-DRB1*14:01	II	Apolipoprotein B-100	P04114.3	64.286	14	2	1	1	14	322	332	0.54	25.2	ADAVIKTLQPVSEL	AEAVLKTLQEL	False
1314190	AEAELAKNV	orf1ab polyprotein [Severe acute respiratory syndrome coronavirus 2]	YP_009724389	Severe acute respiratory syndrome coronavirus 2	2697049	HLA-B*44:03;HLA-B*44:02	I	Dedicator of cytokinesis protein 10	Q96BY6.3	100	6	0	0	4	9	966	971	4	21.4	ELAKNV	ELAKNV	False
1314205	AEVAVKMF	orf1ab polyprotein [Severe acute respiratory syndrome coronavirus 2]	YP_009724389	Severe acute respiratory syndrome coronavirus 2	2697049	HLA-B*44:02	I	DNA-dependent protein kinase catalytic subunit	P78527.3	100	6	0	0	2	7	713	718	1.1	22.7	EVAVKM	EVAVKM	False
1314349	AIVSTIQRK	orf1ab polyprotein [Severe acute respiratory syndrome coronavirus 2]	YP_009724389	Severe acute respiratory syndrome coronavirus 2	2697049	HLA-A*03:01	I	Leucine-rich repeat transmembrane protein FLRT3	Q9NZU0.1	100	6	0	0	2	7	360	365	2.8	21.8	IVSTIQ	IVSTIQ	False
1314369	AKSHNIALIW	orf1ab polyprotein [Severe acute respiratory syndrome coronavirus 2]	YP_009724389	Severe acute respiratory syndrome coronavirus 2	2697049	HLA-B*57:01	I	Nuclear pore complex protein Nup160	Q12769.3	87.5	8	1	0	1	8	1401	1408	0.6	24	AKSHNIAL	ANSHNIAL	False
1314425	ALDPLSETK	surface glycoprotein [Severe acute respiratory syndrome coronavirus 2]	YP_009724390	Severe acute respiratory syndrome coronavirus 2	2697049	HLA-A*03:01	I	C2 domain-containing protein 3	Q4AC94.4	87.5	8	1	0	1	8	165	172	0.24	24.8	ALDPLSET	ALEPLSET	False
1314779	APYIVGDVV	orf1ab polyprotein [Severe acute respiratory syndrome coronavirus 2]	YP_009724389	Severe acute respiratory syndrome coronavirus 2	2697049	HLA-B*51:01	I	Leucine-rich repeat-containing protein 47	Q8N1G4.1	87.5	8	1	0	2	9	334	341	0.34	24.4	PYIVGDVV	PYIVGAVV	False
1314804	ARKSAPLIELCVDEA	ORF8 protein [Severe acute respiratory syndrome coronavirus 2]	YP_009724396	Severe acute respiratory syndrome coronavirus 2	2697049	HLA class II	II	Phosphatidylinositol 4-phosphate 5-kinase type-1 alpha	Q99755.1	87.5	8	1	0	4	11	167	174	0.54	25.2	SAPLIELC	SEPLIELC	False
1314857	ASFDNFKFV	orf1ab polyprotein [Severe acute respiratory syndrome coronavirus 2]	YP_009724389	Severe acute respiratory syndrome coronavirus 2	2697049	HLA-A*02:06	I	Cilia- and flagella-associated protein 46	Q8IYW2.3	100	6	0	0	4	9	2413	2418	0.69	23.5	DNFKFV	DNFKFV	False
1314878	ASRELKVTFFPDLNG	orf1ab polyprotein [Severe acute respiratory syndrome coronavirus 2]	YP_009724389	Severe acute respiratory syndrome coronavirus 2	2697049	HLA class II;HLA-DQB1*05:03	II	Leucine-rich repeat-containing protein 25	Q8N386.2	72.727	11	3	0	3	13	74	84	1.1	24.4	RELKVTFFPDL	RELPVTFFAHL	False
1314981	ATIPIQASL	ORF3a protein [Severe acute respiratory syndrome coronavirus 2]	YP_009724391	Severe acute respiratory syndrome coronavirus 2	2697049	HLA-B*57:01	I	Histone-lysine N-methyltransferase 2C	Q8NEZ4.3	85.714	7	1	0	3	9	1862	1868	5.7	21	IPIQASL	IPIQDSL	False
1315045	AVHFISNSW	orf1ab polyprotein [Severe acute respiratory syndrome coronavirus 2]	YP_009724389	Severe acute respiratory syndrome coronavirus 2	2697049	HLA-B*57:01	I	Transcriptional protein SWT1	Q5T5J6.1	75	8	2	0	1	8	449	456	0.98	23.1	AVHFISNS	AVHFINDS	False
1315049	AVITREVGFVVPGLP	orf1ab polyprotein [Severe acute respiratory syndrome coronavirus 2]	YP_009724389	Severe acute respiratory syndrome coronavirus 2	2697049	HLA class II	II	Bone morphogenetic protein 3	P12645.2	69.231	13	3	1	3	15	422	433	1.5	24	ITREVGFVVPGLP	IVRAVGVVPGIP	False
1315054	AVMSLKEGQINDMIL	orf1ab polyprotein [Severe acute respiratory syndrome coronavirus 2]	YP_009724389	Severe acute respiratory syndrome coronavirus 2	2697049	HLA class II	II	Caldesmon	Q05682.3	88.889	9	1	0	2	10	225	233	0.067	27.8	VMSLKEGQI	VMSLKNGQI	True
1315059	AVTANVNALLSTDGN	orf1ab polyprotein [Severe acute respiratory syndrome coronavirus 2]	YP_009724389	Severe acute respiratory syndrome coronavirus 2	2697049	HLA class II	II	Ubiquitin carboxyl-terminal hydrolase 5	P45974.2	66.667	12	4	0	2	13	147	158	2.2	23.5	VTANVNALLSTD	VTSAVEALLSAD	False
1315207	CATVHTANKW	orf1ab polyprotein [Severe acute respiratory syndrome coronavirus 2]	YP_009724389	Severe acute respiratory syndrome coronavirus 2	2697049	HLA-B*57:01	I	na	P0C7V5.1	66.667	9	3	0	1	9	211	219	7.2	21	na	na	False
1315208	CCHLAKALNDFSNSG	orf1ab polyprotein [Severe acute respiratory syndrome coronavirus 2]	YP_009724389	Severe acute respiratory syndrome coronavirus 2	2697049	HLA class II	II	Cation channel sperm-associated targeting subunit tau	Q53TS8.2	75	8	2	0	2	9	654	661	2.2	23.5	CHLAKALN	CHLSKSLN	False
1315238	CVDEAGSKSPIQYID	ORF8 protein [Severe acute respiratory syndrome coronavirus 2]	YP_009724396	Severe acute respiratory syndrome coronavirus 2	2697049	HLA class II	II	UPF0606 protein KIAA1549	Q9HCM3.4	100	6	0	0	9	14	173	178	2.2	23.5	SPIQYI	SPIQYI	False
1315267	DASGKPVPY	orf1ab polyprotein [Severe acute respiratory syndrome coronavirus 2]	YP_009724389	Severe acute respiratory syndrome coronavirus 2	2697049	HLA-B*35:01	I	Netrin receptor DCC	P43146.2	100	6	0	0	3	8	355	360	5.7	21	SGKPVP	SGKPVP	False
1315269	DAVNLLTNM	orf1ab polyprotein [Severe acute respiratory syndrome coronavirus 2]	YP_009724389	Severe acute respiratory syndrome coronavirus 2	2697049	HLA-B*51:01	I	Synembryn-B	Q9NVN3.2	75	8	2	0	1	8	280	287	2	22.3	DAVNLLTN	NAVNLLSN	False
1315318	DFLEYHDVRVVLDFI	ORF8 protein [Severe acute respiratory syndrome coronavirus 2]	YP_009724396	Severe acute respiratory syndrome coronavirus 2	2697049	HLA-DQB1*06:04;HLA class II;HLA-DQB1*05:02;HLA-DRB1*15:02	II	Kinesin-like protein KIF15	Q9NS87.1	71.429	14	2	1	1	12	794	807	0.067	27.8	DFLEYHDVRVVL	DFLKSEVHDLRVVL	True
1315483	DSAEVAVKM	orf1ab polyprotein [Severe acute respiratory syndrome coronavirus 2]	YP_009724389	Severe acute respiratory syndrome coronavirus 2	2697049	HLA-A*26:01	I	DNA-dependent protein kinase catalytic subunit	P78527.3	100	6	0	0	4	9	713	718	1.4	22.7	EVAVKM	EVAVKM	False
1315591	DTFCAGSTF	orf1ab polyprotein [Severe acute respiratory syndrome coronavirus 2]	YP_009724389	Severe acute respiratory syndrome coronavirus 2	2697049	HLA-A*26:01	I	UDP-N-acetylglucosamine--dolichyl-phosphate N-acetylglucosaminephosphotransferase	Q9H3H5.2	72.727	11	1	1	1	9	252	262	1.4	22.7	DTFCAGSTF	DTFCYFAGMTF	False
1315593	DTIANYAKPF	orf1ab polyprotein [Severe acute respiratory syndrome coronavirus 2]	YP_009724389	Severe acute respiratory syndrome coronavirus 2	2697049	HLA-A*26:01	I	Receptor-type tyrosine-protein phosphatase delta	P23468.2	100	6	0	0	1	6	542	547	1.2	23.1	DTIANY	DTIANY	False
1315599	DTVIEVQGYK	orf1ab polyprotein [Severe acute respiratory syndrome coronavirus 2]	YP_009724389	Severe acute respiratory syndrome coronavirus 2	2697049	HLA-A*68:01	I	PiggyBac transposable element-derived protein 4	Q96DM1.3	100	6	0	0	1	6	402	407	2.5	22.3	DTVIEV	DTVIEV	False
1315616	DVFHLYLQYIRKLHD	orf1ab polyprotein [Severe acute respiratory syndrome coronavirus 2]	YP_009724389	Severe acute respiratory syndrome coronavirus 2	2697049	HLA class II;HLA-DRB1*04:04;HLA-DRB1*13:02	II	Small ribosomal subunit protein uS17	P62280.3	85.714	7	1	0	6	12	92	98	0.76	24.8	YLQYIRK	YLHYIRK	False
1315625	DVLLPLTQY	orf1ab polyprotein [Severe acute respiratory syndrome coronavirus 2]	YP_009724389	Severe acute respiratory syndrome coronavirus 2	2697049	HLA-B*35:01	I	Protein HGH1 homolog	Q9BTY7.1	100	7	0	0	3	9	204	210	0.085	26.1	LLPLTQY	LLPLTQY	False
1315668	DYKHYTPSF	orf1ab polyprotein [Severe acute respiratory syndrome coronavirus 2]	YP_009724389	Severe acute respiratory syndrome coronavirus 2	2697049	HLA-A*24:02	I	Opioid growth factor receptor-like protein 1	Q5TC84.1	100	6	0	0	3	8	302	307	0.99	23.1	KHYTPS	KHYTPS	False
1315753	EESSAKSASVY	orf1ab polyprotein [Severe acute respiratory syndrome coronavirus 2]	YP_009724389	Severe acute respiratory syndrome coronavirus 2	2697049	HLA-B*44:02	I	Homeobox protein Hox-A1	P49639.3	77.778	9	2	0	1	9	308	316	3	22.3	EESSAKSAS	EESSEKSSS	False
1315783	EGALNTPKDHIGTRN	Nucleoprotein	P0DTC9	Severe acute respiratory syndrome coronavirus 2	2697049	HLA class II	II	Ferredoxin-fold anticodon-binding domain-containing protein 1	Q9BRP7.3	64.286	14	1	1	1	14	187	196	6.3	22.3	EGALNTPKDHIGTR	EGALNHIFTR	False
1315791	EGYLNSTNV	orf1ab polyprotein [Severe acute respiratory syndrome coronavirus 2]	YP_009724389	Severe acute respiratory syndrome coronavirus 2	2697049	HLA-B*51:01	I	DNA polymerase nu	Q7Z5Q5.2	87.5	8	1	0	1	8	182	189	0.98	23.1	EGYLNSTN	EGYLNSGN	False
1315881	ELHLSWEVGKPRPPL	orf1ab polyprotein [Severe acute respiratory syndrome coronavirus 2]	YP_009724389	Severe acute respiratory syndrome coronavirus 2	2697049	HLA class II	II	Harmonin-binding protein USHBP1	Q8N6Y0.1	100	7	0	0	9	15	687	693	0.54	25.2	GKPRPPL	GKPRPPL	False
1315975	ESDDYIATNGPLKVG	orf1ab polyprotein [Severe acute respiratory syndrome coronavirus 2]	YP_009724389	Severe acute respiratory syndrome coronavirus 2	2697049	HLA class II	II	Tyrosine-protein phosphatase non-receptor type 21	Q16825.2	88.889	9	1	0	4	12	966	974	0.095	27.4	DYIATNGPL	DYIATQGPL	True
1316004	ESKPSVEQR	orf1ab polyprotein [Severe acute respiratory syndrome coronavirus 2]	YP_009724389	Severe acute respiratory syndrome coronavirus 2	2697049	HLA-A*68:01	I	Immunoglobulin superfamily member 10	Q6WRI0.1	85.714	7	1	0	1	7	1114	1120	2.8	21.8	ESKPSVE	ENKPSVE	False
1316066	ETIQITISSF	orf1ab polyprotein [Severe acute respiratory syndrome coronavirus 2]	YP_009724389	Severe acute respiratory syndrome coronavirus 2	2697049	HLA-A*26:01	I	Vacuolar protein sorting-associated protein 8 homolog	Q8N3P4.3	100	6	0	0	1	6	1058	1063	1.7	22.7	ETIQIT	ETIQIT	False
1316086	EVARDLSLQF	orf1ab polyprotein [Severe acute respiratory syndrome coronavirus 2]	YP_009724389	Severe acute respiratory syndrome coronavirus 2	2697049	HLA-A*26:01	I	[Pyruvate dehydrogenase [acetyl-transferring]]-phosphatase 2, mitochondrial	Q9P2J9.2	77.778	9	2	0	1	9	253	261	0.21	25.2	EVARDLSLQ	EVTRNLSLQ	False
1316087	EVAVKMFDAY	orf1ab polyprotein [Severe acute respiratory syndrome coronavirus 2]	YP_009724389	Severe acute respiratory syndrome coronavirus 2	2697049	HLA-A*26:01	I	U3 small nucleolar RNA-associated protein 15 homolog	Q8TED0.3	100	6	0	0	4	9	189	194	0.86	23.5	VKMFDA	VKMFDA	False
1316113	EVKPFITESK	orf1ab polyprotein [Severe acute respiratory syndrome coronavirus 2]	YP_009724389	Severe acute respiratory syndrome coronavirus 2	2697049	HLA-A*68:01	I	Aspartoacylase	P45381.1	100	7	0	0	1	7	47	53	0.11	26.1	EVKPFIT	EVKPFIT	False
1316124	EVTGDSCNNYMLTY	orf1ab polyprotein [Severe acute respiratory syndrome coronavirus 2]	YP_009724389	Severe acute respiratory syndrome coronavirus 2	2697049	HLA-A*26:01	I	Adhesion G-protein coupled receptor F1	Q5T601.2	72.727	11	3	0	3	13	894	904	0.32	25.7	TGDSCNNYMLT	TGDSSDNIMLT	False
1316346	FELDERIDKVL	orf1ab polyprotein [Severe acute respiratory syndrome coronavirus 2]	YP_009724389	Severe acute respiratory syndrome coronavirus 2	2697049	HLA-B*40:01	I	Coiled-coil and C2 domain-containing protein 2A	Q9P2K1.3	60	10	4	0	2	11	1495	1504	0.74	24	ELDERIDKVL	ELQDRIEKIL	False
1316422	FGEYSHVVAF	orf1ab polyprotein [Severe acute respiratory syndrome coronavirus 2]	YP_009724389	Severe acute respiratory syndrome coronavirus 2	2697049	HLA-B*40:01	I	Cingulin-like protein 1	Q0VF96.2	85.714	7	1	0	1	7	5	11	3.5	21.8	FGEYSHV	FGEYQHV	False
1316426	FGLVAEWFLAYILFT	orf1ab polyprotein [Severe acute respiratory syndrome coronavirus 2]	YP_009724389	Severe acute respiratory syndrome coronavirus 2	2697049	HLA class II;HLA-DRB1*12:01;HLA-DQB1*05:03	II	Voltage-gated delayed rectifier potassium channel KCNH5	Q8NCM2.3	75	12	2	1	1	12	356	366	1.1	24.4	FGLVAEWFLAYI	FGLVAHWLACI	False
1316445	FHQECSLQSCTQHQP	ORF8 protein [Severe acute respiratory syndrome coronavirus 2]	YP_009724396	Severe acute respiratory syndrome coronavirus 2	2697049	HLA class II	II	Putative uncharacterized protein LOC151760	Q1RN00.1	77.778	9	2	0	2	10	90	98	0.38	25.7	HQECSLQSC	HQECQIQSC	False
1316503	FIYNKIVDEPEEHVQ	ORF3a protein [Severe acute respiratory syndrome coronavirus 2]	YP_009724391	Severe acute respiratory syndrome coronavirus 2	2697049	HLA-DQB1*05:01;HLA class II;HLA-DRB1*08:01	II	Sorting nexin-7	Q9UNH6.1	64.286	14	2	1	1	14	33	43	0.27	26.1	FIYNKIVDEPEEHV	FITVDEPESHV	False
1316607	FLFLTWICLLQFAYA	membrane glycoprotein [Severe acute respiratory syndrome coronavirus 2]	YP_009724393	Severe acute respiratory syndrome coronavirus 2	2697049	HLA-DRB1*01:02;HLA class II;HLA-DQB1*05:01;HLA-DQB1*05:03	II	G-protein coupled receptor-associated protein LMBRD2	Q68DH5.1	66.667	15	2	2	3	15	120	133	0.047	28.2	FLTWICLLQFAYA	FLTWILLPFMQSYA	True
1316621	FLHFLPRVFSAVGNI	orf1ab polyprotein [Severe acute respiratory syndrome coronavirus 2]	YP_009724389	Severe acute respiratory syndrome coronavirus 2	2697049	HLA class II;HLA-DRB1*15:01	II	Glutathione S-transferase Mu 1	P09488.3	73.333	15	0	3	4	14	203	217	1.1	24.4	FLPRVFSAVGN	FLPRPVFSKMAVWGN	False
13167	ELLRQQRFSDITCITTYMFV	ORF4	AAY57694	Human alphaherpesvirus 3	10335			Ectoderm-neural cortex protein 1	O14682.2	72.727	11	2	1	2	11	38	48	0.41	26.5	LLRQQRFSDI	LLRQQRLFTDV	False
1316834	FNICQAVTANVNALL	orf1ab polyprotein [Severe acute respiratory syndrome coronavirus 2]	YP_009724389	Severe acute respiratory syndrome coronavirus 2	2697049	HLA class II;HLA-DQB1*03:01;HLA-DRB1*14:01	II	Osteomodulin	Q99983.1	60	15	4	1	1	13	100	114	4.4	22.7	FNICQAVTANVNA	FNEIEAVTANSFINA	False
1316850	FPLKLRGTA	orf1ab polyprotein [Severe acute respiratory syndrome coronavirus 2]	YP_009724389	Severe acute respiratory syndrome coronavirus 2	2697049	HLA-B*07:02	I	Toll-like receptor 10	Q9BXR5.2	75	8	2	0	1	8	555	562	2.8	21.8	FPLKLRGT	YPLNLRGT	False
1316941	FSNSGSDVLYQPPQT	orf1ab polyprotein [Severe acute respiratory syndrome coronavirus 2]	YP_009724389	Severe acute respiratory syndrome coronavirus 2	2697049	HLA class II;HLA-DQB1*06:02	II	Serine/threonine-protein kinase WNK1	Q9H4A3.2	58.824	17	0	2	4	14	938	953	0.77	24.8	SGSDVLYQPPQ	SGDVLYQGFPPRLPPQ	False
1317059	FTINCQEPKLGSLVV	ORF8 protein [Severe acute respiratory syndrome coronavirus 2]	YP_009724396	Severe acute respiratory syndrome coronavirus 2	2697049	HLA class II	II	Nucleoside diphosphate-linked moiety X motif 6	P53370.2	87.5	8	0	1	1	7	234	241	2.2	23.5	FTINCQE	FTINFCQE	False
1317136	FVSLAIDAYPLTKHP	orf1ab polyprotein [Severe acute respiratory syndrome coronavirus 2]	YP_009724389	Severe acute respiratory syndrome coronavirus 2	2697049	HLA-DQB1*06:04;HLA class II;HLA-DRB1*15:01;HLA-DQB1*02:02;HLA-DQB1*03:02	II	Adenylate kinase 9	Q5TCS8.2	77.778	9	2	0	6	14	1497	1505	0.38	25.7	IDAYPLTKH	IDGYPVTKH	False
1317142	FVVPGLPGT	orf1ab polyprotein [Severe acute respiratory syndrome coronavirus 2]	YP_009724389	Severe acute respiratory syndrome coronavirus 2	2697049	HLA-A*02:06	I	DNA-binding protein RFX7	Q2KHR2.2	100	7	0	0	3	9	34	40	0.49	24	VPGLPGT	VPGLPGT	False
1317288	GADPIHSLR	orf1ab polyprotein [Severe acute respiratory syndrome coronavirus 2]	YP_009724389	Severe acute respiratory syndrome coronavirus 2	2697049	HLA-A*68:01	I	Low-density lipoprotein receptor-related protein 6	O75581.2	100	6	0	0	4	9	960	965	1.4	22.7	PIHSLR	PIHSLR	False
1317305	GAMDTTSYR	orf1ab polyprotein [Severe acute respiratory syndrome coronavirus 2]	YP_009724389	Severe acute respiratory syndrome coronavirus 2	2697049	HLA-A*31:01	I	Cadherin-5	P33151.5	87.5	8	1	0	1	8	651	658	0.12	25.7	GAMDTTSY	GEMDTTSY	False
1317331	GELGDVRETMSYLF	orf1ab polyprotein [Severe acute respiratory syndrome coronavirus 2]	YP_009724389	Severe acute respiratory syndrome coronavirus 2	2697049	HLA-B*44:02	I	Histone-lysine N-methyltransferase EHMT2	Q96KQ7.3	57.895	19	3	1	1	14	1069	1087	0.46	25.2	GELGDVRETMSYLF	GELISDAEADVREDDSYLF	False
1317428	GKGQQQQGQTVTKKS	Nucleoprotein	P0DTC9	Severe acute respiratory syndrome coronavirus 2	2697049	HLA class II	II	Retinoblastoma-like protein 2	Q08999.3	81.818	11	1	1	3	12	814	824	0.13	26.9	GQQQQGQTVT	GQQQKQGQSVT	False
1317791	GSLVVRCSFYEDFLE	ORF8 protein [Severe acute respiratory syndrome coronavirus 2]	YP_009724396	Severe acute respiratory syndrome coronavirus 2	2697049	HLA class II;HLA-DQB1*05:03;HLA-DQB1*05:02	II	Serine/threonine-protein kinase SBK2	P0C263.2	100	6	0	0	9	14	273	278	0.77	24.8	FYEDFL	FYEDFL	False
1317798	GSSGVVNPVMEPIYD	ORF3a protein [Severe acute respiratory syndrome coronavirus 2]	YP_009724391	Severe acute respiratory syndrome coronavirus 2	2697049	HLA-DQB1*04:02;HLA class II	II	Leucine-rich repeat and guanylate kinase domain-containing protein	Q96M69.1	61.538	13	3	1	5	15	392	404	0.27	26.1	VVNPVMEPIYD	VVNSVMQPQRIFD	False
1317802	GSVAYESLR	orf1ab polyprotein [Severe acute respiratory syndrome coronavirus 2]	YP_009724389	Severe acute respiratory syndrome coronavirus 2	2697049	HLA-A*31:01	I	Unconventional myosin-Ia	Q9UBC5.1	85.714	7	1	0	3	9	83	89	2	22.3	VAYESLR	VAYQSLR	False
1317854	GTILTRPLLESELVI	Membrane protein	P0DTC5	Severe acute respiratory syndrome coronavirus 2	2697049	HLA class II;HLA-DRB1*13:01	II	Leucine-rich repeat-containing protein 71	Q8N4P6.1	87.5	8	1	0	8	15	439	446	0.54	25.2	LLESELVI	LLESELVV	False
1317868	GVAPGTAVLRQW	orf1ab polyprotein [Severe acute respiratory syndrome coronavirus 2]	YP_009724389	Severe acute respiratory syndrome coronavirus 2	2697049	HLA-B*57:01	I	Protocadherin-16	Q96JQ0.1	100	7	0	0	4	10	700	706	0.9	24	PGTAVLR	PGTAVLR	False
1317881	GVPINTNSSPDDQIG	nucleocapsid phosphoprotein [Severe acute respiratory syndrome coronavirus 2]	YP_009724397	Severe acute respiratory syndrome coronavirus 2	2697049	HLA class II	II	NEDD4-binding protein 2	Q86UW6.2	87.5	8	1	0	7	14	154	161	0.27	26.1	NSSPDDQI	NSSPDDQV	False
1317914	GYKKPASRELKVTFF	orf1ab polyprotein [Severe acute respiratory syndrome coronavirus 2]	YP_009724389	Severe acute respiratory syndrome coronavirus 2	2697049	HLA class II	II	Leucine-rich repeat-containing protein 25	Q8N386.2	87.5	8	1	0	8	15	74	81	1.5	24	RELKVTFF	RELPVTFF	False
1317931	HCANFNVLFSTVFPP	orf1ab polyprotein [Severe acute respiratory syndrome coronavirus 2]	YP_009724389	Severe acute respiratory syndrome coronavirus 2	2697049	HLA class II;HLA-DQB1*02:02;HLA-DQB1*06:02;HLA-DRB1*07:01	II	Bargin	Q6ZT62.2	72.727	11	1	1	4	12	482	492	1.5	24	NFNVLFSTV	NFNVSGLFSAV	False
1318193	HTTDPSFLGRYMSAL	orf1ab polyprotein [Severe acute respiratory syndrome coronavirus 2]	YP_009724389	Severe acute respiratory syndrome coronavirus 2	2697049	HLA class II	II	Killer cell lectin-like receptor subfamily G member 2	A4D1S0.3	72.727	11	1	1	1	11	333	341	2.2	23.5	HTTDPSFLGRY	HTQDFLGRY	False
1318278	IAATRGATVVIGTSK	orf1ab polyprotein [Severe acute respiratory syndrome coronavirus 2]	YP_009724389	Severe acute respiratory syndrome coronavirus 2	2697049	HLA-DQB1*03:03;HLA class II;HLA-DRB1*07:01	II	Clustered mitochondria protein homolog	O75153.2	80	10	2	0	2	11	392	401	2.2	23.5	AATRGATVVI	AATRGAMAVI	False
1318279	IAAVITREV	orf1ab polyprotein [Severe acute respiratory syndrome coronavirus 2]	YP_009724389	Severe acute respiratory syndrome coronavirus 2	2697049	HLA-B*51:01	I	Lysozyme g-like protein 2	Q86SG7.2	75	8	2	0	1	8	98	105	1.4	22.7	IAAVITRE	IAAIISRE	False
1318313	IATNGPLKVGGSCVL	orf1ab polyprotein [Severe acute respiratory syndrome coronavirus 2]	YP_009724389	Severe acute respiratory syndrome coronavirus 2	2697049	HLA class II;HLA-DRB1*13:02	II	Zinc finger protein GLI1	P08151.1	75	12	0	1	5	13	1000	1011	0.77	24.8	GPLKVGGSC	GPLKVGGTNPSC	False
1318319	IDAYPLTKHPNQEYA	orf1ab polyprotein [Severe acute respiratory syndrome coronavirus 2]	YP_009724389	Severe acute respiratory syndrome coronavirus 2	2697049	HLA class II	II	Zinc finger protein ZFAT	Q9P243.2	87.5	8	1	0	8	15	1016	1023	0.095	27.4	KHPNQEYA	KHPNEEYA	True
1318448	IGNYTVSCLPFTINC	ORF8 protein [Severe acute respiratory syndrome coronavirus 2]	YP_009724396	Severe acute respiratory syndrome coronavirus 2	2697049	HLA-DQB1*03:03;HLA-DRB1*15:02;HLA class II	II	P-selectin	P16109.4	80	10	2	0	1	10	178	187	1.1	24.4	IGNYTVSCLP	IGNYTCSCYP	False
1318850	IPYNSVTSSIVI	ORF3a protein [Severe acute respiratory syndrome coronavirus 2]	YP_009724391	Severe acute respiratory syndrome coronavirus 2	2697049	HLA-B*51:01	I	Sialate O-acetylesterase	Q9HAT2.1	85.714	7	1	0	1	7	243	249	1.3	23.5	IPYNSVT	IPYDSVT	False
1318892	IQYIDIGNYTVSCLP	ORF8 protein	P0DTC8	Severe acute respiratory syndrome coronavirus 2	2697049	HLA class II;HLA-DRB1*11:04;HLA-DRB1*13:02	II	E3 ubiquitin-protein ligase HECTD3	Q5T447.1	50	20	3	2	2	14	242	261	0.13	26.9	QYIDIGNYTVSCL	QYVESIDVSSYTEEFNVSCL	False
1318946	ISLAGSYKDW	orf1ab polyprotein [Severe acute respiratory syndrome coronavirus 2]	YP_009724389	Severe acute respiratory syndrome coronavirus 2	2697049	HLA-B*57:01	I	Protein Shroom2	Q13796.1	85.714	7	1	0	3	9	676	682	3.5	21.8	LAGSYKD	LAGTYKD	False
1318959	ISTKHFYW	orf1ab polyprotein [Severe acute respiratory syndrome coronavirus 2]	YP_009724389	Severe acute respiratory syndrome coronavirus 2	2697049	HLA-B*57:01	I	C-C motif chemokine 22	O00626.2	100	5	0	0	4	8	51	55	0.57	23.5	KHFYW	KHFYW	False
1319002	ITFDNLKTL	orf1ab polyprotein [Severe acute respiratory syndrome coronavirus 2]	YP_009724389	Severe acute respiratory syndrome coronavirus 2	2697049	HLA-B*57:01	I	Adenylate cyclase type 9	O60503.4	100	7	0	0	2	8	623	629	0.12	25.7	TFDNLKT	TFDNLKT	False
1319003	ITGGIAIAMACLVGL	Membrane protein	P0DTC5	Severe acute respiratory syndrome coronavirus 2	2697049	HLA class II;HLA-DQB1*03:01	II	Solute carrier family 22 member 1	O15245.2	69.231	13	2	1	1	13	442	452	0.54	25.2	ITGGIAIAMACLV	ITIAIQMICLV	False
1319421	KEGQINDMILSLLSK	orf1ab polyprotein [Severe acute respiratory syndrome coronavirus 2]	YP_009724389	Severe acute respiratory syndrome coronavirus 2	2697049	HLA class II	II	Solute carrier family 12 member 3	P55017.3	57.895	19	2	1	3	15	867	885	0.13	26.9	GQINDMILSLLSK	GQINRMDQERKAIISLLSK	False
1319431	KENSYTTTIKPVTY	orf1ab polyprotein [Severe acute respiratory syndrome coronavirus 2]	YP_009724389	Severe acute respiratory syndrome coronavirus 2	2697049	HLA-B*44:02	I	Pantetheine hydrolase VNN2	O95498.3	77.778	9	2	0	3	11	321	329	0.23	26.1	NSYTTTIKP	NAYATTIKP	False
1319440	KFCLEASFNY	orf1ab polyprotein [Severe acute respiratory syndrome coronavirus 2]	YP_009724389	Severe acute respiratory syndrome coronavirus 2	2697049	HLA-A*29:02	I	Solute carrier family 22 member 6	Q4U2R8.1	85.714	7	1	0	3	9	433	439	3.5	21.8	CLEASFN	CLAASFN	False
1319537	KIITLKKRWQLALSK	ORF3a protein [Severe acute respiratory syndrome coronavirus 2]	YP_009724391	Severe acute respiratory syndrome coronavirus 2	2697049	HLA class II;HLA-DRB1*11:01	II	Golgin subfamily A member 8R	I6L899.1	52.174	23	2	3	2	15	263	285	1.1	24.4	IITLKKRWQLALSK	ICTLKKEKQDMRWVEQLEWSLSK	False
1319718	KLMGHFAWW	orf1ab polyprotein [Severe acute respiratory syndrome coronavirus 2]	YP_009724389	Severe acute respiratory syndrome coronavirus 2	2697049	HLA-A*32:01	I	Fibrocystin-L	Q86WI1.2	100	5	0	0	2	6	1694	1698	5.7	21	LMGHF	LMGHF	False
1319821	KMFDAYVNTF	orf1ab polyprotein [Severe acute respiratory syndrome coronavirus 2]	YP_009724389	Severe acute respiratory syndrome coronavirus 2	2697049	HLA-A*24:02	I	Suppression of tumorigenicity 18 protein	O60284.1	85.714	7	1	0	3	9	1009	1015	0.6	24	FDAYVNT	FEAYVNT	False
1319902	KPNELSRVL	orf1ab polyprotein [Severe acute respiratory syndrome coronavirus 2]	YP_009724389	Severe acute respiratory syndrome coronavirus 2	2697049	HLA-B*07:02	I	Cytokine receptor-like factor 1	O75462.1	87.5	8	1	0	2	9	84	91	2	22.3	PNELSRVL	PPELSRVL	False
1319904	KPVETSNSFDVL	orf1ab polyprotein [Severe acute respiratory syndrome coronavirus 2]	YP_009724389	Severe acute respiratory syndrome coronavirus 2	2697049	HLA-B*07:02	I	Leucine-rich glioma-inactivated protein 1	O95970.1	100	7	0	0	5	11	99	105	0.45	24.8	TSNSFDV	TSNSFDV	False
1319962	KTDGTLMIERFVSLA	orf1ab polyprotein [Severe acute respiratory syndrome coronavirus 2]	YP_009724389	Severe acute respiratory syndrome coronavirus 2	2697049	HLA class II	II	Nuclear pore complex protein Nup160	Q12769.3	69.231	13	3	1	2	13	805	817	0.77	24.8	TDGTLMIERFVS	TDSGALMANRFVS	False
1320329	LAYYFMRFR	orf1ab polyprotein [Severe acute respiratory syndrome coronavirus 2]	YP_009724389	Severe acute respiratory syndrome coronavirus 2	2697049	HLA-A*31:01	I	Heparan sulfate 2-O-sulfotransferase 1	Q7LGA3.1	83.333	6	1	0	3	8	174	179	0.99	23.1	YYFMRF	YYFLRF	False
1320360	LEAPFLYLYALVYFL	ORF3a protein [Severe acute respiratory syndrome coronavirus 2]	YP_009724391	Severe acute respiratory syndrome coronavirus 2	2697049	HLA class II;HLA-DRB1*11:01;HLA-DQB1*02:01	II	Molybdate-anion transporter	Q6N075.2	62.5	16	5	1	1	15	58	73	0.095	27.4	LEAPFLYLYALVYFL	LQAPYLYKLYQHYYFL	True
1320373	LEMELTPVV	orf1ab polyprotein [Severe acute respiratory syndrome coronavirus 2]	YP_009724389	Severe acute respiratory syndrome coronavirus 2	2697049	HLA-B*40:01	I	Succinyl-CoA:3-ketoacid coenzyme A transferase 2, mitochondrial	Q9BYC2.2	85.714	7	1	0	1	7	131	137	1.4	22.7	LEMELTP	LELELTP	False
1320511	LIFLWLLWPVTLACF	Membrane protein	P0DTC5	Severe acute respiratory syndrome coronavirus 2	2697049	HLA-DRB1*01:02;HLA class II;HLA-DQB1*05:01;HLA-DQB1*05:03	II	XK-related protein 8	Q9H6D3.1	64.286	14	2	1	3	13	204	217	0.27	26.1	FLWLLWPVTLA	FLWNLLLLWPRVLA	False
1320697	LLEQWNLVIGFLFLT	membrane glycoprotein [Severe acute respiratory syndrome coronavirus 2]	YP_009724393	Severe acute respiratory syndrome coronavirus 2	2697049	HLA class II;HLA-DQB1*05:03;HLA-DQB1*02:01	II	Transmembrane protein 171	Q8WVE6.3	77.778	9	2	0	7	15	113	121	0.54	25.2	LVIGFLFLT	LIFGFLFLT	False
1321027	LNQLTGYKKPASREL	orf1ab polyprotein [Severe acute respiratory syndrome coronavirus 2]	YP_009724389	Severe acute respiratory syndrome coronavirus 2	2697049	HLA class II	II	Uncharacterized protein C20orf144	Q9BQM9.1	69.231	13	3	1	1	13	33	44	3.1	23.1	LNQLTGYKKPASR	LNHLTRKKPATR	False
1321046	LPFAMGIIAM	orf1ab polyprotein [Severe acute respiratory syndrome coronavirus 2]	YP_009724389	Severe acute respiratory syndrome coronavirus 2	2697049	HLA-B*07:02	I	ATP-binding cassette sub-family A member 6	Q8N139.2	87.5	8	1	0	1	8	121	128	0.052	26.9	LPFAMGII	LPYAMGII	False
1321047	LPFGWLIV	ORF3a protein [Severe acute respiratory syndrome coronavirus 2]	YP_009724391	Severe acute respiratory syndrome coronavirus 2	2697049	HLA-B*51:01;HLA class I	I	Neuralized-like protein 4	Q96JN8.2	100	5	0	0	1	5	1392	1396	3.2	21.4	LPFGW	LPFGW	False
1321076	LPLTQYNRY	orf1ab polyprotein [Severe acute respiratory syndrome coronavirus 2]	YP_009724389	Severe acute respiratory syndrome coronavirus 2	2697049	HLA-B*35:01	I	5'-3' DNA helicase ZGRF1	Q86YA3.3	100	6	0	0	1	6	1557	1562	0.98	23.1	LPLTQY	LPLTQY	False
1321081	LPNDDTLRVEAFEYY	orf1ab polyprotein [Severe acute respiratory syndrome coronavirus 2]	YP_009724389	Severe acute respiratory syndrome coronavirus 2	2697049	HLA class II;HLA-DQB1*03:02	II	Peroxiredoxin-4	Q13162.1	66.667	12	3	1	4	14	226	237	0.13	26.9	DDTLRVEAFEY	DETLRLVQAFQY	False
1321279	LTAVVIPTK	orf1ab polyprotein [Severe acute respiratory syndrome coronavirus 2]	YP_009724389	Severe acute respiratory syndrome coronavirus 2	2697049	HLA-A*68:01	I	Sterol regulatory element-binding protein 1	P36956.2	100	6	0	0	1	6	879	884	5.7	21	LTAVVI	LTAVVI	False
1321412	LTQYNRYLALYNKYK	orf1ab polyprotein [Severe acute respiratory syndrome coronavirus 2]	YP_009724389	Severe acute respiratory syndrome coronavirus 2	2697049	HLA class II;HLA-DRB1*15:01	II	Transforming growth factor beta-1 proprotein	P01137.3	72.727	11	3	0	2	12	334	344	0.13	26.9	TQYNRYLALYN	TQYSKVLALYN	False
1321431	LVAAGLEAPFLYLYA	ORF3a protein [Severe acute respiratory syndrome coronavirus 2]	YP_009724391	Severe acute respiratory syndrome coronavirus 2	2697049	HLA class II;HLA-DQB1*02:02;HLA-DQB1*02:01	II	TBC domain-containing protein kinase-like protein	Q8TEA7.4	66.667	12	1	1	5	13	547	558	1.1	24.4	GLEAPFLYL	GLDSLCAPFLYL	False
1321482	LVSDIDITF	orf1ab polyprotein [Severe acute respiratory syndrome coronavirus 2]	YP_009724389	Severe acute respiratory syndrome coronavirus 2	2697049	HLA-B*35:01	I	Protein NPAT	Q14207.3	100	6	0	0	4	9	439	444	0.69	23.5	DIDITF	DIDITF	False
1321736	MAAYVDNSSLTIKKP	orf1ab polyprotein [Severe acute respiratory syndrome coronavirus 2]	YP_009724389	Severe acute respiratory syndrome coronavirus 2	2697049	HLA class II;HLA-DQB1*05:03	II	Neural cell adhesion molecule 1	P13591.3	64.286	14	2	2	4	14	263	276	1.5	24	YVDNSSLTIKK	YIFSDDSSQLTIKK	False
1321779	MELTPVVQTI	orf1ab polyprotein [Severe acute respiratory syndrome coronavirus 2]	YP_009724389	Severe acute respiratory syndrome coronavirus 2	2697049	HLA-B*40:01	I	Plasminogen	P00747.2	100	7	0	0	2	8	369	375	0.21	25.2	ELTPVVQ	ELTPVVQ	False
1321807	MFTPLVPFWITIAYI	orf1ab polyprotein [Severe acute respiratory syndrome coronavirus 2]	YP_009724389	Severe acute respiratory syndrome coronavirus 2	2697049	HLA class II;HLA-DRB1*15:01	II	MARVEL domain-containing protein 1	Q9BSK0.1	100	6	0	0	8	13	45	50	0.76	24.8	FWITIA	FWITIA	False
1321834	MLAHAEETR	orf1ab polyprotein [Severe acute respiratory syndrome coronavirus 2]	YP_009724389	Severe acute respiratory syndrome coronavirus 2	2697049	HLA-A*68:01	I	Methyl-CpG-binding domain protein 3	O95983.1	85.714	7	1	0	1	7	247	253	0.99	23.1	MLAHAEE	MLAHVEE	False
1321988	MPTTIAKNTV	orf1ab polyprotein [Severe acute respiratory syndrome coronavirus 2]	YP_009724389	Severe acute respiratory syndrome coronavirus 2	2697049	HLA-B*51:01	I	Diamine oxidase [copper-containing]	P19801.4	87.5	8	1	0	3	10	62	69	0.86	23.5	TTIAKNTV	TTMAKNTV	False
1322071	MSMTYGQQF	orf1ab polyprotein [Severe acute respiratory syndrome coronavirus 2]	YP_009724389	Severe acute respiratory syndrome coronavirus 2	2697049	HLA-B*57:01	I	Mas-related G-protein coupled receptor MRG	P35410.1	75	8	2	0	1	8	64	71	5.8	21	MSMTYGQQ	MSMAVGQQ	False
1322072	MSNLGMPSY	orf1ab polyprotein [Severe acute respiratory syndrome coronavirus 2]	YP_009724389	Severe acute respiratory syndrome coronavirus 2	2697049	HLA-B*15:01;HLA-B*57:01	I	AT-rich interactive domain-containing protein 1B	Q8NFD5.3	100	6	0	0	1	6	1388	1393	0.49	24	MSNLGM	MSNLGM	False
1322315	NELSRVLGL	orf1ab polyprotein [Severe acute respiratory syndrome coronavirus 2]	YP_009724389	Severe acute respiratory syndrome coronavirus 2	2697049	HLA-B*44:02;HLA-B*40:01	I	Aminopeptidase NAALADL1	Q9UQQ1.2	100	7	0	0	2	8	388	394	0.49	24	ELSRVLG	ELSRVLG	False
1322367	NHTKKWKYPQVNGLT	orf1ab polyprotein [Severe acute respiratory syndrome coronavirus 2]	YP_009724389	Severe acute respiratory syndrome coronavirus 2	2697049	HLA class II	II	Cilia- and flagella-associated protein 47	Q6ZTR5.5	70	10	2	1	6	15	3124	3132	0.77	24.8	WKYPQVNGLT	WKYEINGLT	False
1322397	NKATYKPNTW	orf1ab polyprotein [Severe acute respiratory syndrome coronavirus 2]	YP_009724389	Severe acute respiratory syndrome coronavirus 2	2697049	HLA-B*57:01	I	Centrosomal protein of 152 kDa	O94986.4	85.714	7	1	0	1	7	191	197	2.5	22.3	NKATYKP	NKVTYKP	False
1322507	NLYDKLVSSFLEMKS	orf1ab polyprotein [Severe acute respiratory syndrome coronavirus 2]	YP_009724389	Severe acute respiratory syndrome coronavirus 2	2697049	HLA class II;HLA-DQB1*05:02;HLA-DRB1*14:01	II	Tumor necrosis factor receptor superfamily member 11B	O00300.3	66.667	12	1	1	2	13	380	388	0.54	25.2	LYDKLVSSFLEM	LYQKLFLEM	False
1322636	NSTNVTIATY	orf1ab polyprotein [Severe acute respiratory syndrome coronavirus 2]	YP_009724389	Severe acute respiratory syndrome coronavirus 2	2697049	HLA-A*26:01	I	Ribosomal oxygenase 2	Q8IUF8.1	77.778	9	2	0	2	10	251	259	0.21	25.2	STNVTIATY	STHVTISTY	False
1322709	NTVKSVGKFCLEASF	orf1ab polyprotein [Severe acute respiratory syndrome coronavirus 2]	YP_009724389	Severe acute respiratory syndrome coronavirus 2	2697049	HLA class II	II	Carnitine O-palmitoyltransferase 1, liver isoform	P50416.2	69.231	13	2	1	4	14	580	592	1.1	24.4	KSVGKFCLEAS	KDMGKFCLTYEAS	False
1322735	NVLFSTVFPPTSFGP	orf1ab polyprotein [Severe acute respiratory syndrome coronavirus 2]	YP_009724389	Severe acute respiratory syndrome coronavirus 2	2697049	HLA class II;HLA-DQB1*02:02	II	Solute carrier family 22 member 20	A6NK97.1	63.636	11	4	0	4	14	483	493	2.2	23.5	FSTVFPPTSFG	YSTILPPVSFG	False
1322874	PCPIHFYSKWYIRVG	ORF8 protein [Severe acute respiratory syndrome coronavirus 2]	YP_009724396	Severe acute respiratory syndrome coronavirus 2	2697049	HLA-DRB1*08:02;HLA-DRB1*13:01;HLA-DRB1*16:01;HLA-DRB1*15:02;HLA class II;HLA-DRB1*15:01	II	Large ribosomal subunit protein mL65	Q9NP92.2	66.667	9	1	1	2	10	204	210	1.1	24.4	CPIHFYSKW	CPVHFYW	False
1322880	PDLNGDVVAIDYKHY	orf1ab polyprotein [Severe acute respiratory syndrome coronavirus 2]	YP_009724389	Severe acute respiratory syndrome coronavirus 2	2697049	HLA class II	II	Dynein axonemal heavy chain 6	Q9C0G6.3	80	10	2	0	1	10	1664	1673	0.77	24.8	PDLNGDVVAI	PDLNEDVVLI	False
1322962	PLIELCVDEAGSKSP	ORF8 protein [Severe acute respiratory syndrome coronavirus 2]	YP_009724396	Severe acute respiratory syndrome coronavirus 2	2697049	HLA class II	II	Deubiquitinating protein VCPIP1	Q96JH7.2	87.5	8	1	0	4	11	960	967	1.1	24.4	ELCVDEAG	ELCVDAAG	False
1323024	PRPPLNRNYVFTGYR	orf1ab polyprotein [Severe acute respiratory syndrome coronavirus 2]	YP_009724389	Severe acute respiratory syndrome coronavirus 2	2697049	HLA class II	II	Growth/differentiation factor 5	P43026.4	80	10	1	1	2	11	50	58	1.5	24	RPPLNRNYVF	RPPLARNVF	False
1323098	PVYSFLPGVYSVIYL	orf1ab polyprotein [Severe acute respiratory syndrome coronavirus 2]	YP_009724389	Severe acute respiratory syndrome coronavirus 2	2697049	HLA class II;HLA-DRB1*15:01	II	C-X-C chemokine receptor type 4	P61073.1	63.636	11	4	0	5	15	40	50	0.19	26.5	FLPGVYSVIYL	FLPTIYSIIFL	False
1323204	QEPKLGSLVVRCSFY	ORF8 protein [Severe acute respiratory syndrome coronavirus 2]	YP_009724396	Severe acute respiratory syndrome coronavirus 2	2697049	HLA class II;HLA-DRB1*11:04	II	Sodium leak channel NALCN	Q8IZF0.1	100	7	0	0	4	10	505	511	3.1	23.1	KLGSLVV	KLGSLVV	False
1323490	QSDIEVTGDSCNNY	orf1ab polyprotein [Severe acute respiratory syndrome coronavirus 2]	YP_009724389	Severe acute respiratory syndrome coronavirus 2	2697049	HLA-A*01:01	I	Histone-lysine N-methyltransferase ASH1L	Q9NR48.2	87.5	8	1	0	6	13	1770	1777	0.46	25.2	VTGDSCNN	VTSDSCNN	False
1323646	QVVDMSMTY	orf1ab polyprotein [Severe acute respiratory syndrome coronavirus 2]	YP_009724389	Severe acute respiratory syndrome coronavirus 2	2697049	HLA-A*11:01	I	Glutamine-dependent NAD(+) synthetase	Q6IA69.3	83.333	6	1	0	4	9	590	595	2	22.3	DMSMTY	DMGMTY	False
1323647	QVVNVVTTK	Replicase polyprotein 1a	P0DTC1	Severe acute respiratory syndrome coronavirus 2	2697049	HLA-A*03:01;HLA-A*11:01	I	Probable ATP-dependent RNA helicase DDX46	Q7L014.2	87.5	8	1	0	2	9	264	271	0.98	23.1	VVNVVTTK	VVTVVTTK	False
1323753	RCSFYEDFLEYHDVR	ORF8 protein [Severe acute respiratory syndrome coronavirus 2]	YP_009724396	Severe acute respiratory syndrome coronavirus 2	2697049	HLA class II;HLA-DQB1*05:02	II	Neurobeachin-like protein 1	Q6ZS30.3	77.778	9	2	0	3	11	1668	1676	0.19	26.5	SFYEDFLEY	SFFEDFQEY	False
1323760	REQIDGYVMHANY	orf1ab polyprotein [Severe acute respiratory syndrome coronavirus 2]	YP_009724389	Severe acute respiratory syndrome coronavirus 2	2697049	HLA-B*44:02	I	Signal transducer and activator of transcription 4	Q14765.1	100	6	0	0	4	9	570	575	0.77	24.4	IDGYVM	IDGYVM	False
1323938	RLWLCWKCRSKNPLL	ORF3a protein [Severe acute respiratory syndrome coronavirus 2]	YP_009724391	Severe acute respiratory syndrome coronavirus 2	2697049	HLA class II	II	Intermembrane lipid transfer protein VPS13A	Q96RL7.2	100	7	0	0	7	13	2066	2072	0.27	26.1	KCRSKNP	KCRSKNP	False
1324008	RPLLESELVIGAVIL	membrane glycoprotein [Severe acute respiratory syndrome coronavirus 2]	YP_009724393	Severe acute respiratory syndrome coronavirus 2	2697049	HLA class II;HLA-DQB1*02:02	II	Melanocortin receptor 5	P33032.3	66.667	12	4	0	3	14	51	62	0.19	26.5	LLESELVIGAVI	LLENILVIGAIV	False
1324083	RTNVYLAVF	orf1ab polyprotein [Severe acute respiratory syndrome coronavirus 2]	YP_009724389	Severe acute respiratory syndrome coronavirus 2	2697049	HLA-B*57:01	I	Extracellular calcium-sensing receptor	P41180.3	85.714	7	1	0	3	9	419	425	0.98	23.1	NVYLAVF	NVYLAVY	False
1324194	RYLALYNKYKYFSGA	orf1ab polyprotein [Severe acute respiratory syndrome coronavirus 2]	YP_009724389	Severe acute respiratory syndrome coronavirus 2	2697049	HLA class II;HLA-DRB1*15:01	II	Sodium- and chloride-dependent taurine transporter	P31641.2	100	6	0	0	6	11	315	320	0.54	25.2	YNKYKY	YNKYKY	False
1324270	SAKSASVYY	orf1ab polyprotein [Severe acute respiratory syndrome coronavirus 2]	YP_009724389	Severe acute respiratory syndrome coronavirus 2	2697049	HLA-B*57:01	I	EEIG family member 2	Q5T8I3.2	100	7	0	0	1	7	188	194	2.8	21.8	SAKSASV	SAKSASV	False
1324282	SASKIITLKKRW	ORF3a protein [Severe acute respiratory syndrome coronavirus 2]	YP_009724391	Severe acute respiratory syndrome coronavirus 2	2697049	HLA-B*57:01	I	Keratin, type II cytoskeletal 4	P19013.5	64.286	14	2	1	1	11	506	519	0.45	24.8	SASKIITLKKR	SSSKIISTTTLNKR	False
1324337	SDVLYQPPQTSITSA	orf1ab polyprotein [Severe acute respiratory syndrome coronavirus 2]	YP_009724389	Severe acute respiratory syndrome coronavirus 2	2697049	HLA class II	II	Uncharacterized protein C6orf118	Q5T5N4.1	85.714	7	1	0	4	10	69	75	1.5	24	LYQPPQT	LYQPPET	False
1324339	SEDAQGMDNL	orf1ab polyprotein [Severe acute respiratory syndrome coronavirus 2]	YP_009724389	Severe acute respiratory syndrome coronavirus 2	2697049	HLA-B*40:01	I	Tripartite motif-containing protein 54	Q9BYV2.3	75	8	2	0	3	10	13	20	1.2	23.1	DAQGMDNL	DAHSMDNL	False
1324343	SEIIGYKAI	orf1ab polyprotein [Severe acute respiratory syndrome coronavirus 2]	YP_009724389	Severe acute respiratory syndrome coronavirus 2	2697049	HLA-B*40:01	I	Titin	Q8WZ42.4	100	6	0	0	1	6	24775	24780	1.4	22.7	SEIIGY	SEIIGY	False
1324347	SELLTPLGI	orf1ab polyprotein [Severe acute respiratory syndrome coronavirus 2]	YP_009724389	Severe acute respiratory syndrome coronavirus 2	2697049	HLA-B*40:01	I	PRAME family member 22	A3QJZ6.3	100	7	0	0	1	7	429	435	0.34	24.4	SELLTPL	SELLTPL	False
1324348	SEMVMCGGSLYVKPG	orf1ab polyprotein [Severe acute respiratory syndrome coronavirus 2]	YP_009724389	Severe acute respiratory syndrome coronavirus 2	2697049	HLA class II	II	Mas-related G-protein coupled receptor member X2	Q96LB1.1	75	8	2	0	3	10	196	203	4.4	22.7	MVMCGGSL	MVLCGSSL	False
1324356	SEYTGNYQCGHY	orf1ab polyprotein [Severe acute respiratory syndrome coronavirus 2]	YP_009724389	Severe acute respiratory syndrome coronavirus 2	2697049	HLA-B*44:02	I	Angiopoietin-related protein 2	Q9UKU9.1	70	10	1	1	3	12	426	433	1.8	23.1	YTGNYQCGHY	YTGNCAHY	False
1324406	SFLGRYMSALNHTKK	orf1ab polyprotein [Severe acute respiratory syndrome coronavirus 2]	YP_009724389	Severe acute respiratory syndrome coronavirus 2	2697049	HLA class II;HLA-DRB1*04:04	II	Visual system homeobox 2	P58304.1	87.5	8	1	0	8	15	138	145	1.5	24	SALNHTKK	SALNQTKK	False
1324425	SFYYVWKSY	orf1ab polyprotein [Severe acute respiratory syndrome coronavirus 2]	YP_009724389	Severe acute respiratory syndrome coronavirus 2	2697049	HLA-A*29:02	I	Metastasis-associated protein MTA2	O94776.1	83.333	6	1	0	2	7	306	311	0.69	23.5	FYYVWK	FYYMWK	False
1324436	SGHNLAKHCLHVVGP	orf1ab polyprotein [Severe acute respiratory syndrome coronavirus 2]	YP_009724389	Severe acute respiratory syndrome coronavirus 2	2697049	HLA class II	II	Polypeptide N-acetylgalactosaminyltransferase 6	Q8NCL4.2	72.727	11	2	1	3	12	546	556	0.38	25.7	HNLAKHCLHV	HNIAKQLCLHV	False
1324452	SHRFYRLANECAQVL	orf1ab polyprotein [Severe acute respiratory syndrome coronavirus 2]	YP_009724389	Severe acute respiratory syndrome coronavirus 2	2697049	HLA class II;HLA-DRB1*01:01;HLA-DRB1*08:01	II	F-box only protein 15	Q8NCQ5.2	70	10	3	0	1	10	101	110	0.54	25.2	SHRFYRLANE	SRRFYHLAND	False
1324496	SIVAGGIVAIVVTCL	orf1ab polyprotein [Severe acute respiratory syndrome coronavirus 2]	YP_009724389	Severe acute respiratory syndrome coronavirus 2	2697049	HLA-DQB1*04:02;HLA class II;HLA-DQB1*03:02	II	Cell adhesion molecule 2	Q8N3J6.1	87.5	8	1	0	5	12	371	378	1.5	24	GGIVAIVV	GGIVAVVV	False
1324559	SLDNVLSTF	orf1ab polyprotein [Severe acute respiratory syndrome coronavirus 2]	YP_009724389	Severe acute respiratory syndrome coronavirus 2	2697049	HLA-A*32:01	I	Solute carrier family 4 member 11	Q8NBS3.3	87.5	8	1	0	1	8	131	138	0.98	23.1	SLDNVLST	SLDNVLRT	False
1324722	SLQSCTQHQPYVVDD	ORF8 protein [Severe acute respiratory syndrome coronavirus 2]	YP_009724396	Severe acute respiratory syndrome coronavirus 2	2697049	HLA class II	II	Putative homeobox protein NANOG2	Q8N7R0.1	80	10	2	0	1	10	174	183	0.77	24.8	SLQSCTQHQP	SLQSCMQFQP	False
1325030	STAALGVLM	orf1ab polyprotein [Severe acute respiratory syndrome coronavirus 2]	YP_009724389	Severe acute respiratory syndrome coronavirus 2	2697049	HLA-A*26:01	I	C-C motif chemokine 3-like 1	P16619.1	77.778	9	2	0	1	9	4	12	2	22.3	STAALGVLM	STAALAVLL	False
1325156	SVPWDTIANY	orf1ab polyprotein [Severe acute respiratory syndrome coronavirus 2]	YP_009724389	Severe acute respiratory syndrome coronavirus 2	2697049	HLA-A*26:01	I	Receptor-type tyrosine-protein phosphatase delta	P23468.2	100	6	0	0	5	10	542	547	1.2	23.1	DTIANY	DTIANY	False
1325414	TEIDPKLDNYY	orf1ab polyprotein [Severe acute respiratory syndrome coronavirus 2]	YP_009724389	Severe acute respiratory syndrome coronavirus 2	2697049	HLA-B*44:02;HLA-A*01:01	I	Terminal uridylyltransferase 4	Q5TAX3.3	85.714	7	1	0	2	8	807	813	1.1	23.5	EIDPKLD	EIEPKLD	False
1325472	TFTRSTNSRIKASMP	orf1ab polyprotein [Severe acute respiratory syndrome coronavirus 2]	YP_009724389	Severe acute respiratory syndrome coronavirus 2	2697049	HLA class II;HLA-DRB1*14:01	II	Tektin-2	Q9UIF3.1	87.5	8	1	0	1	8	410	417	0.54	25.2	TFTRSTNS	TFTRTTNS	False
1325681	TLRVEAFEYYHTTDP	orf1ab polyprotein [Severe acute respiratory syndrome coronavirus 2]	YP_009724389	Severe acute respiratory syndrome coronavirus 2	2697049	HLA class II;HLA-DQB1*05:03	II	Protein-glucosylgalactosylhydroxylysine glucosidase	Q32M88.2	88.889	9	0	1	6	13	377	385	0.13	26.9	AFEYYHTT	AFELYYHTT	False
1325785	TNCYDYCIPYNSVTS	ORF3a protein [Severe acute respiratory syndrome coronavirus 2]	YP_009724391	Severe acute respiratory syndrome coronavirus 2	2697049	HLA class II;HLA-DQB1*05:01	II	Zinc finger protein 560	Q96MR9.2	57.143	14	1	1	1	14	6	14	1.5	24	TNCYDYCIPYNSVT	TNCYQYSVT	False
1325790	TNSRIKASMPTTIAK	orf1ab polyprotein [Severe acute respiratory syndrome coronavirus 2]	YP_009724389	Severe acute respiratory syndrome coronavirus 2	2697049	HLA class II;HLA-DRB1*04:04;HLA-DRB1*07:01	II	Ubinuclein-2	Q6ZU65.2	80	10	0	1	3	12	788	795	1.1	24.4	SRIKASMPTT	SRISMPTT	False
1325791	TNVLEGSVAY	orf1ab polyprotein [Severe acute respiratory syndrome coronavirus 2]	YP_009724389	Severe acute respiratory syndrome coronavirus 2	2697049	HLA-B*35:01	I	Protein CC2D2B	Q6DHV5.4	80	10	2	0	1	10	1206	1215	0.21	25.2	TNVLEGSVAY	TSVLEGHVAY	False
1325812	TPHTVLQAV	orf1ab polyprotein [Severe acute respiratory syndrome coronavirus 2]	YP_009724389	Severe acute respiratory syndrome coronavirus 2	2697049	HLA-B*51:01	I	E3 ubiquitin-protein ligase NRDP1	Q9H4P4.2	77.778	9	2	0	1	9	220	228	2	22.3	TPHTVLQAV	TPDAVLQAV	False
1325831	TPSFKKGAKLLHKPI	orf1ab polyprotein [Severe acute respiratory syndrome coronavirus 2]	YP_009724389	Severe acute respiratory syndrome coronavirus 2	2697049	HLA class II	II	SLIT-ROBO Rho GTPase-activating protein 2	O75044.3	88.889	9	1	0	3	11	748	756	0.77	24.8	SFKKGAKLL	SFKKGASLL	False
1325832	TPSKLIEY	orf1ab polyprotein [Severe acute respiratory syndrome coronavirus 2]	YP_009724389	Severe acute respiratory syndrome coronavirus 2	2697049	HLA-B*35:01	I	Nuclear receptor coactivator 7	Q8NI08.2	100	5	0	0	4	8	521	525	9.3	20.2	KLIEY	KLIEY	False
1325852	TQHQPYVVDDPCPIH	ORF8 protein [Severe acute respiratory syndrome coronavirus 2]	YP_009724396	Severe acute respiratory syndrome coronavirus 2	2697049	HLA class II;HLA-DRB1*13:02	II	Retroelement silencing factor 1	Q9HCM1.3	100	6	0	0	4	9	1124	1129	2.2	23.5	QPYVVD	QPYVVD	False
1325973	TTIAKNTVK	orf1ab polyprotein [Severe acute respiratory syndrome coronavirus 2]	YP_009724389	Severe acute respiratory syndrome coronavirus 2	2697049	HLA-A*30:01;HLA-A*11:01	I	Diamine oxidase [copper-containing]	P19801.4	87.5	8	1	0	1	8	62	69	0.69	23.5	TTIAKNTV	TTMAKNTV	False
1325992	TTVAAFHQECSLQSC	ORF8 protein [Severe acute respiratory syndrome coronavirus 2]	YP_009724396	Severe acute respiratory syndrome coronavirus 2	2697049	HLA class II;HLA-DQB1*05:02	II	Putative uncharacterized protein LOC151760	Q1RN00.1	77.778	9	2	0	7	15	90	98	0.38	25.7	HQECSLQSC	HQECQIQSC	False
1326252	VAMPNLYKM	orf1ab polyprotein [Severe acute respiratory syndrome coronavirus 2]	YP_009724389	Severe acute respiratory syndrome coronavirus 2	2697049	HLA-B*57:01	I	Stress-induced-phosphoprotein 1	P31948.1	100	5	0	0	3	7	130	134	2.8	21.8	MPNLY	MPNLY	False
13262	ELRSLYNTV	gag polyprotein	BAA00992	Human immunodeficiency virus 1	11676	HLA-B8	I	NBAS subunit of NRZ tethering complex	A2RRP1.2	100	6	0	0	3	8	2225	2230	1.4	22.7	RSLYNT	RSLYNT	False
1326302	VELGTEVNEF	orf1ab polyprotein [Severe acute respiratory syndrome coronavirus 2]	YP_009724389	Severe acute respiratory syndrome coronavirus 2	2697049	HLA-B*44:02	I	Carbonic anhydrase 4	P22748.2	77.778	9	2	0	1	9	170	178	1.7	22.7	VELGTEVNE	VEAGTQVNE	False
1326305	VENMTPRDL	orf1ab polyprotein [Severe acute respiratory syndrome coronavirus 2]	YP_009724389	Severe acute respiratory syndrome coronavirus 2	2697049	HLA-B*44:03	I	Armadillo repeat-containing X-linked protein 4	Q5H9R4.3	85.714	7	1	0	3	9	2037	2043	2	22.3	NMTPRDL	NMDPRDL	False
1326306	VENPDILRVY	orf1ab polyprotein [Severe acute respiratory syndrome coronavirus 2]	YP_009724389	Severe acute respiratory syndrome coronavirus 2	2697049	HLA-B*44:02	I	Coagulation factor XI	P03951.1	80	10	2	0	1	10	436	445	0.018	28.2	VENPDILRVY	VESPKILRVY	True
1326319	VEVQPQLEM	orf1ab polyprotein [Severe acute respiratory syndrome coronavirus 2]	YP_009724389	Severe acute respiratory syndrome coronavirus 2	2697049	HLA-B*40:01	I	FLYWCH-type zinc finger-containing protein 1	Q4VC44.2	57.143	14	1	1	1	9	85	98	1.4	22.7	VEVQPQLEM	VEEQGGVVQPALEM	False
1326943	VNARLRAKHYVYIGD	orf1ab polyprotein [Severe acute respiratory syndrome coronavirus 2]	YP_009724389	Severe acute respiratory syndrome coronavirus 2	2697049	HLA class II	II	SH3 and PX domain-containing protein 2B	A1X283.3	100	6	0	0	8	13	23	28	0.77	24.8	KHYVYI	KHYVYI	False
1326966	VPGLPGTILRTTNGD	orf1ab polyprotein [Severe acute respiratory syndrome coronavirus 2]	YP_009724389	Severe acute respiratory syndrome coronavirus 2	2697049	HLA class II	II	Host cell factor 1	P51610.2	90	10	1	0	2	11	839	848	0.033	28.6	PGLPGTILRT	PGQPGTILRT	True
1327124	VSSPDAVTAY	orf1ab polyprotein [Severe acute respiratory syndrome coronavirus 2]	YP_009724389	Severe acute respiratory syndrome coronavirus 2	2697049	HLA-B*57:01	I	Probable ATP-dependent RNA helicase DDX28	Q9NUL7.2	87.5	8	1	0	1	8	344	351	0.61	24	VSSPDAVT	VASPDAVT	False
1327208	VTKNSKVQIGEYTFE	orf1ab polyprotein [Severe acute respiratory syndrome coronavirus 2]	YP_009724389	Severe acute respiratory syndrome coronavirus 2	2697049	HLA class II	II	Titin	Q8WZ42.4	61.538	13	1	1	3	15	5571	5579	1.1	24.4	KNSKVQIGEYTFE	KDSGEYTFE	False
1327233	VTVKNGSIHLY	orf1ab polyprotein [Severe acute respiratory syndrome coronavirus 2]	YP_009724389	Severe acute respiratory syndrome coronavirus 2	2697049	HLA-A*01:01	I	Inactive carboxypeptidase-like protein X2	Q8N436.3	100	7	0	0	1	7	237	243	1.1	23.5	VTVKNGS	VTVKNGS	False
1327264	VVDYGARFY	orf1ab polyprotein [Severe acute respiratory syndrome coronavirus 2]	YP_009724389	Severe acute respiratory syndrome coronavirus 2	2697049	HLA-A*01:01	I	Mitochondrial intermediate peptidase	Q99797.2	75	8	2	0	2	9	626	633	1.4	22.7	VDYGARFY	VGYGARYY	False
1327322	VVVNAANVY	orf1ab polyprotein [Severe acute respiratory syndrome coronavirus 2]	YP_009724389	Severe acute respiratory syndrome coronavirus 2	2697049	HLA-B*35:01	I	Protein mono-ADP-ribosyltransferase PARP14	Q460N5.3	85.714	7	1	0	1	7	818	824	4	21.4	VVVNAAN	VVVNASN	False
1327352	VWHVNNATNKATYKP	orf1ab polyprotein [Severe acute respiratory syndrome coronavirus 2]	YP_009724389	Severe acute respiratory syndrome coronavirus 2	2697049	HLA class II	II	Ovostatin homolog 1	Q6IE37.2	75	8	2	0	8	15	110	117	4.4	22.7	TNKATYKP	TDKPTYKP	False
13275	ELSPLLLSTTQWQVL	polyprotein	AAB67036	Hepatitis C virus (isolate H77)	63746			Autophagy-related protein 9B	Q674R7.1	64.286	14	2	1	2	15	449	459	0.13	26.9	LSPLLLSTTQWQVL	LSPLVLAWQVL	False
1327752	WDLTAFGLVAEWFLA	orf1ab polyprotein [Severe acute respiratory syndrome coronavirus 2]	YP_009724389	Severe acute respiratory syndrome coronavirus 2	2697049	HLA class II;HLA-DQB1*05:03	II	Dynein axonemal assembly factor 1	Q8NEP3.5	100	6	0	0	1	6	714	719	1.1	24.4	WDLTAF	WDLTAF	False
13277	ELSPLLLTTTQWQVLPCSFT	HCV-1	AAA45676	hepatitis C virus genotype 1a	2847144	HLA class II	II	Interferon-induced, double-stranded RNA-activated protein kinase	P19525.2	100	8	0	0	3	10	83	90	0.29	26.9	SPLLLTTT	SPLLLTTT	False
1327862	WVLNNDYYR	orf1ab polyprotein [Severe acute respiratory syndrome coronavirus 2]	YP_009724389	Severe acute respiratory syndrome coronavirus 2	2697049	HLA-A*31:01	I	Glucose-6-phosphatase catalytic subunit 1	P35575.2	75	8	2	0	1	8	87	94	0.06	26.5	WVLNNDYY	WVLDTDYY	False
1327902	YCIDGALLTKSSEYK	orf1ab polyprotein [Severe acute respiratory syndrome coronavirus 2]	YP_009724389	Severe acute respiratory syndrome coronavirus 2	2697049	HLA class II;HLA-DRB1*15:02	II	Arf-GAP with Rho-GAP domain, ANK repeat and PH domain-containing protein 2	Q8WZ64.3	87.5	8	1	0	3	10	1196	1203	3.1	23.1	IDGALLTK	IDDALLTK	False
1327904	YDANYFLCWHTNCYD	ORF3a protein [Severe acute respiratory syndrome coronavirus 2]	YP_009724391	Severe acute respiratory syndrome coronavirus 2	2697049	HLA class II	II	Sestrin-3	P58005.2	72.727	11	1	1	3	13	12	20	0.54	25.2	ANYFLCWHTNC	ANYLLCTNC	False
1327922	YENFNQHEV	orf1ab polyprotein [Severe acute respiratory syndrome coronavirus 2]	YP_009724389	Severe acute respiratory syndrome coronavirus 2	2697049	HLA-B*40:01	I	Tensin-2	Q63HR2.2	100	7	0	0	1	7	456	462	0.01	28.6	YENFNQH	YENFNQH	True
1327928	YERHSLSHF	orf1ab polyprotein [Severe acute respiratory syndrome coronavirus 2]	YP_009724389	Severe acute respiratory syndrome coronavirus 2	2697049	HLA-B*44:02	I	Beta-hexosaminidase subunit alpha	P06865.2	77.778	9	0	1	1	9	497	503	1.4	22.7	YERHSLSHF	YERLSHF	False
13283	ELTDALISAFSGSYS	glycoprotein gp35/37	AAC59622	Human gammaherpesvirus 8	37296	HLA-A24	I	Dual specificity testis-specific protein kinase 2	Q96S53.1	100	7	0	0	5	11	45	51	2.2	23.5	ALISAFS	ALISAFS	False
1328407	YMSALNHTKKWKYPQ	orf1ab polyprotein [Severe acute respiratory syndrome coronavirus 2]	YP_009724389	Severe acute respiratory syndrome coronavirus 2	2697049	HLA class II	II	Visual system homeobox 2	P58304.1	80	10	2	0	3	12	138	147	0.27	26.1	SALNHTKKWK	SALNQTKKRK	False
1328450	YPKCDRAMPNMLRIM	orf1ab polyprotein [Severe acute respiratory syndrome coronavirus 2]	YP_009724389	Severe acute respiratory syndrome coronavirus 2	2697049	HLA class II	II	Actin-binding LIM protein 1	O14639.3	70	10	1	1	5	12	702	711	1.1	24.4	DRAMPNML	DRGVSMPNML	False
1328459	YPQVNGLTSI	orf1ab polyprotein [Severe acute respiratory syndrome coronavirus 2]	YP_009724389	Severe acute respiratory syndrome coronavirus 2	2697049	HLA-B*51:01	I	C-1-tetrahydrofolate synthase, cytoplasmic	P11586.4	85.714	7	1	0	4	10	124	130	5	21.4	VNGLTSI	VDGLTSI	False
1328505	YREAACCHLAKALND	orf1ab polyprotein [Severe acute respiratory syndrome coronavirus 2]	YP_009724389	Severe acute respiratory syndrome coronavirus 2	2697049	HLA class II	II	WD repeat-containing protein 17	Q8IZU2.2	100	7	0	0	4	10	963	969	0.27	26.1	AACCHLA	AACCHLA	False
1328872	YVMHANYIF	orf1ab polyprotein [Severe acute respiratory syndrome coronavirus 2]	YP_009724389	Severe acute respiratory syndrome coronavirus 2	2697049	HLA-A*32:01	I	Protein AMBP	P02760.1	53.846	13	2	1	1	9	121	133	1.4	22.7	YVMHANYIF	YVVHTNYDEYAIF	False
1328882	YVVDDPCPIHFYSKW	ORF8 protein [Severe acute respiratory syndrome coronavirus 2]	YP_009724396	Severe acute respiratory syndrome coronavirus 2	2697049	HLA class II;HLA-DRB1*15:02;HLA-DRB1*13:02	II	Large ribosomal subunit protein mL65	Q9NP92.2	66.667	9	1	1	7	15	204	210	1.1	24.4	CPIHFYSKW	CPVHFYW	False
1328886	YVYANGGKGF	orf1ab polyprotein [Severe acute respiratory syndrome coronavirus 2]	YP_009724389	Severe acute respiratory syndrome coronavirus 2	2697049	HLA-A*26:01;HLA-B*15:01	I	Serine/threonine-protein kinase PLK4	O00444.3	75	8	2	0	3	10	650	657	5	21.4	YANGGKGF	YPNGGRGF	False
1329247	DEELVTTER	tegument protein pp65 [Human betaherpesvirus 5]	AKI20001	Human betaherpesvirus 5	10359	HLA-B18	I	Protein CBFA2T3	O75081.2	85.714	7	1	0	3	9	518	524	0.99	23.1	ELVTTER	ELITTER	False
1329706	LPDDFTGCVIAWNSNNLDSK	Spike glycoprotein	P0DTC2	Severe acute respiratory syndrome coronavirus 2	2697049	HLA-DRB1*15:01	II	Zinc finger E-box-binding homeobox 2	O60315.1	87.5	8	1	0	13	20	871	878	1.2	25.2	NSNNLDSK	NSNNLDNK	False
1329990	RDISTEIYQAGSTPCNGVEG	Spike glycoprotein	P0DTC2	Severe acute respiratory syndrome coronavirus 2	2697049	HLA class II	II	Scinderin	Q9Y6U3.4	62.5	16	4	2	2	16	169	183	2.3	24.4	DISTEIYQAGSTPCN	DLGTEIYQWCGSSCN	False
1330173	TEEKFTGAF	regulatory protein IE1 [Human betaherpesvirus 5]	AKI26103	Human betaherpesvirus 5	10359	HLA-B18	I	Signal transducer and activator of transcription 5A	P42229.1	100	6	0	0	1	6	436	441	1.4	22.7	TEEKFT	TEEKFT	False
1330361	YENQKLIANQFNSAIGKIQ	surface glycoprotein [Severe acute respiratory syndrome coronavirus 2]	QHD43416	Severe acute respiratory syndrome coronavirus 2	2697049	HLA class II	II	Glutamyl-tRNA(Gln) amidotransferase subunit A, mitochondrial	Q9H0R6.2	48	25	1	3	1	13	389	413	1	25.2	YENQKLIANQFNS	YENYFVKAQKVRRLIANDFVNAFNS	False
1330378	YNSASFSTFKCYGVSPTKL	Spike glycoprotein	P0DTC2	Severe acute respiratory syndrome coronavirus 2	2697049	HLA class II	II	Nuclear pore complex protein Nup153	P49790.2	64.286	14	4	1	2	15	896	908	5.7	23.1	NSASFSTFKCYGVS	NSAASSSFKFGVS	False
1330386	YPDKVFRSSVLHSTQDLF	Spike glycoprotein	P0DTC2	Severe acute respiratory syndrome coronavirus 2	2697049			Coiled-coil domain-containing protein 17	Q96LX7.2	38.462	26	5	1	3	17	17	42	0.87	25.2	DKVFRSSVLHSTQDL	DMVFRSSALLATHTQRFCIGHPTQEM	False
1330429	AVFDKNLYDK	Replicase polyprotein 1a	P0DTC1	SARS-CoV2 Omicron	na	HLA-A*03:01;HLA-A*11:01	I	Otoancorin	Q7RTW8.1	80	10	1	1	1	10	214	222	0.15	25.7	AVFDKNLYDK	AVFKDLYDK	False
1330450	FIDTKRGVY	Replicase polyprotein 1ab	P0DTD1	Severe acute respiratory syndrome coronavirus 2	2697049	HLA-A*01:01	I	Unconventional myosin-VIIb	Q6PIF6.2	85.714	7	1	0	1	7	1754	1760	1.4	22.7	FIDTKRG	FIDTRRG	False
1330451	FLKKDAPYI	Replicase polyprotein 1a	P0DTC1	Severe acute respiratory syndrome coronavirus 2	2697049	HLA-A*02:07	I	Mediator of RNA polymerase II transcription subunit 1	Q15648.4	85.714	7	1	0	1	7	375	381	2.8	21.8	FLKKDAP	FLNKDAP	False
1330486	ILMTARTVY	orf1ab polyprotein [Severe acute respiratory syndrome coronavirus 2]	QHD43415	Severe acute respiratory syndrome coronavirus 2	2697049	HLA-B*15:01	I	G-protein coupled receptor 161	Q8N6U8.1	75	8	2	0	1	8	487	494	4	21.4	ILMTARTV	VLVTARTV	False
1330500	KLVNKFLAL	Replicase polyprotein 1a	P0DTC1	Severe acute respiratory syndrome coronavirus 2	2697049	HLA-A*02:01	I	BPI fold-containing family B member 6	Q8NFQ5.1	85.714	7	1	0	1	7	155	161	1.4	22.7	KLVNKFL	KMVNKFL	False
1330560	QPGQTFSVL	Replicase polyprotein 1a	P0DTC1	SARS-CoV2 Omicron	na	HLA-B*07:02	I	Cathepsin E	P14091.3	75	8	2	0	1	8	130	137	0.99	23.1	QPGQTFSV	QPGQSFSI	False
1330570	RKSNLKPFERDISTEIYQAG	Spike glycoprotein	P0DTC2	Severe acute respiratory syndrome coronavirus 2	2697049	HLA-DRB1*04:01;HLA-DRB3*01:01	II	Rho-associated protein kinase 1	Q13464.1	64.286	14	4	1	3	15	982	995	0.15	27.8	SNLKPFERDISTE	SNLKAAFEKNINTE	True
1330579	RPQIGVVREF	orf1ab polyprotein [Severe acute respiratory syndrome coronavirus 2]	YP_009724389	Severe acute respiratory syndrome coronavirus 2	2697049	HLA-B*15:01	I	Calsequestrin-2	O14958.2	100	7	0	0	1	7	328	334	0.21	25.2	RPQIGVV	RPQIGVV	False
1330587	SLENVAFNV	Replicase polyprotein 1ab	P0DTD1	Severe acute respiratory syndrome coronavirus 2	2697049	HLA-A*02:01	I	Bcl-2-related protein A1	Q16548.1	75	8	2	0	2	9	37	44	2	22.3	LENVAFNV	LQNVAFSV	False
1330632	TSEDMLNPNY	Replicase polyprotein 1a	P0DTC1	Severe acute respiratory syndrome coronavirus 2	2697049	HLA-A*01:01	I	Fanconi anemia group M protein	Q8IYD8.2	87.5	8	1	0	3	10	1300	1307	0.052	26.9	EDMLNPNY	EDMQNPNY	False
1330659	YLITPVHVM	orf1ab polyprotein [Severe acute respiratory syndrome coronavirus 2]	YP_009724389	Severe acute respiratory syndrome coronavirus 2	2697049	HLA-B*15:01;HLA-A*02:01	I	Syntaxin-binding protein 1	P61764.1	63.636	11	0	1	1	7	75	85	4	21.4	YLITPVH	YLITPSEKSVH	False
1330663	YTERSEKSY	Replicase polyprotein 1ab	P0DTD1	Severe acute respiratory syndrome coronavirus 2	2697049	HLA-A*01:01	I	RUN and FYVE domain-containing protein 1	Q96T51.2	100	6	0	0	3	8	369	374	4	21.4	ERSEKS	ERSEKS	False
1330665	YYRSLPGVF	Replicase polyprotein 1a	P0DTC1	Severe acute respiratory syndrome coronavirus 2	2697049	HLA-A*24:02	I	Cartilage-associated protein	O75718.1	85.714	7	1	0	1	7	187	193	0.99	23.1	YYRSLPG	YYKSLPG	False
1330789	AEILLIIMRTFKVSI	ORF6 protein	P0DTC6	Severe acute respiratory syndrome coronavirus 2	2697049	HLA-DRB1*01:01	II	Olfactory receptor 4B1	Q8NGF8.1	77.778	9	1	1	1	8	108	116	3.1	23.1	AEILLIIM	AEILLIVVM	False
1331069	AVASKILGL	Replicase polyprotein 1ab	P0DTD1	Severe acute respiratory syndrome coronavirus 2	2697049	HLA-A*02:01	I	Talin-2	Q9Y4G6.4	100	6	0	0	2	7	1750	1755	8.2	20.6	VASKIL	VASKIL	False
1331131	CLEASFNYL	Replicase polyprotein 1a	P0DTC1	Severe acute respiratory syndrome coronavirus 2	2697049	HLA-A*02:01	I	Acetyl-CoA carboxylase 2	O00763.3	85.714	7	1	0	3	9	1555	1561	2.8	21.8	EASFNYL	EASFEYL	False
1331140	CRSKNPLLY	ORF3a protein [Severe acute respiratory syndrome coronavirus 2]	YP_009724391	Severe acute respiratory syndrome coronavirus 2	2697049	HLA-C*06:02	I	Intermembrane lipid transfer protein VPS13A	Q96RL7.2	100	6	0	0	1	6	2067	2072	0.98	23.1	CRSKNP	CRSKNP	False
1331178	DDYQGKPLEF	orf1ab polyprotein [Severe acute respiratory syndrome coronavirus 2]	YP_009724389	Severe acute respiratory syndrome coronavirus 2	2697049	HLA-A*24:02	I	Bromodomain-containing protein 9	Q9H8M2.2	66.667	9	3	0	1	9	17	25	5	21.4	DDYQGKPLE	EDYADKPLE	False
1331598	EIKESVQTF	Replicase polyprotein 1a	P0DTC1	Severe acute respiratory syndrome coronavirus 2	2697049	HLA-B*07:02;HLA-A*02:01	I	Alpha- and gamma-adaptin-binding protein p34	Q6PD74.1	77.778	9	2	0	1	9	72	80	1.4	22.7	EIKESVQTF	EIAESVQAF	False
1331655	ELPDEFVVVTV	ORF9b protein	P0DTD2	Severe acute respiratory syndrome coronavirus 2	2697049	HLA-B*07:02;HLA-A*02:01	I	Maestro heat-like repeat-containing protein family member 2B	Q7Z745.3	100	8	0	0	1	8	103	110	0.008	29.5	ELPDEFVV	ELPDEFVV	True
1331931	FAIGLALYY	orf1ab polyprotein [Severe acute respiratory syndrome coronavirus 2]	YP_009724389	Severe acute respiratory syndrome coronavirus 2	2697049	HLA-C*07:02	I	Serpin B10	P48595.1	75	8	2	0	2	9	236	243	2.8	21.8	AIGLALYY	AVGLQLYY	False
1331935	FASEAARVV	Replicase polyprotein 1a	P0DTC1	Severe acute respiratory syndrome coronavirus 2	2697049	HLA-B*07:02;HLA-A*02:01	I	Inositol polyphosphate 1-phosphatase	P49441.1	88.889	9	0	1	2	9	117	125	2.8	21.8	ASEAARVV	ASEALARVV	False
1332000	FTCASEYTGNY	orf1ab polyprotein [Severe acute respiratory syndrome coronavirus 2]	YP_009724389	Severe acute respiratory syndrome coronavirus 2	2697049	HLA-A*01:01	I	Stabilizer of axonemal microtubules 1	Q8IYX7.2	85.714	7	1	0	5	11	35	41	3	22.3	SEYTGNY	SEYTENY	False
1332016	FYYVWKSYV	orf1ab polyprotein [Severe acute respiratory syndrome coronavirus 2]	YP_009724389	Severe acute respiratory syndrome coronavirus 2	2697049	HLA-C*06:02;HLA-C*07:02	I	Metastasis-associated protein MTA2	O94776.1	83.333	6	1	0	1	6	306	311	0.69	23.5	FYYVWK	FYYMWK	False
1332087	GLITLSYHL	ORF7a	na	Severe acute respiratory syndrome coronavirus 2	2697049	HLA-B*07:02;HLA-A*02:01	I	Tripartite motif-containing protein 74	Q86UV6.1	75	8	2	0	2	9	40	47	0.7	23.5	LITLSYHL	LVSLSYHL	False
1332346	IFFITGNTL	Replicase polyprotein 1ab	P0DTD1	Severe acute respiratory syndrome coronavirus 2	2697049	HLA-A*24:02	I	Desmoglein-1	Q02413.2	85.714	7	1	0	1	7	307	313	0.69	23.5	IFFITGN	IFFISGN	False
1332358	IIFWFSLEL	ORF7b protein	P0DTD8	Severe acute respiratory syndrome coronavirus 2	2697049	HLA-A*02:01	I	Olfactory receptor 7D4	Q8NG98.1	100	7	0	0	1	7	151	157	0.01	28.6	IIFWFSL	IIFWFSL	True
1332359	IILFLALITLATCEL	ORF7a protein [Severe acute respiratory syndrome coronavirus 2]	QHD43421	Severe acute respiratory syndrome coronavirus 2	2697049	HLA-DRB1*01:01	II	5-hydroxytryptamine receptor 1B	P28222.1	100	8	0	0	5	12	56	63	0.19	26.5	LALITLAT	LALITLAT	False
1332376	ILSPLYAFA	Replicase polyprotein 1a	P0DTC1	Severe acute respiratory syndrome coronavirus 2	2697049	HLA-A*02:01	I	Uromodulin-like 1	Q5DID0.2	77.778	9	1	1	1	8	1075	1083	4	21.4	ILSPLYAF	ILSPIYCAF	False
1332442	KAFQLTPIAV	ORF9b protein	P0DTD2	Severe acute respiratory syndrome coronavirus 2	2697049	HLA-A*02:01	I	Vacuolar protein sorting-associated protein 54	Q9P1Q0.2	66.667	12	1	1	2	10	521	532	1.2	23.1	AFQLTPIAV	AFGEGELTPIAV	False
1332489	KLLHKPIVWHV	Replicase polyprotein 1ab	P0DTD1	Severe acute respiratory syndrome coronavirus 2	2697049	HLA-A*02:01	I	Protein SEC13 homolog	P55735.3	69.231	13	2	1	1	11	256	268	0.064	26.9	KLLHKPIVWHV	KLLHKFNDVVWHV	False
1332499	KMADQAMTQMY	orf1ab polyprotein [Severe acute respiratory syndrome coronavirus 2]	YP_009724389	Severe acute respiratory syndrome coronavirus 2	2697049	HLA-B*15:01	I	Ankyrin repeat and BTB/POZ domain-containing protein 2	Q8N961.2	63.636	11	3	1	2	11	518	528	1.1	23.5	MADQAMTQMY	MDDQGMTPLMY	False
1332510	KNLSDRVVFV	orf1ab polyprotein [Severe acute respiratory syndrome coronavirus 2]	YP_009724389	Severe acute respiratory syndrome coronavirus 2	2697049	HLA-A*02:01	I	Pantothenate kinase 1	Q8TE04.2	100	6	0	0	5	10	540	545	1.7	22.7	DRVVFV	DRVVFV	False
1332526	KSAFYILPSIISNEK	Replicase polyprotein 1a	P0DTC1	Severe acute respiratory syndrome coronavirus 2	2697049	HLA-DRB1*01:01	II	Serine incorporator 3	Q13530.2	90	10	0	1	2	11	211	219	0.067	27.8	SAFYILPSII	SAFYILSII	True
1332600	LEIPRRNVATL	orf1ab polyprotein [Severe acute respiratory syndrome coronavirus 2]	YP_009724389	Severe acute respiratory syndrome coronavirus 2	2697049	HLA-B*07:02	I	Stabilin-1	Q9NY15.3	100	6	0	0	3	8	1723	1728	1.5	23.1	IPRRNV	IPRRNV	False
1332642	LLKEPCSSGTY	ORF7a protein [Severe acute respiratory syndrome coronavirus 2]	YP_009724395	Severe acute respiratory syndrome coronavirus 2	2697049	HLA-B*15:01	I	HEAT repeat-containing protein 6	Q6AI08.1	77.778	9	2	0	1	9	602	610	1.1	23.5	LLKEPCSSG	LLQQPCSSG	False
1332673	LMVVIPDYNTY	orf1ab polyprotein [Severe acute respiratory syndrome coronavirus 2]	YP_009724389	Severe acute respiratory syndrome coronavirus 2	2697049	HLA-B*15:01	I	Cytochrome P450 3A5	P20815.1	85.714	7	1	0	2	8	393	399	2.1	22.7	MVVIPDY	MVVIPTY	False
1332786	MFVKHKHAF	orf1ab polyprotein [Severe acute respiratory syndrome coronavirus 2]	YP_009724389	Severe acute respiratory syndrome coronavirus 2	2697049	HLA-C*07:02	I	ADAMTS-like protein 3	P82987.4	100	5	0	0	1	5	1667	1671	4	21.4	MFVKH	MFVKH	False
1332909	NINLHTQVV	orf1ab polyprotein [Severe acute respiratory syndrome coronavirus 2]	YP_009724389	Severe acute respiratory syndrome coronavirus 2	2697049	HLA-B*08:01	I	Baculoviral IAP repeat-containing protein 6	Q9NR09.3	85.714	7	1	0	1	7	2205	2211	5.7	21	NINLHTQ	NNNLHTQ	False
1332929	NLKTLLSL	orf1ab polyprotein [Severe acute respiratory syndrome coronavirus 2]	YP_009724389	Severe acute respiratory syndrome coronavirus 2	2697049	HLA-B*08:01	I	Chitinase-3-like protein 1	P36222.2	100	7	0	0	1	7	89	95	0.39	24	NLKTLLS	NLKTLLS	False
1332984	NSFSGYLKL	orf1ab polyprotein [Severe acute respiratory syndrome coronavirus 2]	YP_009724389	Severe acute respiratory syndrome coronavirus 2	2697049	HLA-C*06:02	I	Nuclear factor interleukin-3-regulated protein	Q16649.2	100	6	0	0	1	6	250	255	2	22.3	NSFSGY	NSFSGY	False
1333310	RIKIVQMLSDTLKNL	Replicase polyprotein 1ab	P0DTD1	Severe acute respiratory syndrome coronavirus 2	2697049	HLA-DRB1*01:01	II	HEAT repeat-containing protein 1	Q9H583.3	80	10	2	0	6	15	994	1003	0.095	27.4	QMLSDTLKNL	QKLSETLKNL	True
1333395	RTIKVFTTV	orf1ab polyprotein [Severe acute respiratory syndrome coronavirus 2]	YP_009724389	Severe acute respiratory syndrome coronavirus 2	2697049	HLA-A*02:01	I	Zinc finger protein 717	Q9BY31.3	85.714	7	1	0	1	7	719	725	1.4	22.7	RTIKVFT	RSIKVFT	False
1333443	SAPPAQYEL	orf1ab polyprotein [Severe acute respiratory syndrome coronavirus 2]	YP_009724389	Severe acute respiratory syndrome coronavirus 2	2697049	HLA-C*07:01	I	N-acetyllactosaminide beta-1,3-N-acetylglucosaminyltransferase 4	Q9C0J1.1	72.727	11	0	1	1	8	164	174	0.7	23.5	SAPPAQYE	SAPPAQLLAYE	False
1333522	SFGPLVRKI	orf1ab polyprotein [Severe acute respiratory syndrome coronavirus 2]	YP_009724389	Severe acute respiratory syndrome coronavirus 2	2697049	HLA-A*24:02	I	ATP-binding cassette sub-family A member 2	Q9BZC7.4	61.538	13	1	1	1	9	1709	1721	0.98	23.1	SFGPLVRKI	SFGTRAPPMVRKI	False
1333584	SLDTYPSLETI	orf1ab polyprotein [Severe acute respiratory syndrome coronavirus 2]	YP_009724389	Severe acute respiratory syndrome coronavirus 2	2697049	HLA-A*02:01	I	Ubiquitin carboxyl-terminal hydrolase 8	P40818.1	90	10	0	1	1	9	331	340	0.045	27.4	SLDTYPSLE	SLDFTYPSLE	True
1333588	SLEDKAFQL	ORF9b protein	P0DTD2	Severe acute respiratory syndrome coronavirus 2	2697049	HLA-B*07:02;HLA-A*02:01	I	Afadin	P55196.3	85.714	7	1	0	3	9	1281	1287	1.4	22.7	EDKAFQL	EDKAYQL	False
1333636	SLRPDTRYVL	orf1ab polyprotein [Severe acute respiratory syndrome coronavirus 2]	YP_009724389	Severe acute respiratory syndrome coronavirus 2	2697049	HLA-C*07:02	I	Ephrin type-B receptor 3	P54753.2	87.5	8	1	0	2	9	513	520	0.073	26.5	LRPDTRYV	LRPDARYV	False
1333653	SLYVNKHAF	orf1ab polyprotein [Severe acute respiratory syndrome coronavirus 2]	YP_009724389	Severe acute respiratory syndrome coronavirus 2	2697049	HLA-B*08:01	I	Tryptophan--tRNA ligase, cytoplasmic	P23381.2	100	6	0	0	4	9	372	377	1.4	22.7	VNKHAF	VNKHAF	False
1333722	SPIFLIVAAIVFITL	ORF7a protein [Severe acute respiratory syndrome coronavirus 2]	QHD43421	Severe acute respiratory syndrome coronavirus 2	2697049	HLA-DRB1*01:01	II	Hydroxycarboxylic acid receptor 1	Q9BXC0.1	72.727	11	3	0	4	14	221	231	0.095	27.4	FLIVAAIVFIT	FIMVVAIVFIT	True
1333777	SRVLGLKTL	orf1ab polyprotein [Severe acute respiratory syndrome coronavirus 2]	YP_009724389	Severe acute respiratory syndrome coronavirus 2	2697049	HLA-C*07:01	I	Piezo-type mechanosensitive ion channel component 1	Q92508.4	100	6	0	0	2	7	283	288	5.7	21	RVLGLK	RVLGLK	False
1333818	STSAFVETV	Replicase polyprotein 1a	P0DTC1	Severe acute respiratory syndrome coronavirus 2	2697049	HLA-A*02:01	I	UPF0606 protein KIAA1549	Q9HCM3.4	85.714	7	1	0	2	8	745	751	2	22.3	TSAFVET	TSAFIET	False
1333885	SVYYTSNPTTF	orf1ab polyprotein [Severe acute respiratory syndrome coronavirus 2]	YP_009724389	Severe acute respiratory syndrome coronavirus 2	2697049	HLA-A*24:02	I	Cadherin-related family member 4	A6H8M9.1	80	10	1	1	3	11	479	488	0.37	24.8	YYTSNPTTF	YYTSGGPTTF	False
1333907	TANPKTPKY	Replicase polyprotein 1a	P0DTC1	Severe acute respiratory syndrome coronavirus 2	2697049	HLA-A*01:01;HLA-C*07:02;HLA-C*07:01	I	Leucine-rich repeat serine/threonine-protein kinase 1	Q38SD2.3	85.714	7	1	0	1	7	1802	1808	8.2	20.6	TANPKTP	TANPKVP	False
1333952	TFISAARQGF	orf1ab polyprotein [Severe acute respiratory syndrome coronavirus 2]	YP_009724389	Severe acute respiratory syndrome coronavirus 2	2697049	HLA-A*24:02	I	Fanconi anemia group I protein	Q9NVI1.4	75	8	2	0	2	9	112	119	7.1	21	FISAARQG	FISAVREG	False
1333959	TICAPLTVF	orf1ab polyprotein [Severe acute respiratory syndrome coronavirus 2]	YP_009724389	Severe acute respiratory syndrome coronavirus 2	2697049	HLA-B*15:01	I	Palmitoyltransferase ZDHHC19	Q8WVZ1.2	100	6	0	0	1	6	250	255	1.4	22.7	TICAPL	TICAPL	False
1333964	TIEVNSFSGY	orf1ab polyprotein [Severe acute respiratory syndrome coronavirus 2]	YP_009724389	Severe acute respiratory syndrome coronavirus 2	2697049	HLA-A*01:01	I	Nuclear factor interleukin-3-regulated protein	Q16649.2	100	6	0	0	5	10	250	255	2.5	22.3	NSFSGY	NSFSGY	False
1334230	VLNEKCSAY	orf1ab polyprotein [Severe acute respiratory syndrome coronavirus 2]	YP_009724389	Severe acute respiratory syndrome coronavirus 2	2697049	HLA-B*15:01	I	Tyrosine-protein phosphatase non-receptor type 5	P54829.4	62.5	8	3	0	2	9	404	411	5.8	21	LNEKCSAY	MNEKCTEY	False
13342	ELYRTFESY	ORF4	AAY57694	Human alphaherpesvirus 3	10335	HLA-DR7	II	Bile acid-CoA:amino acid N-acyltransferase	Q14032.1	100	7	0	0	1	7	294	300	0.03	27.4	ELYRTFE	ELYRTFE	True
1334302	VVQQLPETY	orf1ab polyprotein [Severe acute respiratory syndrome coronavirus 2]	YP_009724389	Severe acute respiratory syndrome coronavirus 2	2697049	HLA-B*15:01	I	Basement membrane-specific heparan sulfate proteoglycan core protein	P98160.4	100	6	0	0	4	9	1398	1403	0.69	23.5	QLPETY	QLPETY	False
1334326	YASAVVLLI	Replicase polyprotein 1ab	P0DTD1	Severe acute respiratory syndrome coronavirus 2	2697049	HLA-A*02:01	I	Molybdenum cofactor biosynthesis protein 1	Q9NZB8.3	100	7	0	0	2	8	508	514	1.4	22.7	ASAVVLL	ASAVVLL	False
1334350	YFVVKRHTF	orf1ab polyprotein [Severe acute respiratory syndrome coronavirus 2]	YP_009724389	Severe acute respiratory syndrome coronavirus 2	2697049	HLA-B*08:01	I	Transmembrane channel-like protein 2	Q8TDI7.3	100	6	0	0	1	6	449	454	0.69	23.5	YFVVKR	YFVVKR	False
1334376	YMHHMELPTGV	orf1ab polyprotein [Severe acute respiratory syndrome coronavirus 2]	YP_009724389	Severe acute respiratory syndrome coronavirus 2	2697049	HLA-A*02:01	I	Transmembrane protein 131	Q92545.3	85.714	7	1	0	4	10	253	259	2.1	22.7	HMELPTG	HLELPTG	False
1334431	YYTSNPTTFHL	orf1ab polyprotein [Severe acute respiratory syndrome coronavirus 2]	YP_009724389	Severe acute respiratory syndrome coronavirus 2	2697049	HLA-A*24:02	I	Cadherin-related family member 4	A6H8M9.1	80	10	1	1	1	9	479	488	0.37	24.8	YYTSNPTTF	YYTSGGPTTF	False
13346	EMAEALKGMPIRYQT	nonstructural protein 3	NP_722463	dengue virus type 1	11053	HLA class I	I	Trehalase	O43280.2	77.778	9	2	0	1	9	188	196	0.27	26.1	EMAEALKGM	EMAETVKGM	False
1334770	DVDCWCNTTSTWVVYGTCHH	polyprotein [Zika virus]	ANH10698	Zika virus	64320	HLA class II;HLA-DQB1*06:02	II	Prosalusin	Q8N2E6.1	87.5	8	1	0	10	17	180	187	0.29	26.9	STWVVYGT	SSWVVYGT	False
1334781	EGATIGFSMDIDLRPASAWA	polyprotein [Zika virus]	1032590577	Zika virus	64320	HLA-DQB1*06:02	II	Glutamate receptor 1	P42261.2	72.727	11	2	1	3	13	231	240	2.3	24.4	ATIGFSMDIDL	ANLGFMDIDL	False
1334850	GLLIVSYVVSGKSVDMYIER	polyprotein [Zika virus]	1032590577	Zika virus	64320	HLA class II;HLA-DRB1*04:11	II	Olfactory receptor 4C46	A6NHA9.1	87.5	8	1	0	2	9	211	218	2.3	24.4	LLIVSYVV	LLLVSYVV	False
1334926	KKFKKDLAAMLRIINARKEK	polyprotein [Zika virus]	1032590577	Zika virus	64320	HLA class II	II	Heat shock transcription factor, X-linked member 3	A0A1B0GWH4.1	60	20	3	2	5	19	201	220	0.051	29.1	KDLAAMLRIINARKE	KNLVATRRSLRIYHINARKE	True
1334990	LLLGHGPIRMVLAILAFLRF	polyprotein [Zika virus]	1032590577	Zika virus	64320	HLA-DR	II	CD209 antigen	Q9NNX6.1	60	15	4	1	3	17	38	50	1.6	24.8	LGHGPIRMVLAILAF	LGHGPLVLQLLSF	False
1335012	LSHLMGRREEGATIGFSMDI	polyprotein [Zika virus]	1032590577	Zika virus	64320	HLA-DQB1*06:02	II	Prostate collagen triple helix protein	Q58A44.2	72.727	11	3	0	1	11	4	14	2.2	24.4	LSHLMGRREEG	LSNLMGTSEEG	False
1335044	MRNKGIGKMGFGMVTLGASA	polyprotein [Zika virus]	1032590577	Zika virus	64320	HLA class II;HLA-DQB1*06:02	II	E3 ubiquitin-protein ligase TRIM37	O94972.2	87.5	8	1	0	13	20	855	862	2.3	24.4	MVTLGASA	MVTLGANA	False
1335047	MVLAILAFLRFTAIKPSLGL	polyprotein [Zika virus]	ANH10698	Zika virus	64320	HLA class II;HLA-DRB1*13:01	II	Olfactory receptor 12D1	P0DN82.2	64.706	17	5	1	1	16	111	127	0.051	29.1	MVLAILAFLRFTAIKP	MLLAVMAFDRFVAICKP	True
1335240	STWVVYGTCHHKKGEARRSR	polyprotein [Zika virus]	1032590577	Zika virus	64320	HLA-DQB1*06:02	II	Prosalusin	Q8N2E6.1	87.5	8	1	0	1	8	180	187	0.29	26.9	STWVVYGT	SSWVVYGT	False
13358	EMEEALRGLPIRYQT	Nonstructural protein NS3	NP_739587	Dengue virus 2 Thailand/16681/84	31634	HLA class I	I	Ketohexokinase	P50053.2	100	7	0	0	3	9	205	211	1.1	24.4	EEALRGL	EEALRGL	False
13363	EMEECSQHLPYIEQGMMLAE	Genome polyprotein	P26664	Hepatitis C virus (isolate 1)	11104	HLA class II	II	Inositol polyphosphate 5-phosphatase K	Q9BT40.3	85.714	7	1	0	7	13	105	111	1.6	24.8	QHLPYIE	QHLPYIQ	False
133716	TLYAVATTI	polyprotein	ABG75765	dengue virus type 1	11053	HLA-A*02:01	I	Kelch-like protein 1	Q9NR64.1	52.941	17	0	1	1	9	460	476	0.69	23.5	TLYAVATTI	TLYAVGGMDNNKGATTI	False
13373	EMGEAAGIFMTATPP	Nonstructural protein NS3	NP_739587	Dengue virus 2 Thailand/16681/84	31634			Regulation of nuclear pre-mRNA domain-containing protein 2	Q5VT52.1	100	6	0	0	10	15	423	428	3.1	23.1	MTATPP	MTATPP	False
1338538	NILSPFIPLL	preS1/preS2/S protein	CCK33757	Hepatitis B virus	10407	HLA-A*02:01	I	Dolichyl pyrophosphate Glc1Man9GlcNAc2 alpha-1,3-glucosyltransferase	Q9BVK2.2	100	6	0	0	5	10	488	493	1.2	23.1	PFIPLL	PFIPLL	False
1338540	NILSPFMPLL	small surface protein	BAM76300	Hepatitis B virus	10407	HLA-A*02:01	I	Rap guanine nucleotide exchange factor 4	Q8WZA2.1	100	6	0	0	5	10	922	927	0.42	24.4	PFMPLL	PFMPLL	False
1338711	TLSPFLPLL	S protein	ABE01571	Hepatitis B virus	10407	HLA-A*02:01	I	Lysocardiolipin acyltransferase 1	Q6UWP7.1	87.5	8	1	0	2	9	63	70	0.12	25.7	LSPFLPLL	LSPFLPLM	False
134259	VMAPRTLAL	membrane glycoprotein UL40 [Human betaherpesvirus 5]	QIA45019	Human betaherpesvirus 5	10359	HLA-E*01:01	non classical	HLA class I histocompatibility antigen, A alpha chain	P04439.2	88.889	9	1	0	1	9	3	11	0.06	26.5	VMAPRTLAL	VMAPRTLLL	False
1346749	GFMWLSYFI	membrane glycoprotein [Severe acute respiratory syndrome coronavirus 2]	QRV67945	Severe acute respiratory syndrome coronavirus 2	2697049	HLA-A*02:01	I	Sphingomyelin phosphodiesterase 4	Q9NXE4.3	100	5	0	0	3	7	439	443	0.98	23.1	MWLSY	MWLSY	False
1346790	YFQPRTFLL	spike glycoprotein	na	Severe acute respiratory syndrome coronavirus 2	2697049	HLA-A*02:01	I	T-cell surface glycoprotein CD8 alpha chain	P01732.1	57.143	14	0	1	2	9	58	71	0.7	23.5	FQPRTFLL	FQPRGAAASPTFLL	False
13497	ENIYYSSVRT	Ribonucleoside-diphosphate reductase large chain	P50641	Human herpesvirus 7 strain JI	57278	HLA-DRB1*15:01	II	Proteasome adapter and scaffold protein ECM29	Q5VYK3.2	80	10	2	0	1	10	1776	1785	0.86	23.5	ENIYYSSVRT	ENKTYSSVRT	False
13518	ENLPYLVAYQATVCARAQAP	HCV-1	AAA45676	Hepatitis C virus genotype 1	41856	HLA class II;HLA class I	II;I	Zinc finger protein 704	Q6ZNC4.1	66.667	12	0	1	5	12	300	311	4.5	23.5	YLVAYQAT	YLVHTDHAYQAT	False
1356376	IAGRSALEDLLFSKVVT	Spike protein [Human coronavirus NL63]	YP_003767	Human coronavirus NL63	277944	HLA-DPA1*01:03/DPB1*04:01	II	Immunoglobulin heavy constant alpha 2	P01877.5	87.5	8	1	0	4	11	118	125	2.1	24	RSALEDLL	RPALEDLL	False
1356	AFLTNVPYKRIEELL	transcriptional activator Tax	AAG31572	Human T-cell leukemia virus type I	11908	HLA-B7	I	Protein Daple	Q9P219.3	100	7	0	0	9	15	406	412	0.38	25.7	KRIEELL	KRIEELL	False
136348	HAVGIFKAAV	Genome polyprotein	na	Hepacivirus hominis	3052230	HLA-A68	I	NACHT and WD repeat domain-containing protein 2	Q9ULI1.3	100	6	0	0	5	10	210	215	5	21.4	IFKAAV	IFKAAV	False
136349	HAVGIFQAAV	Genome polyprotein	na	Hepacivirus hominis	3052230	HLA-A68	I	Phospholipid phosphatase-related protein type 3	Q6T4P5.1	87.5	8	1	0	1	8	280	287	1.7	22.7	HAVGIFQA	HAVGNFQA	False
136351	HAVGIFRTAV	Genome polyprotein	na	Hepacivirus hominis	3052230	HLA-A68	I	Lysosome-associated membrane glycoprotein 3	Q9UQV4.3	70	10	3	0	1	10	324	333	5	21.4	HAVGIFRTAV	HAVVMFQTAV	False
1363685	MASQGTKRSYEQMETGGERQ	nucleocapsid protein [Influenza A virus (A/Thailand/1(KAN-1)/2004(H5N1))]	AAV35112	Influenza A virus (A/Thailand/1(KAN-1)/2004(H5N1))	266827	HLA class II;HLA class I	II;I	Activity-dependent neuroprotector homeobox protein	Q9H2P0.1	87.5	8	1	0	7	14	716	723	0.073	28.6	KRSYEQME	KRTYEQME	True
13638	EPEPDVAVL	polyprotein	AAB66324	Hepacivirus hominis	3052230	HLA-B*35:01;HLA-B35	I	Zinc finger protein 541	Q9H0D2.3	77.778	9	2	0	1	9	367	375	0.69	23.5	EPEPDVAVL	EPEPDTALL	False
1365197	NNMDRAVKLYKKLKREITFH	matrix protein 1 [Influenza A virus (A/Thailand/1(KAN-1)/2004(H5N1))]	AAV35110	Influenza A virus (A/Thailand/1(KAN-1)/2004(H5N1))	266827			Putative histone PARylation factor 1-like	A8MVJ9.1	73.333	15	1	2	6	18	165	178	0.051	29.1	AVKLYKKLKREIT	AVKLYLMKKLKEVT	True
1365462	NTKCQTPMGAINSSMPFHNI	hemagglutinin	AAS65615	Influenza A virus (A/Thailand/1(KAN-1)/2004(H5N1))	266827			Prickle-like protein 2	Q7Z3G6.2	70	10	3	0	8	17	590	599	1.1	25.2	MGAINSSMPF	MGTLNSSMQF	False
1366200	PNDAINFESNGNFIAPEYAY	hemagglutinin	AAS65615	Influenza A virus (A/Thailand/1(KAN-1)/2004(H5N1))	266827			Voltage-dependent calcium channel subunit alpha-2/delta-2	Q9NY47.2	71.429	14	2	2	7	18	678	691	0.29	26.9	FESNGNFIAPEY	FESEGHVFIAPREY	False
1368029	QVFSLIRPNENPAHKSQLVW	nucleocapsid protein [Influenza A virus (A/Thailand/1(KAN-1)/2004(H5N1))]	AAV35112	Influenza A virus (A/Thailand/1(KAN-1)/2004(H5N1))	266827			AP-1 complex subunit gamma-like 2	O75843.1	80	10	2	0	4	13	683	692	1.6	24.8	SLIRPNENPA	SFIRPPENPA	False
136826	CYSQVNPTTL	polyprotein	AFP27208	dengue virus type 4	11070	HLA-A*24:02	I	Neurogenic locus notch homolog protein 2	Q04721.3	100	6	0	0	1	6	717	722	0.6	24	CYSQVN	CYSQVN	False
136865	PMRARPRGEVRFLHY	tegument protein	CAB06735	Human alphaherpesvirus 2	10310	HLA-B7	I	Protein OS-9	Q13438.1	80	10	1	1	5	13	186	195	0.77	24.8	RPRGEVRFL	RPREAEVRFL	False
1368856	RMCNILKGKFQTAAQRAMMD	nucleocapsid protein [Influenza A virus (A/Thailand/1(KAN-1)/2004(H5N1))]	AAV35112	Influenza A virus (A/Thailand/1(KAN-1)/2004(H5N1))	266827			Importin-5	O00410.4	75	12	1	2	1	11	610	620	0.82	25.7	RMCNILKGKFQ	RMCKILGKEFQ	False
1372788	TFSVQRNLPFERATIMAAFT	nucleocapsid protein [Influenza A virus (A/Thailand/1(KAN-1)/2004(H5N1))]	AAV35112	Influenza A virus (A/Thailand/1(KAN-1)/2004(H5N1))	266827	HLA class II;HLA class I	II;I	Stabilin-1	Q9NY15.3	87.5	8	1	0	4	11	1846	1853	0.41	26.5	VQRNLPFE	VQRHLPFE	False
1374000	TVTHAQDILEKTHNGKLCDL	hemagglutinin	AAS65615	Influenza A virus (A/Thailand/1(KAN-1)/2004(H5N1))	266827			Zinc finger protein 345	Q14585.1	72.727	11	2	1	11	20	474	484	0.81	25.7	KTHNGKLCDL	KSHNGKKLCEL	False
1374557	VKNLYDKVRLQLRDNAKELG	hemagglutinin	AAS65615	Influenza A virus (A/Thailand/1(KAN-1)/2004(H5N1))	266827			Keratin, type I cuticular Ha4	O76011.3	73.333	15	1	3	6	19	72	84	0.57	26.1	DKVRLQLRDNAKEL	EKVRQLERDNAEL	False
1376061	YDKEEIRRIWRQANNGEDAT	nucleocapsid protein [Influenza A virus (A/Thailand/1(KAN-1)/2004(H5N1))]	AAV35112	Influenza A virus (A/Thailand/1(KAN-1)/2004(H5N1))	266827			Twinkle mtDNA helicase	Q96RR1.1	77.778	9	2	0	2	10	150	158	0.1	28.2	DKEEIRRIW	DSEEVRRIW	True
137609	ATEVRTLQQ	E7 protein	ACT36476	human papillomavirus 58	10598	HLA-A11	I	Myb/SANT-like DNA-binding domain-containing protein 2	Q6P1R3.1	100	7	0	0	3	9	481	487	0.12	25.7	EVRTLQQ	EVRTLQQ	False
137611	AVPDDLYIK	L1	ACX32376	human papillomavirus 58	10598	HLA-A11	I	SUN domain-containing ossification factor	Q9UBS9.1	83.333	6	1	0	3	8	1091	1096	4	21.4	PDDLYI	PNDLYI	False
137614	CTIVCPSCA	E7 protein	ADP92425	human papillomavirus 58	10598	HLA-A11	I	Ubiquitin carboxyl-terminal hydrolase 15	Q9Y4E8.3	75	8	2	0	2	9	445	452	4	21.4	TIVCPSCA	TLVCPECA	False
137656	ILIRCIICQ	E6 protein	ACT36477	human papillomavirus 58	10598	HLA-A2	I	Telomerase-binding protein EST1A	Q86US8.2	63.636	11	1	1	2	9	722	732	1.4	22.7	LIRCIICQ	LISAQRCMICQ	False
137657	KCLNEILIR	E6 protein	ACT36477	human papillomavirus 58	10598	HLA-A11	I	Autophagy-related protein 2 homolog B	Q96BY7.5	100	6	0	0	2	7	55	60	0.69	23.5	CLNEIL	CLNEIL	False
137659	KVCLRLLSK	E6 protein	ACT36477	human papillomavirus 58	10598	HLA-A11	I	LLGL scribble cell polarity complex component 2	Q6P1M3.2	100	6	0	0	2	7	455	460	1.4	22.7	VCLRLL	VCLRLL	False
137660	KYTFWEVNL	L1	ACL12325	human papillomavirus 58	10598	HLA-A24	I	Chemerin-like receptor 2	P46091.2	85.714	7	1	0	1	7	324	330	0.49	24	KYTFWEV	KYTLWEV	False
137661	LCINSTATE	E7 protein	ACT36476	human papillomavirus 58	10598	HLA-A11	I	STE20-like serine/threonine-protein kinase	Q9H2G2.1	100	6	0	0	3	8	1092	1097	5.7	21	INSTAT	INSTAT	False
137685	RVRLPDPNK	L1	ACX32376	human papillomavirus 58	10598	HLA-A11	I	Mitogen-activated protein kinase kinase kinase 9	P80192.3	100	6	0	0	3	8	960	965	0.98	23.1	RLPDPN	RLPDPN	False
137702	TSESQLFNK	late protein	CAA52590	human papillomavirus 52	10618	HLA-A11	I	Cullin-9	Q8IWT3.2	85.714	7	1	0	2	8	637	643	1.4	22.7	SESQLFN	SDSQLFN	False
137724	YTFWEVNLK	L1	ACX32376	human papillomavirus 58	10598	HLA-A11	I	Integrator complex subunit 11	Q5TA45.2	77.778	9	1	1	2	9	254	262	0.69	23.5	TFWEVNLK	TFWERMNLK	False
137726	YYYAGSSRL	late protein	CAA52590	human papillomavirus 52	10618	HLA-A24	I	Transcription factor E2-alpha	P15923.1	70	10	1	1	1	8	149	158	2	22.3	YYYAGSSR	YYPSYSGSSR	False
1378028	AYSRYRIGNYKLNTDH	Membrane protein	P0DTC5	Severe acute respiratory syndrome coronavirus 2	2697049			Cytochrome P450 2A7	P20853.2	72.727	11	2	1	7	16	43	53	0.64	25.2	IGNYKLNTDH	IGNYLQLNTEH	False
13789	EPYTTGGTHGRAAHG	Genome polyprotein	na	Hepacivirus hominis	3052230	HLA-DR	II	Putative uncharacterized protein PRO1933	Q9H354.1	64.286	14	2	1	1	11	82	95	0.27	26.1	EPYTTGGTHGR	EPYRLMTASGTHGR	False
138233	RQYDPVAAL	tegument protein pp65 [Human betaherpesvirus 5]	AKI20001	Human betaherpesvirus 5	10359	HLA-A30	I	Secretogranin-1	P05060.2	77.778	9	2	0	1	9	599	607	1.4	22.7	RQYDPVAAL	RQYDRVAQL	False
1389375	TDHSSSSDNIALLVQ	Membrane protein	P0DTC5	Severe acute respiratory syndrome coronavirus 2	2697049			Inactive serine protease 54	Q6PEW0.3	66.667	12	4	0	2	13	122	133	0.38	25.7	DHSSSSDNIALL	DNNSMSNNIALL	False
1389742	TLSYYKLGASQRVAGD	membrane glycoprotein [Severe acute respiratory syndrome coronavirus 2]	QTJ90965	Severe acute respiratory syndrome coronavirus 2	2697049			Fermitin family homolog 3	Q86UX7.1	72.727	11	0	1	1	11	384	391	1.8	24	TLSYYKLGASQ	TLSYYKSQ	False
13906	EQQINHHWHKSGSSIGKA	polyprotein	AJM13598	West Nile virus	11082	HLA-DRB1*04:01	II	Flagellum-associated coiled-coil domain-containing protein 1	Q96Q35.2	85.714	7	1	0	3	9	321	327	0.61	25.7	QINHHWH	QINRHWH	False
1392100	DDQIGYYRRATRRIRGGDGK	Nucleoprotein	P0DTC9	Severe acute respiratory syndrome coronavirus 2	2697049	HLA-DRB1*11:01;HLA-DRB5*01:01	II	DnaJ homolog subfamily C member 3	Q13217.1	87.5	8	1	0	4	11	72	79	0.41	26.5	IGYYRRAT	IAYYRRAT	False
1392150	FKIYSKHTPINLVRDLPQGF	Spike glycoprotein	P0DTC2	Severe acute respiratory syndrome coronavirus 2	2697049	HLA-DRB1*07:01;HLA-DRB3*01:01	II	Myosin-binding protein C, cardiac-type	Q14896.4	69.231	13	3	1	7	19	926	937	2.3	24.4	HTPINLVRDLPQG	HTSILVKDLPTG	False
1392180	GKEIVDLMCHATFTM	polyprotein [Dengue virus 1]	QFS19562	dengue virus type 1	11053	HLA class II	II	Tubulin alpha-3C chain	P0DPH7.1	100	7	0	0	1	7	111	117	0.77	24.8	GKEIVDL	GKEIVDL	False
1392192	GREIVDLMCHATFTT	polyprotein [Dengue virus 4]	QTX92178	dengue virus type 4	11070	HLA class II	II	Transmembrane protein 239	Q8WW34.3	80	10	1	1	7	15	118	127	1.5	24	LMCHATFTT	LMLCHALFTT	False
1392193	GREVIDAMCHATLTY	polyprotein/NanoLuc [Yellow fever virus 17D]	QLC45897	Yellow fever virus	11089	HLA class II	II	Zinc finger protein 346	Q9UL40.1	50	16	3	1	2	12	178	193	1.1	24.4	REVIDAMCHAT	REMIDPDKFCSLCHAT	False
1392201	GVVVGLYGNGLKTN	polyprotein [Tick-borne encephalitis virus]	ADX07734	Tick-borne encephalitis virus	11084	HLA class II	II	MORC family CW-type zinc finger protein 3	Q14149.3	81.818	11	2	0	2	12	95	105	0.16	26.5	VVVGLYGNGLK	VPVGLYGNGFK	False
1392202	GWSYYAATIRKVQEV	polyprotein	AMA12084	Zika virus	64320	HLA class II	II	Palmitoyltransferase ZDHHC2	Q9UIJ5.1	100	6	0	0	1	6	31	36	0.77	24.8	GWSYYA	GWSYYA	False
1392219	IGNYKLNTDHSSSSDNIALL	Membrane protein	P0DTC5	Severe acute respiratory syndrome coronavirus 2	2697049	HLA-DRB1*04:01	II	Inactive serine protease 54	Q6PEW0.3	45.833	24	6	1	4	20	110	133	0.57	26.1	YKLNTDHSSSSDNIALL	YPVNTIIIHEDFDNNSMSNNIALL	False
1392223	IKDLPKEITVATSRTLSYYK	Membrane protein	P0DTC5	Severe acute respiratory syndrome coronavirus 2	2697049	HLA-DRB1*15:01;HLA-DRB1*03:01	II	Sodium/potassium/calcium exchanger 1	O60721.1	64.286	14	5	0	6	19	141	154	0.29	26.9	KEITVATSRTLSYY	KEDTPTSSRTLTYY	False
1392252	KVFRSSVLHSTQDLFLPFFS	Spike glycoprotein	P0DTC2	Severe acute respiratory syndrome coronavirus 2	2697049	HLA-DRB1*07:01	II	Peroxisomal ATPase PEX6	Q13608.2	87.5	8	1	0	8	15	836	843	1.2	25.2	LHSTQDLF	LHSTQDVF	False
1392259	LDSKVGGNYNYLYRLFRKSN	Spike glycoprotein	P0DTC2	Severe acute respiratory syndrome coronavirus 2	2697049	HLA-DRB1*11:04;HLA-DRB1*11:01	II	Protein C1orf43	Q9BWL3.1	66.667	12	1	1	7	15	93	104	0.29	26.9	GNYNYLYRL	GNQSCYNYLYRM	False
1392279	LPQGTTLPKGFYAEGSRGGS	Nucleoprotein	P0DTC9	Severe acute respiratory syndrome coronavirus 2	2697049	HLA-DRB1*04:01	II	Laminin subunit alpha-1	P25391.2	75	12	2	1	7	18	773	783	2.3	24.4	LPKGFYAEGSRG	LPGFYGEPSRG	False
1392281	LPYGANKDGIIWVATEGALN	Nucleoprotein	P0DTC9	Severe acute respiratory syndrome coronavirus 2	2697049	HLA-DRB1*04:01;HLA-DRB1*07:01;HLA-DRB1*04:04	II	Cytochrome c	P99999.2	77.778	9	1	1	5	12	52	60	4.3	23.5	ANKDGIIW	ANKNKGIIW	False
1392285	LQSLQTYVTQQLIRAAEIRA	Spike glycoprotein	P0DTC2	Severe acute respiratory syndrome coronavirus 2	2697049	HLA-DRB1*15:01	II	Angiopoietin-1	Q15389.2	50	22	4	2	1	15	219	240	1.1	25.2	LQSLQTYVTQQLIRA	LQGLVTRQTYIIQELEKQLNRA	False
1392288	LSRLDKVEAEVQIDRLITGR	Spike glycoprotein	P0DTC2	Severe acute respiratory syndrome coronavirus 2	2697049	HLA class II	II	EMILIN-3	Q9NT22.2	69.231	13	0	1	4	12	619	631	0.81	25.7	LDKVEAEVQ	LDERERKVEAEVQ	False
1392321	NFSQILPDPSKPSKRSFIED	Spike glycoprotein	P0DTC2	Severe acute respiratory syndrome coronavirus 2	2697049	HLA-DRB1*04:01;HLA-DRB1*03:01;HLA-DRB1*04:04	II	Protein FAM53C	Q9NYF3.1	48	25	2	2	2	15	92	116	0.1	28.2	FSQILPDPSKPSKR	FSQVLRPEPPDPEKLPVPPAPPSKR	True
1392323	NGVEGFNCYFPLQSYGFQPT	Spike glycoprotein	P0DTC2	Severe acute respiratory syndrome coronavirus 2	2697049	HLA-DRB5*01:01	II	Bifunctional glutamate/proline--tRNA ligase	P07814.5	62.5	16	1	2	2	14	1072	1085	0.15	27.8	GVEGFNCYFPLQS	GVENCYFPMFVSQS	True
1392360	PRRARSVASQSIIAYTMSLG	Spike glycoprotein	P0DTC2	Severe acute respiratory syndrome coronavirus 2	2697049	HLA-DRB1*07:01	II	Serine-protein kinase ATM	Q13315.4	56.25	16	7	0	5	20	2854	2869	0.29	26.9	RSVASQSIIAYTMSLG	RSVATSSIVGYILGLG	False
1392386	QPTESIVRFPNITNLCPFGE	Spike glycoprotein	P0DTC2	Severe acute respiratory syndrome coronavirus 2	2697049	HLA-DRB1*15:01;HLA-DRB1*04:04	II	E3 ubiquitin-protein ligase TRIM56	Q9BRZ2.3	75	12	3	0	8	19	506	517	0.29	26.9	RFPNITNLCPFG	RSPRITGLCPFG	False
1392390	QTQGNFGDQELIRQGTDYKH	Nucleoprotein	P0DTC9	Severe acute respiratory syndrome coronavirus 2	2697049	HLA-DRB4*01:01	II	Heparin cofactor 2	P05546.3	64.286	14	2	1	1	11	327	340	1.6	24.8	QTQGNFGDQEL	QTKGNFLAANDQEL	False
1392405	RPQGLPNNTASWFTALTQHG	Nucleoprotein	P0DTC9	Severe acute respiratory syndrome coronavirus 2	2697049	HLA-DRB1*04:01	II	Mitogen-activated protein kinase kinase kinase kinase 3	Q8IVH8.1	77.778	9	2	0	6	14	759	767	0.15	27.8	PNNTASWFT	PNSTSSWFT	True
1392435	SSANNCTFEYVSQPFLMDLE	Spike glycoprotein	P0DTC2	Severe acute respiratory syndrome coronavirus 2	2697049	HLA-DPB1*04:01	II	Glycosyl-phosphatidylinositol-anchored molecule-like protein	Q99445.1	66.667	12	3	1	4	14	75	86	2.2	24.4	NNCTFEYVSQP	NNCTFVYAAEQP	False
1392462	TLVKQLSSNFGAISSVLNDI	Spike glycoprotein	P0DTC2	Severe acute respiratory syndrome coronavirus 2	2697049	HLA-DRB1*01:01;HLA-DRB1*04:04	II	Cytosolic 10-formyltetrahydrofolate dehydrogenase	O75891.2	51.852	27	2	3	2	17	288	314	0.58	26.1	LVKQLSSNFGAISSVL	LVKNIQLEDGKMILASNFFKGAASSVL	False
1392492	VIRGDEVRQIAPGQTGKIAD	Spike glycoprotein	P0DTC2	Severe acute respiratory syndrome coronavirus 2	2697049	HLA-DRB3*01:01	II	Histone-lysine N-methyltransferase 2C	Q8NEZ4.3	100	7	0	0	5	11	4530	4536	0.82	25.7	DEVRQIA	DEVRQIA	False
1393908	LPLVSSQCVNLTTRTQL	Spike glycoprotein	P0DTC2	Severe acute respiratory syndrome coronavirus 2	2697049			Ankyrin repeat domain-containing protein 18A	Q8IVF6.3	87.5	8	1	0	4	11	760	767	0.75	25.2	VSSQCVNL	VSSECVNL	False
1394016	QTLLALHRSYLTPGDSS	surface glycoprotein [Severe acute respiratory syndrome coronavirus 2]	QHZ00379	Severe acute respiratory syndrome coronavirus 2	2697049			Protein virilizer homolog	Q69YN4.2	68.75	16	2	1	1	16	1261	1273	0.37	26.1	QTLLALHRSYLTPGDS	QDLLALVRSPGDS	False
139406	YLLPRPGPRL	polyprotein	ACT37184	Hepacivirus hominis	3052230	HLA-A2	I	Gastric inhibitory polypeptide receptor	P48546.1	100	7	0	0	2	8	193	199	0.21	25.2	LLPRPGP	LLPRPGP	False
13946	EQVTEDCNENP	UL123; IE1	AAR31390	Human betaherpesvirus 5	10359	HLA class I	I	Serine/threonine-protein kinase/endoribonuclease IRE1	O75460.2	63.636	11	4	0	1	11	741	751	0.37	24.8	EQVTEDCNENP	EMLSEDCKENP	False
13956	EQYVDFSLDPTFSIE	Genome polyprotein	Q81495	Hepatitis C virus (isolate HCV-K3a/650)	356416	HLA class II	II	Low affinity immunoglobulin gamma Fc region receptor II-a	P12318.4	90	10	0	1	6	14	165	174	0.067	27.8	FSLDPTFSI	FSHLDPTFSI	True
1397111	ESEFRVYSSANNCTFEYV	surface glycoprotein [Severe acute respiratory syndrome coronavirus 2]	QHZ00379	Severe acute respiratory syndrome coronavirus 2	2697049			Glycosyl-phosphatidylinositol-anchored molecule-like protein	Q99445.1	61.538	13	4	1	6	17	69	81	2.4	24	VYSSANNCTFEY	VYKNCTNNCTFVY	False
1397120	FGGFNFSQILPDPSKPSKRS	surface glycoprotein [Severe acute respiratory syndrome coronavirus 2]	QHZ00379	Severe acute respiratory syndrome coronavirus 2	2697049			Protein FAM53C	Q9NYF3.1	48	25	2	2	6	19	92	116	0.1	28.2	FSQILPDPSKPSKR	FSQVLRPEPPDPEKLPVPPAPPSKR	True
1397134	GGNYNYLYRLFRKSNLKPFERDI	surface glycoprotein [Severe acute respiratory syndrome coronavirus 2]	QHZ00379	Severe acute respiratory syndrome coronavirus 2	2697049			Protein C1orf43	Q9BWL3.1	66.667	12	1	1	2	10	93	104	0.42	26.9	GNYNYLYRL	GNQSCYNYLYRM	False
1397146	ICLLQFAYANRNRFLYI	membrane glycoprotein [Severe acute respiratory syndrome coronavirus 2]	QTJ90965	Severe acute respiratory syndrome coronavirus 2	2697049			Melanin-concentrating hormone receptor 2	Q969V1.1	52.632	19	4	2	1	17	292	307	0.53	25.7	ICLLQFAYANRNRFLYI	ICLSYASSSINPFLYI	False
1397276	ERSGARSKQRRPQGL	Nucleoprotein	P0DTC9	Severe acute respiratory syndrome coronavirus 2	2697049	HLA class II	II	Patatin-like phospholipase domain-containing protein 6	Q8IY17.3	70	10	3	0	1	10	1026	1035	0.77	24.8	ERSGARSKQR	ERSASRTKQR	False
1397277	ESKMSGKGQQQQGQT	Nucleoprotein	P0DTC9	Severe acute respiratory syndrome coronavirus 2	2697049	HLA class II	II	R-spondin-1	Q2MKA7.1	55	20	3	1	1	14	231	250	0.77	24.8	ESKMSGKGQQQQGQ	ESKEAGAGSRRRKGQQQQQQ	False
139762	GLPIRYQTPAIRAEH	Genome polyprotein	P29991	Dengue virus 2 16681-PDK53	31635	HLA-DRB3*02:02	II	DNA polymerase zeta catalytic subunit	O60673.2	100	6	0	0	4	9	2359	2364	1.6	24	IRYQTP	IRYQTP	False
14001	ERIDDFLAA	Nucleocapsid protein	Q89462	Orthohantavirus sinnombreense	3052499	HLA-Cw7;HLA class I	I	DNA polymerase beta	P06746.3	75	8	2	0	1	8	71	78	0.7	23.5	ERIDDFLA	EKIDEFLA	False
14038	ERMASCRPIDQFDQG	polyprotein	AAF65953	Hepacivirus hominis	3052230	HLA-DR	II	Xin actin-binding repeat-containing protein 2	A4UGR9.2	56.25	16	1	1	5	14	841	856	0.047	28.2	SCRPIDQFDQ	SCRWLFETRPIDQFDE	True
140544	ATDALMSGF	ORF	AAA45606	Hepacivirus hominis	3052230	HLA-A*01:01	I	Sulfate transporter	P50443.2	85.714	7	1	0	3	9	250	256	4	21.4	DALMSGF	DALLSGF	False
14080	ERTADTAYNPRYSKRRHGRR	ORF4	AAY57694	Human alphaherpesvirus 3	10335			DDB1- and CUL4-associated factor 4	Q8WV16.3	87.5	8	1	0	13	20	8	15	0.81	25.7	SKRRHGRR	SRRRHGRR	False
140994	EAPGLVGAPQTPGVG	F protein	na	Hepacivirus hominis	3052230	HLA-DPw4	II	Ubiquilin-2	Q9UHD9.2	68.75	16	2	2	1	15	468	481	0.38	25.7	EAPGLVGAPQTPGVG	EAPGLIPSFTPGVG	False
140	AAFSSARFL	Accessory protein p30II	P0CK17	Human T-cell leukemia virus type I	11908	HLA class I	I	Obscurin	Q5VST9.3	77.778	9	2	0	1	9	5341	5349	2.8	21.8	AAFSSARFL	AAYSSARLL	False
14101	ERYLKDQQL	envelope glycoprotein	ABI16336	Human immunodeficiency virus 1	11676	HLA-A23;HLA-B14;HLA-A24	I	Lysine-specific demethylase 9	Q5VWQ0.2	87.5	8	1	0	2	9	310	317	0.042	26.9	RYLKDQQL	RYLKDEQL	False
141023	GPGWVCARLGRLPSG	F protein	na	Hepacivirus hominis	3052230	HLA-DR1;HLA-DPw4	II	Factor in the germline alpha	Q6QHK4.2	81.818	11	1	1	5	15	43	52	1.1	24.4	VCARLGRLPSG	VCRLKRLPSG	False
1410559	ALQIPFAMQMAYRFNGIGV	surface glycoprotein [Severe acute respiratory syndrome coronavirus 2]	QHD43416	Severe acute respiratory syndrome coronavirus 2	2697049	HLA class II	II	26S proteasome non-ATPase regulatory subunit 4	P55036.1	75	8	2	0	3	10	286	293	1	25.2	QIPFAMQM	QIAYAMQM	False
141095	TLGPSMAMRAWGGQD	protein F	ABV46152	Hepacivirus hominis	3052230	HLA-DR1	II	Multiple epidermal growth factor-like domains protein 8	Q7Z7M0.2	100	6	0	0	10	15	2140	2145	3.1	23.1	AWGGQD	AWGGQD	False
1411183	ANKDGIIWVATEGALNTPK	nucleocapsid phosphoprotein [Severe acute respiratory syndrome coronavirus 2]	QHD43423	Severe acute respiratory syndrome coronavirus 2	2697049	HLA class II	II	Cytochrome c	P99999.2	77.778	9	1	1	1	8	52	60	3.8	23.5	ANKDGIIW	ANKNKGIIW	False
141206	AILTQYWKY	tegument protein VP11/12	NP_044648	Human alphaherpesvirus 1	10298	HLA-A*29:02	I	Cadherin-like and PC-esterase domain-containing protein 1	A4D0V7.1	83.333	6	1	0	2	7	498	503	0.98	23.1	ILTQYW	VLTQYW	False
141208	ALATVTLKY	tegument protein VP13/14	NP_044649	Human alphaherpesvirus 1	10298	HLA-A*29:02	I	von Willebrand factor A domain-containing protein 5A	O00534.2	85.714	7	1	0	3	9	123	129	4	21.4	ATVTLKY	AAVTLKY	False
141211	ALLAKMLFY	UL29	ABI63491	Human alphaherpesvirus 1	10298	HLA-A*29:02	I	Cyclin-dependent kinase 1	P06493.3	75	8	2	0	2	9	263	270	0.99	23.1	LLAKMLFY	LLSKMLIY	False
141212	ALLDRDCRV	tegument protein VP13/14	NP_044649	Human alphaherpesvirus 1	10298	HLA-A*02:01	I	Phosphatidylinositol 4-phosphate 5-kinase type-1 beta	O14986.2	66.667	12	1	1	1	9	247	258	0.99	23.1	ALLDRDCRV	ALMKTLQRDCRV	False
141216	APASVYQPA	envelope glycoprotein I	NP_044669	Human alphaherpesvirus 1	10298	HLA-B*07:02	I	Zinc finger CCHC domain-containing protein 24	Q8N2G6.1	100	7	0	0	3	9	12	18	0.24	24.8	ASVYQPA	ASVYQPA	False
141217	APRIGGRRA	regulatory protein ICP22	NP_044663	Human alphaherpesvirus 1	10298	HLA-B*07:02	I	Protein Shroom2	Q13796.1	100	7	0	0	2	8	746	752	0.17	25.2	PRIGGRR	PRIGGRR	False
141218	APRTWCRLL	regulatory protein ICP22	NP_044663	Human alphaherpesvirus 1	10298	HLA-B*07:02	I	Protein smoothened	Q99835.1	100	6	0	0	3	8	547	552	0.12	25.7	RTWCRL	RTWCRL	False
141221	ATDSLNNEY	tegument protein VP11/12	NP_044648	Human alphaherpesvirus 1	10298	HLA-A*01:01	I	Ubiquitin carboxyl-terminal hydrolase 22	Q9UPT9.2	85.714	7	1	0	2	8	454	460	1.4	22.7	TDSLNNE	TDSLNND	False
141222	AVLCLYLLY	DNA packaging tegument protein UL25	NP_044626	Human alphaherpesvirus 1	10298	HLA-A*29:02	I	ATP-binding cassette sub-family A member 2	Q9BZC7.4	77.778	9	2	0	1	9	1874	1882	0.34	24.4	AVLCLYLLY	AVLSLFLLY	False
141225	AYLGAFLSVL	tegument protein UL21	NP_044622	Human alphaherpesvirus 1	10298	HLA-A*24:02	I	Olfactory receptor 6M1	Q8NGM8.1	100	7	0	0	4	10	149	155	0.86	23.5	GAFLSVL	GAFLSVL	False
141226	AYLPRPVEF	tegument protein UL37	ADD60080	Human alphaherpesvirus 1	10298	HLA-A*24:02	I	Homeobox protein DBX1	A6NMT0.2	85.714	7	1	0	1	7	52	58	2.8	21.8	AYLPRPV	AYLPRSV	False
141227	AYSLLFPAPF	tegument protein UL37	ADD60080	Human alphaherpesvirus 1	10298	HLA-A*24:02	I	Period circadian protein homolog 2	O15055.2	80	10	1	1	1	9	853	862	0.86	23.5	AYSLLFPAP	AYSLPVFPAP	False
141228	AYVSVLYRW	tegument protein VP11/12	NP_044648	Human alphaherpesvirus 1	10298	HLA-A*24:02	I	Serine/threonine-protein kinase SMG1	Q96Q15.3	77.778	9	1	1	1	8	427	435	2	22.3	AYVSVLYR	AYVTDVLYR	False
141231	CPRRPAVAF	envelope glycoprotein I	NP_044669	Human alphaherpesvirus 1	10298	HLA-B*07:02	I	Small integral membrane protein 44	A0A286YF18.1	75	8	2	0	2	9	127	134	0.5	24	PRRPAVAF	PRRPSIAF	False
141260	EYQRLYATF	nuclear egress lamina protein	NP_044633	Human alphaherpesvirus 1	10298	HLA-A*24:02	I	Actin-binding LIM protein 2	Q6H8Q1.2	75	8	2	0	1	8	74	81	0.34	24.4	EYQRLYAT	DYQRLYGT	False
141262	EYVHARWAAF	DNA polymerase catalytic subunit	NP_044632	Human alphaherpesvirus 1	10298	HLA-A*24:02	I	Bcl-2-related ovarian killer protein	Q9UMX3.1	50	16	1	1	1	9	37	52	0.3	24.8	EYVHARWAA	EYVHARLLRAGLSWSA	False
141269	FLADAVVRL	tegument protein VP13/14	NP_044649	Human alphaherpesvirus 1	10298	HLA-A*02:01	I	E3 ubiquitin-protein ligase TRIM41	Q8WV44.3	75	8	2	0	1	8	412	419	1.4	22.7	FLADAVVR	FLTDAIVR	False
14126	ESDAAARVTAILSSLTVTQL	Genome polyprotein	P26664	Hepatitis C virus (isolate 1)	11104	HLA class II	II	Taste receptor type 2 member 19	P59542.1	83.333	12	1	1	10	20	171	182	0.81	25.7	AILSSLTVTQL	AIHLSSLTVTTL	False
141271	FLWEDQTLL	capsid associated tegument protein	CAB06749	Human alphaherpesvirus 2	10310	HLA-A2;HLA-A*02:01	I	Fibrous sheath-interacting protein 2	Q5CZC0.4	77.778	9	2	0	1	9	4911	4919	2	22.3	FLWEDQTLL	FLSEDKTLL	False
141276	FTAPEVGTY	tegument protein VP13/14	NP_044649	Human alphaherpesvirus 1	10298	HLA-A*01:01	I	Tyrosine-protein phosphatase non-receptor type 13	Q12923.2	100	6	0	0	1	6	79	84	2	22.3	FTAPEV	FTAPEV	False
141277	FTDALGIDEY	transactivating tegument protein VP16	NP_044650	Human alphaherpesvirus 1	10298	HLA-A*01:01	I	DnaJ homolog subfamily C member 7	Q99615.2	75	8	2	0	1	8	279	286	1.7	22.7	FTDALGID	YTEALGID	False
141281	FVYTPSPYVF	tegument protein UL21	NP_044622	Human alphaherpesvirus 1	10298	HLA-A*24:02	I	Collagen alpha-1(V) chain	P20908.3	100	6	0	0	3	8	347	352	0.6	24	YTPSPY	YTPSPY	False
141306	HTDLHPNNTY	tegument host shutoff protein	NP_044643	Human alphaherpesvirus 1	10298	HLA-A*01:01	I	Nuclear exosome regulator NRDE2	Q9H7Z3.3	100	6	0	0	4	9	410	415	1.2	23.1	LHPNNT	LHPNNT	False
141313	ILIEGIFFA	ribonucleotide reductase subunit 2	NP_044642	Human alphaherpesvirus 1	10298	HLA-A*02:01	I	Amyloid-beta A4 precursor protein-binding family A member 1	Q02410.3	75	8	2	0	2	9	455	462	2.8	21.8	LIEGIFFA	LIDGIIFA	False
141323	KYFYCNSLF	multifunctional expression regulator	NP_044657	Human alphaherpesvirus 1	10298	HLA-A*24:02	I	PH and SEC7 domain-containing protein 3	Q9NYI0.2	100	5	0	0	2	6	663	667	0.98	23.1	YFYCN	YFYCN	False
141324	LASDPHYEY	tegument protein VP11/12	NP_044648	Human alphaherpesvirus 1	10298	HLA-A*29:02	I	Protein PRRC2A	P48634.3	75	8	2	0	1	8	1527	1534	0.69	23.5	LASDPHYE	LSSDPHFE	False
141338	LIDGIFLRY	envelope glycoprotein L	NP_044602	Human alphaherpesvirus 1	10298	HLA-A*01:01	I	Olfactory receptor 10AD1	Q8NGE0.1	77.778	9	2	0	1	9	154	162	0.7	23.5	LIDGIFLRY	LINGIFLEY	False
141341	LLAYVSVLY	tegument protein VP11/12	NP_044648	Human alphaherpesvirus 1	10298	HLA-A*29:02	I	Gamma-secretase subunit APH-1B	Q8WW43.3	87.5	8	1	0	1	8	115	122	2	22.3	LLAYVSVL	LLAYVSGL	False
141354	LYPDAPPLRL	transcriptional regulator ICP4	NP_044662	Human alphaherpesvirus 1	10298	HLA-A*24:02	I	Protein BEAN1	Q3B7T3.2	85.714	7	1	0	1	7	140	146	0.61	24	LYPDAPP	LYPDSPP	False
141396	RILGVLVHL	ribonucleotide reductase subunit 1	NP_044641	Human alphaherpesvirus 1	10298	HLA-A*02:01	I	Arf-GAP with GTPase, ANK repeat and PH domain-containing protein 9	Q5VTM2.2	87.5	8	1	0	2	9	74	81	0.69	23.5	ILGVLVHL	ILGVLTHL	False
141398	RLLGFADTV	tegument protein VP13/14	NP_044649	Human alphaherpesvirus 1	10298	HLA-A*02:01	I	Metabotropic glycine receptor	Q5T848.1	88.889	9	0	1	1	9	488	495	0.98	23.1	RLLGFADTV	RLLGFATV	False
141399	RLNELLAYV	Tegument protein UL46	P10230	Human alphaherpesvirus 1 strain 17	10299	HLA-A*02:01	I	Serine/threonine-protein kinase LMTK2	Q8IWU2.2	100	6	0	0	3	8	1233	1238	1.4	22.7	NELLAY	NELLAY	False
141402	RPTERPRAPA	tegument protein VP22	NP_044651	Human alphaherpesvirus 1	10298	HLA-B*07:02	I	Interferon lambda receptor 1	Q8IU57.1	80	10	2	0	1	10	303	312	0.86	23.5	RPTERPRAPA	RPTPRVRAPA	False
141407	RSSLGSLLY	tegument protein VP13/14	NP_044649	Human alphaherpesvirus 1	10298	HLA-A*01:01	I	Zinc finger CCCH-type antiviral protein 1	Q7Z2W4.3	100	7	0	0	1	7	385	391	1.4	22.7	RSSLGSL	RSSLGSL	False
141411	SALPTNADLY	transactivating tegument protein VP16	NP_044650	Human alphaherpesvirus 1	10298	HLA-A*01:01	I	VPS10 domain-containing receptor SorCS2	Q96PQ0.3	87.5	8	1	0	3	10	1011	1018	1.7	22.7	LPTNADLY	LPTLADLY	False
141418	SIVHHHAQY	tegument protein VP11/12	NP_044648	Human alphaherpesvirus 1	10298	HLA-A*29:02	I	Axin-2	Q9Y2T1.2	83.333	6	1	0	4	9	472	477	2	22.3	HHHAQY	HHHSQY	False
141422	SSGVVFGTWY	DNA packaging tegument protein UL25	NP_044626	Human alphaherpesvirus 1	10298	HLA-A*29:02	I	ATP-binding cassette sub-family C member 6	O95255.2	77.778	9	2	0	1	9	132	140	2.5	22.3	SSGVVFGTW	SSGVLFGYW	False
141423	SVYPYDEFV	envelope glycoprotein B	NP_044629	Human alphaherpesvirus 1	10298	HLA-A*02:01	I	Sterile alpha motif domain-containing protein 9	Q5K651.1	83.333	6	1	0	3	8	164	169	2	22.3	YPYDEF	YPFDEF	False
141430	TLLELVVSV	tegument serine/threonine protein kinase	NP_044614	Human alphaherpesvirus 1	10298	HLA-A*02:01	I	Solute carrier family 22 member 12	Q96S37.1	88.889	9	1	0	1	9	259	267	0.042	26.9	TLLELVVSV	TLLQLVVSV	False
141461	VPGWSRRTL	ubiquitin E3 ligase ICP0	NP_044601	Human alphaherpesvirus 1	10298	HLA-B*07:02	I	Bis(monoacylglycero)phosphate synthase CLN5	O75503.2	100	6	0	0	1	6	38	43	0.7	23.5	VPGWSR	VPGWSR	False
141462	VPRPDDPVL	tegument protein UL21	NP_044622	Human alphaherpesvirus 1	10298	HLA-B*07:02	I	Vigilin	Q00341.3	85.714	7	1	0	1	7	186	192	0.34	24.4	VPRPDDP	IPRPDDP	False
141468	VVRGPTVSL	envelope glycoprotein I	NP_044669	Human alphaherpesvirus 1	10298	HLA-B*07:02	I	GREB1-like protein	Q9C091.2	77.778	9	2	0	1	9	1084	1092	0.17	25.2	VVRGPTVSL	VIRGPTVAL	False
141469	VYMSPFYGY	envelope glycoprotein B	NP_044629	Human alphaherpesvirus 1	10298	HLA-A*29:02	I	Golgi pH regulator A	B7ZAQ6.2	70	10	2	1	1	9	87	96	0.99	23.1	VYMSPFYGY	VFMVPFYIGY	False
141479	YMANQILRY	single-stranded DNA-binding protein	NP_044631	Human alphaherpesvirus 1	10298	HLA-A*29:02	I	Inward rectifier potassium channel 2	P63252.1	58.333	12	2	1	1	9	315	326	0.99	23.1	YMANQILRY	YLANEILWGHRY	False
141484	YVAGFLALY	capsid maturation protease	NP_044627	Human alphaherpesvirus 1	10298	HLA-A*29:02	I	Glycosylphosphatidylinositol anchor attachment 1 protein	O43292.3	72.727	11	0	1	1	8	29	39	1.4	22.7	YVAGFLAL	YVAGIAWFLAL	False
14198	ESLKTFEQVTE	UL123; IE1	AAR31390	Human betaherpesvirus 5	10359	HLA-A*02:01	I	Long-chain-fatty-acid--CoA ligase 5	Q9ULC5.1	90	10	0	1	1	9	629	638	0.045	27.4	ESLKTFEQV	ESGLKTFEQV	True
14203	ESLNTGWLAGLFYQH	polyprotein	AAB67036	Hepatitis C virus (isolate H77)	63746			GPI mannosyltransferase 1	Q9H3S5.1	85.714	7	1	0	7	13	390	396	1.1	24.4	WLAGLFY	WLAGLFF	False
142194	KAKKTPMGF	polyprotein	ADV57311	hepatitis C virus genotype 1a	2847144	HLA-B57	I	Caskin-2	Q8WXE0.2	85.714	7	1	0	1	7	146	152	4	21.4	KAKKTPM	KAKKTPL	False
1421	AFYGVWPLL	polyprotein	BAD73991	Hepatitis C virus subtype 1b	31647	HLA-A*24:02	I	Coagulation factor V	P12259.4	100	6	0	0	4	9	1860	1865	0.69	23.5	GVWPLL	GVWPLL	False
142203	KKKKNPMGF	polyprotein	BAD73974	Hepatitis C virus subtype 1b	31647	HLA-B57	I	Dynamin-binding protein	Q6XZF7.1	85.714	7	1	0	2	8	1316	1322	0.69	23.5	KKKNPMG	KKKDPMG	False
142209	KSKKIPMGF	polyprotein	ACJ37233	hepatitis C virus genotype 1a	2847144	HLA-B57	I	G1/S-specific cyclin-E2	O96020.1	100	5	0	0	3	7	347	351	8.2	20.6	KKIPM	KKIPM	False
142210	KSKKNPMGF	polyprotein [Hepatitis C virus subtype 1a]	ABV46251	hepatitis C virus genotype 1a	2847144	HLA-B57	I	Probable ATP-dependent RNA helicase DDX60	Q8IY21.3	100	5	0	0	5	9	1431	1435	5.7	21	NPMGF	NPMGF	False
142211	KSKKTPLGF	polyprotein	ACJ37204	hepatitis C virus genotype 1a	2847144	HLA-B57	I	Caskin-2	Q8WXE0.2	85.714	7	1	0	1	7	146	152	4	21.4	KSKKTPL	KAKKTPL	False
142212	KSKKVPMGF	Genome polyprotein	Q913D4	hepatitis C virus genotype 1a	2847144	HLA-B57	I	Methylcytosine dioxygenase TET1	Q8NFU7.2	85.714	7	1	0	1	7	124	130	4	21.4	KSKKVPM	KSKKVPL	False
142213	KSKRTPMGF	polyprotein	ABV46054	hepatitis C virus genotype 1a	2847144	HLA-B57;HLA-B*57:01	I	PRA1 family protein 3	O75915.1	100	6	0	0	3	8	158	163	1	23.1	KRTPMG	KRTPMG	False
142244	NSKKTPMGF	polyprotein	ACJ37184	hepatitis C virus genotype 1a	2847144	HLA-B57	I	Kelch-like protein 34	Q8N239.1	85.714	7	1	0	2	8	507	513	2.8	21.8	SKKTPMG	SKKAPMG	False
142245	NTRPPAGNW	polyprotein	ACJ37204	hepatitis C virus genotype 1a	2847144	HLA-B57	I	Protein PRRC2A	P48634.3	85.714	7	1	0	3	9	417	423	4	21.4	RPPAGNW	RGPAGNW	False
142247	NTRPPMGNW	envelope protein 2	ACY64760	hepatitis C virus genotype 1a	2847144	HLA-B57	I	Collagen alpha-1(XX) chain	Q9P218.4	100	6	0	0	1	6	1216	1221	0.34	24.4	NTRPPM	NTRPPM	False
142248	NTRPPQGNW	polyprotein	BAB18806	hepatitis C virus genotype 1a	2847144	HLA-B57	I	Androgen receptor	P10275.3	100	6	0	0	2	7	484	489	2	22.3	TRPPQG	TRPPQG	False
1425	AGAAPLTAVAPAHDTPPVPD	structural viral protein	AAA45736	Paslahepevirus balayani	1678143	HLA class II	II	Methyl-CpG-binding domain protein 6	Q96DN6.2	57.895	19	4	2	5	20	830	847	0.1	28.2	PLTAVAPAHDTPPVPD	PLSALAPPHGSPDPPVPE	True
142893	LVLILYLCV	K8.1	ABD28902	Human gammaherpesvirus 8	37296	HLA-A*02:01	I	Outer dense fiber protein 4	Q2M2E3.2	61.538	13	0	1	1	8	188	200	0.49	24	LVLILYLC	LVLILYFTCAILC	False
14314	ESYHHNRPKTLVVVLPDSNH	ORF4	AAY57694	Human alphaherpesvirus 3	10335			GEM-interacting protein	Q9P107.2	81.818	11	2	0	9	19	672	682	0.29	26.9	KTLVVVLPDSN	KTLLVQLPDSN	False
1435610	FQFCNDPFLGVYYHKNNK	surface glycoprotein [Severe acute respiratory syndrome coronavirus 2]	QHD43416	Severe acute respiratory syndrome coronavirus 2	2697049	HLA class II	II	Collagen alpha-1(XIX) chain	Q14993.3	70	10	3	0	9	18	438	447	0.87	25.2	LGVYYHKNNK	LGGYYNKDNK	False
143664	AISEKTIWSL	Genome polyprotein	P08617	Human hepatitis A virus Hu/Australia/HM175/1976	12098	HLA class I	I	KRAB-A domain-containing protein 2	Q6ZNG9.1	100	6	0	0	5	10	25	30	0.86	23.5	KTIWSL	KTIWSL	False
143666	ALFHEVAKL	polyprotein	ACF60462	Hepatovirus A	12092	HLA class I;HLA-A*02:01	I	Uncharacterized protein C12orf56	Q8IXR9.3	87.5	8	1	0	2	9	613	620	0.69	23.5	LFHEVAKL	LFHEVLKL	False
1436695	FTGCVIAWNSNNLDSKVGG	surface glycoprotein [Severe acute respiratory syndrome coronavirus 2]	QHD43416	Severe acute respiratory syndrome coronavirus 2	2697049	HLA class II	II	Zinc finger E-box-binding homeobox 2	O60315.1	87.5	8	1	0	9	16	871	878	1	25.2	NSNNLDSK	NSNNLDNK	False
143680	DVSGVQAPRGSYQQQLNDPVL	Genome polyprotein	P06441	Human hepatitis A virus Hu/Australia/HM175/1976	12098	HLA class I	I	Ras-GEF domain-containing family member 1C	Q8N431.2	77.778	9	2	0	13	21	90	98	1.8	24.8	QQQLNDPVL	QQQLDKPVL	False
143690	GLAVDPWVE	Genome polyprotein	P06441	Human hepatitis A virus Hu/Australia/HM175/1976	12098	HLA class I	I	Paraneoplastic antigen-like protein 6A	P0CW24.2	77.778	9	2	0	1	9	140	148	0.7	23.5	GLAVDPWVE	GQAVQPWVE	False
143705	KEYTFPITL	Genome polyprotein	P08617	Human hepatitis A virus Hu/Australia/HM175/1976	12098	HLA-B40	I	Deubiquitinating protein VCPIP1	Q96JH7.2	57.143	14	1	1	1	9	583	596	0.49	24	KEYTFPITL	KEYDNLPEAFPITL	False
143726	LLYNCCYHV	polyprotein	CAC14074	Hepatovirus A	12092	HLA class I;HLA-A*02:01	I	Immunoglobulin superfamily member 1	Q8N6C5.3	83.333	6	1	0	3	8	1036	1041	0.49	24	YNCCYH	YSCCYH	False
143728	LPWYSYLYA	Genome polyprotein	P08617	Human hepatitis A virus Hu/Australia/HM175/1976	12098	HLA-B35	I	Volume-regulated anion channel subunit LRRC8D	Q7L1W4.1	63.636	11	0	1	1	7	158	168	0.69	23.5	LPWYSYL	LPWYSKYFPYL	False
143732	MMFGFHHSV	polyprotein	CAC14074	Hepatovirus A	12092	HLA class I;HLA-A*02:01	I	Protein argonaute-4	Q9HCK5.2	85.714	7	1	0	3	9	190	196	0.98	23.1	FGFHHSV	FGFHQSV	False
143735	NRGKMDVSGVQAPRGSYQQQ	Genome polyprotein	P06441	Human hepatitis A virus Hu/Australia/HM175/1976	12098	HLA class I	I	FYVE, RhoGEF and PH domain-containing protein 3	Q5JSP0.1	70	10	3	0	2	11	416	425	2.3	24.4	RGKMDVSGVQ	REKMDISGLQ	False
143740	QMMRNEFRV	polyprotein	ACF60462	Hepatovirus A	12092	HLA class I;HLA-A*02:01	I	Tripartite motif-containing protein 43	Q96BQ3.1	75	8	2	0	1	8	177	184	0.17	25.2	QMMRNEFR	QMIRNEYR	False
143752	SLMDLLSSL	Genome polyprotein	P06441	Hepatovirus A	12092	HLA class I;HLA-A*02:01	I	Myosin-IIIa	Q8NEV4.2	100	7	0	0	1	7	933	939	0.17	25.2	SLMDLLS	SLMDLLS	False
1437846	FYEPQIITTDNTFVSGNCD	surface glycoprotein [Severe acute respiratory syndrome coronavirus 2]	QHD43416	Severe acute respiratory syndrome coronavirus 2	2697049	HLA class II	II	Guanine nucleotide-binding protein subunit beta-5	O14775.2	81.818	11	2	0	9	19	250	260	0.031	29.5	TDNTFVSGNCD	TGNTFVSGGCD	True
14382	ETFWAKHMWNFISGI	polyprotein precursor	BAA02756	Hepacivirus hominis	3052230	HLA-DR	II	Putative spermatogenesis-associated protein 31C2	B4DYI2.2	85.714	7	1	0	3	9	653	659	0.38	25.7	FWAKHMW	FWAKHRW	False
144207	APTLWARMVL	polyprotein	CAB41951	Hepacivirus hominis	3052230	HLA-B7	I	Ran-binding protein 17	Q9H2T7.1	85.714	7	1	0	3	9	381	387	0.6	24	TLWARMV	TLWQRMV	False
1442	AGAHWGVLAGIAYFSMVGNWAKVLV	Genome polyprotein	P26664	Hepacivirus hominis	3052230	HLA class II	II	Potassium channel subfamily K member 10	P57789.1	50	24	7	2	5	24	303	325	0.000831	35	WGVLAGIAYFSMVGNWAKVL	WILVGLAYFAAVLSMIGDWLRVL	True
144377	KFLPDLYDYK	Polymerase acidic protein	Q6E3S4	Influenza A virus (A/duck/Fujian/17/2001(H5N1))	274829	HLA-A*11:01	I	Regulator of nonsense transcripts 2	Q9HAU5.1	66.667	9	3	0	1	9	873	881	0.86	23.5	KFLPDLYDY	KFLGELYNY	False
144403	LLRHHNMVY	polyprotein	AAK08509	Hepatitis C virus subtype 1b	31647	HLA-B15	I	Wilms tumor protein	P19544.2	85.714	7	1	0	1	7	431	437	0.34	24.4	LLRHHNM	LVRHHNM	False
144475	SFSFGGFTFK	Polymerase basic protein 2	P03428	Influenza A virus (A/Puerto Rico/8/1934(H1N1))	211044	HLA-A*11:01	I	RecQ-like DNA helicase BLM	P54132.1	85.714	7	1	0	4	10	32	38	2.5	22.3	FGGFTFK	FSGFTFK	False
144480	SQRQKKVTF	polyprotein	ACA50684	Hepatitis C virus subtype 1b	31647	HLA-B15	I	tRNA (adenine(58)-N(1))-methyltransferase non-catalytic subunit TRM6	Q9UJA5.1	87.5	8	1	0	2	9	40	47	0.24	24.8	QRQKKVTF	QRRKKVTF	False
144526	VLRGFLILGK	Polymerase basic protein 2	P03429	Influenza A virus (A/nt/60/1968(H3N2))	384505	HLA-A*11:01	I	na	A2VCL2.3	85.714	7	1	0	2	8	280	286	3.5	21.8	na	na	False
144544	WPAPSGARSL	polyprotein precursor	BAA01728	Hepacivirus hominis	3052230	HLA-B7	I	Synaptojanin-1	O43426.2	87.5	8	1	0	2	9	1127	1134	1.7	22.7	PAPSGARS	PPPSGARS	False
1448898	HWFVTQRNFYEPQIITTDN	surface glycoprotein [Severe acute respiratory syndrome coronavirus 2]	QHD43416	Severe acute respiratory syndrome coronavirus 2	2697049	HLA class II	II	Proprotein convertase subtilisin/kexin type 6	P29122.1	70	10	3	0	9	18	398	407	1	25.2	FYEPQIITTD	FYERKIVTTD	False
144913	LLYANSAHAL	Hexon protein	P04133	Human adenovirus 5	28285	HLA-A2	I	Acylamino-acid-releasing enzyme	P13798.4	70	10	3	0	1	10	700	709	0.86	23.5	LLYANSAHAL	LLYPKSTHAL	False
145077	AKRLDACQDQLLE	E2 protein	CBM41979	human papillomavirus 11	10580	HLA-DRB1*03:01	II	Liprin-alpha-2	O75334.2	70	10	3	0	4	13	110	119	0.13	26.5	LDACQDQLLE	LNACREQLLE	False
145164	EKLKHILGKARFIKLN	Protein E6	P04019	human papillomavirus 11	10580	HLA-DRB1*01:02	II	U3 small nucleolar ribonucleoprotein protein MPP10	O00566.2	64.706	17	2	2	1	14	617	632	0.22	26.5	EKLKHILGKARFIK	EKLKQLTKTGKASFIK	False
145256	IGLITVLFL	ORF28	YP_001129381	Human gammaherpesvirus 8	37296	HLA-A*02:01	I	Kininogen-1	P01042.2	85.714	7	1	0	3	9	3	9	0.99	23.1	LITVLFL	LITILFL	False
145412	PIVQLQGDSNCLKCFR	E2 protein	CBM41979	human papillomavirus 11	10580	HLA-DRB1*01:02;HLA-DRB1*03:01	II	Outer dynein arm-docking complex subunit 4	Q96NG3.2	62.5	16	1	2	5	15	42	57	0.45	25.7	LQGDSNCLKCF	LQDGDKNCLVARSKCF	False
145860	KVLIRCYLC	Protein E6	P04019	human papillomavirus 11	10580	HLA-A*02:01	I	Dynein axonemal heavy chain 6	Q9C0G6.3	100	5	0	0	5	9	1453	1457	2	22.3	RCYLC	RCYLC	False
146005	SIDQLCKTF	Protein E6	P04019	human papillomavirus 11	10580	HLA-A*02:01	I	Thyroid receptor-interacting protein 11	Q15643.3	75	8	2	0	1	8	1294	1301	5.7	21	SIDQLCKT	SIGQLCNT	False
146028	TIDQLCKTF	E6 protein	NP_040296	Human papillomavirus type 6b	10600	HLA-A*02:01	I	E3 UFM1-protein ligase 1	O94874.2	66.667	9	3	0	1	9	138	146	2	22.3	TIDQLCKTF	TISELCKTY	False
146124	AAWYIKGRL	polyprotein	AAK08509	Hepatitis C virus subtype 1b	31647	HLA-A2	I	Anthrax toxin receptor 2	P58335.5	77.778	9	0	1	3	9	444	452	0.69	23.5	WYIKGRL	WYTPIKGRL	False
146188	DFWESVFTGLTHIDAHFL	polyprotein	ADE10208	Hepatitis C virus subtype 3a	356426	HLA class I	I	na	Q8N9H6.1	42.857	28	2	2	3	18	56	81	3.4	23.5	na	na	False
146194	DLQPAETTVRLRAYL	polyprotein	ADE10208	Hepatitis C virus subtype 3a	356426	HLA class I	I	Very large A-kinase anchor protein	Q68DQ2.3	72.727	11	3	0	1	11	1951	1961	0.095	27.4	DLQPAETTVRL	DFQPGDTTVRL	True
146219	ELTPAETSVRLRAYL	polyprotein	ADY38595	Hepatitis C virus subtype 1b	31647	HLA class I	I	Carbohydrate sulfotransferase 13	Q8NET6.1	75	12	3	0	4	15	157	168	0.067	27.8	PAETSVRLRAYL	PAEINRRLRAYL	True
146246	FLATCVNGVCWTVYHGA	polyprotein	ADY38595	Hepatitis C virus subtype 1b	31647	HLA class I	I	C3a anaphylatoxin chemotactic receptor	Q16581.2	53.333	15	1	1	1	15	386	394	1.1	24.8	FLATCVNGVCWTVYH	FLVCWTPYH	False
146249	FLGTTVGGVMWTVYHGA	polyprotein	ADE10208	Hepatitis C virus subtype 3a	356426	HLA class I	I	Apelin receptor	P35414.1	64.286	14	4	1	2	14	41	54	0.75	25.2	LGTTVGGVMWTVY	LGTTGNGLVLWTVF	False
146260	GAKHPALQMYTNVDQDLV	polyprotein	ADF97231	Hepatitis C virus subtype 3a	356426	HLA class I	I	Putative protein FAM47D	A6NHR8.3	56.25	16	6	1	2	17	125	139	0.61	25.7	AKHPALQMYTNVDQDL	AKHPLAMYPNLGEDM	False
146282	GKAIPIALLKGGRHLIF	polyprotein	ADF97231	Hepatitis C virus subtype 3a	356426	HLA class I	I	Whirlin	Q9P202.4	77.778	9	2	0	8	16	345	353	2.1	24	LLKGGRHLI	LLKSSRHLI	False
146283	GKAIPIEVIKGGRHLIF	polyprotein	AEI00313	Hepatitis C virus subtype 1b	31647	HLA class I	I	Ribose-5-phosphate isomerase	P49247.3	87.5	8	1	0	2	9	211	218	0.74	25.2	KAIPIEVI	KGIPIEVI	False
146284	GKSTKVPAAYAAQGYKVL	polyprotein	ADY38595	Hepatitis C virus subtype 1b	31647	HLA class I	I	RNA-binding protein 14	Q96PK6.2	100	7	0	0	7	13	446	452	1.7	24.4	PAAYAAQ	PAAYAAQ	False
146285	GKSTKVPAAYVAQGYNVL	polyprotein	ADF97231	Hepatitis C virus subtype 3a	356426	HLA class I	I	RNA-binding protein 14	Q96PK6.2	100	7	0	0	7	13	429	435	1.2	24.8	PAAYVAQ	PAAYVAQ	False
146287	GPKGPITQMYTNVDQDLV	polyprotein	ADY38595	Hepatitis C virus subtype 1b	31647	HLA class I	I	Olfactory receptor 52E5	Q8NH55.2	100	6	0	0	6	11	100	105	1.2	24.8	ITQMYT	ITQMYT	False
146288	GRGRLGTYRY	polyprotein	ADF97231	Hepatitis C virus subtype 3a	356426	HLA-B27	I	Protein Shroom2	Q13796.1	64.286	14	1	1	1	10	1008	1021	0.42	24.4	GRGRLGTYRY	GRGRAGTLPRDYRY	False
146289	GRGRRGIYRF	polyprotein	ADY38595	Hepatitis C virus subtype 1b	31647	HLA-B27	I	Protein SCAF11	Q99590.2	61.538	13	1	1	1	9	1072	1084	2.5	22.3	GRGRRGIYR	GRGRGNRGRGTYR	False
146314	HVAGIFRAAV	polyprotein	ADE10208	Hepatitis C virus subtype 3a	356426	HLA-A68	I	Sodium-dependent phosphate transporter 2	Q08357.1	77.778	9	2	0	2	10	632	640	5	21.4	VAGIFRAAV	VAGLFSAAV	False
146317	ICLTHPVTK	polyprotein	ADF97231	Hepatitis C virus subtype 3a	356426	HLA-A3	I	Pleckstrin homology domain-containing family H member 2	Q8IVE3.2	100	6	0	0	1	6	1009	1014	0.49	24	ICLTHP	ICLTHP	False
146396	KLRGMGLNAVAYYRGLDV	polyprotein	ADE10208	Hepatitis C virus subtype 3a	356426	HLA class I	I	Coronin-1C	Q9ULV4.1	52.632	19	0	2	3	18	315	327	1.7	24.4	RGMGLNAVAYYRGLDV	RGMGYMPKRGLDV	False
146397	KLSALGLNAVAYYRGLDV	polyprotein	AEI00314	Hepatitis C virus subtype 1b	31647	HLA class I	I	Bifunctional purine biosynthesis protein ATIC	P31939.3	80	10	2	0	2	11	24	33	3.5	23.5	LSALGLNAVA	LTALGLNLVA	False
146528	RLGPVQNEI	NS3/4A protein	CAM56207	Hepacivirus hominis	3052230	HLA-B13;HLA-A*02:01	I	Nicotinamide/nicotinic acid mononucleotide adenylyltransferase 3	Q96T66.2	100	6	0	0	4	9	195	200	0.99	23.1	PVQNEI	PVQNEI	False
146553	SMMAFSAAL	polyprotein precursor	BAA01761	Hepatitis C virus genotype 2	40271	HLA-A2	I	Alpha-2-antiplasmin	P08697.3	75	8	2	0	2	9	86	93	0.99	23.1	MMAFSAAL	MMAFTADL	False
146569	SWDETWKCLVRLKPTLH	polyprotein	ADF97231	Hepatitis C virus subtype 3a	356426	HLA class I	I	Toll-like receptor 6	Q9Y2C9.2	100	7	0	0	5	11	262	268	0.066	28.2	TWKCLVR	TWKCLVR	True
146595	VDFVPVESM	polyprotein	ADY38595	Hepatitis C virus subtype 1b	31647	HLA-B40	I	Mannosyl-oligosaccharide 1,2-alpha-mannosidase IA	P33908.3	72.727	11	0	1	1	8	174	184	0.69	23.5	VDFVPVES	VDFVPPIGVES	False
1470968	LPNNTASWFTALTQHGKED	nucleocapsid phosphoprotein [Severe acute respiratory syndrome coronavirus 2]	QHD43423	Severe acute respiratory syndrome coronavirus 2	2697049	HLA class II	II	Mitogen-activated protein kinase kinase kinase kinase 3	Q8IVH8.1	77.778	9	2	0	2	10	759	767	0.13	27.8	PNNTASWFT	PNSTSSWFT	True
147561	CYEQLGDSS	early protein	CAA52586	human papillomavirus 52	10618	HLA-A24	I	Protocadherin-15	Q96QU1.2	87.5	8	1	0	2	9	1448	1455	0.17	25.2	YEQLGDSS	YEELGDSS	False
147835	ITIRCIICQ	early protein	CAA52585	human papillomavirus 52	10618	HLA-A2	I	E3 ubiquitin-protein ligase CHFR	Q96EP1.2	100	5	0	0	5	9	304	308	2.8	21.8	CIICQ	CIICQ	False
147891	KTLEERVKK	early protein	CAA52585	human papillomavirus 52	10618	HLA-A11	I	Zinc finger protein 40	P15822.4	77.778	9	2	0	1	9	742	750	0.34	24.4	KTLEERVKK	KTLEERISK	False
147941	LQFIFQLCK	late protein	CAA52590	human papillomavirus 52	10618	HLA-A11	I	Apolipoprotein B-100	P04114.3	100	7	0	0	1	7	4303	4309	0.042	26.9	LQFIFQL	LQFIFQL	False
1479688	NFGDQELIRQGTDYKHWPQIAQF	nucleocapsid phosphoprotein [Severe acute respiratory syndrome coronavirus 2]	QHD43423	Severe acute respiratory syndrome coronavirus 2	2697049	HLA class II	II	Glutaredoxin-related protein 5, mitochondrial	Q86SX6.2	60	20	6	2	4	22	93	111	0.027	30.3	DQELIRQGTDYKHWPQIAQ	DPELRQGIKDYSNWPTIPQ	True
147973	MRGDKATIK	early protein	CAA52586	human papillomavirus 52	10618	HLA-A11	I	Liprin-alpha-2	O75334.2	87.5	8	1	0	2	9	763	770	0.98	23.1	RGDKATIK	REDKATIK	False
147981	MTLCAEVKK	late protein	CAA52590	human papillomavirus 52	10618	HLA-A11	I	T-complex protein 11-like protein 1	Q9NUJ3.1	60	15	0	2	1	9	187	201	1.4	22.7	MTLCAEVKK	MGTLCAPARDEEVKK	False
148117	PYGVCIMCL	early protein	CAA52585	human papillomavirus 52	10618	HLA-A24	I	Formin-like protein 1	O95466.3	100	6	0	0	4	9	229	234	0.12	25.7	VCIMCL	VCIMCL	False
148138	QLGDSSDEE	early protein	CAA52586	human papillomavirus 52	10618	HLA-A11	I	Low-density lipoprotein receptor-related protein 12	Q9Y561.1	100	7	0	0	3	9	192	198	0.34	24.4	GDSSDEE	GDSSDEE	False
148160	QYRVFRIKL	late protein	CAA52590	human papillomavirus 52	10618	HLA-A24	I	Ferredoxin-fold anticodon-binding domain-containing protein 1	Q9BRP7.3	85.714	7	1	0	3	9	206	212	0.49	24	RVFRIKL	RIFRIKL	False
148172	RIKLPDPNK	late protein	CAA52590	human papillomavirus 52	10618	HLA-A11	I	Sucrase-isomaltase, intestinal	P14410.6	87.5	8	0	1	1	7	1007	1014	2.8	21.8	RIKLPDP	RIKLPSDP	False
148177	RLQCVQCKK	early protein	CAA52585	human papillomavirus 52	10618	HLA-A11	I	Four and a half LIM domains protein 2	Q14192.3	87.5	8	1	0	2	9	160	167	0.021	27.8	LQCVQCKK	MQCVQCKK	True
1482748	NNSYECDIPIGAGICASYQ	surface glycoprotein [Severe acute respiratory syndrome coronavirus 2]	QHD43416	Severe acute respiratory syndrome coronavirus 2	2697049	HLA class II;HLA class I	II;I	Notch homolog 2 N-terminal-like protein B	P0DPK3.1	52.174	23	2	3	5	19	185	206	0.25	26.9	ECDIPIGAGICASYQ	ECDIPGHCQHGGICLNLPGSYQ	False
148425	VYKFLFTDL	early protein	CAA52585	human papillomavirus 52	10618	HLA-A24	I	Pleckstrin homology domain-containing family G member 5	O94827.4	88.889	9	1	0	1	9	603	611	0.34	24.4	VYKFLFTDL	VYCFLFTDL	False
1484768	NVFQTRAGCLIGAEHVNNS	surface glycoprotein [Severe acute respiratory syndrome coronavirus 2]	QHD43416	Severe acute respiratory syndrome coronavirus 2	2697049	HLA class II	II	Helicase ARIP4	Q9Y4B4.4	62.5	16	2	1	5	16	816	831	0.5	26.1	TRAGCLIGAEHV	TRAGCLGVNLIGANRV	False
149027	APTLWARMILMTHFFSVL	NS5 protein	BAA00702	Hepatitis C virus (isolate H77)	63746	HLA class I	I	Ubiquinol-cytochrome c reductase complex assembly factor 1	Q9NVA1.3	77.778	9	1	1	8	15	201	209	0.43	26.1	MILMTHFF	MILMTNHFY	False
149032	EAARRRLAR	nonstructural 5a protein	ADH82351	hepatitis C virus genotype 1a	2847144	HLA class I	I	Spectrin beta chain, non-erythrocytic 5	Q9NRC6.2	100	7	0	0	1	7	2987	2993	0.24	24.8	EAARRRL	EAARRRL	False
149037	EVITPAVQTNW	NS4B protein	NP_751926	Hepatitis C virus (isolate H77)	63746	HLA-A25	I	HERV-H_2q24.3 provirus ancestral Env polyprotein	Q9N2K0.1	85.714	7	1	0	5	11	79	85	0.37	24.8	PAVQTNW	PAVQTDW	False
149038	EVQIVSTAAQTFLAT	NS3	ABN45875	Hepatitis C virus (isolate H77)	63746	HLA class I	I	Immunoglobulin superfamily member 3	O75054.3	100	7	0	0	1	7	68	74	0.77	24.8	EVQIVST	EVQIVST	False
149052	GIAYFSMVGNWAKVLVVL	E1 protein	NP_751920	Hepatitis C virus (isolate H77)	63746	HLA class I	I	Potassium channel subfamily K member 10	P57789.1	52.632	19	5	1	1	15	307	325	0.01	30.8	GIAYFSMVGNWAKVL	GLAYFAAVLSMIGDWLRVL	True
149063	KAVDFIPVENLETTMRSP	NS3 protease/helicase'	NP_803144	Hepatitis C virus (isolate H77)	63746	HLA class I	I	CD180 antigen	Q99467.2	66.667	12	1	1	4	12	141	152	0.61	25.7	DFIPVENLE	EFIPVHNLENLE	False
149072	MSKAHGVDPNIRTGVRTI	NS3 gene product	AAB02124	Hepatitis C virus (isolate H77)	63746	HLA class I	I	Poly [ADP-ribose] polymerase tankyrase-1	O95271.2	87.5	8	1	0	5	12	304	311	0.62	25.7	HGVDPNIR	HGADPNIR	False
149075	NASRCWVPV	envelope glycoprotein E1	ACI88341	Hepatitis C virus genotype 1	41856	HLA class I	I	Steroid transmembrane transporter SLC22A24	Q8N4F4.2	100	5	0	0	4	8	48	52	1.4	22.7	RCWVP	RCWVP	False
14908	EVWVTPVIGSQA	polyprotein	CAJ88851	Rubella virus strain M33	11043	HLA-DRB1*04:03;HLA-DRB1*04:07;HLA-DRB1*04:06	II	Quinone oxidoreductase	Q08257.1	77.778	9	2	0	3	11	294	302	0.45	24.8	WVTPVIGSQ	WLKPVIGSQ	False
149097	RGGRAAICGKYLFNWAVR	NS5 protein	BAA00702	Hepatitis C virus (isolate H77)	63746	HLA class I	I	Mitochondrial carnitine/acylcarnitine carrier protein	O43772.1	56.25	16	2	1	2	17	216	226	3.5	23.5	GGRAAICGKYLFNWAV	GGIAGIFNWAV	False
149115	SVRARLLSR	NS5 protein	BAA00702	Hepatitis C virus (isolate H77)	63746	HLA-A3	I	Spectrin beta chain, non-erythrocytic 5	Q9NRC6.2	85.714	7	1	0	3	9	1941	1947	2.8	21.8	RARLLSR	RARLLAR	False
149117	TDFDQGWGPISYANGSGP	envelope glycoprotein	AAV74049	Hepatitis C virus (isolate H77)	63746	HLA class I	I	Receptor-transporting protein 5	Q14D33.2	81.818	11	2	0	5	15	304	314	0.11	27.8	QGWGPISYANG	QGWGPISLNNG	True
149126	TVYHGAGTK	nonstructural protein 3	AAY84762	Hepatitis C virus genotype 1	41856	HLA-A*03:01;HLA class I	I	Roquin-1	Q5TC82.1	71.429	7	2	0	1	7	888	894	24	19.3	TVYHGAG	TIYQGAG	False
149129	VVFSRMETKLITWGADTA	NS2 protein	NP_751923	Hepatitis C virus (isolate H77)	63746	HLA class I	I	Serine/threonine-protein phosphatase 6 regulatory ankyrin repeat subunit B	Q8N8A2.3	88.889	9	1	0	10	18	358	366	1.7	24.4	LITWGADTA	LITSGADTA	False
1491922	QDVNCTEVPVAIHADQLTP	surface glycoprotein [Severe acute respiratory syndrome coronavirus 2]	QHD43416	Severe acute respiratory syndrome coronavirus 2	2697049	HLA class II	II	G protein-activated inward rectifier potassium channel 2	P48051.1	69.231	13	1	1	1	13	19	28	1.4	24.8	QDVNCTEVPVAIH	QDVESPVAIH	False
1494865	QRNAPRITFGGPSDSTGSN	nucleocapsid phosphoprotein [Severe acute respiratory syndrome coronavirus 2]	QHD43423	Severe acute respiratory syndrome coronavirus 2	2697049	HLA class II	II	Protein cramped-like	Q96RY5.3	57.143	21	3	3	2	19	807	824	4	23.5	RNAPRITFGGPSDSTGSN	RNPPRPLLVPGPSSTGSN	False
149798	LEKQLFYYIGTMLPNTRPHS	BXLF2	YP_401700	Human herpesvirus 4 strain B95-8	10377	HLA-DR51	II	Sterol-4-alpha-carboxylate 3-dehydrogenase, decarboxylating	Q15738.2	66.667	12	1	1	3	11	114	125	0.81	25.7	KQLFYYIGT	KELFYRVNYIGT	False
149830	LTAYHVSTAPTGSWF	BZLF1	AAA66529	human gammaherpesvirus 4	10376	HLA-DRB3*02:02	II	na	A2VCL2.3	60	15	4	1	1	15	889	901	2.2	23.5	na	na	False
14985	EYDIPVDRITGRAIEVVSTA	ORF4	AAY57694	Human alphaherpesvirus 3	10335			Asparagine synthetase domain-containing protein 1	Q9NWL6.2	100	7	0	0	7	13	405	411	1.6	24.8	DRITGRA	DRITGRA	False
1498997	RMAGNGGDAALALLLLDRL	Nucleoprotein	P0DTC9	Severe acute respiratory syndrome coronavirus 2	2697049	HLA class II;HLA class I	II;I	Cullin-associated NEDD8-dissociated protein 2	O75155.3	100	7	0	0	13	19	615	621	1.4	24.8	LLLLDRL	LLLLDRL	False
150019	VKLTMEYDDKVSKSH	BMRF1	YP_401657	human gammaherpesvirus 4	10376	HLA-DRB1*03:01	II	Putative RNA-binding protein Luc7-like 1	Q9NQ29.1	60	15	3	1	1	15	28	39	2.2	23.5	VKLTMEYDDKVSKSH	VKFTDDRVCKSH	False
1501129	RVVVLSFELLHAPATVCGP	surface glycoprotein [Severe acute respiratory syndrome coronavirus 2]	QHD43416	Severe acute respiratory syndrome coronavirus 2	2697049	HLA class II	II	Ankyrin repeat and IBR domain-containing protein 1	Q9P2G1.3	71.429	14	4	0	5	18	446	459	0.5	26.1	LSFELLHAPATVCG	LSFPLLRAPAVDCG	False
150173	DSLSPRRAGAKAGPGLSPGT	F protein	na	Hepatitis C virus genotype 3	356114			Prostaglandin E2 receptor EP1 subtype	P34995.3	64.706	17	3	1	5	18	367	383	0.14	27.8	PRRAGAKAGPGLSP	PPRAGAKGGPAGLGLTP	True
150227	FTMRHKKATY	polyprotein	AGS49173	dengue virus type 2	11060	HLA-B*35:01	I	Gap junction gamma-3 protein	Q8NFK1.1	87.5	8	1	0	2	9	238	245	1.2	23.1	TMRHKKAT	TRRHKKAT	False
150259	GPWHLGKLEM	polyprotein	AGO67248	dengue virus type 2	11060	HLA-B*35:01	I	Cullin-7	Q14999.2	85.714	7	1	0	4	10	762	768	2.5	22.3	HLGKLEM	HLGKLEL	False
150299	ILLTAVAPSM	polyprotein	AGO67248	dengue virus type 2	11060	HLA-B*08:01	I	Probable phospholipid-transporting ATPase IM	Q8TF62.3	70	10	3	0	1	10	1071	1080	3.5	21.8	ILLTAVAPSM	ILLTTVASVM	False
150308	IPMATYGWNL	polyprotein	AGW21594	dengue virus type 1	11053	HLA-B*07:02	I	Alpha-aminoadipic semialdehyde dehydrogenase	P49419.5	75	8	2	0	2	9	197	204	1.2	23.1	PMATYGWN	PVAVYGWN	False
150309	IPMSTYGWNL	polyprotein	AGO67248	dengue virus type 2	11060	HLA-B*07:02;HLA-B*35:01	I	Protein phosphatase Slingshot homolog 2	Q76I76.1	75	8	2	0	3	10	408	415	2.5	22.3	MSTYGWNL	MKEYGWNL	False
150341	KPGTSGSPI	polyprotein	AGW21594	dengue virus type 1	11053	HLA-B*07:02	I	Armadillo repeat-containing X-linked protein 2	Q7L311.1	100	7	0	0	2	8	239	245	0.99	23.1	PGTSGSP	PGTSGSP	False
150377	LLLVAHYAI	polyprotein	AGS49173	dengue virus type 2	11060	HLA-A*02:01	I	Proteinase-activated receptor 2	P55085.1	85.714	7	1	0	1	7	305	311	2	22.3	LLLVAHY	LLLVVHY	False
150378	LLMLVTPSM	polyprotein	AGW21594	dengue virus type 1	11053	HLA-B*08:01	I	Large neutral amino acids transporter small subunit 2	Q9UHI5.1	77.778	9	2	0	1	9	376	384	0.24	24.8	LLMLVTPSM	LLMLVTSDM	False
150387	LMGLGKGWPL	polyprotein	AGO67248	dengue virus type 2	11060	HLA-A*02:01	I	Isocitrate dehydrogenase [NADP] cytoplasmic	O75874.2	77.778	9	2	0	2	10	199	207	0.074	26.5	MGLGKGWPL	MALSKGWPL	False
150389	LMMRTTWAL	polyprotein	AGO67248	dengue virus type 2	11060	HLA-B*08:01	I	Calcyphosin-like protein	Q8WWF8.4	83.333	6	1	0	2	7	201	206	0.49	24	MMRTTW	MMRTAW	False
150391	LMMTTIGIVL	polyprotein	AGS49173	dengue virus type 2	11060	HLA-B*08:01	I	NADH-ubiquinone oxidoreductase chain 5	P03915.2	87.5	8	1	0	1	8	312	319	0.074	26.5	LMMTTIGI	LMMVTIGI	False
150399	LQMENKAWLV	polyprotein	AGV76873	dengue virus type 2	11060	HLA-B*08:01	I	Alpha-catulin	Q9UBT7.2	75	8	2	0	1	8	714	721	0.21	25.2	LQMENKAW	LQMENNGW	False
150404	LRLFMALVAFLRFLT	polyprotein [Dengue virus 2]	ACB29503	dengue virus type 2	11060	HLA-DPB1*04:01	II	Etoposide-induced protein 2.4 homolog	O14681.4	72.727	11	2	1	1	11	291	300	1.5	24	LRLFMALVAFL	LRLFSLVVFL	False
150425	LVISGLFPV	polyprotein	AGS49173	dengue virus type 2	11060	HLA-A*02:01	I	Protein TALPID3	Q9BVV6.4	87.5	8	1	0	2	9	936	943	0.12	25.7	VISGLFPV	IISGLFPV	False
150445	MLLILCVTQV	polyprotein	AGO67248	dengue virus type 2	11060	HLA-A*02:01	I	E3 ubiquitin-protein ligase HERC2	O95714.2	77.778	9	2	0	1	9	3586	3594	0.21	25.2	MLLILCVTQ	MLLELCVTE	False
150448	MMATIGIAL	polyprotein	AGO67248	dengue virus type 2	11060	HLA-B*35:01	I	NADH-ubiquinone oxidoreductase chain 5	P03915.2	85.714	7	1	0	1	7	313	319	0.49	24	MMATIGI	MMVTIGI	False
150451	MPVTHSSAAQ	polyprotein	AGO67248	dengue virus type 2	11060	HLA-B*35:01	I	Band 4.1-like protein 4A	Q9HCS5.2	70	10	3	0	1	10	626	635	3.5	21.8	MPVTHSSAAQ	LPVTRSSDAQ	False
150456	MSYSMCTGKF	polyprotein	AGO67248	dengue virus type 2	11060	HLA-B*35:01	I	Putative DBH-like monooxygenase protein 2	A6NHM9.1	63.636	11	3	1	1	10	360	370	2.5	22.3	MSYSMCTGKF	MSYGLCRTEKF	False
150474	NPLTLTAAV	polyprotein	AGW21594	dengue virus type 1	11053	HLA-B*07:02	I	Protein DOP1B	Q9Y3R5.5	60	15	0	1	1	9	1677	1691	0.69	23.5	NPLTLTAAV	NPLTAHLGVQLTAAV	False
150483	NVKFPGGGQIVGGVYVLPRR	core protein	AAB40040	Hepatitis C virus genotype 3	356114			Elongation factor 2	P13639.4	66.667	12	3	1	9	19	754	765	6.4	23.1	QIVGGVYVLPR	QVVGGIYGVLNR	False
150490	PGFTIMAAILAYTIG	Genome polyprotein	P29984	Dengue virus 2 Thailand/TH-36/1958	31637	HLA-DRB5*01:01	II	Glyceraldehyde-3-phosphate dehydrogenase, testis-specific	O14556.2	87.5	8	1	0	6	13	342	349	0.38	25.7	MAAILAYT	MAGILAYT	False
150531	RLRMDKLQL	polyprotein	AGO67248	dengue virus type 2	11060	HLA-B*08:01	I	Myosin-15	Q9Y2K3.6	100	6	0	0	4	9	1860	1865	0.69	23.5	MDKLQL	MDKLQL	False
150534	RPASAWTLY	polyprotein	AGO67248	dengue virus type 2	11060	HLA-B*07:02;HLA-B*35:01	I	Ribosomal oxygenase 1	Q9H6W3.2	75	8	2	0	2	9	283	290	0.34	24.4	PASAWTLY	PAAAWSLY	False
150538	RPRWLDART	polyprotein	AGW21594	dengue virus type 1	11053	HLA-B*07:02	I	Exostosin-like 1	Q92935.2	100	6	0	0	2	7	47	52	0.34	24.4	PRWLDA	PRWLDA	False
150556	RVIDPRRCLK	polyprotein	AGW21594	dengue virus type 1	11053	HLA-A*68:01;HLA-A*03:01	I	Coatomer subunit gamma-2	Q9UBF2.1	85.714	7	1	0	3	9	39	45	0.3	24.8	IDPRRCL	INPRRCL	False
150571	SLLFKTEDGV	polyprotein	AGO67248	dengue virus type 2	11060	HLA-A*02:01	I	Phosphatidylinositol 3-kinase catalytic subunit type 3	Q8NEB9.1	87.5	8	1	0	2	9	621	628	0.6	24	LLFKTEDG	LFFKTEDG	False
150578	SPCKIPFEIM	polyprotein	AGO67248	dengue virus type 2	11060	HLA-B*35:01	I	Beta-mannosidase	O00462.3	100	6	0	0	4	9	85	90	0.86	23.5	KIPFEI	KIPFEI	False
150579	SPGKFWNTTI	polyprotein	AGW21594	dengue virus type 1	11053	HLA-B*07:02	I	E-selectin	P16581.1	77.778	9	1	1	2	9	259	267	3.5	21.8	PGKFWNTT	PGSFPWNTT	False
150597	SRAIWYMWLGARFLE	Genome polyprotein	P29991	Dengue virus 2 16681-PDK53	31635	HLA-DRB5*01:01	II	Phosphatidylcholine-sterol acyltransferase	P04180.1	75	8	2	0	5	12	315	322	0.19	26.5	WYMWLGAR	WYMWLQSR	False
150612	TAEAGGRAY	polyprotein	AGO67248	dengue virus type 2	11060	HLA-B*35:01	I	Mitochondrial inner membrane m-AAA protease component paraplegin	Q9UQ90.2	100	7	0	0	2	8	53	59	1.4	22.7	AEAGGRA	AEAGGRA	False
150634	TLMAMDLGEL	polyprotein	AGS49173	dengue virus type 2	11060	HLA-A*02:01	I	Zinc finger protein 697	Q5TEC3.2	87.5	8	1	0	3	10	170	177	0.21	25.2	MAMDLGEL	MAVDLGEL	False
150639	TLYAVATTFV	polyprotein	AGO67249	dengue virus type 2	11060	HLA-A*02:01	I	ATP synthase subunit C lysine N-methyltransferase	Q6P4H8.2	69.231	13	1	1	1	10	47	59	0.43	24.4	TLYAVATTFV	TLVAVYAVATPFV	False
150649	TPQDNQLAYV	polyprotein	AGW21594	dengue virus type 1	11053	HLA-B*07:02	I	Separin	Q14674.3	80	10	1	1	1	9	1850	1859	1.2	23.1	TPQDNQLAY	TPQDIQALAY	False
150686	VLMMRTTWA	polyprotein	AGO67248	dengue virus type 2	11060	HLA-B*08:01	I	Calcyphosin-like protein	Q8WWF8.4	62.5	8	3	0	1	8	199	206	0.35	24.4	VLMMRTTW	IIMMRTAW	False
150698	VPYLGKREDQ	polyprotein	AGO67248	dengue virus type 2	11060	HLA-B*07:02	I	Chromodomain-helicase-DNA-binding protein 3	Q12873.3	100	6	0	0	4	9	1672	1677	3.5	21.8	LGKRED	LGKRED	False
150753	YVVIAILTVV	polyprotein	AGO67248	dengue virus type 2	11060	HLA-A*02:01	I	DDB1- and CUL4-associated factor 1	Q9Y4B6.3	87.5	8	1	0	3	10	626	633	0.86	23.5	VIAILTVV	VLAILTVV	False
1507914	SPRWYFYYLGTGPEAGLPY	Nucleoprotein	P0DTC9	Severe acute respiratory syndrome coronavirus 2	2697049	HLA class II;HLA class I	II;I	GTPase-activating Rap/Ran-GAP domain-like protein 3	Q5VVW2.2	77.778	9	1	1	3	10	97	105	0.36	26.5	RWYFYYLG	RWYFKYFLG	False
1516	AGFYHILNNPKASL	Nucleoprotein	P03418	Human respiratory syncytial virus A2	11259	HLA class I	I	Chromodomain-helicase-DNA-binding protein 7	Q9P2D1.3	85.714	7	1	0	4	10	2114	2120	0.46	25.2	YHILNNP	YHILNDP	False
1518045	TQLNRALTGIAVEQDKNTQEVFA	surface glycoprotein [Severe acute respiratory syndrome coronavirus 2]	QHD43416	Severe acute respiratory syndrome coronavirus 2	2697049	HLA class II	II	Coiled-coil domain-containing protein 171	Q6TFL3.1	66.667	15	3	1	2	16	1107	1119	1.7	25.2	QLNRALTGIAVEQDK	QLNRHLTQLEQDK	False
15214	FALEVTDWANDEAIGSTPGE	ORF4	AAY57694	Human alphaherpesvirus 3	10335			Transcription factor Spi-B	Q01892.1	66.667	12	4	0	2	13	140	151	1.6	24.8	ALEVTDWANDEA	ALEVSDSESDEA	False
152399	AGRFSITPAAPSYTLKL	polyprotein	AJM13598	West Nile virus	11082	HLA-DRB1*04:01;HLA-DRB1*07:01;HLA-DRB1*01:01	II	M-phase inducer phosphatase 2	P30305.2	87.5	8	1	0	2	9	254	261	2.1	24	GRFSITPA	GRFSLTPA	False
152577	GGKIYADDTAGWDTRITR	polyprotein	AJM13598	West Nile virus	11082	HLA-DRB1*04:01	II	EARP and GARP complex-interacting protein 1	Q53HC9.2	66.667	12	2	1	6	15	204	215	0.61	25.7	ADDTAGWDTR	ANDTTLRGWDTR	False
152628	HATKQSVIALGSQEGALH	polyprotein	AJM13598	West Nile virus	11082	HLA-DRB1*04:01;HLA class II;HLA-DRB1*01:01;HLA-DRB1*04:04	II	T cell receptor alpha variable 8-4	P01737.2	58.824	17	3	1	5	17	21	37	2.4	24	QSVIALGSQEGAL	QSVTQLGSHVSVSEGAL	False
1526392	VLVRGFGDSVEEVL	Replicase polyprotein 1a	P0DTC1	Severe acute respiratory syndrome coronavirus 2	2697049	HLA-A*02:01	I	Alpha-mannosidase 2C1	Q9NTJ4.1	54.545	22	1	3	1	14	420	440	1.3	24	VLVRGFGDSVEEVL	VLVHFPPGDSYGMQGSVEEVL	False
15273	FARTRSMWSFNPETNILL	Membrane protein	P0DTC5	Severe acute respiratory syndrome coronavirus 2	2697049			Interferon-induced very large GTPase 1	Q7Z2Y8.2	58.333	12	5	0	7	18	2365	2376	0.62	25.7	MWSFNPETNILL	MWSITPDTSIQL	False
152773	LKHLITSDYINTSLTSI	polyprotein	AJM13598	West Nile virus	11082	HLA-DRB1*03:01	II	Dynein regulatory complex subunit 5	Q5JU00.1	87.5	8	1	0	10	17	416	423	1.1	24.8	INTSLTSI	INTTLTSI	False
152857	NLFVMDEAHFTDPASIAA	nonstructural protein 3, partial	AIG13959	West Nile virus	11082	HLA-DRB1*04:01;HLA-DRB1*01:03;HLA-DRB1*03:01	II	U5 small nuclear ribonucleoprotein 200 kDa helicase	O75643.2	77.778	9	2	0	1	9	1449	1457	0.62	25.7	NLFVMDEAH	NLFVVDEVH	False
15298	FAVPNLQSL	DNA polymerase [Hepatitis B virus]	BAB20451	Hepatitis B virus	10407	HLA-A*02:01	I	Nicotinamide/nicotinic acid mononucleotide adenylyltransferase 1	Q9HAN9.1	100	6	0	0	1	6	163	168	2	22.3	FAVPNL	FAVPNL	False
153069	TIMSKDKPTIDVKMMNM	polyprotein	AJM13598	West Nile virus	11082	HLA-DRB1*03:01	II	Anion exchange protein 2	P04920.4	52.632	19	3	2	1	13	1069	1087	0.53	25.7	TIMSKDKPTIDVK	TVMSKAVAPGDKPKIQEVK	False
153139	WIDARVYSDHQALKAFK	polyprotein	AJM13598	West Nile virus	11082	HLA-DRB1*01:03;HLA-DRB1*03:01	II	Prolow-density lipoprotein receptor-related protein 1	Q07954.2	63.636	11	1	1	1	8	1450	1460	2.1	24	WIDARVYS	WIDARSDAIYS	False
153141	WKGPQYEEDVNLGSGTRA	polyprotein, partial	AHH30723	West Nile virus	11082	HLA-DRB1*04:01	II	Translation initiation factor eIF2B subunit epsilon	Q13144.3	80	10	2	0	7	16	357	366	1.7	24.4	EEDVNLGSGT	EENVLLGSGT	False
153578	ASELVIPSERLHYRN	capsid protein [Hepatitis E virus]	326378227	Hepatitis E virus	291484	HLA class II;HLA-DRB1*03:01	II	Probable E3 ubiquitin-protein ligase makorin-3	Q13064.1	100	8	0	0	2	9	368	375	0.067	27.8	SELVIPSE	SELVIPSE	True
15387	FDGCKDLARQSR	IE62	AAP32859	Human alphaherpesvirus 3	10335	HLA class II	II	Thiol S-methyltransferase TMT1A	Q9H8H3.1	63.636	11	3	1	1	11	199	208	2.6	22.7	FDGCKDLARQS	FDGCNLTRES	False
1539367	AARLTPCGTGTSTDV	Replicase polyprotein 1ab	P0DTD1	Severe acute respiratory syndrome coronavirus 2	2697049	HLA class II	II	Fibrillin-2	P35556.3	70	10	3	0	6	15	2222	2231	2.2	23.5	PCGTGTSTDV	PCGNGTCTNV	False
1539397	ADKYVRNLQHRLYEC	Replicase polyprotein 1ab	P0DTD1	Severe acute respiratory syndrome coronavirus 2	2697049	HLA class II;HLA class I	II;I	DNA topoisomerase 3-alpha	Q13472.1	60	15	3	1	3	14	421	435	0.38	25.7	KYVRNLQHRLYE	KYTNNLQGDEQRLYE	False
15393	FDGPRTNTILEDNNEVEV	polyprotein	AJM13598	West Nile virus	11082	HLA-DRB1*03:01	II	Proton-transporting V-type ATPase complex assembly regulator TMEM9	Q9P0T7.1	77.778	9	2	0	3	11	147	155	0.61	25.7	GPRTNTILE	GPRANTVLE	False
1539434	AFPFTIYSLLLCRMN	Putative ORF10 protein	A0A663DJA2	Severe acute respiratory syndrome coronavirus 2	2697049			Intermembrane lipid transfer protein VPS13B	Q7Z7G8.2	41.667	24	2	2	1	12	1151	1174	0.77	24.8	AFPFTIYSLLLC	AFPWTISLHNFSIYTLLGKQVTLC	False
1539479	AKFLKTNCCRFQEKD	Replicase polyprotein 1ab	P0DTD1	Severe acute respiratory syndrome coronavirus 2	2697049	HLA class II;HLA class I	II;I	Zinc finger MYM-type protein 3	Q14202.2	61.538	13	0	1	2	9	439	451	0.77	24.8	KFLKTNCC	KFRANKGLKTNCC	False
1539503	ALLSTDGNKIADKYV	Replicase polyprotein 1ab	P0DTD1	Severe acute respiratory syndrome coronavirus 2	2697049	HLA class II;HLA class I	II;I	Transcription elongation factor SPT5	O00267.1	87.5	8	1	0	3	10	441	448	3.1	23.1	LSTDGNKI	LSVDGNKI	False
1539504	ALLTLQQIEL	Replicase polyprotein 1ab	P0DTD1	Severe acute respiratory syndrome coronavirus 2	2697049	HLA-A*02:01	I	Adenylate kinase 9	Q5TCS8.2	100	7	0	0	4	10	127	133	0.15	25.7	TLQQIEL	TLQQIEL	False
1539533	ANECAQVLSEMVMCG	Replicase polyprotein 1ab	P0DTD1	Severe acute respiratory syndrome coronavirus 2	2697049	HLA class II	II	Vitamin K-dependent protein C	P04070.1	63.636	11	4	0	2	12	371	381	0.095	27.4	NECAQVLSEMV	NECSEVMSNMV	True
1539537	ANLGERVRQALLKTV	Replicase polyprotein 1ab	P0DTD1	Severe acute respiratory syndrome coronavirus 2	2697049	HLA class II;HLA class I	II;I	E3 ubiquitin-protein ligase RNF126	Q9BV68.2	100	7	0	0	3	9	238	244	0.54	25.2	LGERVRQ	LGERVRQ	False
1539654	AYPLTKHPNQEYADV	Replicase polyprotein 1ab	P0DTD1	Severe acute respiratory syndrome coronavirus 2	2697049	HLA class II;HLA class I	II;I	Zinc finger protein ZFAT	Q9P243.2	80	10	2	0	6	15	1016	1025	0.004	31.2	KHPNQEYADV	KHPNEEYANV	True
1539706	CILHCANFNVLFSTV	Replicase polyprotein 1ab	P0DTD1	Severe acute respiratory syndrome coronavirus 2	2697049	HLA class II;HLA class I	II;I	Putative protocadherin beta-18	Q96TA0.2	66.667	12	1	1	1	12	48	56	0.77	24.8	CILHCANFNVLF	CILHFQVLF	False
1539742	CPFGEVFNATRFASVYAWNR	Spike glycoprotein	P0DTC2	Severe acute respiratory syndrome coronavirus 2	2697049	HLA class II	II	Beta-1,3-galactosyl-O-glycosyl-glycoprotein beta-1,6-N-acetylglucosaminyltransferase	Q02742.2	55	20	7	2	3	20	173	192	1.1	25.2	FGEVFNATRFASVYAWNR	FSNVFVASRLESVVYASWSR	False
1539758	CSLSHRFYRLANECA	Replicase polyprotein 1ab	P0DTD1	Severe acute respiratory syndrome coronavirus 2	2697049	HLA class II;HLA class I	II;I	F-box only protein 15	Q8NCQ5.2	70	10	3	0	4	13	101	110	0.54	25.2	SHRFYRLANE	SRRFYHLAND	False
1539865	DGVPFVVSTGYHFRE	Replicase polyprotein 1ab	P0DTD1	Severe acute respiratory syndrome coronavirus 2	2697049	HLA class II;HLA class I	II;I	Deleted in azoospermia protein 3	Q9NR90.1	70	10	3	0	4	13	247	256	1.1	24.4	PFVVSTGYHF	PFQVATGYQF	False
1539890	DIVKTDGTLMIERFV	Replicase polyprotein 1ab	P0DTD1	Severe acute respiratory syndrome coronavirus 2	2697049	HLA class II;HLA class I	II;I	Peroxidasin homolog	Q92626.2	85.714	7	1	0	6	12	299	305	2.2	23.5	DGTLMIE	DGTLMIQ	False
1539891	DIYNDKVAGFAKFLK	Replicase polyprotein 1ab	P0DTD1	Severe acute respiratory syndrome coronavirus 2	2697049	HLA class II;HLA class I	II;I	F-box/LRR-repeat protein 4	Q9UKA2.2	77.778	9	2	0	7	15	363	371	0.77	24.8	VAGFAKFLK	VAGFSRFLK	False
1539924	DLVYALRHFDEGNCD	Replicase polyprotein 1ab	P0DTD1	Severe acute respiratory syndrome coronavirus 2	2697049	HLA class II;HLA class I	II;I	Galanin receptor type 3	O60755.1	80	10	0	1	2	9	289	298	0.54	25.2	LVYALRHF	LVYALASRHF	False
1539986	DVDTDFVNEFYAYLR	Replicase polyprotein 1ab	P0DTD1	Severe acute respiratory syndrome coronavirus 2	2697049	HLA class II;HLA class I	II;I	Nuclear factor erythroid 2-related factor 2	Q16236.3	70	10	3	0	2	11	277	286	0.095	27.4	VDTDFVNEFY	VNTDFGDEFY	True
1540019	EAGSKSPIQYIDIGN	ORF8 protein	P0DTC8	Severe acute respiratory syndrome coronavirus 2	2697049			BAR/IMD domain-containing adapter protein 2	Q9UQB8.1	47.619	21	3	2	3	15	150	170	2.2	23.5	GSKSPIQYIDIGN	GSKNPQKYSDKELQYIDAISN	False
1540105	ELKHFFFAQDGNAAI	Replicase polyprotein 1ab	P0DTD1	Severe acute respiratory syndrome coronavirus 2	2697049	HLA class II	II	Non-lysosomal glucosylceramidase	Q9HCG7.2	77.778	9	2	0	6	14	433	441	0.54	25.2	FFAQDGNAA	FFGQDGDAA	False
1540107	ELLHAPATVCGPKKSTNLVK	Spike glycoprotein	P0DTC2	Severe acute respiratory syndrome coronavirus 2	2697049	HLA class II	II	Protein phosphatase 1 regulatory inhibitor subunit 16B	Q96T49.1	56.522	23	3	3	1	20	133	151	0.81	25.7	ELLHAPATVCGPKKSTNLVK	ELWTPLHAAATCGHINLVK	False
1540176	EVRQIAPGQTGKIADYNYKL	Spike glycoprotein	P0DTC2	Severe acute respiratory syndrome coronavirus 2	2697049	HLA class II	II	Nebulin	P20929.6	44.444	18	3	1	3	20	5701	5711	4.6	23.5	RQIAPGQTGKIADYNYKL	REIASDYKYKL	False
1540185	EYADVFHLYLQYIRK	Replicase polyprotein 1ab	P0DTD1	Severe acute respiratory syndrome coronavirus 2	2697049	HLA class II;HLA class I	II;I	Ankyrin and armadillo repeat-containing protein	Q7Z5J8.3	80	10	0	1	1	10	1128	1135	0.54	25.2	EYADVFHLYL	EYADVLYL	False
1540246	FGPLVRKIFVDGVPF	Replicase polyprotein 1ab	P0DTD1	Severe acute respiratory syndrome coronavirus 2	2697049	HLA class II;HLA class I	II;I	Lipopolysaccharide-responsive and beige-like anchor protein	P50851.4	69.231	13	4	0	3	15	1809	1821	0.19	26.5	PLVRKIFVDGVPF	PLLREIFVDFAPF	False
1540297	FNCYFPLQSYGFQPTNGVGY	Spike glycoprotein	P0DTC2	Severe acute respiratory syndrome coronavirus 2	2697049	HLA class II	II	Telomere repeats-binding bouquet formation protein 2	Q8NHR7.1	52.632	19	4	2	4	20	161	176	0.57	26.1	YFPLQSYGFQPTNGVGY	YFPLQNYPVNNMVTGY	False
1540305	FNSTYASQGLVASIK	Replicase polyprotein 1ab	P0DTD1	Severe acute respiratory syndrome coronavirus 2	2697049	HLA class II	II	Testis-expressed protein 26	Q8N6G2.1	77.778	9	2	0	6	14	211	219	4.4	22.7	ASQGLVASI	ASQGLVPSV	False
1540343	FSVAALTNNVAFQTV	Replicase polyprotein 1ab	P0DTD1	Severe acute respiratory syndrome coronavirus 2	2697049	HLA class II;HLA class I	II;I	Kelch-like protein 30	Q0D2K2.3	70	10	3	0	1	10	319	328	2.2	23.5	FSVAALTNNV	FSLAALNNNI	False
1540406	GCINANQVIVNNLDK	Replicase polyprotein 1ab	P0DTD1	Severe acute respiratory syndrome coronavirus 2	2697049	HLA class II;HLA class I	II;I	Intermembrane lipid transfer protein VPS13D	Q5THJ4.2	72.727	11	0	1	7	14	1101	1111	1.6	24	QVIVNNLD	QVISLQVNNLD	False
154041	AFEDRSYPAVFYLLQ	major capsid protein	CAB06743	Human alphaherpesvirus 2	10310	HLA-B8	I	M-phase inducer phosphatase 3	P30307.2	61.538	13	2	1	3	12	394	406	0.54	25.2	EDRSYPAVFY	EDRSLNQYPALYY	False
1540449	GFQPTNGVGYQPYRVVVLSF	Spike glycoprotein	P0DTC2	Severe acute respiratory syndrome coronavirus 2	2697049	HLA class II	II	Cysteine sulfinic acid decarboxylase	Q9Y600.2	47.059	17	2	1	8	17	453	469	3.2	24	VGYQPYRVVV	IGYQPHGTRGNFFRVVV	False
1540474	GGWHNMLKTVYSDVE	Replicase polyprotein 1ab	P0DTD1	Severe acute respiratory syndrome coronavirus 2	2697049	HLA class II;HLA class I	II;I	Prospero homeobox protein 1	Q92786.2	80	10	2	0	5	14	601	610	0.13	26.9	NMLKTVYSDV	NMLKTYFSDV	False
1540496	GKIADYNYKLPDDFTGCVIA	Spike glycoprotein	P0DTC2	Severe acute respiratory syndrome coronavirus 2	2697049	HLA class II	II	A disintegrin and metalloproteinase with thrombospondin motifs 19	Q8TE59.2	42.105	19	5	1	2	14	307	325	1.2	25.2	KIADYNYKLPDDF	KIAESGRGKRYSYKLPQEY	False
1540546	GPKKSTNLVKNKCVNFNFNG	Spike glycoprotein	P0DTC2	Severe acute respiratory syndrome coronavirus 2	2697049	HLA class II	II	Heterogeneous nuclear ribonucleoprotein U-like protein 1	Q9BUJ2.2	75	12	1	2	8	18	373	383	2.3	24.4	LVKNKCVNFNF	LVKNCAVEFNF	False
1540593	GSTPCNGVEGFNCYFPLQSY	Spike glycoprotein	P0DTC2	Severe acute respiratory syndrome coronavirus 2	2697049	HLA class II	II	Bifunctional glutamate/proline--tRNA ligase	P07814.5	62.5	16	1	2	7	19	1072	1085	0.15	27.8	GVEGFNCYFPLQS	GVENCYFPMFVSQS	True
1540645	GWDYPKCDRAMPNML	Replicase polyprotein 1ab	P0DTD1	Severe acute respiratory syndrome coronavirus 2	2697049	HLA class II;HLA class I	II;I	UDP-glucuronosyltransferase 1A10	Q9HAW8.1	66.667	12	2	1	3	14	260	269	0.27	26.1	DYPKCDRAMPNM	DYPKPVMPNM	False
1540722	HTMLVKQGDDYVYLP	Replicase polyprotein 1ab	P0DTD1	Severe acute respiratory syndrome coronavirus 2	2697049	HLA class II;HLA class I	II;I	Disks large-associated protein 3	O95886.3	66.667	12	3	1	1	11	333	344	1.1	24.4	HTMLVKQGDDY	HTMMVSQGRDGY	False
1540727	HVDTDLTKPYIKWDL	Replicase polyprotein 1ab	P0DTD1	Severe acute respiratory syndrome coronavirus 2	2697049	HLA class II;HLA class I	II;I	Clusterin-like protein 1	Q15846.1	87.5	8	1	0	3	10	220	227	0.77	24.8	DTDLTKPY	DTDLTEPY	False
1540751	ICQAVTANVNALLST	Replicase polyprotein 1ab	P0DTD1	Severe acute respiratory syndrome coronavirus 2	2697049	HLA class II;HLA class I	II;I	Piwi-like protein 2	Q8TC59.1	77.778	9	2	0	3	11	265	273	6.3	22.3	QAVTANVNA	QAVTGNVTA	False
1540756	IDGDMVPHISRQRLT	Replicase polyprotein 1ab	P0DTD1	Severe acute respiratory syndrome coronavirus 2	2697049	HLA class II;HLA class I	II;I	Apolipoprotein B receptor	Q0VD83.3	87.5	8	1	0	3	10	767	774	0.77	24.8	GDMVPHIS	GDVVPHIS	False
1540810	IKWDLLKYDFTEERL	Replicase polyprotein 1ab	P0DTD1	Severe acute respiratory syndrome coronavirus 2	2697049	HLA class II	II	Succinate dehydrogenase [ubiquinone] iron-sulfur subunit, mitochondrial	P21912.3	100	7	0	0	9	15	225	231	0.19	26.5	DFTEERL	DFTEERL	False
1540858	IRQLLFVVEVVDKYF	Replicase polyprotein 1ab	P0DTD1	Severe acute respiratory syndrome coronavirus 2	2697049	HLA class II	II	GTP-binding protein 10	A4D1E9.1	77.778	9	2	0	2	10	228	236	0.095	27.4	RQLLFVVEV	RQLLFVVDI	True
1540917	IYNLLKDCPAVAKHD	Replicase polyprotein 1ab	P0DTD1	Severe acute respiratory syndrome coronavirus 2	2697049	HLA class II;HLA class I	II;I	Transcription elongation factor A N-terminal and central domain-containing protein	Q8N8B7.2	58.333	12	5	0	1	12	52	63	0.77	24.8	IYNLLKDCPAVA	VYRVLKNCPSVA	False
1541057	KLNDLCFTNVYADSFVIRGD	Spike glycoprotein	P0DTC2	Severe acute respiratory syndrome coronavirus 2	2697049	HLA class II	II	Interleukin-7	P13232.1	100	7	0	0	1	7	149	155	0.28	26.9	KLNDLCF	KLNDLCF	False
1541093	KPGGTSSGDATTAYA	Replicase polyprotein 1ab	P0DTD1	Severe acute respiratory syndrome coronavirus 2	2697049	HLA class II;HLA class I	II;I	G-protein coupled receptor 135	Q8IZ08.2	75	12	1	1	2	13	30	39	4.4	22.7	PGGTSSGDATTA	PGGTSSAATA	False
1541116	KRISNCVADYSVLYNSASFS	Spike glycoprotein	P0DTC2	Severe acute respiratory syndrome coronavirus 2	2697049	HLA class II	II	Solute carrier family 35 member E4	Q6ICL7.1	90	10	1	0	11	20	265	274	0.2	27.4	SVLYNSASFS	SVLYNLASFS	True
1541486	LSFKELLVYAADPAM	Replicase polyprotein 1ab	P0DTD1	Severe acute respiratory syndrome coronavirus 2	2697049	HLA class II;HLA class I	II;I	Carboxypeptidase A6	Q8N4T0.2	69.231	13	3	1	4	15	211	223	0.54	25.2	KELLVYAADPAM	KEALLTYKSDPAM	False
1541547	LVTYNCCDDDYFNKK	Replicase polyprotein 1ab	P0DTD1	Severe acute respiratory syndrome coronavirus 2	2697049	HLA class II;HLA class I	II;I	Mucin-6	Q6W4X9.3	60	10	4	0	4	13	1178	1187	0.27	26.1	YNCCDDDYFN	YNCSQDEYFD	False
1541573	LYYQNNVFMSEAKCW	Replicase polyprotein 1ab	P0DTD1	Severe acute respiratory syndrome coronavirus 2	2697049	HLA class II;HLA class I	II;I	Transcription initiation factor TFIID subunit 1-like	Q8IZX4.1	85.714	7	1	0	1	7	1300	1306	2.2	23.5	LYYQNNV	LYYQTNV	False
1541601	MILSDDAVVCFNSTY	Replicase polyprotein 1ab	P0DTD1	Severe acute respiratory syndrome coronavirus 2	2697049	HLA class II	II	Transport and Golgi organization protein 1 homolog	Q5JRA6.1	75	8	2	0	1	8	1256	1263	1.1	24.4	MILSDDAV	MILSDEAI	False
1541614	MLTNDNTSRYWEPEF	Replicase polyprotein 1ab	P0DTD1	Severe acute respiratory syndrome coronavirus 2	2697049	HLA class II;HLA class I	II;I	BBSome complex member BBS2	Q9BXC9.2	85.714	7	1	0	5	11	230	236	0.77	24.8	DNTSRYW	DKTSRYW	False
1541637	MRNAGIVGVLTLDNQ	Replicase polyprotein 1ab	P0DTD1	Severe acute respiratory syndrome coronavirus 2	2697049	HLA class II;HLA class I	II;I	Ragulator complex protein LAMTOR5	O43504.1	62.5	16	4	2	1	15	13	27	0.38	25.7	MRNAGIVGVLTLDNQ	MKNPSIVGVLCTDSQ	False
154164	AQREAAGVYDAVRTW	tegument protein	CAB06732	Human alphaherpesvirus 2	10310	HLA-A68	I	Titin	Q8WZ42.4	77.778	9	2	0	3	11	19812	19820	0.77	24.8	REAAGVYDA	REAEGVYEA	False
1541658	MVMCGGSLYVKPGGT	Replicase polyprotein 1ab	P0DTD1	Severe acute respiratory syndrome coronavirus 2	2697049	HLA class II;HLA class I	II;I	Ornithine decarboxylase antizyme 1	P54368.3	64.286	14	4	1	2	14	133	146	2.2	23.5	VMCGGSLYVKPGG	VLSGGSLYIEIPGG	False
1541748	NKDFYDFAVSKGFFK	Replicase polyprotein 1ab	P0DTD1	Severe acute respiratory syndrome coronavirus 2	2697049	HLA class II;HLA class I	II;I	Glutathione peroxidase 7	Q96SL4.1	87.5	8	0	1	3	9	24	31	3.1	23.1	DFYDFAV	DFYDFKAV	False
1541770	NLLLDKRTTCFSVAA	Replicase polyprotein 1ab	P0DTD1	Severe acute respiratory syndrome coronavirus 2	2697049	HLA class II;HLA class I	II;I	Torsin-4A	Q9NXH8.2	66.667	12	2	1	2	11	364	375	1.5	24	LLLDKRTTCF	LLLDKRDVVSCF	False
1541790	NNLDKSAGFPFNKWG	Replicase polyprotein 1ab	P0DTD1	Severe acute respiratory syndrome coronavirus 2	2697049	HLA class II	II	Small ribosomal subunit protein uS15m	P82914.1	80	10	2	0	6	15	30	39	0.19	26.5	SAGFPFNKWG	SAKFPFNQWG	False
154196	ARPRRSASVAGSHGPG	tegument protein	CAB06735	Human alphaherpesvirus 2	10310	HLA-B7	I	Proton channel OTOP1	Q7RTM1.1	70.588	17	3	1	1	15	9	25	0.64	25.2	ARPRRSASVAGSHGP	ASPRAAASASVAGSSGP	False
1541987	PNCVNCLDDRCILHC	Replicase polyprotein 1ab	P0DTD1	Severe acute respiratory syndrome coronavirus 2	2697049	HLA class II;HLA class I	II;I	Polyphosphoinositide phosphatase	Q92562.1	85.714	7	1	0	2	8	485	491	0.54	25.2	NCVNCLD	NCVDCLD	False
15420	FDLEMLGDVESPS	Alpha trans-inducing protein	P68336	Human alphaherpesvirus 2	10310	HLA-DRA*01:01/DRB1*04:04	II	Atrial natriuretic peptide receptor 1	P16066.1	70	10	3	0	1	10	1030	1039	1.6	23.5	FDLEMLGDVE	FELELRGDVE	False
1542166	QPYRVVVLSFELLHAPATVC	Spike glycoprotein	P0DTC2	Severe acute respiratory syndrome coronavirus 2	2697049	HLA class II	II	G protein-coupled receptor 88	Q9GZN0.2	72.727	11	3	0	4	14	225	235	2.3	24.4	RVVVLSFELLH	RVSVLNFHLLH	False
1542224	QYIRKLHDELTGHML	Replicase polyprotein 1ab	P0DTD1	Severe acute respiratory syndrome coronavirus 2	2697049	HLA class II	II	Elongator complex protein 3	Q9H9T3.2	66.667	12	4	0	2	13	185	196	0.023	29.1	YIRKLHDELTGH	FIRNLHDALSGH	True
1542297	RLYECLYRNRDVDTD	Replicase polyprotein 1ab	P0DTD1	Severe acute respiratory syndrome coronavirus 2	2697049	HLA class II;HLA class I	II;I	Polyprenal reductase	Q9H8P0.1	85.714	7	1	0	1	7	143	149	0.54	25.2	RLYECLY	RLFECLY	False
1542314	RQRLTKYTMADLVYA	Replicase polyprotein 1ab	P0DTD1	Severe acute respiratory syndrome coronavirus 2	2697049	HLA class II	II	Ribosome biogenesis protein BMS1 homolog	Q14692.1	87.5	8	1	0	1	8	965	972	2.2	23.5	RQRLTKYT	RQRLLKYT	False
1542532	SNFRVQPTESIVRFPNITNL	Spike glycoprotein	P0DTC2	Severe acute respiratory syndrome coronavirus 2	2697049	HLA class II	II	Sodium- and chloride-dependent GABA transporter 1	P30531.2	77.778	9	2	0	5	13	571	579	2.3	24.4	VQPTESIVR	VQPSEDIVR	False
1542626	SVLYNSASFSTFKCYGVSPT	Spike glycoprotein	P0DTC2	Severe acute respiratory syndrome coronavirus 2	2697049	HLA class II	II	Solute carrier family 35 member E4	Q6ICL7.1	90	10	1	0	1	10	265	274	0.2	27.4	SVLYNSASFS	SVLYNLASFS	True
1542661	SYYSLLMPILTLTRA	Replicase polyprotein 1ab	P0DTD1	Severe acute respiratory syndrome coronavirus 2	2697049	HLA class II;HLA class I	II;I	Quinone oxidoreductase PIG3	Q53FA7.2	71.429	14	1	1	5	15	105	118	0.023	29.1	LLMPILTLTRA	LLMPIPEGLTLTQA	True
1542708	TEERLKLFDRYFKYW	Replicase polyprotein 1ab	P0DTD1	Severe acute respiratory syndrome coronavirus 2	2697049	HLA class II;HLA class I	II;I	Transmembrane protein 209	Q96SK2.2	80	10	0	1	7	14	79	88	0.095	27.4	LFDRYFKY	LFDFWRYFKY	True
1542740	TFSNYQHEETIYNLL	Replicase polyprotein 1ab	P0DTD1	Severe acute respiratory syndrome coronavirus 2	2697049	HLA class II	II	Transcriptional protein SWT1	Q5T5J6.1	69.231	13	4	0	3	15	820	832	0.067	27.8	SNYQHEETIYNLL	SNYQDVETLYNFL	True
1542806	TKGPHEFCSQHTMLV	Replicase polyprotein 1ab	P0DTD1	Severe acute respiratory syndrome coronavirus 2	2697049	HLA class II	II	Zinc finger protein 45	Q02386.2	77.778	9	0	1	4	10	98	106	3.1	23.1	PHEFCSQ	PHEELFCSQ	False
1542822	TLDNQDLNGNWYDFG	Replicase polyprotein 1ab	P0DTD1	Severe acute respiratory syndrome coronavirus 2	2697049	HLA class II;HLA class I	II;I	Myosin light chain kinase 2, skeletal/cardiac muscle	Q9H1R3.3	66.667	12	3	1	1	12	490	500	0.77	24.8	TLDNQDLNGNWY	TLNNVLSGNWY	False
1542844	TLTRALTAESHVDTD	Replicase polyprotein 1ab	P0DTD1	Severe acute respiratory syndrome coronavirus 2	2697049	HLA class II;HLA class I	II;I	Small ribosomal subunit protein bS1m	Q9Y2Q9.1	77.778	9	2	0	3	11	7	15	3.1	23.1	TRALTAESH	TRAVAAESH	False
1542870	TPGSGVPVVDSYYSL	Replicase polyprotein 1ab	P0DTD1	Severe acute respiratory syndrome coronavirus 2	2697049	HLA class II	II	Probable G-protein coupled receptor 139	Q6DWJ6.1	57.895	19	1	2	2	15	19	35	0.19	26.5	PGSGVPVVDSYYSL	PGSACGLGFVPVVYYSL	False
1542923	TTAYANSVFNICQAV	Replicase polyprotein 1ab	P0DTD1	Severe acute respiratory syndrome coronavirus 2	2697049	HLA class II;HLA class I	II;I	Nesprin-2	Q8WXH0.3	100	6	0	0	7	12	6082	6087	2.2	23.5	SVFNIC	SVFNIC	False
1542950	TVAGVSICSTMTNRQ	Replicase polyprotein 1ab	P0DTD1	Severe acute respiratory syndrome coronavirus 2	2697049	HLA class II;HLA class I	II;I	Elongation factor G, mitochondrial	Q96RP9.2	66.667	15	3	2	2	15	148	161	3.1	23.1	VAGVSICSTMTNRQ	VGGVQCQTMTVNRQ	False
154296	CPLLIFDRTRKFVLA	UL29	CAB06754	Human alphaherpesvirus 2	10310	HLA class I	I	Diacylglycerol kinase kappa	Q5KSL6.1	100	6	0	0	1	6	490	495	1.6	24	CPLLIF	CPLLIF	False
1542997	VAKHDFFKFRIDGDM	Replicase polyprotein 1ab	P0DTD1	Severe acute respiratory syndrome coronavirus 2	2697049	HLA class II;HLA class I	II;I	Sodium-dependent organic anion transporter	Q3KNW5.2	66.667	9	3	0	7	15	115	123	2.2	23.5	FKFRIDGDM	FTFWVDGDM	False
1543005	VASIKNFKSVLYYQN	Replicase polyprotein 1ab	P0DTD1	Severe acute respiratory syndrome coronavirus 2	2697049	HLA class II;HLA class I	II;I	Dedicator of cytokinesis protein 1	Q14185.2	63.636	11	4	0	4	14	475	485	0.77	24.8	IKNFKSVLYYQ	ISEYKSVIYYQ	False
1543028	VDKYFDCYDGGCINA	Replicase polyprotein 1ab	P0DTD1	Severe acute respiratory syndrome coronavirus 2	2697049	HLA class II	II	Complement C5	P01031.4	75	8	2	0	7	14	699	706	0.54	25.2	CYDGGCIN	CYDGACVN	False
1543342	WEPEFYEAMYTPHTV	Replicase polyprotein 1ab	P0DTD1	Severe acute respiratory syndrome coronavirus 2	2697049	HLA class II;HLA class I	II;I	Tetratricopeptide repeat protein 32	Q5I0X7.1	70	10	1	1	4	11	73	82	0.54	25.2	EFYEAMYT	DFYEAMDDYT	False
1543369	WNSNNLDSKVGGNYNYLYRL	Spike glycoprotein	P0DTC2	Severe acute respiratory syndrome coronavirus 2	2697049	HLA class II	II	Protein C1orf43	Q9BWL3.1	66.667	12	1	1	12	20	93	104	0.29	26.9	GNYNYLYRL	GNQSCYNYLYRM	False
1543385	WYDFGDFIQTTPGSG	Replicase polyprotein 1ab	P0DTD1	Severe acute respiratory syndrome coronavirus 2	2697049	HLA class II;HLA class I	II;I	Palmitoyltransferase ZDHHC5	Q9C0B5.2	87.5	8	1	0	8	15	571	578	1.5	24	IQTTPGSG	IQSTPGSG	False
1543393	YADSFVIRGDEVRQIAPGQT	Spike glycoprotein	P0DTC2	Severe acute respiratory syndrome coronavirus 2	2697049	HLA class II	II	Histone-lysine N-methyltransferase 2C	Q8NEZ4.3	100	7	0	0	10	16	4530	4536	0.82	25.7	DEVRQIA	DEVRQIA	False
1543397	YAISAKNRARTVAGV	Replicase polyprotein 1ab	P0DTD1	Severe acute respiratory syndrome coronavirus 2	2697049	HLA class II;HLA class I	II;I	Myomesin-1	P52179.2	77.778	9	2	0	2	10	1565	1573	1.6	24	AISAKNRAR	AIAEKNRAR	False
1543423	YFKYWDQTYHPNCVN	Replicase polyprotein 1ab	P0DTD1	Severe acute respiratory syndrome coronavirus 2	2697049	HLA class II;HLA class I	II;I	Plasma kallikrein	P03952.2	100	6	0	0	8	13	232	237	0.54	25.2	TYHPNC	TYHPNC	False
1543426	YFNKKDWYDFVENPD	Replicase polyprotein 1ab	P0DTD1	Severe acute respiratory syndrome coronavirus 2	2697049	HLA class II;HLA class I	II;I	Small ribosomal subunit protein eS1	P61247.2	87.5	8	1	0	2	9	25	32	0.017	29.5	FNKKDWYD	FSKKDWYD	True
154346	DFIWTGNPRTAPRSL	RL2	CAB06760	Human alphaherpesvirus 2	10310	HLA-B7	I	Guanylate-binding protein 4	Q96PP9.2	42.857	21	1	1	1	10	190	210	1.5	24	DFIWTGNPRT	DFIWTVRDFTLELKLDGNPIT	False
1543523	YRYNLPTMCDIRQLL	Replicase polyprotein 1ab	P0DTD1	Severe acute respiratory syndrome coronavirus 2	2697049	HLA class II;HLA class I	II;I	RAF proto-oncogene serine/threonine-protein kinase	P04049.1	64.286	14	1	1	6	15	181	194	0.012	29.9	PTMCDIRQLL	PTMCVDWSNIRQLL	True
1543525	YSDVENPHLMGWDYP	Replicase polyprotein 1ab	P0DTD1	Severe acute respiratory syndrome coronavirus 2	2697049	HLA class II	II	Bromodomain and WD repeat-containing protein 3	Q6RI45.2	85.714	7	1	0	8	14	1796	1802	0.067	27.8	HLMGWDY	HLMGWNY	True
1543563	YVYLPYPDPSRILGA	Replicase polyprotein 1ab	P0DTD1	Severe acute respiratory syndrome coronavirus 2	2697049	HLA class II;HLA class I	II;I	Uncharacterized protein FLJ45252	Q6ZSR9.2	80	10	1	1	4	12	6	15	0.19	26.5	LPYPDPSRI	LPLYPDPSRV	False
154387	DMETGHIGAYVVLVD	RL2	CAB06760	Human alphaherpesvirus 2	10310	HLA-B39	I	Uroporphyrinogen decarboxylase	P06132.2	54.545	11	5	0	1	11	344	354	6.3	22.3	DMETGHIGAYV	DMDPEHVGAFV	False
154409	DRLDNRLQLGMLIPG	capsid associated tegument protein	CAB06749	Human alphaherpesvirus 2	10310	HLA-A2	I	Sushi repeat-containing protein SRPX	P78539.1	100	7	0	0	6	12	356	362	0.27	26.1	RLQLGML	RLQLGML	False
154448	EAGLMDAATPPARPPA	RL2	CAB06760	Human alphaherpesvirus 2	10310	HLA-A30	I	G-protein coupled receptor 62	Q9BZJ7.2	57.895	19	4	1	2	16	140	158	0.22	26.5	AGLMDAATPPARPPA	AGLLGALSLLGTPPAPPPA	False
154585	FGGHYMESVFQMYTR	ribonucleotide reductase large subunit	CAB06725	Human alphaherpesvirus 2	10310	HLA-A1	I	Importin-4	Q8TEX9.2	85.714	7	1	0	5	11	694	700	0.54	25.2	YMESVFQ	YMESVFE	False
154725	GHIGAYVVLVDQTGN	RL2	CAB06760	Human alphaherpesvirus 2	10310	HLA-A68	I	Hydroxyacyl-coenzyme A dehydrogenase, mitochondrial	Q16836.3	69.231	13	1	1	1	13	50	59	0.54	25.2	GHIGAYVVLVDQT	GHTVVLVDQT	False
154822	GVLVHLRIRTREASF	ribonucleotide reductase large subunit	CAB06725	Human alphaherpesvirus 2	10310	HLA-B8	I	Zinc finger protein 19	P17023.4	63.636	11	4	0	5	15	375	385	0.77	24.8	HLRIRTREASF	HLRIHTQESSY	False
154852	HFTQYLIYDASPLKG	major capsid protein [Human herpesvirus 2 strain 186]	AFM93843	Human herpesvirus 2 strain 186	10312	HLA-A*03:01	I	Netrin-4	Q9HB63.2	77.778	9	2	0	1	9	247	255	0.13	26.9	HFTQYLIYD	HFTHYAIYD	False
154857	HGPGPARAPPPPGGPV	tegument protein	CAB06735	Human alphaherpesvirus 2	10310	HLA-B7	I	Serine/threonine-protein kinase WNK4	Q96J92.1	90	10	1	0	2	11	91	100	0.005	31.2	GPGPARAPPP	GPGPARSPPP	True
1548775	KIFPPTEPK	nucleocapsid phosphoprotein [Severe acute respiratory syndrome coronavirus 2]	QUM21889	Severe acute respiratory syndrome coronavirus 2	2697049	HLA-A*11:01	I	DNA polymerase epsilon subunit 2	P56282.2	100	6	0	0	3	8	242	247	0.69	23.5	FPPTEP	FPPTEP	False
1549045	KTFPPIEPK	nucleocapsid phosphoprotein [Severe acute respiratory syndrome coronavirus 2]	QSW54429	Severe acute respiratory syndrome coronavirus 2	2697049	HLA-A*11:01	I	Calcitonin receptor	P30988.4	75	8	2	0	2	9	30	37	2.8	21.8	TFPPIEPK	TYPTIEPK	False
1549049	KTLPPTEPK	nucleocapsid phosphoprotein [Severe acute respiratory syndrome coronavirus 2]	QOI10055	Severe acute respiratory syndrome coronavirus 2	2697049	HLA-A*11:01	I	Protein LYRIC	Q86UE4.2	72.727	11	0	1	1	8	510	520	0.69	23.5	KTLPPTEP	KTLPPATSTEP	False
154980	KNLLQRANELVNPDA	tegument protein	CAB06735	Human alphaherpesvirus 2	10310	HLA-B8	I	Sterol regulatory element-binding protein 2	Q12772.2	68.75	16	4	1	1	15	805	820	0.017	29.5	KNLLQRANELVNPDA	KNLLERAIESLVKPQA	True
154996	KTSNALCVRGARPFS	ribonucleotide reductase large subunit	CAB06725	Human alphaherpesvirus 2	10310	HLA-A31	I	Laminin subunit alpha-5	O15230.8	87.5	8	1	0	5	12	10	17	1.1	24.4	ALCVRGAR	ALCVRGPR	False
155060	LDYTEVQRRNQLHDL	glycoprotein B [Human alphaherpesvirus 2]	ABU45422	Human alphaherpesvirus 2	10310	HLA class II	II	Kinesin-like protein KIF16B	Q96L93.2	72.727	11	1	1	5	15	1125	1133	0.77	24.8	EVQRRNQLHDL	EVQRRLQDL	False
155096	LHPFCIPCMKTWIPL	RL2	CAB06760	Human alphaherpesvirus 2	10310	HLA-A3	I	24-hydroxycholesterol 7-alpha-hydroxylase	Q9NYL5.2	75	8	2	0	7	14	30	37	3.1	23.1	PCMKTWIP	PCIKGWIP	False
155131	LMLEYFCRCAREESK	ribonucleotide reductase large subunit	CAB06725	Human alphaherpesvirus 2	10310	HLA-A3	I	Lipoma-preferred partner	Q93052.1	87.5	8	1	0	4	11	411	418	1.1	24.4	EYFCRCAR	EYFGRCAR	False
155139	LPIAGVSSVVALAPY	RL2	CAB06760	Human alphaherpesvirus 2	10310	HLA-B35	I	DNA-directed RNA polymerase II subunit RPB2	P30876.1	60	15	5	1	1	15	772	785	0.38	25.7	LPIAGVSSVVALAPY	LPAGINSIVAIASY	False
155403	PKASATPATDPARGR	tegument protein	CAB06735	Human alphaherpesvirus 2	10310	HLA-B7	I	Olfactory receptor 10C1	Q96KK4.3	81.818	11	2	0	1	11	261	271	0.77	24.8	PKASATPATDP	PKASYDPATDP	False
155489	PVGNMLFDQGTLVGA	RL2	CAB06760	Human alphaherpesvirus 2	10310	HLA-A2	I	Cholinesterase	P06276.1	87.5	8	0	1	3	9	192	199	3.1	23.1	GNMLFDQ	GNMGLFDQ	False
155554	RAAAPAWSRRTLLPE	RL2	CAB06760	Human alphaherpesvirus 2	10310	HLA-B7	I	Dynein axonemal heavy chain 11	Q96DT5.4	100	7	0	0	8	14	207	213	0.77	24.8	SRRTLLP	SRRTLLP	False
155637	RLGPADRRFVALSGS	tegument protein	CAB06732	Human alphaherpesvirus 2	10310	HLA-B7	I	Interleukin-17D	Q8TAD2.1	100	6	0	0	4	9	77	82	3.1	23.1	PADRRF	PADRRF	False
155811	SMSLADFHGEEFEKL	ribonucleotide reductase large subunit	CAB06725	Human alphaherpesvirus 2	10310	HLA-B7	I	Ribonucleoside-diphosphate reductase large subunit	P23921.1	100	7	0	0	9	15	364	370	0.38	25.7	GEEFEKL	GEEFEKL	False
155978	TYGEMVLNGANLVTA	major capsid protein [Human herpesvirus 2 strain 186]	AFM93843	Human herpesvirus 2 strain 186	10312	HLA class II	II	Transportin-2	O14787.3	66.667	12	2	1	2	13	743	752	1.1	24.4	YGEMVLNGANLV	YVQMVLNNLV	False
155999	VALAPYVNKTVTGDC	RL2	CAB06760	Human alphaherpesvirus 2	10310	HLA class I	I	Lactoperoxidase	P22079.2	63.636	11	2	1	5	15	137	145	3.1	23.1	PYVNKTVTGDC	PYRTITGDC	False
156144	WRQRLAHGRVRWVAE	major capsid protein [Human herpesvirus 2 strain 186]	AFM93843	Human herpesvirus 2 strain 186	10312	HLA-A*32:01	I	Protein SFI1 homolog	A8K8P3.2	70	10	3	0	1	10	227	236	0.38	25.7	WRQRLAHGRV	WRQRLGQVRV	False
1561731	AIASGRPISFSTA	ORF9 [Human alphaherpesvirus 3]	66866051	Human herpesvirus 3 strain Oka vaccine	341980	HLA-DRB1*04:04	II	Rho guanine nucleotide exchange factor 10-like protein	Q9HCE6.4	100	7	0	0	4	10	725	731	0.54	24.8	SGRPISF	SGRPISF	False
156183	YLIYDASPLKGLSL	major capsid protein [Human herpesvirus 2 strain 186]	AFM93843	Human herpesvirus 2 strain 186	10312	HLA-A*03:01	I	Ribonucleoside-diphosphate reductase subunit M2	P31350.1	100	8	0	0	7	14	20	27	0.23	26.1	SPLKGLSL	SPLKGLSL	False
1561	AGIFMATATPPGSRDP	Genome polyprotein	na	Dengue virus 2 Thailand/16681/84	31634			Lamin-B1	P20700.2	71.429	14	0	2	5	14	1	14	0.91	24.8	MATATPPGSR	MATATPVPPRMGSR	False
1562861	CLDFYLMGRTRQR	regulatory protein ICP22 [Human alphaherpesvirus 3]	NP_040185	Human herpesvirus 3 strain Oka vaccine	341980	HLA-DRB1*07:01;HLA-DR;HLA-DRB1*09:01;HLA-DRB1*11:01	II	Glycogen phosphorylase, liver form	P06737.4	77.778	9	1	1	2	10	88	95	0.77	24.4	LDFYLMGRT	LEFYMGRT	False
1563005	CTPGWEIHPARLV	ORF63 [Human alphaherpesvirus 3]	ANS13158	Human herpesvirus 3 strain Oka vaccine	341980	HLA-DRB1*07:01;HLA-DR;HLA-DRB1*09:01	II	Zinc finger protein 202	O95125.4	53.333	15	3	1	2	12	351	365	1.1	24	TPGWEIHPARL	TPDWEIVFEDNPGRL	False
1563019	CVFDGPSTVHPGD	capsid triplex subunit 2 [Human alphaherpesvirus 3]	9625916	Human herpesvirus 3 strain Oka vaccine	341980	HLA-DQ	II	Nuclear pore membrane glycoprotein 210	Q8TEM1.3	100	6	0	0	8	13	351	356	4.5	22.3	TVHPGD	TVHPGD	False
1566060	DSDDSLGYITTVG	ORF9 [Human alphaherpesvirus 3]	66866051	Human herpesvirus 3 strain Oka vaccine	341980	HLA-A*02:01	I	Follistatin-related protein 4	Q6MZW2.3	80	10	1	1	3	12	303	311	1.6	23.5	DDSLGYITTV	DDSLYITKV	False
156628	ARAPVTLTAWQNG	transcriptional activator Tax	AAG31572	Human T-cell leukemia virus type I	11908			Protein Aster-B	Q3KR37.1	100	6	0	0	6	11	658	663	1.6	23.5	TLTAWQ	TLTAWQ	False
156640	ELLYKISLTTGAL	transcriptional activator Tax	AAG31572	Human T-cell leukemia virus type I	11908			Dynein axonemal heavy chain 8	Q96JB1.2	66.667	12	4	0	2	13	3629	3640	2.2	23.1	LLYKISLTTGAL	LLYKLSATKGSL	False
156678	GQLGAFLTNVPYK	transcriptional activator Tax	AAG31572	Human T-cell leukemia virus type I	11908			Transcription termination factor 3, mitochondrial	Q96E29.2	100	7	0	0	2	8	204	210	0.77	24.4	QLGAFLT	QLGAFLT	False
156698	KISLTTGALIILP	transcriptional activator Tax	AAG31572	Human T-cell leukemia virus type I	11908			Proton myo-inositol cotransporter	Q96QE2.3	75	12	1	1	3	12	397	408	2.2	23.1	SLTTGALIIL	SLAGTTVALIIL	False
1567027	EDAVYENPLSVEK	ORF9 [Human alphaherpesvirus 3]	66866051	Human herpesvirus 3 strain Oka vaccine	341980	HLA-A*11:02;HLA-A*03:01;HLA-A*11:01	I	Drebrin-like protein	Q9UJU6.1	75	8	2	0	1	8	330	337	2.2	23.1	EDAVYENP	EEAVYEEP	False
156708	KRIEELLYKISLT	transcriptional activator Tax	AAG31572	Human T-cell leukemia virus type I	11908			Protein Daple	Q9P219.3	100	7	0	0	1	7	406	412	0.27	25.7	KRIEELL	KRIEELL	False
156712	LFQPARAPVTLTA	transcriptional activator Tax	AAG31572	Human T-cell leukemia virus type I	11908			Iron-sulfur cluster assembly 1 homolog, mitochondrial	Q9BUE6.1	70	10	3	0	3	12	19	28	3.1	22.7	QPARAPVTLT	QPTRAALTLT	False
156713	LIILPEDCLPTTL	transcriptional activator Tax	AAG31572	Human T-cell leukemia virus type I	11908			Inositol polyphosphate-4-phosphatase type I A	Q96PE3.1	87.5	8	1	0	3	10	840	847	0.047	27.8	ILPEDCLP	VLPEDCLP	True
156721	LPTTLFQPARAPV	transcriptional activator Tax	AAG31572	Human T-cell leukemia virus type I	11908			Urea transporter 2	Q15849.3	80	10	2	0	2	11	721	730	0.54	24.8	PTTLFQPARA	PTTLLQPASA	False
156733	NVPYKRIEELLYK	transcriptional activator Tax	AAG31572	Human T-cell leukemia virus type I	11908			Protein Daple	Q9P219.3	100	7	0	0	5	11	406	412	0.27	25.7	KRIEELL	KRIEELL	False
156736	PEDCLPTTLFQPA	transcriptional activator Tax	AAG31572	Human T-cell leukemia virus type I	11908			Keratin, type I cuticular Ha2	Q14532.3	80	10	1	1	4	13	51	59	0.77	24.4	CLPTTLFQPA	CLPTTFRPA	False
156738	PHVIFCHPGQLGA	transcriptional activator Tax	AAG31572	Human T-cell leukemia virus type I	11908			Zinc finger protein 367	Q7RTV3.1	85.714	7	1	0	1	7	18	24	2.2	23.1	PHVIFCH	PPVIFCH	False
156785	TTGALIILPEDCL	transcriptional activator Tax	AAG31572	Human T-cell leukemia virus type I	11908			Beta-1,3-N-acetylglucosaminyltransferase manic fringe	O00587.2	72.727	11	3	0	2	12	223	233	0.094	26.9	TGALIILPEDC	TSALIRLPDDC	False
156800	WPLLPHVIFCHPG	transcriptional activator Tax	AAG31572	Human T-cell leukemia virus type I	11908			Mothers against decapentaplegic homolog 9	O15198.1	85.714	7	1	0	4	10	87	93	0.54	24.8	LPHVIFC	LPHVIYC	False
156841	AFLAVFQSATKIIAL	ORF3a protein	P59632	SARS-CoV1	na	HLA class II	II	Disco-interacting protein 2 homolog C	Q9Y2E4.2	87.5	8	1	0	1	8	633	640	2.2	23.5	AFLAVFQS	AFLNVFQS	False
156880	GVKDYVVVHGYFTEV	ORF3a protein	P59632	SARS-CoV1	na	HLA class II	II	Adhesion G protein-coupled receptor G3	Q86Y34.1	75	8	2	0	5	12	432	439	1.1	24.4	YVVVHGYF	YITVHGYF	False
156921	NKRWQLALYKGFQFI	ORF3a protein	P59632	SARS-CoV1	na	HLA class II	II	Ryanodine receptor 2	Q92736.3	87.5	8	1	0	3	10	3525	3532	0.033	28.6	RWQLALYK	RWQMALYK	True
156949	RFFTLGSITAQPVKI	ORF3a protein	P59632	SARS-CoV1	na	HLA class II;HLA-B*58:01;HLA class I	II;I	NAD(P) transhydrogenase, mitochondrial	Q13423.3	57.895	19	3	2	1	15	213	230	1.1	24.4	RFFTLGSITAQPVKI	RFFTGQITAAGKVPPAKI	False
1569651	FAWTRFCGPQSIR	uracil-DNA glycosylase [Human alphaherpesvirus 3]	9625933	Human herpesvirus 3 strain Oka vaccine	341980	HLA-DP	II	Myeloperoxidase	P05164.1	80	10	1	1	2	10	601	610	0.38	25.2	AWTRFCGPQ	AWRRFCGLPQ	False
156976	YFTEVYYQLESTQIT	ORF3a protein	P59632	SARS-CoV1	na	HLA class II	II	TBC1 domain family member 7	Q9P0N9.1	72.727	11	0	1	4	11	106	116	0.54	25.2	EVYYQLES	EVYLRMYQLES	False
1571377	GADSPSPVYADLY	ORF9 [Human alphaherpesvirus 3]	66866051	Human herpesvirus 3 strain Oka vaccine	341980	HLA-DR	II	RNA-binding protein Musashi homolog 2	Q96DH6.1	76.923	13	2	1	1	13	275	286	0.012	29.5	GADSPSPVYADLY	GANSPGPVADLY	True
1572212	GRFGFLSHPVTPD	envelope glycoprotein H [Human alphaherpesvirus 3]	9625912	Human herpesvirus 3 strain Oka vaccine	341980	HLA-DP	II	Lamin tail domain-containing protein 2	Q8IXW0.2	66.667	15	2	2	2	13	615	629	3.1	22.7	RFGFLSHPVTPD	RFGFRFLSCLPVTAD	False
15739	FESYKMDSRIARALRERVIR	ORF4	AAY57694	Human alphaherpesvirus 3	10335			Trace amine-associated receptor 6	Q96RI8.1	62.5	16	2	2	2	17	243	254	0.2	27.4	ESYKMDSRIARALRER	ESYKARVARRER	True
1574143	HVFPHRFISF	ORF20 [Human alphaherpesvirus 3]	66866059	Human herpesvirus 3 strain Oka vaccine	341980	HLA-A*32:01	I	Phosphatidate cytidylyltransferase 1	Q92903.2	100	6	0	0	5	10	183	188	0.61	24	HRFISF	HRFISF	False
1575024	ILMILIEGIFFVS	ORF18 [Human alphaherpesvirus 3]	66866058	Human herpesvirus 3 strain Oka vaccine	341980	HLA-A*02:06;HLA-A*02:01	I	Voltage-dependent calcium channel gamma-2 subunit	Q9Y698.1	80	10	2	0	4	13	135	144	0.54	24.8	ILIEGIFFVS	ILSAGIFFVS	False
1576057	KENIAAYKF	ORF31 [Human alphaherpesvirus 3]	66866068	Human herpesvirus 3 strain Oka vaccine	341980	HLA-B*44:02	I	Hephaestin	Q9BQS7.3	83.333	6	1	0	2	7	243	248	17	19.7	ENIAAY	ENIATY	False
1576700	KTNNWHAGW	ORF36 [Human alphaherpesvirus 3]	66866072	Human herpesvirus 3 strain Oka vaccine	341980	HLA-A*32:01	I	KRAB domain-containing protein 1	C9JBD0.1	71.429	7	2	0	3	9	85	91	1.4	22.7	NNWHAGW	NDWRAGW	False
1578539	LRIRAIQQMARNL	major capsid protein [Human alphaherpesvirus 3]	9625915	Human herpesvirus 3 strain Oka vaccine	341980	HLA-DP;HLA-DR	II	Probable tRNA methyltransferase 9B	Q9P272.3	80	10	2	0	2	11	120	129	0.016	29.1	RIRAIQQMAR	RIRAIKEMAR	True
15787	FFCFAWYLKGRWVPG	Genome polyprotein	P27958	hepatitis C virus genotype 1a	2847144	HLA class I	I	Solute carrier family 35 member F5	Q8WV83.1	75	8	2	0	1	8	246	253	0.095	27.4	FFCFAWYL	FFCFVWFL	True
1579236	MDIIIIDSKDTER	envelope glycoprotein H [Human alphaherpesvirus 3]	9625912	Human herpesvirus 3 strain Oka vaccine	341980	HLA-DR	II	DNA endonuclease RBBP8	Q99708.2	60	10	4	0	1	10	668	677	0.38	25.2	MDIIIIDSKD	MDVTVIDTKD	False
1580864	MREIIAKVVARAV	capsid triplex subunit 2 [Human alphaherpesvirus 3]	9625916	Human herpesvirus 3 strain Oka vaccine	341980	HLA-DRB1*07:01	II	Very long-chain specific acyl-CoA dehydrogenase, mitochondrial	P49748.1	66.667	12	4	0	1	12	352	363	0.77	24.4	MREIIAKVVARA	MRGIIAKAVDHA	False
1581272	NAELDRLLTGAVI	ORF9 [Human alphaherpesvirus 3]	66866051	Human herpesvirus 3 strain Oka vaccine	341980	HLA-B*14:01	I	Tektin-5	Q96M29.1	100	7	0	0	3	9	158	164	0.38	25.2	ELDRLLT	ELDRLLT	False
1583331	PARLVEDINRVFL	regulatory protein ICP22 [Human alphaherpesvirus 3]	NP_040185	Human herpesvirus 3 strain Oka vaccine	341980	HLA-DRB1*03:01;HLA-B*40:01;HLA-DRB3*01:01	II;I	Phosphatidylinositol 3-kinase regulatory subunit gamma	Q92569.2	100	7	0	0	5	11	360	366	0.19	26.1	VEDINRV	VEDINRV	False
1585014	QTDTYTLLGY	helicase-primase helicase subunit [Human alphaherpesvirus 3]	9625929	Human herpesvirus 3 strain Oka vaccine	341980	HLA-A*01:01	I	G-protein coupled receptor-associated protein LMBRD2	Q68DH5.1	75	8	2	0	1	8	468	475	1.7	22.7	QTDTYTLL	QTDAYSLL	False
1585039	QTTGRITNRSRAR	ORF9 [Human alphaherpesvirus 3]	66866051	Human herpesvirus 3 strain Oka vaccine	341980	HLA-A*33:03	I	Inactive tyrosine-protein kinase 7	Q13308.2	100	6	0	0	6	11	266	271	4.5	22.3	ITNRSR	ITNRSR	False
1585620	RIRLVVPSAL	ORF24 [Human alphaherpesvirus 3]	66866063	Human herpesvirus 3 strain Oka vaccine	341980	HLA-B*07:02	I	Vacuolar protein sorting-associated protein 52 homolog	Q8N1B4.1	100	7	0	0	4	10	175	181	0.86	23.5	LVVPSAL	LVVPSAL	False
1586027	RTDTQTTGRITNR	ORF9 [Human alphaherpesvirus 3]	66866051	Human herpesvirus 3 strain Oka vaccine	341980	HLA-A*33:03	I	ATP-binding cassette sub-family C member 2	Q92887.3	72.727	11	3	0	3	13	1073	1083	1.6	23.5	DTQTTGRITNR	DTTPTGRIVNR	False
158766	FLTEAIVHSV	RNA-dependent RNA polymerase	AAA84898	human respiratory syncytial virus	11250	HLA-A*02:01	I	Ribonucleases P/MRP protein subunit POP1	Q99575.2	61.538	13	1	1	2	10	443	455	1.7	22.7	LTEAIVHSV	LTEAIKAASVHTV	False
158783	FSECNALGSY	large polymerase	AEQ63578	human respiratory syncytial virus	11250	HLA-A*01:01	I	EF-hand calcium-binding domain-containing protein 13	Q8IY85.2	85.714	7	1	0	1	7	523	529	1.7	22.7	FSECNAL	FPECNAL	False
15879	FFPSIRDLL	core protein	BAF42671	Hepatitis B virus	10407	HLA-A*24:02;HLA-A24	I	Zinc finger protein 414	Q96IQ9.2	85.714	7	1	0	2	8	120	126	0.7	23.5	FPSIRDL	FPSVRDL	False
15885	FFQFCPLIF	envelope	BAK20487	Human T-cell leukemia virus type I	11908	HLA-A*24:02	I	ATP-dependent RNA helicase DDX18	Q9NVP1.2	100	5	0	0	1	5	468	472	2	22.3	FFQFC	FFQFC	False
158861	ISDYFHNTY	polymerase subunit L	AAB86679	human respiratory syncytial virus	11250	HLA-A*01:01	I	Angiogenic factor with G patch and FHA domains 1	Q8N302.2	77.778	9	2	0	1	9	103	111	0.17	25.2	ISDYFHNTY	ISDYFYQTY	False
1589419	TGDAAPAIQHICL	Envelope glycoprotein E	81973951	Human herpesvirus 3 strain Oka vaccine	341980	HLA-B*51:01	I	E3 ubiquitin-protein ligase MYCBP2	O75592.4	66.667	12	0	1	4	11	4438	4449	3.1	22.7	AAPAIQHI	AAPAIQLDCSHI	False
159026	NLAIHSDLSYWIESRL	polyprotein	AJM13598	West Nile virus	11082	HLA class II	II	Villin-1	P09327.4	50	24	3	3	2	16	49	72	0.64	25.2	LAIHSDLSYWIESRL	LAIHKTASSLSYDIHYWIGQDSSL	False
1590760	TPGLFIQNTSPVD	capsid triplex subunit 2 [Human alphaherpesvirus 3]	NP_040164	Human herpesvirus 3 strain Oka vaccine	341980	HLA-DQB1*03:01;HLA-DRB1*12:01;HLA-DR;HLA-DRB3*02:02	II	TBC1 domain family member 23	Q9NUY8.3	80	10	1	1	5	13	508	517	0.38	25.2	FIQNTSPVD	FIENTSTPVD	False
159112	SLQQEITLL	nucleoprotein	ACJ70112	human metapneumovirus	162145	HLA-A*02:01	I	Mitogen-activated protein kinase kinase kinase kinase 2	Q12851.2	88.889	9	1	0	1	9	57	65	0.021	27.8	SLQQEITLL	SLQQEITIL	True
159136	STELNYNHLY	RNA polymerase large subunit	AAA79095	human respiratory syncytial virus	11250	HLA-A*01:01	I	Fibrocystin-L	Q86WI1.2	87.5	8	0	1	3	10	3889	3895	1.2	23.1	ELNYNHLY	ELNNHLY	False
15915	FFTELDGVRLHRFAPPCKPL	HCV-1	AAA45676	hepatitis C virus genotype 1a	2847144	HLA class II	II	N-alpha-acetyltransferase 35, NatC auxiliary subunit	Q5VZE5.1	66.667	15	2	2	4	15	608	622	4.5	23.5	ELDGVRLHRFAP	ELDSEQVRYEHRFAP	False
1591838	VEDINRVFLCIAQ	regulatory protein ICP22 [Human alphaherpesvirus 3]	9625937	Human herpesvirus 3 strain Oka vaccine	341980	HLA-B*40:01	I	Phosphatidylinositol 3-kinase regulatory subunit gamma	Q92569.2	100	7	0	0	1	7	360	366	0.19	26.1	VEDINRV	VEDINRV	False
1591882	VERTAAGAQILPH	capsid triplex subunit 2 [Human alphaherpesvirus 3]	9625916	Human herpesvirus 3 strain Oka vaccine	341980	HLA-DP	II	Nucleotide-binding oligomerization domain-containing protein 2	Q9HC29.1	87.5	8	1	0	4	11	884	891	1.6	23.5	TAAGAQIL	TAAGAQVL	False
159299	SQRQRKVTF	polyprotein	AAC03058	Hepatitis C virus subtype 3a	356426	HLA-B15	I	Disheveled-associated activator of morphogenesis 2	Q86T65.3	100	6	0	0	2	7	1005	1010	1.4	22.7	QRQRKV	QRQRKV	False
1593513	YFYINKAEVDTAC	DNA polymerase catalytic subunit	259645687	Human herpesvirus 3 strain Oka vaccine	341980	HLA-DRB3*02:02	II	Fanconi anemia group D2 protein	Q9BXW9.2	87.5	8	1	0	5	12	485	492	3.1	22.7	NKAEVDTA	NEAEVDTA	False
1593848	YLQLRTFLL	spike glycoprotein	na	Severe acute respiratory syndrome coronavirus 2	2697049	HLA-A*02:01	I	26S proteasome non-ATPase regulatory subunit 5	Q16401.3	75	8	2	0	1	8	478	485	1.4	22.7	YLQLRTFL	YLRLRTYL	False
1593850	YLQPRIFLL	spike glycoprotein	na	Severe acute respiratory syndrome coronavirus 2	2697049	HLA-A*02:01	I	Cytosolic carboxypeptidase 3	Q8NEM8.2	85.714	7	1	0	1	7	483	489	0.98	23.1	YLQPRIF	YLQQRIF	False
1593852	YLQQRTFLL	spike protein [Pangolin coronavirus]	QIQ54048	Pangolin coronavirus	2708335	HLA-A*02:01	I	Cytosolic carboxypeptidase 3	Q8NEM8.2	85.714	7	1	0	1	7	483	489	0.69	23.5	YLQQRTF	YLQQRIF	False
1596615	EDFIVEEESEEST	regulatory protein ICP22 [Human alphaherpesvirus 3]	NP_040185	Human herpesvirus 3 strain Oka vaccine	341980	HLA-DRB1*04:01	II	Serine/threonine-protein kinase PRP4 homolog	Q13523.3	81.818	11	2	0	1	11	525	535	0.016	29.1	EDFIVEEESEE	EDFDVEEEDEE	True
1596627	FIQNTSPVDLCNG	capsid triplex subunit 2 [Human alphaherpesvirus 3]	NP_040164	Human herpesvirus 3 strain Oka vaccine	341980	HLA-DRB1*12:01;HLA-DRB3*02:02	II	TBC1 domain family member 23	Q9NUY8.3	80	10	1	1	1	9	508	517	0.38	25.2	FIQNTSPVD	FIENTSTPVD	False
1596639	GDVGLVIFPKYLL	envelope glycoprotein H [Human alphaherpesvirus 3]	NP_040160	Human herpesvirus 3 strain Oka vaccine	341980	HLA-DRB1*13:04	II	Ephrin-B1	P98172.1	85.714	7	1	0	4	10	49	55	4.5	22.3	GLVIFPK	GLVIYPK	False
1596671	KFLNYILMRIGAG	envelope glycoprotein H [Human alphaherpesvirus 3]	NP_040160	Human herpesvirus 3 strain Oka vaccine	341980	HLA-DQB1*06:02	II	Matrin-3	P43243.2	100	6	0	0	4	9	525	530	0.38	25.2	NYILMR	NYILMR	False
1596711	LVIFPKYLLSPYH	envelope glycoprotein H [Human alphaherpesvirus 3]	NP_040160	Human herpesvirus 3 strain Oka vaccine	341980	HLA-DRB1*13:04	II	High affinity cGMP-specific 3',5'-cyclic phosphodiesterase 9A	O76083.1	87.5	8	1	0	4	11	243	250	0.13	26.5	FPKYLLSP	YPKYLLSP	False
1596746	PIYETISSWISTS	capsid triplex subunit 2 [Human alphaherpesvirus 3]	NP_040164	Human herpesvirus 3 strain Oka vaccine	341980	HLA-DRB1*07:01	II	Anoctamin-5	Q75V66.1	75	8	2	0	3	10	533	540	0.77	24.4	YETISSWI	YEKISAWI	False
1596749	QFDILLGTYCNTL	major capsid protein [Human alphaherpesvirus 3]	NP_040163	Human herpesvirus 3 strain Oka vaccine	341980	HLA-DRB1*01:01	II	Aminopeptidase Q	Q6Q4G3.4	80	10	2	0	3	12	840	849	0.54	24.8	DILLGTYCNT	DILLNTYTNT	False
1596759	RFAAVITRVIPGK	capsid triplex subunit 2 [Human alphaherpesvirus 3]	NP_040164	Human herpesvirus 3 strain Oka vaccine	341980	HLA-DRB1*07:01	II	TATA box-binding protein-like 2	Q6SJ96.2	77.778	9	2	0	1	9	201	209	0.77	24.4	RFAAVITRV	RFAAVIMRI	False
1596775	RVTRDSRRLRRIC	regulatory protein ICP22 [Human alphaherpesvirus 3]	NP_040185	Human herpesvirus 3 strain Oka vaccine	341980	HLA-DRB1*15:01;HLA-DRB1*03:01;HLA-DRB5*01:01	II	Condensin-2 complex subunit H2	Q6IBW4.1	100	7	0	0	5	11	375	381	0.27	25.7	DSRRLRR	DSRRLRR	False
1596800	SYYINGAPPDTLS	capsid triplex subunit 2 [Human alphaherpesvirus 3]	NP_040164	Human herpesvirus 3 strain Oka vaccine	341980	HLA-DQB1*03:01;HLA-DRB3*02:02	II	Laminin subunit alpha-4	Q16363.4	70	10	3	0	3	12	1174	1183	0.77	24.4	YINGAPPDTL	YIGGAPPEIL	False
1597000	FCDLKGKYV	Replicase polyprotein 1a	P0DTC1	Severe acute respiratory syndrome coronavirus 2	2697049	HLA-A*02:07	I	Kelch-like protein 6	Q8WZ60.3	77.778	9	1	1	1	8	101	109	2.8	21.8	FCDLKGKY	FCNDLKEKY	False
1597029	FVAAIFYLI	Replicase polyprotein 1a	P0DTC1	Severe acute respiratory syndrome coronavirus 2	2697049	HLA-A*02:01	I	Olfactory receptor 2W1	Q9Y3N9.1	87.5	8	1	0	2	9	30	37	0.12	25.7	VAAIFYLI	VVAIFYLI	False
1597047	GVYHKNNK	surface glycoprotein [Severe acute respiratory syndrome coronavirus 2]	QWA53375	Severe acute respiratory syndrome coronavirus 2	2697049	HLA-A*11:01	I	Fc receptor-like protein 2	Q96LA5.1	83.333	6	1	0	3	8	51	56	3.2	21.4	YHKNNK	YHKDNK	False
1597063	HVETFYPKL	Replicase polyprotein 1ab	P0DTD1	Severe acute respiratory syndrome coronavirus 2	2697049	HLA-A*02:07	I	Large ribosomal subunit protein mL37	Q9BZE1.2	87.5	8	0	1	1	7	251	258	0.69	23.5	HVETFYP	HVLETFYP	False
1597094	IQLSSYSLF	Replicase polyprotein 1ab	P0DTD1	Severe acute respiratory syndrome coronavirus 2	2697049	HLA-A*24:02	I	Eukaryotic translation initiation factor 4E	P06730.2	56.25	16	0	1	1	9	79	94	0.24	24.8	IQLSSYSLF	IQLSSNLMPGCDYSLF	False
1597118	KLDGFMGRI	Replicase polyprotein 1a	P0DTC1	Severe acute respiratory syndrome coronavirus 2	2697049	HLA-A*02:07;HLA-A*02:01	I	Dynein regulatory complex protein 11	Q86XH1.1	87.5	8	1	0	2	9	76	83	1.4	22.7	LDGFMGRI	LDGVMGRI	False
1597243	NYNYRYRLF	surface glycoprotein [Severe acute respiratory syndrome coronavirus 2]	UEO57867	SARS-CoV2 Delta	na	HLA-A*24:02	I	Protein ATP1B4	Q9UN42.1	85.714	7	1	0	2	8	15	21	0.12	25.7	YNYRYRL	YSYRYRL	False
1597273	QLEMELTPV	Replicase polyprotein 1ab	P0DTD1	Severe acute respiratory syndrome coronavirus 2	2697049	HLA-A*02:07;HLA-A*02:01	I	Cingulin-like protein 1	Q0VF96.2	100	6	0	0	1	6	1072	1077	0.49	24	QLEMEL	QLEMEL	False
1597346	SQDLSVVSK	Replicase polyprotein 1ab	P0DTD1	Severe acute respiratory syndrome coronavirus 2	2697049	HLA-A*11:01	I	Cytosolic arginine sensor for mTORC1 subunit 1	Q8WTX7.1	100	6	0	0	2	7	128	133	4.1	21.4	QDLSVV	QDLSVV	False
1597355	SVKGLQPSV	Replicase polyprotein 1ab	P0DTD1	Severe acute respiratory syndrome coronavirus 2	2697049	HLA-A*02:07	I	Sodium/myo-inositol cotransporter	P53794.4	85.714	7	1	0	1	7	594	600	2.8	21.8	SVKGLQP	SIKGLQP	False
1597376	TIADYNYKL	surface glycoprotein [Severe acute respiratory syndrome coronavirus 2]	QWE88956	Severe acute respiratory syndrome coronavirus 2	2697049	HLA-A*02:01	I	Nebulin	P20929.6	77.778	9	1	1	2	9	5703	5711	2	22.3	IADYNYKL	IASDYKYKL	False
1597378	TIWFLLLSV	ORF1ab polyprotein [Severe acute respiratory syndrome coronavirus 2]	QVE03131	Severe acute respiratory syndrome coronavirus 2	2697049	HLA-A*02:07;HLA-A*02:01	I	Golgi to ER traffic protein 4 homolog	Q7L5D6.1	87.5	8	1	0	2	9	240	247	0.021	27.8	IWFLLLSV	IWFLLLAV	True
1597420	VVCTEIDPK	Replicase polyprotein 1a	P0DTC1	Severe acute respiratory syndrome coronavirus 2	2697049	HLA-A*11:01	I	Stabilin-2	Q8WWQ8.3	100	6	0	0	3	8	2121	2126	0.49	24	CTEIDP	CTEIDP	False
1597426	YICGFIQQK	Replicase polyprotein 1ab	P0DTD1	Severe acute respiratory syndrome coronavirus 2	2697049	HLA-A*11:01	I	Olfactory receptor 5C1	Q8NGR4.1	100	6	0	0	2	7	206	211	0.49	24	ICGFIQ	ICGFIQ	False
1597439	YLYLTFYLT	Replicase polyprotein 1a	P0DTC1	Severe acute respiratory syndrome coronavirus 2	2697049	HLA-A*02:07	I	Gamma-butyrobetaine dioxygenase	O75936.1	85.714	7	1	0	1	7	171	177	0.17	25.2	YLYLTFY	FLYLTFY	False
1597651	ADQLLGVLLEKAP	major capsid protein [Human alphaherpesvirus 3]	NP_040163	Human herpesvirus 3 strain Oka vaccine	341980	HLA-DPB1*04:01	II	PRAME family member 10	O60809.4	100	7	0	0	5	11	340	346	1.1	24	LGVLLEK	LGVLLEK	False
1597663	DGFIEAPNVPLHR	ORF63 [Human alphaherpesvirus 3]	ANS13158	Human herpesvirus 3 strain Oka vaccine	341980	HLA-DRB1*01:01	II	Regulating synaptic membrane exocytosis protein 1	Q86UR5.1	85.714	7	1	0	7	13	970	976	2.2	23.1	PNVPLHR	PNVPLQR	False
1597665	DNYTEIKGQLVFIGEQLPTG	envelope glycoprotein I	NP_040189	Human herpesvirus 3 strain Oka vaccine	341980	HLA-DRB1*04:01;HLA-DRB1*04:02;HLA-DRB4;HLA-DRB1*01:01	II	Migration and invasion enhancer 1	Q9BRT3.1	87.5	8	1	0	5	12	68	75	1.1	25.2	EIKGQLVF	EINGQLVF	False
1597666	DPSQLHDELSLLF	envelope glycoprotein H [Human alphaherpesvirus 3]	NP_040160	Human herpesvirus 3 strain Oka vaccine	341980	HLA-DRB1*09:01	II	Angiopoietin-like protein 8	Q6UXH0.1	75	8	2	0	6	13	32	39	1.1	24	HDELSLLF	HEELTLLF	False
1597675	ELLYADTVAFCFRSVQVIRY	envelope glycoprotein I	NP_040189	Human herpesvirus 3 strain Oka vaccine	341980	HLA-DRB1*01:01	II	Transforming growth factor beta-2 proprotein	P61812.1	75	8	2	0	9	16	307	314	2.3	24.4	AFCFRSVQ	AYCFRNVQ	False
1597701	GTITVEELKKLLEQW	Membrane protein	P0DTC5	Severe acute respiratory syndrome coronavirus 2	2697049	HLA class II;HLA class I	I;II	Coiled-coil domain-containing protein 127	Q96BQ5.1	90	10	0	1	5	14	114	122	0.094	27.4	VEELKKLLEQ	VEEKKLLEQ	True
1597703	HATVDICAYPEES	envelope glycoprotein H [Human alphaherpesvirus 3]	NP_040160	Human herpesvirus 3 strain Oka vaccine	341980	HLA-DRB1*04:01	II	Adenylate cyclase type 8	P40145.1	85.714	7	1	0	5	11	828	834	0.38	25.2	DICAYPE	DICSYPE	False
1597711	IMSIYKGLLVKQN	envelope glycoprotein H [Human alphaherpesvirus 3]	NP_040160	Human herpesvirus 3 strain Oka vaccine	341980	HLA-DRB1*15:01;HLA-DRB5*01:01	II	Ubiquitin-conjugating enzyme E2 Z	Q9H832.2	100	6	0	0	1	6	108	113	0.77	24.4	IMSIYK	IMSIYK	False
1597714	IRTLVLNLMFSIN	capsid triplex subunit 2 [Human alphaherpesvirus 3]	NP_040164	Human herpesvirus 3 strain Oka vaccine	341980	HLA-DQB1*03:01;HLA-DRB1*12:01;HLA-DRB3*02:02	II	Olfactory receptor 1Q1	Q15612.3	60	10	4	0	4	13	29	38	2.2	23.1	LVLNLMFSIN	LVFSLMYAIN	False
1597717	IVNVSLVKPSFYVYS	Envelope small membrane protein	P0DTC4	Severe acute respiratory syndrome coronavirus 2	2697049	HLA class II	II	V-set and immunoglobulin domain-containing protein 1	Q86XK7.1	81.818	11	1	1	1	10	131	141	0.54	25.2	IVNVSLVKPS	ILNVSVLVKPS	False
1597724	KVCEFQFCNDPFLGVYYHKN	Spike glycoprotein	P0DTC2	Severe acute respiratory syndrome coronavirus 2	2697049	HLA-DPB1*04:01	II	Solute carrier family 35 member G2	Q8TBE7.3	100	6	0	0	12	17	332	337	3.2	24	FLGVYY	FLGVYY	False
1597731	LHDELSLLFGQVK	envelope glycoprotein H [Human alphaherpesvirus 3]	NP_040160	Human herpesvirus 3 strain Oka vaccine	341980	HLA-DRB1*09:01	II	APC membrane recruitment protein 1	Q5JTC6.2	80	10	2	0	3	12	307	316	0.77	24.4	DELSLLFGQV	DPLSLLFGDV	False
1597732	LIFADPSQLHDEL	envelope glycoprotein H [Human alphaherpesvirus 3]	NP_040160	Human herpesvirus 3 strain Oka vaccine	341980	HLA-DRB1*04:01	II	F-BAR domain only protein 2	Q0JRZ9.2	75	8	2	0	1	8	613	620	1.6	23.5	LIFADPSQ	LVFSDPSQ	False
1597736	LLNFREGLENSSR	envelope glycoprotein H [Human alphaherpesvirus 3]	NP_040160	Human herpesvirus 3 strain Oka vaccine	341980	HLA-DRB1*15:01	II	Tyrosine-protein phosphatase non-receptor type 20	Q4JDL3.1	52.941	17	3	1	2	13	25	41	1.1	24	LNFREGLENSSR	LNFRETLPSSSQENTPR	False
1597757	LYRTFESYKMDSR	ORF4 [Human alphaherpesvirus 3]	ANS13097	Human herpesvirus 3 strain Oka vaccine	341980	HLA-DRB1*07:01;HLA-DRB1*01:01	II	Folate receptor beta	P14207.4	87.5	8	1	0	1	8	168	175	0.54	24.8	LYRTFESY	LCRTFESY	False
1597775	NSTPGSSKRTSPARM	nucleocapsid phosphoprotein [Severe acute respiratory syndrome coronavirus 2]	QMT50097	Severe acute respiratory syndrome coronavirus 2	2697049	HLA class II	II	Catenin delta-1	O60716.1	100	7	0	0	8	14	648	654	1.1	24.4	KRTSPAR	KRTSPAR	False
1597784	QGHSYVITRNKPQ	envelope glycoprotein H [Human alphaherpesvirus 3]	NP_040160	Human herpesvirus 3 strain Oka vaccine	341980	HLA-DRB1*04:01	II	Leucine-rich repeat neuronal protein 3	Q9H3W5.1	64.286	14	0	2	2	12	658	669	3.1	22.7	GHSYVITRNKP	GHSYVRNYLQKP	False
1597789	QLKTAYALSRGQD	envelope glycoprotein H [Human alphaherpesvirus 3]	NP_040160	Human herpesvirus 3 strain Oka vaccine	341980	HLA-DRB5*01:01	II	Platelet-derived growth factor receptor alpha	P16234.1	77.778	9	2	0	4	12	611	619	1.6	23.5	TAYALSRGQ	TAYGLSRSQ	False
1597791	QPMIARDGPHPVD	major capsid protein [Human alphaherpesvirus 3]	NP_040163	Human herpesvirus 3 strain Oka vaccine	341980	HLA-DRB3*01:01	II	Mucin-20	Q8N307.3	100	6	0	0	7	12	200	205	3.1	22.7	DGPHPV	DGPHPV	False
1597795	REGLENSSRVLDG	envelope glycoprotein H [Human alphaherpesvirus 3]	NP_040160	Human herpesvirus 3 strain Oka vaccine	341980	HLA-DRB1*15:01	II	Heat shock factor 2-binding protein	O75031.1	81.818	11	2	0	1	11	200	210	0.77	24.4	REGLENSSRVL	REFLVNSSRVL	False
1597796	RNSSRNSTPGSSKRT	nucleocapsid phosphoprotein [Severe acute respiratory syndrome coronavirus 2]	QMT50097	Severe acute respiratory syndrome coronavirus 2	2697049	HLA class II	II	Testis anion transporter 1	Q96RN1.1	88.889	9	1	0	2	10	688	696	0.13	26.9	NSSRNSTPG	NSSRNSSPG	False
1597798	RSIGHMSALLREY	envelope glycoprotein H [Human alphaherpesvirus 3]	NP_040160	Human herpesvirus 3 strain Oka vaccine	341980	HLA-DRB5*01:01	II	Acetyl-CoA carboxylase 1	Q13085.2	57.895	19	2	3	1	13	976	994	0.77	24.4	RSIGHMSALLREY	RSGIRGHMKAVVMDLLRQY	False
1597803	SDDDGSTPSDVIE	ORF63 [Human alphaherpesvirus 3]	ANS13158	Human herpesvirus 3 strain Oka vaccine	341980	HLA-DRB3*03:01	II	Nuclear receptor subfamily 2 group C member 1	P13056.2	88.889	9	1	0	4	12	50	58	0.38	25.2	DGSTPSDVI	DGSTPSKVI	False
1597804	SDVIEFRDSDAES	ORF63 [Human alphaherpesvirus 3]	ANS13158	Human herpesvirus 3 strain Oka vaccine	341980	HLA-DQ	II	Dedicator of cytokinesis protein 10	Q96BY6.3	70	10	3	0	4	13	700	709	0.27	25.7	IEFRDSDAES	IEFKNSDEES	False
1597807	SLDYRYHLSMAHT	envelope glycoprotein H [Human alphaherpesvirus 3]	NP_040160	Human herpesvirus 3 strain Oka vaccine	341980	HLA-DRB1*04:01	II	Cilia- and flagella-associated protein 61	Q8NHU2.3	61.538	13	1	1	2	10	1218	1230	0.13	26.5	LDYRYHLSM	LDYLHYNRYHLPM	False
1597811	SSKRTSPARMAGNGG	nucleocapsid phosphoprotein [Severe acute respiratory syndrome coronavirus 2]	QMT50097	Severe acute respiratory syndrome coronavirus 2	2697049	HLA class II	II	Catenin delta-1	O60716.1	100	7	0	0	3	9	648	654	1.1	24.4	KRTSPAR	KRTSPAR	False
1597824	TRFASVYAWNRKRISNCVAD	Spike glycoprotein	P0DTC2	Severe acute respiratory syndrome coronavirus 2	2697049	HLA-DRB1*03:01;HLA-DRB1*11:01;HLA-DRB5*01:01	II	Insulin-like growth factor-binding protein 1	P08833.1	77.778	9	2	0	6	14	231	239	2.3	24.4	VYAWNRKRI	VYPWNGKRI	False
1597825	TRKGEPEIDWSVI	uracil-DNA glycosylase	NP_040181	Human herpesvirus 3 strain Oka vaccine	341980	HLA-DQB1*03:01;HLA-DRB3*02:02	II	Neural cell adhesion molecule 2	O15394.2	87.5	8	0	1	4	10	46	53	1.1	24	GEPEIDW	GEPESIDW	False
1597827	TSAFISCRYKHSWHYGNSTD	envelope glycoprotein I	NP_040189	Human herpesvirus 3 strain Oka vaccine	341980	HLA-DPB1*02:01	II	Ribitol-5-phosphate transferase FKTN	O75072.2	85.714	7	1	0	4	10	247	253	4.5	23.5	FISCRYK	FIECRYK	False
1597848	WEIHPARLVEDIN	ORF63 [Human alphaherpesvirus 3]	ANS13158	Human herpesvirus 3 strain Oka vaccine	341980	HLA-DRB1*07:01;HLA-DRB1*09:01	II	Phospholipid-transporting ATPase ABCA1	O95477.3	100	7	0	0	6	12	1194	1200	0.38	25.2	ARLVEDI	ARLVEDI	False
1597851	WLIVGVALL	ORF3a protein	P0DTC3	Severe acute respiratory syndrome coronavirus 2	2697049	HLA-A*02:01	I	Sodium- and chloride-dependent neutral and basic amino acid transporter B(0+)	Q9UN76.1	87.5	8	1	0	1	8	247	254	0.17	25.2	WLIVGVAL	WLIVGAAL	False
1597862	YVITRNKPQRGLV	envelope glycoprotein H [Human alphaherpesvirus 3]	NP_040160	Human herpesvirus 3 strain Oka vaccine	341980	HLA-DRB1*04:01	II	Histone-lysine N-methyltransferase, H3 lysine-36 specific	Q96L73.1	87.5	8	1	0	6	13	607	614	0.54	24.8	NKPQRGLV	NKPQRSLV	False
1599765	AVRDPQTLEILDITPCSF	Spike glycoprotein	P0DTC2	Severe acute respiratory syndrome coronavirus 2	2697049	HLA class I	I	Erythroid membrane-associated protein	Q96PL5.1	56.25	16	3	1	2	13	101	116	0.22	26.9	VRDPQTLEILDI	VRDAQEGSVTLQILDV	False
1599891	CGDSTECSNLLLQYGSFC	Spike glycoprotein	P0DTC2	Severe acute respiratory syndrome coronavirus 2	2697049	HLA class II	II	Arf-GAP with GTPase, ANK repeat and PH domain-containing protein 11	Q8TF27.2	75	12	3	0	4	15	533	544	0.22	26.9	STECSNLLLQYG	SQECINVLLQYG	False
1603889	FASTEKSNIIRGWIFGTT	Spike glycoprotein	P0DTC2	Severe acute respiratory syndrome coronavirus 2	2697049	HLA class II;HLA class I	I;II	Dynein axonemal heavy chain 2	Q9P225.3	75	12	1	1	6	17	2559	2568	0.62	25.7	KSNIIRGWIFGT	KSQIIRIFGT	False
1607628	IDGYFKIYSKHTPINLVR	Spike glycoprotein	P0DTC2	Severe acute respiratory syndrome coronavirus 2	2697049	HLA class II	II	Superkiller complex protein 8	Q9GZS3.1	85.714	7	1	0	2	8	211	217	4.9	23.1	DGYFKIY	DGYIKIY	False
16083	FGYGAKDVRCHARKAVTHIN	HCV-1	AAA45676	hepatitis C virus genotype 1a	2847144	HLA class II	II	Serine/arginine repetitive matrix protein 5	B3KS81.3	64.286	14	4	1	5	18	106	118	1.1	25.2	AKDVRCHARKAVTH	ASDVRCHQRRGTH	False
161186	RLLTKPWDVVPMVTQ	Nonstructural protein NS5	NP_739590	Dengue virus 2 D2/SG/05K4155DK1/2005	12637	HLA-B*55:02	I	F-box only protein 47	Q5MNV8.2	60	15	2	2	1	15	239	249	0.54	25.2	RLLTKPWDVVPMVTQ	RILKPWPMVNQ	False
1612	AGLTLSLLVICSYLFISRG	Apoptosis regulator BHRF1	P03182	human gammaherpesvirus 4	10376	HLA-DR2	II	Olfactory receptor 5M8	Q8NGP6.1	57.895	19	5	2	1	16	202	220	0.13	27.8	AGLTLSLLVICSYLFI	AGWNLSFSLFIICISYLYI	True
1613044	LPDPSKPSKRSFIEDLLF	Spike glycoprotein	P0DTC2	Severe acute respiratory syndrome coronavirus 2	2697049	HLA class II	II	Protein TANC1	Q9C0D5.3	88.889	9	0	1	6	14	1851	1858	1.2	24.8	KPSKRSFIE	KPKRSFIE	False
1615570	PAICHDGKAHFPREGVFV	Spike glycoprotein	P0DTC2	Severe acute respiratory syndrome coronavirus 2	2697049	HLA class II	II	Plasma membrane ascorbate-dependent reductase CYBRD1	Q53TN4.1	87.5	8	1	0	11	18	194	201	1.7	24.4	FPREGVFV	FPPEGVFV	False
1615654	PFERDISTEIYQAGSTPC	Spike glycoprotein	P0DTC2	Severe acute respiratory syndrome coronavirus 2	2697049	HLA class II	II	Nucleic acid dioxygenase ALKBH1	Q13686.2	66.667	12	1	1	1	9	357	368	4.9	23.1	PFERDISTE	PIEDEKRDISTE	False
1615663	PFNDGVYFASTEKSNIIR	Spike glycoprotein	P0DTC2	Severe acute respiratory syndrome coronavirus 2	2697049	HLA class I	I	Alpha- and gamma-adaptin-binding protein p34	Q6PD74.1	77.778	9	2	0	6	14	82	90	1.7	24.4	VYFASTEKS	VYFDSTQKS	False
1615800	PLSETKCTLKSFTVEKGI	Spike glycoprotein	P0DTC2	Severe acute respiratory syndrome coronavirus 2	2697049	HLA class II	II	Desmoglein-3	P32926.2	77.778	9	2	0	10	18	388	396	0.87	25.2	KSFTVEKGI	KTFTVQKGI	False
1617118	REFVFKNIDGYFKIYSKH	Spike glycoprotein	P0DTC2	Severe acute respiratory syndrome coronavirus 2	2697049	HLA class II	II	Equilibrative nucleobase transporter 1	Q8NBI5.2	81.818	11	1	1	3	13	35	44	0.077	28.2	FVFKNIDGYFK	FVFKNEDYFK	True
16180	FIDVHIPKFK	Serine proteinase inhibitor 2	P07385	Cowpox virus (Brighton Red) White-pock	10243	HLA class II	II	Intermembrane lipid transfer protein VPS13A	Q96RL7.2	70	10	3	0	1	10	756	765	0.3	24.8	FIDVHIPKFK	FMDVRMPKFK	False
1619999	SNLLLQYGSFCTQLNRAL	Spike glycoprotein	P0DTC2	Severe acute respiratory syndrome coronavirus 2	2697049	HLA class II	II	Protein delta homolog 1	P80370.3	87.5	8	1	0	2	9	348	355	1.7	24.4	NLLLQYGS	NLLLQYNS	False
1621623	TLKSFTVEKGIYQTSNFR	Spike glycoprotein	P0DTC2	Severe acute respiratory syndrome coronavirus 2	2697049	HLA class II	II	Desmoglein-3	P32926.2	77.778	9	2	0	3	11	388	396	0.87	25.2	KSFTVEKGI	KTFTVQKGI	False
1621710	TNSFTRGVYYPDKVFRSS	Spike glycoprotein	P0DTC2	Severe acute respiratory syndrome coronavirus 2	2697049	HLA class II	II	Zinc finger protein 528	Q3MIS6.1	100	7	0	0	12	18	275	281	1.2	24.8	DKVFRSS	DKVFRSS	False
1623119	VIKVCEFQFCNDPFLGVY	Spike glycoprotein	P0DTC2	Severe acute respiratory syndrome coronavirus 2	2697049	HLA class II	II	Zinc finger protein 277	Q9NRM2.2	61.538	13	3	1	4	16	174	184	3.5	23.5	VCEFQFCNDPFLG	VCMFCNEEFLG	False
1624434	WFHAIHVSGTNGTKRFDN	Spike glycoprotein	P0DTC2	Severe acute respiratory syndrome coronavirus 2	2697049	HLA class II	II	Lysosome-associated membrane glycoprotein 1	P11279.3	100	7	0	0	7	13	224	230	4.9	23.1	VSGTNGT	VSGTNGT	False
1624516	WPWYIWLGFIAGLIAIVM	Spike glycoprotein	P0DTC2	Severe acute respiratory syndrome coronavirus 2	2697049	HLA class I	I	Transmembrane protein 52B	Q4KMG9.1	50	14	2	1	3	16	43	51	0.86	25.2	WYIWLGFIAGLIAI	WYIWLLVVI	False
1624638	YAWNRKRISNCVADYSVL	Spike glycoprotein	P0DTC2	Severe acute respiratory syndrome coronavirus 2	2697049	HLA class II	II	Protein WWC3	Q9ULE0.4	70	10	3	0	7	16	685	694	1.7	24.4	RISNCVADYS	RISACLSDYS	False
1625364	CQKPLCPEEKQRHLDKKQ	E6	AAD33252	Human papillomavirus 16	333760			UV-stimulated scaffold protein A	Q2YD98.2	88.889	9	1	0	8	16	161	169	0.027	29.5	EEKQRHLDK	EEKQKHLDK	True
1625367	EEEDEIDGPAGQAEPDRA	E7	AAD33253	Human papillomavirus 16	333760			Guanine nucleotide-binding protein-like 1	P36915.2	80	10	2	0	1	10	326	335	0.15	27.4	EEEDEIDGPA	EEEEEEDGPA	True
1625372	FCCKCDSTLRLCVQSTHV	E7	AAD33253	Human papillomavirus 16	333760			Oxysterol-binding protein-related protein 10	Q9BXB5.2	55.556	18	6	2	1	18	542	557	1.2	24.8	FCCKCDSTLRLCVQSTHV	FYCECEEKRLCVNTHV	False
1625373	FQDPQERPRKLPQLCTEL	E6	AAD33252	Human papillomavirus 16	333760			SCO-spondin	A2VEC9.2	70.588	17	3	2	3	18	3921	3936	0.039	29.1	DPQERPRKLPQLCTEL	DPLQERPCNLPSCTEL	True
1625388	HVDIRTLEDLLMGTLGIV	E7	AAD33253	Human papillomavirus 16	333760			Protein Jade-1	Q6IE81.1	87.5	8	1	0	2	9	129	136	1.2	24.8	VDIRTLED	VDIRTLAD	False
1625404	LCIVYRDGNPYAVCDKCL	E6	AAD33252	Human papillomavirus 16	333760			Adipocyte enhancer-binding protein 1	Q8IUX7.1	80	10	2	0	1	10	642	651	0.44	26.1	LCIVYRDGNP	LCREYRDGNP	False
1625410	MHQKRTAMFQDPQERPRK	E6	AAD33252	Human papillomavirus 16	333760			Probable ATP-dependent RNA helicase DDX23	Q9BUQ8.3	70	10	3	0	8	17	205	214	0.87	25.2	MFQDPQERPR	MLEDPQERER	False
1625419	PAGQAEPDRAHYNIVTFC	E7	AAD33253	Human papillomavirus 16	333760			Neuralized-like protein 4	Q96JN8.2	77.778	9	2	0	1	9	512	520	0.87	25.2	PAGQAEPDR	PAAQAEPER	False
1625420	PETTDLYCYEQLNDSSEE	E7	AAD33253	Human papillomavirus 16	333760			BDNF/NT-3 growth factors receptor	Q16620.1	62.5	16	3	1	1	16	169	181	0.014	30.3	PETTDLYCYEQLNDSS	PDTQDLYCLNESS	True
1625425	RAHYNIVTFCCKCDSTLR	E7	AAD33253	Human papillomavirus 16	333760			Protein diaphanous homolog 3	Q9NSV4.4	50	16	3	1	1	16	1118	1128	0.62	25.7	RAHYNIVTFCCKCDST	RSHYNINCNST	False
1625431	SEYRHYCYSVYGTTLEQQ	E6	AAD33252	Human papillomavirus 16	333760			Serine protease inhibitor Kazal-type 5	Q9NQ38.2	100	6	0	0	1	6	568	573	1.2	24.8	SEYRHY	SEYRHY	False
1625442	SVYGTTLEQQYNKPLCDL	E6	AAD33252	Human papillomavirus 16	333760			Centrosomal protein of 57 kDa	Q86XR8.2	85.714	7	1	0	7	13	192	198	2.5	24	LEQQYNK	LEQEYNK	False
16276	FIPVENLETTMRSPVFTD	Genome polyprotein	P27958	Hepatitis C virus (isolate H)	11108			ATP-binding cassette sub-family C member 4	O15439.3	80	10	2	0	7	16	892	901	0.22	26.9	LETTMRSPVF	LESTTRSPVF	False
1629595	GIIWVATEGALNTPKDHIGT	Nucleoprotein	P0DTC9	Severe acute respiratory syndrome coronavirus 2	2697049	HLA-DRB1*04:01;HLA-DRB1*07:01;HLA-DRB1*04:04	II	Tenascin	P24821.3	72.727	11	1	1	6	16	982	990	3.2	24	ATEGALNTPKD	ATELDTPKD	False
16384	FKIMSGEVPSTEDLVNLLPAI	Genome polyprotein	P26664	Hepatitis C virus (isolate 1)	11104	HLA class II	II	Histidine ammonia-lyase	P42357.1	100	7	0	0	11	17	123	129	1.3	25.2	TEDLVNL	TEDLVNL	False
16395	FKKYNVPGPM	Gene 34 protein	Q01023	Saimiriine gammaherpesvirus 2	10381	HLA class II	II	Mitotic spindle assembly checkpoint protein MAD2B	Q9UI95.2	77.778	9	2	0	2	10	46	54	0.43	24.4	KKYNVPGPM	KKYNVPVQM	False
164230	ETKESKAIRQHAEAA	nucleocapsid protein	AAA43837	Hantaan virus 76-118	11602			Zinc finger protein 624	Q9P2J8.3	69.231	13	4	0	1	13	250	262	0.77	24.8	ETKESKAIRQHAE	EMKGSKAIRQTSE	False
164234	FYQSYLRRTQSMGIQ	nucleocapsid protein	AAA43837	Hantaan virus 76-118	11602			Zinc finger protein 560	Q96MR9.2	69.231	13	1	1	2	11	303	315	0.067	27.8	YQSYLRRTQS	YQSYLEAHRKTQS	True
164244	GRQTTKDNKGTRIRF	nucleocapsid protein	AAA43837	Hantaan virus 76-118	11602			rRNA N6-adenosine-methyltransferase METTL5	Q9NRN9.1	85.714	7	1	0	5	11	131	137	8.9	21.8	TKDNKGT	TKNNKGT	False
164258	IEPCKLLPDTAAVSL	nucleocapsid protein	AAA43837	Hantaan virus 76-118	11602	HLA class I	I	RNA-binding protein 44	Q6ZP01.4	80	10	2	0	1	10	971	980	0.54	25.2	IEPCKLLPDT	IESAKLLPDT	False
164262	ILLKALYMLTTRGRQ	nucleocapsid protein	AAA43837	Hantaan virus 76-118	11602			Putative uncharacterized protein MED14OS	P0DP75.1	85.714	7	1	0	7	13	91	97	2.2	23.5	YMLTTRG	YMLTARG	False
164264	ITPGRYRTAVCGLYP	nucleocapsid protein	AAA43837	Hantaan virus 76-118	11602	HLA class I	I	Periostin	Q15063.2	100	6	0	0	6	11	462	467	2.2	23.5	YRTAVC	YRTAVC	False
164265	KARQMISPVMSVIGF	nucleocapsid protein	AAA43837	Hantaan virus 76-118	11602			Prenylcysteine oxidase 1	Q9UHG3.3	66.667	9	3	0	4	12	215	223	1.1	24.4	QMISPVMSV	EMIAPVMRV	False
164279	LKRQLADRIATGKNL	nucleocapsid protein	AAA43837	Hantaan virus 76-118	11602			Ankyrin repeat and protein kinase domain-containing protein 1	Q8NFD2.1	58.824	17	1	2	1	15	337	349	0.77	24.8	LKRQLADRIATGKNL	LKRALQLSDRKNL	False
164283	LPDTAAVSLLGGPAT	nucleocapsid protein	AAA43837	Hantaan virus 76-118	11602			Copper chaperone for superoxide dismutase	O14618.1	72.727	11	3	0	5	15	88	98	1.1	24.4	AAVSLLGGPAT	AAVAILGGPGT	False
164292	LYPAQIKARQMISPV	nucleocapsid protein	AAA43837	Hantaan virus 76-118	11602			HLA class II histocompatibility antigen, DQ beta 1 chain	P01920.2	87.5	8	1	0	2	9	155	162	0.38	25.7	YPAQIKAR	YPAQIKVR	False
164293	MASKTVGTSEEKLRK	nucleocapsid protein	AAA43837	Hantaan virus 76-118	11602			Kinesin-like protein KIF13A	Q9H1H9.2	81.818	11	1	1	5	15	407	416	0.77	24.8	TVGTSEEKLRK	TVTWEEKLRK	False
164302	NGIRKPKHLYVSLPN	nucleocapsid protein	AAA43837	Hantaan virus 76-118	11602			Ceramide synthase 3	Q8IU89.2	70	10	3	0	5	14	35	44	0.77	24.8	KPKHLYVSLP	KPSHLYVTIP	False
1643033	AAIVFITLCFTLKRKT	ORF7a protein	P0DTC7	Severe acute respiratory syndrome coronavirus 2	2697049	HLA class II	II	Cytosolic 5'-nucleotidase 3A	Q9H0P0.3	100	7	0	0	10	16	36	42	0.64	25.2	FTLKRKT	FTLKRKT	False
164349	QTADWLSIIVYLTSF	nucleocapsid protein	AAA43837	Hantaan virus 76-118	11602			Utrophin	P46939.2	87.5	8	1	0	7	14	242	249	0.77	24.8	SIIVYLTS	SIIMYLTS	False
164374	SIIVYLTSFVVPILL	nucleocapsid protein	AAA43837	Hantaan virus 76-118	11602			Delta-type opioid receptor	P41143.4	69.231	13	4	0	2	14	215	227	0.19	26.5	IIVYLTSFVVPIL	ICVFLFAFVVPIL	False
164389	SSFEDVNGIRKPKHL	nucleocapsid protein	AAA43837	Hantaan virus 76-118	11602			Matrix metalloproteinase-9	P14780.3	66.667	12	1	1	4	15	434	442	0.77	24.8	EDVNGIRKPKHL	DDVNGIRHL	False
164403	TSFVVPILLKALYML	nucleocapsid protein	AAA43837	Hantaan virus 76-118	11602	HLA class I	I	Squalene monooxygenase	Q14534.3	75	12	3	0	2	13	463	474	0.54	25.2	SFVVPILLKALY	SFVVNILAQALY	False
164409	VALGNMETKESKAIR	nucleocapsid protein	AAA43837	Hantaan virus 76-118	11602			Partner and localizer of BRCA2	Q86YC2.1	60	15	3	1	1	15	934	945	0.38	25.7	VALGNMETKESKAIR	VALGNLEIREIR	False
164420	VSLLGGPATNRDYLR	nucleocapsid protein	AAA43837	Hantaan virus 76-118	11602	HLA class I	I	Ankyrin repeat domain-containing protein 16	Q6P6B7.1	100	6	0	0	8	13	66	71	3.1	23.1	ATNRDY	ATNRDY	False
164430	YMLTTRGRQTTKDNK	nucleocapsid protein	AAA43837	Hantaan virus 76-118	11602			Calcium/calmodulin-dependent protein kinase type II subunit beta	Q13554.3	64.286	14	1	1	2	11	308	321	0.19	26.5	MLTTRGRQTT	MLATRNFSVGRQTT	False
16444	FKQKALGLLQTATKQ	polyprotein	AAA86907	Hepacivirus hominis	3052230	HLA-DR	II	Protein TBATA	Q96M53.3	76.923	13	1	1	2	12	257	269	0.067	27.8	KQKALGLLQTA	KEKDLALGLLQTA	True
164547	RMLGDVMAV	Envelope glycoprotein B	P10211	Human alphaherpesvirus 1 strain 17	10299	HLA-A*02:01	I	Helicase SRCAP	Q6ZRS2.3	77.778	9	1	1	1	9	2184	2191	0.49	24	RMLGDVMAV	RMLGDMAI	False
164551	TMLEDHEFV	envelope glycoprotein B	NP_044629	Human alphaherpesvirus 1 strain 17	10299	HLA-A*02:01	I	Glutathione-specific gamma-glutamylcyclotransferase 1	Q9BUX1.3	85.714	7	1	0	1	7	83	89	0.7	23.5	TMLEDHE	TLLEDHE	False
16493	FLADGGCSGGAYDII	HCV-1	AAA45676	hepatitis C virus genotype 1a	2847144	HLA class II	II	Lysine-specific histone demethylase 2	Q8NB78.3	81.818	11	1	1	5	15	773	782	1.1	24.4	GGCSGGAYDII	GGSGEAYDII	False
16503	FLAFVVFLLVTLAIL	envelope protein [Severe acute respiratory syndrome coronavirus 2]	QHD43418	Severe acute respiratory syndrome coronavirus 2	2697049	HLA-DRB1*01:01	II	DNA damage-regulated autophagy modulator protein 1	Q8N682.1	71.429	14	1	1	1	11	4	17	0.094	27.4	FLAFVVFLLVT	FLRGMAFVPFLLVT	True
16521	FLARLIWWL	polyprotein	ABU97067	Hepatitis C virus subtype 1b	31647	HLA-A2	I	Calcium uniporter protein, mitochondrial	Q8NE86.1	85.714	7	1	0	2	8	250	256	0.17	25.2	LARLIWW	LARLTWW	False
16525	FLATCINGVCWTVYHGAG	Genome polyprotein	P27958	Hepatitis C virus (isolate H)	11108			Neurogenic locus notch homolog protein 2	Q04721.3	100	7	0	0	3	9	695	701	0.87	25.2	ATCINGV	ATCINGV	False
16543	FLDANITKLL	envelope glycoprotein	AAC54473	Human immunodeficiency virus 2	11709	HLA class II	II	TBC1 domain family member 9	Q6ZT07.2	77.778	9	2	0	2	10	714	722	1.2	23.1	LDANITKLL	LDANVDKLL	False
16577	FLENAHEHHGVYNQGRGIDS	Envelope glycoprotein E	Q9J3M8	Human herpesvirus 3 strain Oka vaccine	341980	HLA-DRB1*04:04	II	Aldehyde dehydrogenase 1A1	P00352.2	64.706	17	3	2	2	15	284	300	0.1	28.2	LENAHEHHGVYNQG	LDNAVEFAHHGVFYHQG	True
1658	AGQVMLRWGVLAKS	Nucleoprotein	P03418	Human respiratory syncytial virus A2	11259	HLA-A2;HLA class I	I	Large neutral amino acids transporter small subunit 2	Q9UHI5.1	75	8	2	0	1	8	404	411	1.3	24	AGQVMLRW	AGQIVLRW	False
1659978	GANKEGIVWVATEGAL	nucleocapsid protein [SARS coronavirus Tor2]	YP_009825061	Severe acute respiratory syndrome coronavirus	2901879			Zinc finger protein 608	Q9ULD9.4	69.231	13	3	1	5	16	378	390	1.3	24.4	EGIVWVATEGAL	EGIVWHETEEGVL	False
16617	FLGGTRVCL	Large envelope protein	na	Hepatitis B virus	10407	HLA-A2	I	Nuclear factor related to kappa-B-binding protein	Q6P4R8.2	87.5	8	1	0	2	9	31	38	2	22.3	LGGTRVCL	LGGTRVSL	False
16623	FLGKIWPSYK	gag protein	AAV53308	Human immunodeficiency virus 1	11676	HLA-A*02:01	I	DCN1-like protein 4	Q92564.2	100	6	0	0	2	7	225	230	0.61	24	LGKIWP	LGKIWP	False
16641	FLHLYLFLSREILWAAYAEQ	Alpha trans-inducing protein	P68336	Human alphaherpesvirus 2	10310	HLA-DRA*01:01/DRB1*04:04	II	Leucine-rich repeat transmembrane protein CCDC168	Q8NDH2.3	88.889	9	0	1	6	14	130	137	0.29	26.9	LFLSREILW	LFSREILW	False
167126	LEFWESVFTGLTHID	Hepatitis C virus core, matrix, envelope and non-structural protein RNA.	AAA72945	Hepatitis C virus (isolate BK)	11105	HLA-B60;HLA-B44	I	Mitochondrial chaperone BCS1	Q9Y276.1	77.778	9	1	1	4	11	132	140	6.3	22.3	WESVFTGL	WESVTFTAL	False
16737	FLLNKEMYL	orf1ab polyprotein [Severe acute respiratory syndrome coronavirus 2]	YP_009724389	Severe acute respiratory syndrome coronavirus 2	2697049	HLA-C*12:03;HLA-A*02:01;HLA class I	I	E3 ubiquitin-protein ligase NEDD4-like	Q96PU5.2	75	8	2	0	1	8	669	676	0.24	24.8	FLLNKEMY	FLLSKEMF	False
16751	FLLSLGIHL	pol protein	BAA32832	Hepatitis B virus	10407	HLA-A2;HLA-A*33:03;HLA-A*02:06;HLA-A*02:01	I	Chemokine XC receptor 1	P46094.1	100	7	0	0	1	7	194	200	0.34	24.4	FLLSLGI	FLLSLGI	False
16756	FLLTRILTL	large S protein [Hepatitis B virus]	AFS89428	Hepatitis B virus	10407	HLA-A2	I	FHF complex subunit HOOK-interacting protein 1B	Q8N612.3	85.714	7	1	0	2	8	105	111	2	22.3	LLTRILT	LLTRVLT	False
16763	FLLVTLAILTALRLC	Envelope small membrane protein	P0DTC4	Severe acute respiratory syndrome coronavirus 2	2697049	HLA class II;HLA-DRB1*01:01	II	Protocadherin gamma-B1	Q9Y5G3.1	73.333	15	1	2	1	14	699	711	0.13	26.9	FLLVTLAILTALRL	FLLAVILAIALRL	False
167732	DQAEISGSSPILSITISEDG	Nonstructural protein NS2B	NP_739586	dengue virus type 2	11060			Carcinoembryonic antigen-related cell adhesion molecule 6	P40199.4	50	18	3	1	5	16	318	335	1.6	24.8	ISGSSPILSITI	VSGSAPVLSAVATVGITI	False
167759	IMTGDIKGIMQA	nonstructural glycoprotein NS-1	AAL58460	dengue virus type 2	11060			Cilia- and flagella-associated protein 251	Q8TBY9.2	87.5	8	1	0	1	8	514	521	0.9	24	IMTGDIKG	IVTGDIKG	False
167769	KKLNQLSRKEFDL	Nonstructural protein NS5	YP_001531176	dengue virus type 3	11069			Leucine-rich repeat-containing protein 17	Q8N6Y2.1	63.636	11	4	0	2	12	279	289	1.6	23.5	KLNQLSRKEFD	KINQLRPKEFE	False
167780	LTLNLITEMGRLPTFMTQKA	Nonstructural protein NS4A	NP_739588	dengue virus type 2	11060			Putative uncharacterized protein FLJ31958	Q96MT0.1	80	10	0	1	5	12	151	160	1.6	24.8	LITEMGRL	LITEMSSGRL	False
16779	FLNGSCGSV	orf1ab polyprotein [Severe acute respiratory syndrome coronavirus 2]	YP_009724389	Severe acute respiratory syndrome coronavirus 2	2697049	HLA-A*02:01;HLA class I	I	Parathyroid hormone/parathyroid hormone-related peptide receptor	Q03431.1	100	6	0	0	1	6	563	568	1.4	22.7	FLNGSC	FLNGSC	False
167808	RDVNKEKVVGRVISSTPLAE	envelope glycoprotein	ADJ18331	dengue virus type 4	11070			Paralemmin-1	O75781.2	61.111	18	5	1	3	18	176	193	0.29	26.9	VNKEKVVGRVISSTPL	VEKDKVTGETRVLSSTTL	False
167810	RENLLLGVGLAMATTLQLPE	Nonstructural protein NS2A	YP_001531170	dengue virus type 3	11069			Neutral amino acid transporter B(0)	Q15758.2	64.706	17	1	2	4	17	140	154	1.1	25.2	LLLGVGLAMATTLQ	LLASALGVGLALALQ	False
167816	SLVASVELPNSLEELGDGLAMGIMI	polyprotein	AAQ81626	dengue virus type 1	11053			Glia-derived nexin	P07093.1	52.174	23	3	1	2	16	9	31	0.27	27.8	LVASVELPNSLEELG	LLASVTLPSICSHFNPLSLEELG	True
167819	SSQQKTDWIPLALTIKGLNP	Nonstructural protein NS2A	NP_739585	dengue virus type 2	11060			Circadian clock protein PASD1	Q8IV76.1	70	10	3	0	1	10	16	25	3.2	24	SSQQKTDWIP	SSQRKLNWIP	False
167826	TSGTYVSAIAQAKASQE	nonstructural protein 3	NP_722463	dengue virus type 1	11053			Coiled-coil domain-containing protein 166	P0CW27.1	75	12	1	1	5	14	79	90	6	22.7	YVSAIAQAKA	YVSARAQRCAKA	False
167863	AHKEGVCGLRSVSRLEH	polyprotein	AJM13598	West Nile virus	11082	HLA-DRB1*11:04;HLA-DRB1*11:01	II	ETS domain-containing protein Elk-3	P41970.2	62.5	16	6	0	1	16	121	136	6	22.7	AHKEGVCGLRSVSRLE	AHKHGLAALRSTSRNE	False
167864	AIFMTATPPGTSDPF	nonstructural protein 3, partial	AIG13959	West Nile virus	11082	HLA-DRB1*04:04	II	Cytosolic Fe-S cluster assembly factor NUBP2	Q9Y5Y2.1	100	7	0	0	7	13	133	139	1.1	24.4	TPPGTSD	TPPGTSD	False
167865	AIIEVDRSAAKHARK	polyprotein	AJM13598	West Nile virus	11082	HLA-DRB1*11:04;HLA-DRB1*03:01	II	STING ER exit protein	Q9H5V9.1	64.286	14	1	1	6	15	54	67	2.2	23.5	DRSAAKHARK	DRSRVIDAAKHAHK	False
167869	AMKHLLSFKKELGTLTSA	polyprotein	AJM13598	West Nile virus	11082	HLA-DRB1*01:01;HLA-DRB1*11:04;HLA-DRB1*11:01;HLA-DRB5*01:01	II	Spermatogenesis-associated protein 7	Q9P0W8.3	88.889	9	1	0	6	14	281	289	0.61	25.7	LSFKKELGT	LSFKSELGT	False
167870	AMRSAQRRTAAGIMKNAV	polyprotein	AJM13598	West Nile virus	11082	HLA-DRB1*11:04	II	Condensin complex subunit 1	Q15021.3	90	10	0	1	2	11	460	468	0.11	27.8	MRSAQRRTAA	MRAQRRTAA	True
167878	DARQILLWEIPDVLNSLA	polyprotein	AJM13598	West Nile virus	11082	HLA-DRB1*15:01	II	A-kinase anchor protein 11	Q9UKA4.1	77.778	9	2	0	9	17	80	88	0.62	25.7	EIPDVLNSL	ELPDILNSL	False
167889	EALRGLPIRYQTSAVPR	nonstructural protein 3, partial	AIG13959	West Nile virus	11082	HLA-DRB1*04:04	II	Titin	Q8WZ42.4	57.143	14	6	0	1	14	31859	31872	0.53	25.7	EALRGLPIRYQTSA	EELRNLNVRYQSNA	False
167892	EAWMDRYKYYPETPQGLA	polyprotein	AJM13598	West Nile virus	11082	HLA-DRB1*01:03;HLA-DRB1*01:01	II	Cell cycle checkpoint protein RAD17	O75943.2	55.556	18	6	1	1	18	89	104	0.027	29.5	EAWMDRYKYYPETPQGLA	EPWVDKYKPETQHELA	True
167895	EFTRYRKEAIIEVDRSAA	polyprotein	AJM13598	West Nile virus	11082	HLA-DRB1*11:04	II	Ras-related protein Rap-2b	P61225.1	75	12	1	1	5	16	40	49	0.21	26.9	YRKEAIIEVDRS	YRKEIEVDSS	False
167897	EKLEIGWKAWGKSILFA	polyprotein	AJM13598	West Nile virus	11082	HLA-DRB1*11:01	II	Protein FAM114A2	Q9NRY5.4	77.778	9	2	0	7	15	85	93	0.53	25.7	WKAWGKSIL	WGSWGKSIL	False
167900	EVLRKRWTAKISMPAILI	polyprotein	AJM13598	West Nile virus	11082	HLA-DRB1*01:03	II	Coiled-coil domain-containing protein 175	P0C221.2	75	12	0	1	3	11	462	473	0.077	28.2	LRKRWTAKI	LRKKHARWTAKI	True
167906	FVITTDISEMGANFKASR	nonstructural protein 3, partial	AIG13959	West Nile virus	11082	HLA-DRB1*15:01	II	Acidic fibroblast growth factor intracellular-binding protein	O43427.3	87.5	8	1	0	8	15	273	280	1.2	24.8	SEMGANFK	SEMEANFK	False
167912	GKVIDLGCGRGGWCYYMA	polyprotein	AJM13598	West Nile virus	11082	HLA-DRB1*04:04	II	mRNA cap guanine-N7 methyltransferase	O43148.1	80	10	2	0	3	12	201	210	0.31	26.5	VIDLGCGRGG	VLDLGCGKGG	False
167913	GLLGSYQAGAGVMVEGVF	polyprotein	AJM13598	West Nile virus	11082	HLA-DRB1*01:01	II	Beta-galactosidase-1-like protein	Q6UWU2.1	85.714	7	1	0	12	18	443	449	2.5	24	VMVEGVF	VMVDGVF	False
167914	GLRSVSRLEHQMWEAVK	polyprotein	AIY22510	West Nile virus	11082	HLA-DRB1*11:04;HLA-DRB1*11:01	II	Golgin subfamily B member 1	Q14789.2	66.667	12	2	1	5	14	2254	2265	0.13	27.4	VSRLEHQMWE	ISRLEHDKQIWE	True
167925	HRTIRVLEMVEDWLHR	polyprotein	AJM13598	West Nile virus	11082	HLA-DRB1*04:04	II	Dual 3',5'-cyclic-AMP and -GMP phosphodiesterase 11A	Q9HCR9.2	77.778	9	2	0	8	16	33	41	0.056	28.2	EMVEDWLHR	EMVEKWLQR	True
167935	IIGDEKYVDYMSSLKRY	polyprotein	AJM13598	West Nile virus	11082	HLA-DRB5*01:01	II	Bromodomain adjacent to zinc finger domain protein 2B	Q9UIF8.3	58.333	12	5	0	5	16	1232	1243	0.13	27.4	EKYVDYMSSLKR	DKNIDYMSNLRR	True
167936	IKNRIERLRREYSSTWHH	polyprotein	AJM13598	West Nile virus	11082	HLA-DRB1*11:04;HLA-DRB1*11:01	II	Dedicator of cytokinesis protein 4	Q8N1I0.3	80	10	2	0	5	14	368	377	0.077	28.2	IERLRREYSS	IEQIRREYSS	True
167937	ILVSLAAVVVNPSVKTVR	polyprotein	AJM13598	West Nile virus	11082	HLA-DRB1*01:01;HLA-DRB1*04:04	II	Mucin-22	E2RYF6.2	88.889	9	1	0	1	9	1664	1672	0.22	26.9	ILVSLAAVV	ILISLAAVV	False
167938	IPVEFSSNTVKLTSGHLK	polyprotein	AJM13598	West Nile virus	11082	HLA-DRB5*01:01	II	Protein inturned	Q9ULD6.2	100	8	0	0	8	15	787	794	0.31	26.5	NTVKLTSG	NTVKLTSG	False
167940	IRKVNSNAALGAMFEEQNQW	polyprotein	AJM13598	West Nile virus	11082	HLA-DRB1*04:04	II	Succinate dehydrogenase [ubiquinone] flavoprotein subunit, mitochondrial	P31040.2	71.429	14	2	2	7	20	108	119	0.41	26.5	NAALGAMFEEQNQW	NAALGNMEEDNW	False
167946	KGPKVRTWLFENGEERL	polyprotein	AJM13598	West Nile virus	11082	HLA-DRB5*01:01	II	Xin actin-binding repeat-containing protein 1	Q702N8.1	100	6	0	0	7	12	729	734	0.75	25.2	TWLFEN	TWLFEN	False
167948	KKGDTTTGVYRIMTRGLL	polyprotein	AJM13598	West Nile virus	11082	HLA-DRB1*01:03	II	Aryl-hydrocarbon-interacting protein-like 1	Q9NZN9.2	60	15	5	1	4	17	90	104	1.2	24.8	DTTTGVYRIMTRGL	DTIHTGVYPILSRSL	False
167949	KKPGEFGKAKGSRAIWFM	polyprotein	AJM13598	West Nile virus	11082	HLA-DRB1*01:01	II	Zinc finger protein 185	O15231.3	70	10	3	0	7	16	250	259	1.2	24.8	GKAKGSRAIW	GRTKASRAIW	False
16795	FLPADFFPSI	precore/core protein	AAP57273	Hepatitis B virus	10407	HLA-A*02:01	I	Keratin-associated protein 26-1	Q6PEX3.1	77.778	9	2	0	1	9	97	105	0.87	23.5	FLPADFFPS	FLPASFFSS	False
167962	LLFCHYAYMVPGWQAEAM	polyprotein	AJM13598	West Nile virus	11082	HLA-DRB5*01:01	II	Armadillo repeat-containing X-linked protein 4	Q5H9R4.3	50	18	3	2	6	18	1978	1994	0.87	25.2	YAYMVPGWQAEAM	YPYMVPGAGMGSWDGAM	False
167964	LLNSDTSKIKNRIERLRR	polyprotein	AJM13598	West Nile virus	11082	HLA-DRB1*11:04	II	Zinc finger protein 518B	Q9C0D4.2	75	16	3	1	3	18	653	667	0.007	31.2	NSDTSKIKNRIERLRR	NSSTSKIKSIELLRR	True
167966	LQKLGYILREVGTRPGGK	polyprotein	AJM13598	West Nile virus	11082	HLA-DRB1*11:04;HLA-DRB1*11:01	II	Titin	Q8WZ42.4	80	10	0	1	4	11	31188	31197	1.7	24.4	LGYILREV	LGYILERREV	False
167971	LVRMMEGEGVIGPDDVEK	polyprotein	AJM13598	West Nile virus	11082	HLA-DRB1*01:01	II	Ropporin-1A	Q9HAT0.2	66.667	15	1	2	3	14	182	195	0.43	26.1	RMMEGEGVIGPD	RMLNYMEQEVIGPD	False
167974	MLKRGMPRVLSLIGLKRA	polyprotein	AJM13598	West Nile virus	11082	HLA-DRB1*01:03;HLA-DRB5*01:01	II	Squamous cell carcinoma antigen recognized by T-cells 3	Q15020.1	77.778	9	2	0	2	10	688	696	0.87	25.2	LKRGMPRVL	LKRDMPKVL	False
167985	PFCSNHFTELIMKDGRTL	polyprotein	AJM13598	West Nile virus	11082	HLA-DRB1*01:03	II	Dedicator of cytokinesis protein 6	Q96HP0.3	80	10	1	1	2	10	1672	1681	0.44	26.1	FCSNHFTEL	FCSGKHFTEL	False
167987	PHRVPNYNLFVMDEAHF	nonstructural protein 3, partial	AIG13959	West Nile virus	11082	HLA-DRB1*01:01	II	U5 small nuclear ribonucleoprotein 200 kDa helicase	O75643.2	69.231	13	4	0	4	16	1445	1457	0.066	28.2	VPNYNLFVMDEAH	VQNINLFVVDEVH	True
167990	PPFGDSYIVVGRGEQQI	polyprotein	AJM13598	West Nile virus	11082	HLA-DRB1*11:04;HLA-DRB1*11:01	II	Succinate--hydroxymethylglutarate CoA-transferase	Q9HAC7.3	69.231	13	3	1	5	16	278	290	4.2	23.1	DSYIVVGRGEQQ	DGYIVVGAGNNQQ	False
167997	RMCSREEFIRKVNSNAAL	polyprotein	AJM13598	West Nile virus	11082	HLA-DRB1*01:03;HLA-DRB1*04:04	II	Protein FAM193A	P78312.2	81.818	11	0	1	5	15	1097	1105	0.15	27.4	REEFIRKVNSN	REERKVNSN	True
168001	SASSLVNGVVRLLSKPW	polyprotein	AJM13598	West Nile virus	11082	HLA-DRB1*11:04;HLA-DRB1*11:01	II	E3 ubiquitin-protein ligase RNF168	Q8IYW5.1	100	7	0	0	10	16	107	113	1.5	24.4	VRLLSKP	VRLLSKP	False
168005	SGNVVHSVNMTSQVLLGR	polyprotein	AJM13598	West Nile virus	11082	HLA-DRB1*04:04	II	Rab3 GTPase-activating protein non-catalytic subunit	Q9H2M9.1	44.444	27	5	2	1	17	840	866	3.5	23.5	SGNVVHSVNMTSQVLLG	SAHVGHSVAAQISNNMTEKKFSQTVLG	False
168015	TITNVTTMAMTDTTPF	polyprotein	AJM13598	West Nile virus	11082	HLA-DRB1*04:04	II	Mucin-16	Q8WXI7.3	72.727	11	3	0	4	14	4861	4871	1.3	24.4	NVTTMAMTDTT	NVTTSTMEDTT	False
168017	TLGEVWKERLNQMTKEEF	polyprotein	AJM13598	West Nile virus	11082	HLA-DRB1*01:03	II	ADP-ribose glycohydrolase MACROD2	A1Z1Q3.2	62.5	16	3	1	5	17	10	25	0.43	26.1	VWKERLNQMTKEE	VWREEKERLLKMTLEE	False
168018	TNWLWAFLAREKRPRM	polyprotein	AJM13598	West Nile virus	11082	HLA-DRB5*01:01	II	Dual specificity protein phosphatase 26	Q9BV47.1	66.667	12	1	1	2	10	5	16	0.056	28.2	NWLWAFLAR	NWLWASMTFMAR	True
168020	TVKLTSGHLKCRVKMEKL	polyprotein, partial	AHH30723	West Nile virus	11082	HLA-DRB5*01:01	II	Structure-specific endonuclease subunit SLX4	Q8IY92.3	76.923	13	1	2	5	16	350	361	0.87	25.2	TSGHLKCRVKME	TSHLKQCAVKME	False
168023	TYRHKVVKVMRPAADGR	polyprotein	AJM13598	West Nile virus	11082	HLA-DRB1*11:04	II	Phosphatidylinositol 4-phosphate 3-kinase C2 domain-containing subunit beta	O00750.2	100	6	0	0	6	11	1388	1393	4.3	23.1	VVKVMR	VVKVMR	False
168024	VAINQVRAIIGDEKYVDY	polyprotein	AJM13598	West Nile virus	11082	HLA-DRB1*04:04	II	Fatty acid-binding protein, intestinal	P12104.3	62.5	16	3	1	4	16	104	119	0.21	26.9	NQVRAIIGDEKYV	NTVREIIGDELVQTYV	False
168026	VASLNDLTPVGRLVTV	polyprotein	AJM13598	West Nile virus	11082	HLA-DRB1*11:04;HLA-DRB1*11:01	II	Inhibitor of nuclear factor kappa-B kinase-interacting protein	Q70UQ0.1	75	12	2	1	5	15	299	310	0.45	25.7	NDLTPVGRLVT	NDLTLRIGRLVT	False
168027	VGGVFTSVGKAVHQVFG	polyprotein	AJM13598	West Nile virus	11082	HLA-DRB1*11:01	II	Oxysterol-binding protein-related protein 3	Q9H4L5.1	64.286	14	5	0	4	17	739	752	3	23.5	VFTSVGKAVHQVFG	VFDRSGKAVHRLFG	False
168028	VKDELNTLLKENGVDLSV	polyprotein	AJM13598	West Nile virus	11082	HLA-DRB1*11:04;HLA-DRB1*11:01	II	Poly(A) RNA polymerase, mitochondrial	Q9NVV4.1	88.889	9	1	0	3	11	188	196	0.054	28.6	DELNTLLKE	DQLNTLLKE	True
168029	VLSLIGLKRAMLSLIDGK	polyprotein	AJM13598	West Nile virus	11082	HLA-DRB1*11:04;HLA-DRB1*11:01	II	Solute carrier family 15 member 2	Q16348.2	66.667	15	0	1	1	15	144	153	0.31	26.5	VLSLIGLKRAMLSLI	VLSLIGLSLI	False
168031	VMTVGTKTFLVHREWFM	polyprotein	AJM13598	West Nile virus	11082	HLA-DRB1*01:03	II	Platelet-activating factor acetylhydrolase IB subunit beta	P43034.2	77.778	9	2	0	7	15	228	236	2.1	24	KTFLVHREW	KTFTGHREW	False
168037	WITEYTGKTVWFVPSVKM	polyprotein	AIY22510	West Nile virus	11082	HLA-DRB1*15:01	II	Desmoglein-3	P32926.2	87.5	8	1	0	2	9	469	476	3.5	23.5	ITEYTGKT	IDEYTGKT	False
168040	YRTWNYHGSYDVKPTGSA	polyprotein	AJM13598	West Nile virus	11082	HLA-DRB1*01:03	II	Eukaryotic translation initiation factor 2A	Q9BY44.3	50	16	4	1	1	12	387	402	3.5	23.5	YRTWNYHGSYDV	YKIWHYTGSILHKYDV	False
168043	YWVSRASGNVVHSVNM	polyprotein	AJM13598	West Nile virus	11082	HLA-DRB1*01:03	II	LIM/homeobox protein Lhx8	Q68G74.2	72.727	11	3	0	2	12	148	158	1.3	24.4	WVSRASGNVVH	WVRRAKGNVYH	False
16813	FLPNDFFPSA	External core antigen	na	Hepatitis B virus	10407	HLA-A*02:01	I	Sacsin	Q9NZJ4.2	85.714	7	1	0	1	7	3557	3563	0.42	24.4	FLPNDFF	FIPNDFF	False
16815	FLPPDFFPSV	core protein [Hepatitis B virus]	AAR19324	Hepatitis B virus	10407	HLA-B35;HLA-A*02:01	I	GATOR2 complex protein WDR24	Q96S15.2	100	6	0	0	2	7	628	633	0.6	24	LPPDFF	LPPDFF	False
16827	FLPSDFFPGV	External core antigen	na	Hepatitis B virus	10407	HLA-A*02:01	I	Voltage-dependent T-type calcium channel subunit alpha-1H	O95180.4	100	6	0	0	2	7	1224	1229	1.2	23.1	LPSDFF	LPSDFF	False
16836	FLPSDFLPSV	precore/core protein [Hepatitis B virus]	AAR03815	Hepatitis B virus	10407	HLA-A*02:01	I	Golgi reassembly-stacking protein 2	Q9H8Y8.3	87.5	8	1	0	2	9	360	367	0.15	25.7	LPSDFLPS	LPSEFLPS	False
16837	FLPSDFYPSV	core protein	AJT55251	Hepatitis B virus	10407	HLA-B35;HLA-A*02:01	I	Tudor domain-containing protein 1	Q9BXT4.2	63.636	11	2	1	2	10	534	544	1.2	23.1	LPSDFYPSV	LPPRSDFYPAI	False
16839	FLPSDTNMGL	External core antigen	na	Hepatitis B virus	10407	HLA-A*02:01	I	Cytoplasmic dynein 2 intermediate chain 1	Q8WVS4.3	52.941	17	1	1	1	10	868	884	0.073	26.5	FLPSDTNMGL	FLPSDPNHFIIGTDMGL	False
16857	FLPVDFFPSV	pre-c/core	CAA59565	Hepatitis B virus	10407	HLA-A*02:01	I	Protein PRRC2B	Q5JSZ5.2	85.714	7	1	0	3	9	691	697	0.86	23.5	PVDFFPS	PVDFYPS	False
16888	FLSFASLFL	nucleoprotein NP	AAN37504	Zaire ebolavirus	186538	HLA-A*02:01	I	Protein fem-1 homolog A	Q9BSK4.1	87.5	8	1	0	1	8	435	442	0.49	24	FLSFASLF	FLSFAELF	False
1689248	QVDYYGLYY	Regulatory protein E2	P03120	Human papillomavirus 16	333760	HLA-A*01:01	I	Putative RNA-binding protein 15B	Q8NDT2.3	100	6	0	0	3	8	305	310	0.24	24.8	DYYGLY	DYYGLY	False
169050	KYLFNWAVK	polyprotein	ABU97067	Hepatitis C virus subtype 1b	31647	HLA-A2	I	Carboxypeptidase N subunit 2	P22792.3	100	5	0	0	2	6	405	409	0.99	23.1	YLFNW	YLFNW	False
1691164	RRCPAEIVDTVSALVY	Replicase polyprotein 1ab	P0DTD1	Severe acute respiratory syndrome coronavirus 2	2697049	HLA class II;HLA class I	II;I	Alanine--tRNA ligase, mitochondrial	Q5JTZ9.1	100	7	0	0	7	13	884	890	1.8	24	IVDTVSA	IVDTVSA	False
1692111	SAPHGVVFLHVTYVPA	Spike glycoprotein	P0DTC2	Severe acute respiratory syndrome coronavirus 2	2697049			HEAT repeat-containing protein 5B	Q9P2D3.2	77.778	9	2	0	5	13	789	797	2.6	23.5	GVVFLHVTY	GVVFPHVSY	False
16937	FLVDAIVRVA	tegument protein VP13/14	NP_044517	Human alphaherpesvirus 2	10310	HLA-A*02:01	I	E3 ubiquitin-protein ligase TRIM41	Q8WV44.3	87.5	8	1	0	1	8	412	419	0.43	24.4	FLVDAIVR	FLTDAIVR	False
16950	FLVIAINAM	early gene transcription factor VETF 82 kDa large subunit	AAR17969	Vaccinia virus	10245	HLA-A2	I	Unconventional myosin-If	O00160.3	80	10	1	1	1	9	364	373	0.98	23.1	FLVIAINAM	FLVEAINRAM	False
1695598	SSKRFQPFQQFGRDVS	spike glycoprotein [SARS coronavirus Tor2]	YP_009825051	Severe acute respiratory syndrome coronavirus	2901879			F-box only protein 17	Q96EF6.1	61.538	13	5	0	4	16	244	256	0.16	26.9	RFQPFQQFGRDVS	RYVSFEQYGRDVS	False
16979	FLYALALLL	Latent membrane protein 2	Q69135	human gammaherpesvirus 4	10376	HLA-A2;HLA-A*02:01	I	Solute carrier family 2, facilitated glucose transporter member 6	Q9UGQ3.2	87.5	8	1	0	2	9	184	191	0.49	24	LYALALLL	LYALGLLL	False
169995	VLYQDFDEM	polyprotein	ABU97067	Hepatitis C virus subtype 1b	31647	HLA-A2	I	Vacuole membrane protein 1	Q96GC9.1	71.429	7	2	0	3	9	224	230	0.34	24.4	YQDFDEM	YQEFEEM	False
170063	WTRGERCNL	polyprotein	ABU97067	Hepatitis C virus subtype 1b	31647	HLA-A2	I	Glycosylphosphatidylinositol-anchored high density lipoprotein-binding protein 1	Q8IV16.3	85.714	7	1	0	3	9	73	79	1.4	22.7	RGERCNL	RDERCNL	False
1705994	VSPTKLNDLCFTNVYA	Spike glycoprotein	P0DTC2	Severe acute respiratory syndrome coronavirus 2	2697049			Interleukin-7	P13232.1	100	7	0	0	5	11	149	155	0.16	26.9	KLNDLCF	KLNDLCF	False
17117	FMYMSLLGV	matrix protein	AAN09804	Measles virus strain Edmonston	11235	HLA-A2	I	RNA helicase aquarius	O60306.4	87.5	8	1	0	1	8	1211	1218	0.021	27.8	FMYMSLLG	FMYMCLLG	True
1711	AGVAGALVAFKIMSGEV	polyprotein	AAB66324	Hepacivirus hominis	3052230			Replication protein A 32 kDa subunit	P15927.1	50	20	1	1	3	13	128	147	0.19	26.9	VAGALVAFKIM	VAGHLRSFQNKKSLVAFKIM	False
171210	GHTIEDVKNAIGVLIGGL	nonstructural protein 1	ABA18031	Influenza A virus (A/New York/232/2004(H3N2))	335358	HLA class II	II	Transferrin receptor protein 1	P02786.2	100	7	0	0	9	15	275	281	1.7	24.4	NAIGVLI	NAIGVLI	False
17135	FNCLGMSNRDFLEGVSGATW	polyprotein precursor [West Nile virus]	AFJ05105	West Nile virus	11082	HLA class II	II	Vacuolar ATPase assembly integral membrane protein VMA21	Q3ZAQ7.1	100	7	0	0	4	10	57	63	0.55	26.1	LGMSNRD	LGMSNRD	False
17162	FNIIKSLLGG	Protein U94	Q00683	Human herpesvirus 6 (strain Uganda-1102)	10370	HLA-DRB1*15:01	II	Forkhead box protein H1	O75593.1	100	7	0	0	4	10	169	175	1.2	23.1	IKSLLGG	IKSLLGG	False
17170	FNITSSIRNK	envelope glycoprotein	AAB06256	Human immunodeficiency virus 1	11676	HLA-DRB1*15:01	II	Cohesin subunit SA-1	Q8WVM7.3	85.714	7	1	0	4	10	1072	1078	3.5	21.8	TSSIRNK	TSSVRNK	False
17278	FPELKPGESRHTSDHMSIYK	Genome polyprotein	P06441	Human hepatitis A virus Hu/Australia/HM175/1976	12098	HLA class I	I	Pre-mRNA-processing-splicing factor 8	Q6P2Q9.2	75	8	2	0	12	19	1688	1695	2.3	24.4	TSDHMSIY	TTDNMSIY	False
17321	FPKTTNGCSQA	UL123; IE1	AAR31448	Human betaherpesvirus 5	10359	HLA-B*55:01	I	Zinc finger protein 57 homolog	Q9NU63.2	77.778	9	2	0	2	10	115	123	3	22.3	PKTTNGCSQ	PKLTNSCSQ	False
17354	FPPTSFGPL	orf1ab polyprotein [Severe acute respiratory syndrome coronavirus 2]	YP_009724389	Severe acute respiratory syndrome coronavirus 2	2697049	HLA class I	I	AT-rich interactive domain-containing protein 5A	Q03989.2	100	6	0	0	1	6	554	559	0.99	23.1	FPPTSF	FPPTSF	False
174070	CTLYTAVSSTWHWTG	Regulatory protein E2	P03120	Human papillomavirus 16	333760			Zinc finger MYND domain-containing protein 12	Q9H0C1.3	72.727	11	3	0	2	12	235	245	0.38	25.7	TLYTAVSSTWH	TLYTKVSEIWH	False
174156	KALQAIELQLTLETI	E2 protein	ACS92695	Human papillomavirus 16	333760	HLA class II	II	Peroxisome proliferator-activated receptor gamma	P37231.3	80	10	2	0	3	12	442	451	0.27	26.1	LQAIELQLTL	LQALELQLKL	False
174186	LQDVSLEVYLTAPTG	E2 protein	ACS92695	Human papillomavirus 16	333760	HLA class II	II	Exportin-6	Q96QU8.1	80	10	1	1	1	10	516	524	0.54	25.2	LQDVSLEVYL	LQDNLEVYL	False
174189	LRYRFKKHCTLYTAV	Regulatory protein E2	P03120	Human papillomavirus 16	333760	HLA class II	II	Myosin-binding protein C, fast-type	Q14324.2	100	6	0	0	2	7	394	399	1.6	24	RYRFKK	RYRFKK	False
174194	LTYDSEWQRDQFLSQV	E2 protein	ACS92695	Human papillomavirus 16	333760	HLA class II	II	Golgin subfamily B member 1	Q14789.2	75	12	2	1	5	16	743	753	0.32	26.1	SEWQRDQFLSQV	SEERDQLLSQV	False
17449	FPVTPQVPL	NEF protein	AAB60579	Human immunodeficiency virus 1	11676	HLA-B*07:02	I	p53-induced death domain-containing protein 1	Q9HB75.2	100	6	0	0	1	6	326	331	0.98	23.1	FPVTPQ	FPVTPQ	False
175186	GLLSLEEEL	bZIP factor	ABB89742	Human T-cell leukemia virus type I	11908	HLA-A*02:01	I	Protein PAT1 homolog 1	Q86TB9.2	100	7	0	0	2	8	544	550	0.24	24.8	LLSLEEE	LLSLEEE	False
17576	FRDYVDRFYKTLRAEQASQD	Gag polyprotein	P03349	Human immunodeficiency virus 1	11676	HLA-DR1	II	Uridine-cytidine kinase 1	Q9HA47.1	81.818	11	2	0	6	16	65	75	0.036	29.5	DRFYKTLRAEQ	DRFYKVLTAEQ	True
17608	FRKHPEATYSRCGSG	polyprotein	AAB67036	Hepatitis C virus (isolate H77)	63746			Large ribosomal subunit protein eL21	P46778.2	64.286	14	2	1	1	11	19	32	4.4	22.7	FRKHPEATYSR	FRKHGVVPLATYMR	False
17620	FRNLAYGRTCVLGKE	DNA polymerase processivity factor BMRF1	P03191	Human herpesvirus 4 strain B95-8	10377	HLA-Cw3	I	Splicing regulator ARVCF	O00192.1	85.714	7	1	0	2	8	425	431	3.1	23.1	RNLAYGR	RNLSYGR	False
17646	FRSLFGGMSWITQGLLGA	polyprotein	AJM13598	West Nile virus	11082	HLA-DRB1*01:01	II	Voltage-dependent L-type calcium channel subunit alpha-1S	Q13698.4	100	7	0	0	8	14	367	373	0.077	28.2	MSWITQG	MSWITQG	True
17657	FRYMNSQGL	orf1ab polyprotein [Severe acute respiratory syndrome coronavirus 2]	YP_009724389	Severe acute respiratory syndrome coronavirus 2	2697049	HLA class I	I	Zinc finger protein 284	Q2VY69.1	100	6	0	0	3	8	409	414	0.49	24	YMNSQG	YMNSQG	False
177600	ALGSQEGALHQALAGAI	polyprotein	AMK52070	West Nile virus	11082	HLA class II	II	Keratin, type II cytoskeletal 72	Q14CN4.2	75	12	0	1	6	14	393	404	1.1	24.8	EGALHQALA	EGALHQAKEELA	False
177611	AVRTKLKLTPIPAASQL	polyprotein	ABV46193	Hepatitis C virus subtype 1b	31647			Regulating synaptic membrane exocytosis protein 2	Q9UQ26.2	88.889	9	1	0	8	16	11	19	0.19	26.9	LTPIPAASQ	LAPIPAASQ	False
177612	AVRTKTKLTPLPAAGQL	polyprotein	ACZ60104	Hepatitis C virus subtype 3a	356426			V-type proton ATPase subunit C 2	Q8NEY4.2	58.824	17	2	1	5	16	293	309	1.1	24.8	KTKLTPLPAAGQ	KVKVTPLGNPDRPAAGQ	False
177616	AYYRGLDVSVIPTAGDVV	polyprotein	ACZ60112	Hepatitis C virus subtype 3a	356426	HLA class II	II	DNA topoisomerase 2-binding protein 1	Q92547.3	55.556	18	3	2	3	17	136	151	1.7	24.4	YRGLDVSVIPTAGDV	YRDLNVSVTHLIAGEV	False
177681	GAPLGAVARALAHGVRVL	Genome polyprotein	na	hepatitis C virus genotype 1a	2847144			Neurotensin receptor type 1	P30989.2	88.889	9	1	0	10	18	297	305	1.7	24.4	ALAHGVRVL	ALRHGVRVL	False
177697	GIMQTTCPCGAQIAGHVK	polyprotein	ABV46193	Hepatitis C virus subtype 1b	31647			Adhesion G protein-coupled receptor B1	O14514.2	77.778	9	2	0	1	9	207	215	0.44	26.1	GIMQTTCPC	GIMQTPCAC	False
177701	GKAKICGLYLFNWAVRTK	polyprotein	ACZ60104	Hepatitis C virus subtype 3a	356426	HLA class I	I	ER lumen protein-retaining receptor 1	P24390.1	100	6	0	0	8	13	161	166	0.43	26.1	LYLFNW	LYLFNW	False
177713	GRAWAQPGYPWPLYGNEGL	polyprotein	ABU97068	Hepatitis C virus subtype 1b	31647			BAG family molecular chaperone regulator 4	O95429.1	52.941	17	1	1	3	12	242	258	0.18	27.4	AWAQPGYPWP	AWASPGAYGMGGRYPWP	True
177726	GVIGPDDVEKLTKGKGPK	polyprotein	AJM13598	West Nile virus	11082	HLA-DRB1*03:01	II	Aryl hydrocarbon receptor nuclear translocator 2	Q9HBZ2.2	100	7	0	0	5	11	189	195	0.61	25.7	PDDVEKL	PDDVEKL	False
177727	GVMSTRCPCGASIAGHVK	polyprotein	ACZ60102	Hepatitis C virus subtype 3a	356426	HLA class I	I	Cancer/testis antigen 2	O75638.3	100	6	0	0	6	11	75	80	3.4	23.5	RCPCGA	RCPCGA	False
177733	HGTVVLELQYTGTDGPCK	polyprotein	AJM13598	West Nile virus	11082	HLA class II	II	Dipeptidyl peptidase 1	P53634.2	88.889	9	1	0	10	18	324	332	0.038	29.1	YTGTDGPCK	YTGTDSPCK	True
177768	IIERLHGLSAFTLHSY	polyprotein	AAC15722	Hepatitis C virus genotype 1	41856	HLA class II	II	Rho GTPase-activating protein 36	Q6ZRI8.1	66.667	15	1	2	2	13	246	259	0.91	24.8	IERLHGLSAFTL	IEKHGLSAVGIFTL	False
177784	IVHSTRHPCGESTAGHVK	Genome polyprotein	na	hepatitis C virus genotype 1a	2847144			Zinc finger protein 786	Q8N393.2	66.667	12	1	1	4	12	184	195	7	22.7	STRHPCGES	STQHPWPVCGES	False
177790	KALQFIPVETLSTQAR	polyprotein	ACZ60105	Hepatitis C virus genotype 1	41856	HLA class II	II	Serine/threonine-protein kinase LMTK2	Q8IWU2.2	72.727	11	3	0	6	16	865	875	0.23	26.5	IPVETLSTQAR	VPVEILSTDAR	False
177808	KMALYDVVSTLPQVVM	polyprotein	AAK08509	Hepatitis C virus subtype 1b	31647			ICOS ligand	O75144.2	87.5	8	1	0	4	11	196	203	1.8	24	LYDVVSTL	LYDVVSVL	False
177818	KRALYDVIQKLSIETM	polyprotein	ACZ60105	Hepatitis C virus subtype 3a	356426	HLA class II	II	Receptor-type tyrosine-protein phosphatase delta	P23468.2	66.667	15	4	1	2	15	1623	1637	0.32	26.1	RALYDVIQKLSIET	RNLYAYIQKLTQIET	False
177834	LERAVLGEVKSCTWPETH	polyprotein	AJM13598	West Nile virus	11082	HLA-DRB1*04:01	II	Elongation factor 1-gamma	P26641.3	90	10	1	0	3	12	201	210	0.11	27.8	RAVLGEVKSC	RAVLGEVKLC	True
177864	LTPRCMVDYPYRLWHY	polyprotein	ACZ60112	Hepatitis C virus subtype 3a	356426			Lysosomal Pro-X carboxypeptidase	P42785.1	100	6	0	0	6	11	288	293	0.32	26.1	MVDYPY	MVDYPY	False
177868	LWENGASSVWNATTAIGL	polyprotein	AJM13598	West Nile virus	11082	HLA-DRB1*07:01	II	N-terminal EF-hand calcium-binding protein 1	Q8N987.1	80	10	0	1	2	11	305	312	0.11	27.8	WENGASSVWN	WENSSVWN	True
177884	NIVDVQYLYGVGSGMVGW	polyprotein	ACZ60117	Hepatitis C virus subtype 3a	356426	HLA class I	I	V-type proton ATPase 116 kDa subunit a 4	Q9HBG4.2	69.231	13	1	1	1	13	378	387	0.87	25.2	NIVDVQYLYGVGS	NIVDAYGVGS	False
177894	NQIRSVWEDLLEDTTTPI	polyprotein	ACZ60102	Hepatitis C virus subtype 3a	356426	HLA class II	II	Ninein-like protein	Q9Y2I6.2	77.778	9	2	0	2	10	200	208	0.077	28.2	QIRSVWEDL	QIRGVWEEL	True
177903	PAVASLMAFTASVTSPL	polyprotein	ACZ60102	Hepatitis C virus subtype 3a	356426	HLA class I	I	Bromodomain adjacent to zinc finger domain protein 2A	Q9UIF9.4	70.588	17	3	2	1	16	478	493	0.26	26.5	PAVASLMAFTASVTSP	PAVSLEVPLTASVTSP	False
177919	PVGGVARALAHGVRAL	polyprotein	ACZ60102	Hepatitis C virus subtype 3a	356426	HLA class II	II	E3 ubiquitin-protein ligase RNF114	Q9Y508.1	75	16	3	1	1	15	62	77	0.45	25.7	PVGGVARALAHGVRA	PVCGVCRSALAPGVRA	False
178017	THLAGPQSSSAFVVSGLA	polyprotein	ACZ60102	Hepatitis C virus subtype 3a	356426			Fibronectin	P02751.5	73.333	15	2	2	3	17	1861	1873	3.5	23.5	LAGPQSSSAFVVSGL	LAPDSSSVVVSGL	False
17802	FSPGTSGSPIIDKKG	Nonstructural protein NS3	NP_739587	Dengue virus 2 Thailand/16681/84	31634	HLA class I	I	Armadillo repeat-containing X-linked protein 2	Q7L311.1	100	8	0	0	2	9	238	245	0.38	25.7	SPGTSGSP	SPGTSGSP	False
178034	TSPLTTNQTMFFNILGGW	polyprotein	ACZ60112	Hepatitis C virus subtype 3a	356426			Putative inactive cytochrome P450 family member 4Z2	Q8N1L4.2	100	6	0	0	9	14	88	93	0.86	25.2	TMFFNI	TMFFNI	False
178071	VVKPLDDRFATSLHFLNA	polyprotein	AJM13598	West Nile virus	11082	HLA class II;HLA class I	II;I	WD repeat-containing protein 62	O43379.4	88.889	9	0	1	8	15	1018	1026	1.2	24.8	RFATSLHF	RFATSLPHF	False
178829	FLGPLLVLQA	large S protein	BAU25819	hepatitis B virus genotype C	2764122	HLA-B*35:03;HLA-C*08:01	I	Neurogenic locus notch homolog protein 4	Q99466.2	87.5	8	1	0	2	9	1462	1469	1.2	23.1	LGPLLVLQ	LGALLVLQ	False
17911	FTASVTSPLTTQSTL	polyprotein	AAT00643	Hepacivirus hominis	3052230	HLA-DR	II	Mucin-3A	Q02505.3	64.286	14	5	0	2	15	2938	2951	0.067	27.8	TASVTSPLTTQSTL	TTRITSQMTTQSTL	True
179499	SILSPFLPLL	large surface protein	BAL04447	Hepatitis B virus	10407	HLA-A*02:01	I	Lysocardiolipin acyltransferase 1	Q6UWP7.1	75	12	1	1	1	10	59	70	0.052	26.9	SILSPFLPLL	SIFMLSPFLPLM	False
1795626	LYAAVTNFLL	DNA polymerase/reverse transcriptase [Hepatitis B virus]	BAA85339	Hepatitis B virus	10407	HLA-A*24:02	I	Semaphorin-6A	Q9H2E6.3	70	10	2	1	1	9	182	191	2.5	22.3	LYAAVTNFL	LYSATVTDFL	False
179688	WLGNIIMYA	polyprotein	AEI00313	Hepacivirus hominis	3052230	HLA-A2	I	Fanconi anemia group I protein	Q9NVI1.4	75	8	2	0	2	9	463	470	0.34	24.4	LGNIIMYA	LSNIVMYA	False
180168	SLFNAVATL	gag protein	ABO14878	Human immunodeficiency virus 1	11676	HLA-A*02:01	I	Catalase	P04040.3	85.714	7	1	0	2	8	265	271	2	22.3	LFNAVAT	LFNAIAT	False
180233	SLFNTVATV	gag protein	ACZ34075	Human immunodeficiency virus 1	11676	HLA-A*02:01	I	Cell cycle progression protein 1	Q9ULG6.3	100	6	0	0	1	6	642	647	2.8	21.8	SLFNTV	SLFNTV	False
180255	SLFNTVVTL	gag protein	AAT90688	Human immunodeficiency virus 1	11676	HLA-A*02:01	I	Cell cycle progression protein 1	Q9ULG6.3	100	7	0	0	1	7	642	648	0.24	24.8	SLFNTVV	SLFNTVV	False
180337	LPPVVAKEI	pol protein	ACJ76655	Human immunodeficiency virus 1	11676	HLA-B*51:01	I	C4b-binding protein beta chain	P20851.1	57.143	14	1	1	1	9	26	39	1.4	22.7	LPPVVAKEI	LPPVDNSIFVAKEV	False
180360	AAEGINYADRRWCFD	polyprotein	ABW82016	Dengue virus 2 D2/SG/05K4155DK1/2005	12637	HLA-A24	I	Transient receptor potential cation channel subfamily V member 4	Q9HBA0.2	100	6	0	0	9	14	773	778	0.13	26.9	DRRWCF	DRRWCF	False
180387	CEALTLATGPISTLW	polyprotein	ABW82016	Dengue virus 2 D2/SG/05K4155DK1/2005	12637	HLA-B*58:01;HLA-B*57:01;HLA class I	I	Sodium- and chloride-dependent glycine transporter 1	P48067.3	71.429	14	2	1	2	15	446	457	0.13	26.9	EALTLATGPISTLW	EALTLLPISPLW	False
180396	DGCWYGMEIRPLKEKEENLVNS	polyprotein	ABW82016	Dengue virus 2 D2/SG/05K4155DK1/2005	12637	HLA class II	II	Protein FAM135B	Q49AJ0.2	66.667	12	3	1	12	22	441	452	1.1	25.7	LKEKEENLVNS	LKDKEDNCMVNS	False
180423	EERDIPERSW	polyprotein	AGW21594	dengue virus type 1	11053	HLA-B*44:03	I	Rho GTPase-activating protein 29	Q52LW3.2	88.889	9	0	1	1	9	915	922	0.21	25.2	EERDIPERS	EERDIERS	False
180428	EGEWKEGEEVQVLAL	polyprotein	ABW82016	Dengue virus 2 D2/SG/05K4155DK1/2005	12637	HLA class I	I	Centrosomal protein of 164 kDa	Q9UPV0.3	72.727	11	1	1	1	9	499	509	0.38	25.7	EGEWKEGEE	EGQPEWKEAEE	False
180433	EPGQLKLNWF	polyprotein	AGO67248	dengue virus type 2	11060	HLA-B*35:01	I	Synaptotagmin-like protein 1	Q8IYJ3.1	53.846	13	3	1	1	10	72	84	0.61	24	EPGQLKLNWF	DPGQLKILTGDWF	False
180437	EPKEGTKKLM	polyprotein	AGO67248	dengue virus type 2	11060	HLA-B*35:01	I	Centlein	Q9NXG0.6	87.5	8	1	0	3	10	712	719	0.3	24.8	KEGTKKLM	KEGNKKLM	False
180440	EREIPERSWNSGHEW	polyprotein	ABW82016	Dengue virus 2 D2/SG/05K4155DK1/2005	12637	HLA-B*57:01;HLA class I	I	Unconventional myosin-XVIIIb	Q8IUG5.2	87.5	8	1	0	1	8	64	71	1.6	24	EREIPERS	EREIPEIS	False
180442	ETACLGKAYA	Chain B, Dengue Virus Rna Dependent Rna Polymerase With Residues From The Ns5 Linker Region	4C11_B	Dengue virus	12637	HLA-A*26:01	I	Kelch domain-containing protein 1	Q8N7A1.2	100	6	0	0	2	7	303	308	5	21.4	TACLGK	TACLGK	False
180443	ETACLGKSYA	polyprotein	AGO67248	dengue virus type 2	11060	HLA-A*26:01	I	Prostacyclin synthase	Q16647.1	85.714	7	1	0	4	10	441	447	2.5	22.3	CLGKSYA	CLGRSYA	False
180450	FAGPVSQHNY	polyprotein	AGO67248	dengue virus type 2	11060	HLA-B*35:01	I	MAD2L1-binding protein	Q15013.1	85.714	7	1	0	1	7	60	66	7.2	21	FAGPVSQ	FPGPVSQ	False
180453	FGAIYGAAF	polyprotein	AGO67248	dengue virus type 2	11060	HLA-B*35:01	I	Telomere-associated protein RIF1	Q5UIP0.2	85.714	7	1	0	1	7	676	682	4	21.4	FGAIYGA	FSAIYGA	False
180460	FPQSNAPIMD	polyprotein	AGO67248	dengue virus type 2	11060	HLA-B*35:01	I	DNA-directed RNA polymerase II subunit RPB1	P24928.2	75	8	2	0	2	9	528	535	3.5	21.8	PQSNAPIM	PQSNRPVM	False
180483	GKKKTPRMCTREEFT	polyprotein	ABW82016	Dengue virus 2 D2/SG/05K4155DK1/2005	12637	HLA class I	I	Retinoic acid-induced protein 1	Q7Z5J4.2	100	6	0	0	6	11	1053	1058	0.54	25.2	PRMCTR	PRMCTR	False
180488	GPGHEEPIPM	polyprotein	AGO67248	dengue virus type 2	11060	HLA-B*35:01	I	Rho guanine nucleotide exchange factor 16	Q5VV41.1	100	6	0	0	2	7	63	68	1.2	23.1	PGHEEP	PGHEEP	False
180496	GVFTTNIWLKLKEKQ	Polyprotein	NP_056776	Dengue virus 2 D2/SG/05K4155DK1/2005	12637	HLA class I	I	Neuronal acetylcholine receptor subunit alpha-7	P36544.5	87.5	8	1	0	2	9	71	78	0.27	26.1	VFTTNIWL	VLTTNIWL	False
18049	FTPSPVVVGTTDRFG	polyprotein	BAA03375	Hepacivirus hominis	3052230	HLA-DR	II	Nephrocystin-4	O75161.2	66.667	12	2	1	1	10	573	584	1.1	24.4	FTPSPVVVGT	FTPLHAPIVVGT	False
180500	HKKLAEAIFKLTYQN	polyprotein	ABW82016	Dengue virus 2 D2/SG/05K4155DK1/2005	12637	HLA class I	I	Target of rapamycin complex 2 subunit MAPKAP1	Q9BPZ7.2	62.5	16	0	1	4	13	442	457	0.033	28.6	LAEAIFKLTY	LAEEKSPSHAIFKLTY	True
180503	HPGAGKTKRY	polyprotein	AGO67248	dengue virus type 2	11060	HLA-B*35:01	I	Phostensin	Q6NYC8.1	88.889	9	0	1	2	10	499	506	0.86	23.5	PGAGKTKRY	PGAGKKRY	False
180528	IPFEIMDLEK	polyprotein	AGO67248	dengue virus type 2	11060	HLA-B*35:01	I	Ankyrin-2	Q01484.4	57.143	14	1	1	2	10	1548	1561	0.86	23.5	PFEIMDLEK	PFEIVERVKEDLEK	False
180531	IPMTGPLVAG	polyprotein	AGO67248	dengue virus type 2	11060	HLA-B*35:01	I	Monocarboxylate transporter 10	Q8TF71.1	72.727	11	2	1	1	10	429	439	2.5	22.3	IPMTGPLVAG	IPMTVGPPIAG	False
180538	ISGLFPVSIPITAAA	Nonstructural protein NS2B	NP_739586	Dengue virus 2 D2/SG/05K4155DK1/2005	12637	HLA class I	I	HMG domain-containing protein 3	Q12766.3	87.5	8	1	0	5	12	941	948	0.54	25.2	FPVSIPIT	FPASIPIT	False
180563	KILIGVIITWIGMNS	Envelope protein	NP_739583	Dengue virus 2 D2/SG/05K4155DK1/2005	12637	HLA class I	I	Sacsin	Q9NZJ4.2	87.5	8	1	0	6	13	3010	3017	0.047	28.2	VIITWIGM	VIITWINM	True
180568	KNPHAKKQDVVVLGS	polyprotein	ABW82016	Dengue virus 2 D2/SG/05K4155DK1/2005	12637	HLA class II	II	Bifunctional UDP-N-acetylglucosamine 2-epimerase/N-acetylmannosamine kinase	Q9Y223.1	100	7	0	0	9	15	42	48	2.2	23.5	DVVVLGS	DVVVLGS	False
180571	KPRICTREEF	polyprotein	AGW21594	dengue virus type 1	11053	HLA-B*07:02	I	EF-hand calcium-binding domain-containing protein 12	Q6NXP0.1	87.5	8	0	1	3	10	215	221	1.7	22.7	RICTREEF	RITREEF	False
180572	KPRLCTREEF	polyprotein	CDF77361	dengue virus type 3	11069	HLA-B*07:02	I	Stalled ribosome sensor GCN1	Q92616.7	87.5	8	1	0	3	10	756	763	0.6	24	RLCTREEF	RLVTREEF	False
180579	KSYAQMWSLMYFHRR	polyprotein	ABW82016	Dengue virus 2 D2/SG/05K4155DK1/2005	12637	HLA-DRB5*01:01;HLA class I	I;II	Zinc finger protein 845	Q96IR2.3	60	15	5	1	1	15	418	431	0.033	28.6	KSYAQMWSLMYFHRR	KTFSQMSSLVYHRR	True
180582	KTWAYHGSYETKQTG	polyprotein	ABW82016	Dengue virus 2 D2/SG/05K4155DK1/2005	12637	HLA class II;HLA class I	II;I	Ubiquitin-associated and SH3 domain-containing protein B	Q8TF42.2	75	8	2	0	2	9	322	329	2.2	23.5	TWAYHGSY	TWIFHGSY	False
180588	LAYTIGTTHF	polyprotein	AGO67248	dengue virus type 2	11060	HLA-B*35:01	I	Immunoglobulin superfamily member 10	Q6WRI0.1	87.5	8	1	0	3	10	1534	1541	0.073	26.5	YTIGTTHF	FTIGTTHF	False
180590	LDFELIKTEAKQPAT	Envelope protein	NP_739583	Dengue virus 2 D2/SG/05K4155DK1/2005	12637	HLA class II	II	Olfactomedin-4	Q6UX06.1	75	12	3	0	1	12	154	165	0.006	30.8	LDFELIKTEAKQ	LDFELIKVEVKE	True
180596	LETLMLVALL	polyprotein	AFP27208	dengue virus type 4	11070	HLA-B*40:01	I	Transmembrane protein 270	Q6UE05.2	100	7	0	0	4	10	138	144	0.21	25.2	LMLVALL	LMLVALL	False
180597	LFMALVAFLRFLTIP	polyprotein	ABW82016	Dengue virus 2 D2/SG/05K4155DK1/2005	12637	HLA class II;HLA-DRB5*01:01	II	Receptor-type tyrosine-protein phosphatase C	P08575.3	72.727	11	3	0	4	14	578	588	0.54	25.2	ALVAFLRFLTI	ALIAFLAFLII	False
180603	LKYSWKTWGKAKMLS	nonstructural glycoprotein NS-1	AAL58460	Dengue virus 2 D2/SG/05K4155DK1/2005	12637	HLA class II	II	Melanocyte protein PMEL	P40967.2	85.714	7	1	0	3	9	151	157	1.1	24.4	YSWKTWG	YVWKTWG	False
180611	LMRRGDLPVWLAYRV	Nonstructural protein NS3	NP_739587	dengue virus type 2	11060	HLA-B*55:02	I	von Hippel-Lindau-like protein	Q6RSH7.1	85.714	7	1	0	7	13	67	73	2.2	23.5	LPVWLAY	LPVWLNY	False
180612	LNDTWKIEKASFIEV	polyprotein	ABW82016	Dengue virus 2 D2/SG/05K4155DK1/2005	12637	HLA class II	II	Histone acetyltransferase type B catalytic subunit	O14929.2	77.778	9	2	0	7	15	186	194	0.77	24.8	IEKASFIEV	IETASFIDV	False
180613	LPEEQDQNY	envelope protein	AGT63061	dengue virus type 3	11069	HLA-B*35:01	I	Early estrogen-induced gene 1 protein	Q5T9C2.2	87.5	8	1	0	1	8	207	214	0.17	25.2	LPEEQDQN	LPEEPDQN	False
180618	LPLPWLPGAD	polyprotein	AGO67248	dengue virus type 2	11060	HLA-B*35:01	I	Protein PRRC2A	P48634.3	77.778	9	2	0	2	10	863	871	0.3	24.8	PLPWLPGAD	PLPWPPGSD	False
180624	LPVWLAYKVA	polyprotein	AGS49173	dengue virus type 2	11060	HLA-B*35:01	I	Ciliogenesis and planar polarity effector 1	Q9H799.4	100	6	0	0	3	8	1019	1024	0.42	24.4	VWLAYK	VWLAYK	False
180640	MALKDFKEF	polyprotein	AFP27208	dengue virus type 4	11070	HLA-B*35:01	I	Calpain-9	O14815.1	85.714	7	1	0	1	7	319	325	2	22.3	MALKDFK	MAFKDFK	False
180643	MAMTDTTPFGQQRVF	polyprotein	ABW82016	Dengue virus 2 D2/SG/05K4155DK1/2005	12637	HLA-B*35:03;HLA-A*68:01;HLA class I	I	Serine/threonine-protein kinase 38	Q15208.1	75	8	2	0	1	8	1	8	3.1	23.1	MAMTDTTP	MAMTGSTP	False
180656	MLIPTAMAF	polyprotein	AGO67248	dengue virus type 2	11060	HLA-B*35:01	I	Secretory carrier-associated membrane protein 5	Q8TAC9.1	85.714	7	1	0	1	7	151	157	0.35	24.4	MLIPTAM	MLIPTVM	False
180657	MLVTPSMTM	polyprotein	CDF77361	dengue virus type 3	11069	HLA-B*35:01	I	Protein pelota homolog	Q9BRX2.2	87.5	8	1	0	2	9	151	158	0.085	26.1	LVTPSMTM	LVTPSMTL	False
180662	MMMLPATLAF	polyprotein	CDF77361	dengue virus type 3	11069	HLA-B*35:01;HLA-B*15:01	I	Centromere/kinetochore protein zw10 homolog	O43264.3	75	8	2	0	1	8	727	734	0.43	24.4	MMMLPATL	MMMLQASL	False
180667	MPSMKRFRRE	polyprotein	AGO67248	dengue virus type 2	11060	HLA-B*35:01	I	Anoctamin-1	Q5XXA6.1	53.333	15	1	1	2	10	115	129	0.42	24.4	PSMKRFRRE	PPMDYHEDDKRFRRE	False
180668	MPSVIEKMET	polyprotein	AGO67248	dengue virus type 2	11060	HLA-B*35:01	I	Coiled-coil domain-containing protein 33	Q8N5R6.3	100	6	0	0	4	9	763	768	0.6	24	VIEKME	VIEKME	False
180670	MPVTVASAAQ	polyprotein	AGW21594	dengue virus type 1	11053	HLA-B*35:01	I	Zinc finger SWIM domain-containing protein 8	A7E2V4.1	87.5	8	1	0	2	9	1467	1474	1.2	23.1	PVTVASAA	PVTVAAAA	False
180671	MSFRDLGRVM	polyprotein	AGO67248	dengue virus type 2	11060	HLA-B*35:01	I	Reticulon-4 receptor	Q9BZR6.1	87.5	8	1	0	3	10	222	229	0.074	26.5	FRDLGRVM	FRDLGRLM	False
180675	MSTYGWNLVRLQSGV	polyprotein	ABW82016	Dengue virus 2 D2/SG/05K4155DK1/2005	12637	HLA class I	I	Cadherin EGF LAG seven-pass G-type receptor 1	Q9NYQ6.1	66.667	9	3	0	1	9	2543	2551	1.6	24	MSTYGWNLV	MSTFAWTLV	False
180681	NEEYTDYMPSMKRFR	polyprotein	ABW82016	Dengue virus 2 D2/SG/05K4155DK1/2005	12637	HLA class I	I	Intermembrane lipid transfer protein VPS13D	Q5THJ4.2	77.778	9	2	0	2	10	3152	3160	0.19	26.5	EEYTDYMPS	ENYPDYMPS	False
180682	NPEIEDDIF	polyprotein	AGO67248	dengue virus type 2	11060	HLA-B*35:01	I	Inhibin beta A chain	P08476.2	100	6	0	0	3	8	102	107	0.69	23.5	EIEDDI	EIEDDI	False
180689	NRAVHADMGYWIESA	polyprotein	ABW82016	Dengue virus 2 D2/SG/05K4155DK1/2005	12637	HLA class I	I	Splicing factor Cactin	Q8WUQ7.3	87.5	8	0	1	7	14	433	439	0.54	25.2	DMGYWIES	DMGYWES	False
180717	RDLGRVMVMVGATMT	polyprotein	ABW82016	Dengue virus 2 D2/SG/05K4155DK1/2005	12637	HLA-A*01:01;HLA-C*06:02;HLA class I	I	NAD-dependent protein deacetylase sirtuin-3, mitochondrial	Q9NTG7.2	87.5	8	1	0	5	12	139	146	0.77	24.8	RVMVMVGA	RVVVMVGA	False
180724	RGEARKTFVDLMRRG	polyprotein	ABW82016	Dengue virus 2 D2/SG/05K4155DK1/2005	12637	HLA class I	I	Alpha-N-acetylneuraminide alpha-2,8-sialyltransferase	Q92185.1	87.5	8	1	0	5	12	203	210	1.1	24.4	RKTFVDLM	RKTFVDNM	False
180726	RMAILGDTAWDFGSL	polyprotein	ABW82016	Dengue virus 2 D2/SG/05K4155DK1/2005	12637	HLA-B7	I	Bifunctional 3'-5' exonuclease/ATP-dependent helicase WRN	Q14191.2	85.714	7	1	0	7	13	954	960	0.77	24.8	DTAWDFG	DTSWDFG	False
180735	RVGTKHAILLVAVSF	polyprotein	ABW82016	Dengue virus 2 D2/SG/05K4155DK1/2005	12637	HLA class I	I	Solute carrier family 35 member E3	Q7Z769.1	77.778	9	2	0	7	15	197	205	4.4	22.7	AILLVAVSF	AMLLVAVPF	False
180738	RYMGEDGCWY	polyprotein	CDF77361	dengue virus type 3	11069	HLA-A*24:02	I	Alpha-1,3-mannosyl-glycoprotein 4-beta-N-acetylglucosaminyltransferase A	Q9UM21.1	100	5	0	0	2	6	412	416	5	21.4	YMGED	YMGED	False
180756	STRVEMGEAAGIFMT	polyprotein	ABW82016	Dengue virus 2 D2/SG/05K4155DK1/2005	12637	HLA-B*40:06	I	Transmembrane protein 104	Q8NE00.2	63.636	11	4	0	3	13	129	139	2.2	23.5	RVEMGEAAGIF	RVEMGQMASMF	False
180758	SWHYDQDHPYKTWAY	Nonstructural protein NS5	NP_739590	Dengue virus 2 D2/SG/05K4155DK1/2005	12637	HLA class I	I	Epididymal sperm-binding protein 1	Q96BH3.2	60	15	3	1	1	15	211	222	0.033	28.6	SWHYDQDHPYKTWAY	SYNYDQDHTWVY	True
180774	TLRVLNLVENWLNNN	polyprotein	ABW82016	Dengue virus 2 D2/SG/05K4155DK1/2005	12637	HLA class I	I	Leucine-rich repeat-containing protein 7	Q96NW7.1	69.231	13	4	0	2	14	370	382	0.033	28.6	LRVLNLVENWLNN	LRVLNLSDNRLKN	True
180778	TPEGIIPTLF	polyprotein	AFP27208	dengue virus type 4	11070	HLA-B*35:01	I	Phosphatidylinositol 3,4,5-trisphosphate-dependent Rac exchanger 2 protein	Q70Z35.1	87.5	8	1	0	1	8	1064	1071	0.42	24.4	TPEGIIPT	TSEGIIPT	False
180781	TPQDNQLTY	polyprotein	AGO67248	dengue virus type 2	11060	HLA-B*35:01	I	SLAM family member 5	Q9UIB8.1	66.667	9	3	0	1	9	183	191	1.4	22.7	TPQDNQLTY	TPEDQELTY	False
180789	TVIDLDPIPYDPKFE	polyprotein	ABW82016	Dengue virus 2 D2/SG/05K4155DK1/2005	12637	HLA class I	I	DGAT1/2-independent enzyme synthesizing storage lipids	Q96MH6.2	100	7	0	0	6	12	280	286	0.067	27.8	DPIPYDP	DPIPYDP	True
180794	VATTFVTPM	polyprotein	AGO67248	dengue virus type 2	11060	HLA-B*35:01	I	Olfactory receptor 6S1	Q8NH40.2	77.778	9	2	0	1	9	279	287	0.7	23.5	VATTFVTPM	VITTFVTPL	False
180802	VPLLAIGCY	polyprotein	AGO67248	dengue virus type 2	11060	HLA-B*35:01	I	Frizzled-3	Q9NPG1.1	80	10	1	1	1	9	430	439	0.24	24.8	VPLLAIGCY	VPLLVVIGCY	False
180803	VPLLAMGCY	polyprotein	AFP27208	dengue virus type 4	11070	HLA-B*35:01	I	C-C chemokine receptor type 7	P32248.2	80	10	1	1	1	9	234	243	0.085	26.1	VPLLAMGCY	VPLLAMSFCY	False
180804	VPNYNMIIM	polyprotein	AGW21594	dengue virus type 1	11053	HLA-B*35:01	I	Tumor suppressor candidate 3	Q13454.1	71.429	7	2	0	3	9	83	89	0.34	24.4	NYNMIIM	NYSMIVM	False
180807	VTDFKGKTVWFVPSI	polyprotein	ABW82016	Dengue virus 2 D2/SG/05K4155DK1/2005	12637	HLA class II	II	OX-2 membrane glycoprotein	P41217.4	56.522	23	1	4	1	15	222	243	0.19	26.5	VTDFKGKTVWFVPSI	VTDFKQTVNKGYWFSVPLLLSI	False
180816	WGNGCGLFGKGGIVT	polyprotein	ABW82016	Dengue virus 2 D2/SG/05K4155DK1/2005	12637	HLA class I	I	Vitamin K-dependent protein C	P04070.1	85.714	7	1	0	1	7	422	428	4.4	22.7	WGNGCGL	WGEGCGL	False
180820	WLVHRQWFLDLPLPW	polyprotein	ABW82016	Dengue virus 2 D2/SG/05K4155DK1/2005	12637	HLA class II;HLA-DQA1*01:01/DQB1*05:01	II	Myocardin-related transcription factor B	Q9ULH7.3	72.727	11	0	1	8	15	1077	1087	0.19	26.5	FLDLPLPW	FLDPQDLPLPW	False
180836	YGGPISQHNY	polyprotein	AGT63075	dengue virus type 1	11053	HLA-B*35:01	I	Tubby-related protein 4	Q9NRJ4.2	83.333	6	1	0	5	10	590	595	5	21.4	ISQHNY	ITQHNY	False
180843	YPKTKLTDWD	polyprotein	AFP27208	dengue virus type 4	11070	HLA-B*35:01	I	Coiled-coil domain-containing protein 180	Q9P1Z9.3	66.667	9	3	0	1	9	411	419	0.86	23.5	YPKTKLTDW	YSKTQLTEW	False
180975	GDPDMMRYVDKYGQL	vp1	AEC15783	JC polyomavirus	10632	HLA-DRA*01:01/DRB1*15:01;HLA-DQA1*01:02/DQB1*06:02;HLA-Class II, allele undetermined;HLA-DRA*01:01/DRB5*01:01	II	Calbindin	P05937.2	58.333	12	5	0	3	14	56	67	0.77	24.8	PDMMRYVDKYGQ	PEMKTFVDQYGQ	False
180978	HFFSVGGEALELQGV	VP1 capsid protein	AAG23645	JC polyomavirus	10632	HLA-DRA*01:01/DRB1*15:01;HLA-DQA1*01:02/DQB1*06:02;HLA-Class II, allele undetermined;HLA-DRA*01:01/DRB5*01:01	II	Semaphorin-4C	Q9C0C4.2	75	12	1	1	3	14	76	85	0.38	25.7	FSVGGEALELQG	FSMEALELQG	False
180979	HLRGFSKSISISDTF	VP1	AAL37677	JC polyomavirus	10632	HLA-DRA*01:01/DRB1*15:01;HLA-DQA1*01:02/DQB1*06:02;HLA-Class II, allele undetermined;HLA-DRA*01:01/DRB5*01:01	II	NADH dehydrogenase [ubiquinone] 1 beta subcomplex subunit 3	O43676.3	66.667	12	4	0	4	15	56	67	0.27	26.1	GFSKSISISDTF	GFAKSVSFSDVF	False
180986	ITNTATTVLLDEFGV	VP1	AAL37677	JC polyomavirus	10632	HLA-DQA1*01:02/DQB1*06:02	II	Cell division cycle 5-like protein	Q99459.2	53.333	15	7	0	1	15	329	343	1.1	24.4	ITNTATTVLLDEFGV	ITNSASSTLLSEYNV	False
180990	LNEDLTCGNILMWEA	VP1	AAL37677	JC polyomavirus	10632	HLA-DRA*01:01/DRB1*15:01;HLA-DQA1*01:02/DQB1*06:02;HLA-DRA*01:01/DRB5*01:01	II	Cubilin	O60494.5	77.778	9	2	0	3	11	928	936	0.77	24.8	EDLTCGNIL	EDLACGEIL	False
180992	MAQVEEVRVFEGTE	Major capsid protein VP1	na	JC polyomavirus	10632	HLA-DRA*01:01/DRB1*15:01;HLA-DQA1*01:02/DQB1*06:02;HLA-Class II, allele undetermined;HLA-DRA*01:01/DRB5*01:01	II	Dipeptidyl peptidase 8	Q6V1X1.1	71.429	14	1	2	3	13	530	543	0.11	26.9	QVEEVRVFEGT	QVDEVRRLVYFEGT	False
180994	NFDMLPCYSVARIPL	Major capsid protein VP1	na	JC polyomavirus	10632	HLA-DRA*01:01/DRB5*01:01;HLA-DRA*01:01/DRB1*15:01;HLA-Class II, allele undetermined	II	CSC1-like protein 2	Q5T3F8.1	85.714	7	1	0	6	12	274	280	1.5	24	PCYSVAR	PCYNVAR	False
181031	VDSITEVECFLTPEM	VP1	AAL37677	JC polyomavirus	10632	HLA-Class II, allele undetermined;HLA-DQA1*01:02/DQB1*06:02	II	Tetratricopeptide repeat protein 9B	Q8N6N2.1	64.286	14	2	2	1	12	130	142	1.1	24.4	VDSITEVECFLT	VESTEVECYDSLT	False
181152	TAFTIPSL	Pol polyprotein	Q9YLQ7	Human immunodeficiency virus 1	11676	HLA-B*52:01	I	Otoancorin	Q7RTW8.1	100	7	0	0	2	8	82	88	0.19	24.8	AFTIPSL	AFTIPSL	False
181154	TAFTIPST	pol protein	ACJ76655	Human immunodeficiency virus 1	11676	HLA-B*52:01	I	Otoancorin	Q7RTW8.1	100	6	0	0	2	7	82	87	2.3	21.8	AFTIPS	AFTIPS	False
181155	TAFTIPSV	pol protein	AAQ76603	Human immunodeficiency virus 1	11676	HLA-B*52:01	I	Uncharacterized protein C19orf44	Q9H6X5.1	85.714	7	1	0	2	8	260	266	1.6	22.3	AFTIPSV	AFTVPSV	False
18119	FVAPGERPSGMFDSSVLCEC	HCV-1	AAA45676	hepatitis C virus genotype 1a	2847144	HLA class II	II	Histone-lysine N-methyltransferase SETD1B	Q9UPS6.3	75	12	2	1	2	13	1241	1251	0.82	25.7	VAPGERPSGMFD	VAPEERPSMLD	False
181219	KTGGPIYRR	Nucleoprotein	Q1K9H2	Influenza A virus (A/Wilson-Smith/1933(H1N1))	381518	HLA-A*11:01	I	Phosphoribosylformylglycinamidine synthase	O15067.4	75	8	2	0	1	8	451	458	2.8	21.8	KTGGPIYR	KVGGPVYR	False
18133	FVDGVPFVV	orf1ab polyprotein [Severe acute respiratory syndrome coronavirus 2]	YP_009724389	Severe acute respiratory syndrome coronavirus 2	2697049	HLA-A*02:07;HLA class I	I	Rho GTPase-activating protein 45	Q92619.2	85.714	7	1	0	3	9	772	778	0.98	23.1	DGVPFVV	DGVPFIV	False
18142	FVDVGVSAL	polyprotein precursor	NP_041724	West Nile virus	11082	HLA-B*39:01	I	Sodium channel protein type 5 subunit alpha	Q14524.2	80	10	1	1	1	9	209	218	2.8	21.8	FVDVGVSAL	FVDLGNVSAL	False
18150	FVEGVSGGSWVDIVL	envelope protein	ABX25775	Dengue virus 2 Thailand/16681/84	31634			E3 UFM1-protein ligase 1	O94874.2	63.636	11	4	0	3	13	315	325	0.27	26.1	EGVSGGSWVDI	EAISSGTWVDI	False
181518	YLYQLSPPITWPL	transcriptional activator Tax	AAG31572	Human T-cell leukemia virus type I	11908	HLA-DRB1*01:01	II	Nucleoplasmin-2	Q86SE8.1	85.714	7	1	0	4	10	97	103	3.1	22.7	QLSPPIT	QLSPPVT	False
18170	FVFTLTVPSER	Matrix protein 1	P03485	Influenza A virus (A/Puerto Rico/8/1934(H1N1))	211044	HLA class II;HLA-DR4	II	Dyslexia-associated protein KIAA0319-like protein	Q8IZA0.2	72.727	11	3	0	1	11	663	673	0.26	25.2	FVFTLTVPSER	YVFTLTVKDER	False
18229	FVLPLRGKLSFWEAGTTKAG	structural viral protein	AAA45736	Paslahepevirus balayani	1678143	HLA class II	II	N-acetylglutamate synthase, mitochondrial	Q8N159.1	72.727	11	0	1	9	19	187	194	2.3	24.4	LSFWEAGTTKA	LSFWEAKA	False
182399	MLGQDDFIKFKSPLV	BFRF1	AFJ06841	human gammaherpesvirus 4	10376	HLA-DRB1*07:01	II	NLR family pyrin domain-containing protein 2B	P0DMW2.1	72.727	11	3	0	2	12	18	28	1.5	24	LGQDDFIKFKS	LSQDDLCKFKS	False
182408	SRDELLHTRAASLLY	Ribonucleoside-diphosphate reductase small subunit	P0CAP6	Human herpesvirus 4 strain B95-8	10377	HLA-DRB1*07:01	II	Leucine-rich repeat and guanylate kinase domain-containing protein	Q96M69.1	90	10	1	0	5	14	8	17	0.047	28.2	LLHTRAASLL	LLRTRAASLL	True
182421	AAGRKSLTL	polyprotein	AGO67248	dengue virus type 2	11060	HLA-B*08:01	I	Rho GTPase-activating protein 44	Q17R89.1	100	6	0	0	4	9	227	232	5.8	21	RKSLTL	RKSLTL	False
182508	AIAVASGLLW	polyprotein	AFP27208	dengue virus type 4	11070	HLA-B*44:02	I	Plexin-A4	Q9HCM2.4	87.5	8	1	0	2	9	1242	1249	2.5	22.3	IAVASGLL	IAVAGGLL	False
182687	AYRIKQRGIL	polyprotein	AGK36298	dengue virus type 2	11060	HLA-B*08:01	I	Rho GTPase-activating protein 32	A7KAX9.1	100	6	0	0	5	10	360	365	3.5	21.8	KQRGIL	KQRGIL	False
182702	CLMMILPAA	polyprotein	AGO63991	Dengue virus	12637	HLA-B*08:01	I	Heterogeneous nuclear ribonucleoprotein U-like protein 1	Q9BUJ2.2	77.778	9	1	1	2	9	424	432	0.69	23.5	LMMILPAA	LMMVGLPAA	False
182747	CYSQVNPITL	polyprotein	AGO67248	dengue virus type 2	11060	HLA-A*24:02	I	Neurogenic locus notch homolog protein 2	Q04721.3	100	6	0	0	1	6	717	722	0.6	24	CYSQVN	CYSQVN	False
182836	DYMTSMKRF	polyprotein	ACF49259	Dengue virus type 1 Hawaii	12637	HLA-A*24:02	I	Protein eyes shut homolog	Q5T1H1.5	85.714	7	1	0	1	7	1822	1828	0.34	24.4	DYMTSMK	DYMTSLK	False
182912	EFFLMVLLI	polyprotein	AGW21594	dengue virus type 1	11053	HLA-A*24:02	I	Transmembrane channel-like protein 7	Q7Z402.1	87.5	8	1	0	2	9	602	609	0.059	26.5	FFLMVLLI	FFLLVLLI	False
182917	EFKDFAAGR	polyprotein	CDF77361	dengue virus type 3	11069	HLA-A*33:01	I	Liprin-beta-1	Q86W92.2	100	6	0	0	2	7	992	997	2	22.3	FKDFAA	FKDFAA	False
182939	EKEENMVKSL	polyprotein	CDF77361	dengue virus type 3	11069	HLA-B*08:01	I	Collagen and calcium-binding EGF domain-containing protein 1	Q6UXH8.1	87.5	8	1	0	1	8	187	194	0.21	25.2	EKEENMVK	EKSENMVK	False
182971	EMCEDTVTY	polyprotein	AFP27208	dengue virus type 4	11070	HLA-B*35:01	I	Armadillo repeat-containing X-linked protein 4	Q5H9R4.3	100	7	0	0	3	9	2128	2134	0.029	27.4	CEDTVTY	CEDTVTY	True
183147	FCSHHFHQL	polyprotein	AGW21594	dengue virus type 1	11053	HLA-B*08:01	I	Plectin	Q15149.3	75	8	2	0	2	9	1098	1105	0.17	25.2	CSHHFHQL	CSHHYQQL	False
183162	FFLMVLLIPE	polyprotein	AGW21594	dengue virus type 1	11053	HLA-A*33:01	I	Disintegrin and metalloproteinase domain-containing protein 7	Q9H2U9.3	77.778	9	2	0	2	10	7	15	0.013	28.6	FLMVLLIPE	FLMILLIPQ	True
183165	FFMMVLLIPE	polyprotein	CDF77361	dengue virus type 3	11069	HLA-A*33:01	I	Disintegrin and metalloproteinase domain-containing protein 7	Q9H2U9.3	66.667	9	3	0	2	10	7	15	0.1	26.1	FMMVLLIPE	FLMILLIPQ	False
183223	FPGKTVWFVP	polyprotein	AGW21594	dengue virus type 1	11053	HLA-B*35:01	I	Eukaryotic translation initiation factor 2-alpha kinase 3	Q9NZJ5.3	100	6	0	0	1	6	1082	1087	3.5	21.8	FPGKTV	FPGKTV	False
183229	FPQSNAVIQD	polyprotein	AGW21594	dengue virus type 1	11053	HLA-B*35:01	I	Lysosomal-trafficking regulator	Q99698.3	85.714	7	1	0	4	10	1904	1910	1.7	22.7	SNAVIQD	SNAIIQD	False
183231	FPQSNSPIED	polyprotein	AFP27208	dengue virus type 4	11070	HLA-B*35:01	I	Protein piccolo	Q9Y6V0.5	80	10	1	1	2	10	1826	1835	1.2	23.1	PQSNSPIED	PPSNLSPIED	False
183252	FSLHYAWKTM	polyprotein	AGT63075	dengue virus type 1	11053	HLA-B*35:01	I	Dynein axonemal heavy chain 5	Q8TE73.3	100	5	0	0	3	7	1302	1306	2.5	22.3	LHYAW	LHYAW	False
183275	FTNMEVQLIR	polyprotein	AGW21594	dengue virus type 1	11053	HLA-B*35:01	I	Sister chromatid cohesion protein PDS5 homolog A	Q29RF7.1	87.5	8	1	0	1	8	747	754	0.21	25.2	FTNMEVQL	FTNKEVQL	False
183353	GESSSNPTI	polyprotein	AFP27208	dengue virus type 4	11070	HLA-B*44:02	I	Mucin-17	Q685J3.2	75	8	2	0	2	9	3435	3442	4	21.4	ESSSNPTI	EASSSPTI	False
183366	GGKKRYKL	gag protein	ABI20203	Human immunodeficiency virus 1	11676	HLA-B*08:01	I	Death domain-associated protein 6	Q9UER7.2	87.5	8	1	0	1	8	54	61	4.6	21	GGKKRYKL	GGKKCYKL	False
183395	GKKHMIAGVL	polyprotein	AAS49480	dengue virus type 3	11069	HLA-B*08:01	I	Transmembrane protein C1orf162	Q8NEQ5.1	61.538	13	1	1	2	10	37	49	2.5	22.3	KKHMIAGVL	KKHLILAFCAGVL	False
183570	HEMYWVSGV	polyprotein	AFP27208	dengue virus type 4	11070	HLA-B*44:02	I	Retinol dehydrogenase 16	O75452.2	100	5	0	0	3	7	306	310	0.99	23.1	MYWVS	MYWVS	False
183594	HPASAWTLYA	polyprotein	AGT63075	dengue virus type 1	11053	HLA-B*35:01	I	cGMP-inhibited 3',5'-cyclic phosphodiesterase 3B	Q13370.2	77.778	9	2	0	1	9	854	862	0.15	25.7	HPASAWTLY	HAASAWNLY	False
183598	HPGSGKTRRY	polyprotein	AGW21594	dengue virus type 1	11053	HLA-B*35:01	I	Activating signal cointegrator 1 complex subunit 3	Q8N3C0.3	100	6	0	0	5	10	1670	1675	1.7	22.7	GKTRRY	GKTRRY	False
183619	HTWTEQYKF	nonstructural glycoprotein NS-1	AAL58460	dengue virus type 2	11060	HLA-B57;HLA-B*57:01	I	Ankyrin-1	P16157.3	100	6	0	0	1	6	1760	1765	0.17	25.2	HTWTEQ	HTWTEQ	False
183654	IAVGMVTLY	polyprotein	AGW21594	dengue virus type 1	11053	HLA-B*35:01	I	Ectopic P granules protein 5 homolog	Q9HCE0.2	85.714	7	1	0	3	9	849	855	0.69	23.5	VGMVTLY	VGMVSLY	False
183670	IENSSVNVSL	polyprotein	AGO67248	dengue virus type 2	11060	HLA-B*08:01	I	Cystinosin	O60931.2	80	10	1	1	2	10	35	44	5	21.4	ENSSVNVSL	ENGSSTNVSL	False
183672	IENTSANLSL	polyprotein	AFP27208	dengue virus type 4	11070	HLA-B*40:01	I	Sushi domain-containing protein 2	Q9UGT4.1	87.5	8	1	0	3	10	173	180	1.2	23.1	NTSANLSL	NTSGNLSL	False
183708	IGMNSRSTSL	polyprotein	AGO67248	dengue virus type 2	11060	HLA-B*08:01	I	Transient receptor potential cation channel subfamily M member 6	Q9BX84.2	85.714	7	1	0	4	10	1675	1681	7.1	21	NSRSTSL	NSRSTNL	False
183719	IINKRKKTSL	polyprotein	AGO63991	Dengue virus	12637	HLA-B*08:01	I	Protein Red	Q13123.3	85.714	7	1	0	1	7	538	544	5	21.4	IINKRKK	IIEKRKK	False
183724	IKRGLRTLIL	polyprotein	AGO67248	dengue virus type 2	11060	HLA-B*08:01	I	Fibromodulin	Q06828.2	87.5	8	1	0	3	10	220	227	0.3	24.8	RGLRTLIL	RGLRSLIL	False
183779	IMAVGMVSIL	polyprotein	AGO67248	dengue virus type 2	11060	HLA-B*08:01	I	Ornithine transcarbamylase, mitochondrial	P00480.3	80	10	1	1	1	10	334	342	0.21	25.2	IMAVGMVSIL	IMAVMVSLL	False
183781	IMDLEKRHVL	polyprotein	AGO67248	dengue virus type 2	11060	HLA-B*08:01	I	Ras-related protein Rab-19	A4D1S5.2	58.824	17	0	2	1	10	125	141	0.074	26.5	IMDLEKRHVL	IMLIGNKCDLWEKRHVL	False
183793	IMKIGIGVLL	envelope protein	AGT63061	dengue virus type 3	11069	HLA-B*08:01	I	Mucolipin-1	Q9GZU1.1	100	6	0	0	1	6	370	375	0.86	23.5	IMKIGI	IMKIGI	False
183800	IMNRRKRSV	polyprotein	AGT63075	dengue virus type 1	11053	HLA-B*08:01	I	Nipped-B-like protein	Q6KC79.2	85.714	7	1	0	2	8	1071	1077	0.69	23.5	MNRRKRS	MNKRKRS	False
183813	IPEPDRQRTP	polyprotein	AGW21594	dengue virus type 1	11053	HLA-B*35:01	I	Bromodomain adjacent to zinc finger domain protein 2B	Q9UIF8.3	85.714	7	1	0	2	8	849	855	1.7	22.7	PEPDRQR	PNPDRQR	False
183819	IPITAAAWYL	polyprotein	AGO67248	dengue virus type 2	11060	HLA-B*08:01	I	Transmembrane reductase CYB561D2	O14569.1	75	8	2	0	3	10	187	194	0.61	24	ITAAAWYL	VTGAAWYL	False
18390	FYFPRAPLNSNAMLSTESMM	Genome polyprotein	P08617	Human hepatitis A virus Hu/Australia/HM175/1976	12098	HLA class I	I	Protein SPATA31F1	Q6ZU69.4	60	15	4	1	4	18	228	240	2.3	24.4	PRAPLNSNAMLSTES	PRAPLNQEEMTQS	False
18397	FYGKAIPIEAI	Genome polyprotein	P26662	Hepacivirus hominis	3052230	HLA-A*24:02	I	Damage-control phosphatase ARMT1	Q9H993.1	85.714	7	1	0	1	7	280	286	1.5	23.1	FYGKAIP	FYGKTIP	False
184065	KLNDWDFVV	Nonstructural protein NS3	YP_001531172	dengue virus type 3	11069	HLA-A*02:01	I	Melanoma-associated antigen B1	P43366.2	100	5	0	0	3	7	191	195	1.4	22.7	NDWDF	NDWDF	False
184130	KREDLWCGSL	polyprotein	AFP27208	dengue virus type 4	11070	HLA-B*08:01	I	Melanoma inhibitory activity protein 2	Q96PC5.4	87.5	8	1	0	2	9	76	83	0.42	24.4	REDLWCGS	REDLWAGS	False
184131	KREDQWCGSL	polyprotein	AGO67248	dengue virus type 2	11060	HLA-B*08:01	I	Triple functional domain protein	O75962.2	75	8	2	0	1	8	1035	1042	0.21	25.2	KREDQWCG	KREEDWCG	False
184136	KRWIIMGLNK	gag protein	ADZ56444	Human immunodeficiency virus 1	11676	HLA-B*27:05	I	Nuclear cap-binding protein subunit 2	P52298.1	85.714	7	1	0	4	10	69	75	0.61	24	IIMGLNK	IIMGLDK	False
184212	KVRKDIPQW	polyprotein	AGW21594	dengue virus type 1	11053	HLA-B*57:01	I	Abnormal spindle-like microcephaly-associated protein	Q8IZT6.2	100	6	0	0	1	6	2680	2685	2	22.3	KVRKDI	KVRKDI	False
184234	KWKSRLNAL	polyprotein	AGO67248	dengue virus type 2	11060	HLA-B*08:01	I	T-cell surface glycoprotein CD1e, membrane-associated	P15812.2	77.778	9	2	0	1	9	379	387	0.12	25.7	KWKSRLNAL	KWKTRLNQL	False
184260	LAIPPTAGVL	polyprotein	CDF77361	dengue virus type 3	11069	HLA-B*08:01	I	Arginine-glutamic acid dipeptide repeats protein	Q9P2R6.2	87.5	8	1	0	1	8	1353	1360	0.6	24	LAIPPTAG	LTIPPTAG	False
184265	LAKRFSRGLL	polyprotein	CDF77361	dengue virus type 3	11069	HLA-B*08:01	I	Coiled-coil domain-containing protein 179	H3BU77.1	52.941	17	1	1	1	10	49	65	2.5	22.3	LAKRFSRGLL	LNKRFSRPSPIPEPGLL	False
184274	LALMATFKM	polyprotein	AGW21594	dengue virus type 1	11053	HLA-B*35:01	I	ER membrane protein complex subunit 4	Q5J8M3.2	72.727	11	0	1	2	9	112	122	0.17	25.2	ALMATFKM	ALMAISATFKM	False
184299	LATLRKLCI	envelope protein	AGT63061	dengue virus type 3	11069	HLA-B*08:01	I	Hypoxia up-regulated protein 1	Q9Y4L1.1	87.5	8	1	0	1	8	798	805	1.4	22.7	LATLRKLC	LAELRKLC	False
184300	LATLRKYCI	envelope protein	AFN87749	dengue virus type 2	11060	HLA-B*08:01	I	Pumilio homolog 1	Q14671.3	100	6	0	0	2	7	1149	1154	2	22.3	ATLRKY	ATLRKY	False
184316	LEENMDVEIW	polyprotein	AGW21594	dengue virus type 1	11053	HLA-B*44:03	I	NudC domain-containing protein 1	Q96RS6.2	77.778	9	2	0	1	9	261	269	0.1	26.1	LEENMDVEI	LEENMDEDI	False
184318	LEENMEVEIW	polyprotein	AFP27208	dengue virus type 4	11070	HLA-B*44:02	I	Ras-related protein Rab-23	Q9ULC3.1	77.778	9	2	0	1	9	2	10	0.037	27.4	LEENMEVEI	LEEDMEVAI	True
184337	LEKRHVLGRL	polyprotein	AGO67248	dengue virus type 2	11060	HLA-B*08:01	I	BTB/POZ domain-containing protein 6	Q96KE9.4	100	7	0	0	3	9	325	331	0.21	25.2	KRHVLGR	KRHVLGR	False
184373	LGKKKTPRM	polyprotein	AGO67248	dengue virus type 2	11060	HLA-B*08:01	I	Sperm-associated antigen 1	Q07617.3	100	6	0	0	3	8	151	156	2.8	21.8	KKKTPR	KKKTPR	False
184377	LGLNSRSTSL	polyprotein	AGW21594	dengue virus type 1	11053	HLA-B*08:01	I	Girdin	Q3V6T2.2	87.5	8	1	0	3	10	1114	1121	2.5	22.3	LNSRSTSL	LNSQSTSL	False
184412	LKGMSYAMCL	envelope protein	AGW23591	dengue virus type 3	11069	HLA-B*08:01	I	ADAMTS-like protein 2	Q86TH1.1	85.714	7	0	1	4	9	585	591	3.5	21.8	MSYAMC	MSAYAMC	False
184453	LLLMRTTWAF	polyprotein	AFP27207	dengue virus type 4	11070	HLA-A*24:02	I	UDP-glucuronosyltransferase 2B28	Q9BY64.1	62.5	8	3	0	3	10	257	264	1.7	22.7	LMRTTWAF	LMRNSWSF	False
184458	LLMLLPTAL	polyprotein	AGT17702	dengue virus type 1	11053	HLA-B*08:01	I	Ubiquitin carboxyl-terminal hydrolase 34	Q70CQ2.2	100	7	0	0	1	7	1397	1403	0.084	26.1	LLMLLPT	LLMLLPT	False
18445	FYPKVTKYL	Protein P	P03156	Hepatitis B virus	10407			Lysine-specific demethylase 2B	Q8NHM5.1	85.714	7	1	0	2	8	223	229	1.4	22.7	YPKVTKY	YPKVKKY	False
184467	LLQMEDKAWL	polyprotein	AGO67248	dengue virus type 2	11060	HLA-B*08:01	I	RNA polymerase II subunit A C-terminal domain phosphatase SSU72 like protein 2	A0A1W2PQD8.1	87.5	8	1	0	1	8	176	183	0.053	26.9	LLQMEDKA	LLQMEEKA	False
184512	LMWKQITPEL	polyprotein	AGO67248	dengue virus type 2	11060	HLA-B*08:01	I	Thrombospondin-2	P35442.2	83.333	6	1	0	2	7	1041	1046	0.86	23.5	MWKQIT	MWKQVT	False
184523	LPDTIETLML	polyprotein	AGW21594	dengue virus type 1	11053	HLA-B*35:01	I	Phospholipid-transporting ATPase IA	Q9Y2Q0.1	87.5	8	1	0	2	9	668	675	0.026	27.8	PDTIETLM	PETIETLM	True
184531	LPESLETLML	polyprotein	AFP27208	dengue virus type 4	11070	HLA-B*35:01	I	Band 4.1-like protein 5	Q9HCM4.3	90.909	11	0	1	1	10	608	618	0.002	31.2	LPESLETLML	LPKESLETLML	True
184554	LPQHLTQRAQ	polyprotein	AGT63075	dengue virus type 1	11053	HLA-B*35:01	I	B-cell lymphoma/leukemia 11B	Q9C0K0.1	85.714	7	1	0	2	8	9	15	0.86	23.5	PQHLTQR	PQHLSQR	False
184571	LQLKGMSYSM	polyprotein	AGO67248	dengue virus type 2	11060	HLA-B*08:01	I	NEDD8 ultimate buster 1	Q9Y5A7.2	85.714	7	1	0	3	9	439	445	2.5	22.3	LKGMSYS	LKGMGYS	False
184585	LRTTTVSGKL	NS1	AGW99229	dengue virus type 3	11069	HLA-B*08:01	I	Inter-alpha-trypsin inhibitor heavy chain H4	Q14624.4	87.5	8	1	0	3	10	506	513	1.7	22.7	TTTVSGKL	TATVSGKL	False
1846649	VWLSVIWMMWF	putative prepreS protein [Hepatitis B virus]	ABV21658	Hepatitis B virus	10407	HLA-A*24:02	I	Inositol 1,4,5-triphosphate receptor associated 1	Q9Y6F6.4	100	5	0	0	5	9	846	850	0.52	24.4	VIWMM	VIWMM	False
184702	LWPKTHTLW	non-structural protein 1	AGM49312	Dengue virus	12637	HLA-A*24:02	I	E3 ubiquitin-protein ligase TRIP12	Q14669.1	75	8	2	0	2	9	1390	1397	0.24	24.8	WPKTHTLW	WTKTHTIW	False
184713	LYAVATTIL	polyprotein	AFP27208	dengue virus type 4	11070	HLA-A*24:02	I	RING finger protein 17	Q9BXT8.3	66.667	12	1	1	1	9	1052	1063	2.8	21.8	LYAVATTIL	LYLTGAVATIIL	False
184736	MAMVLSIVS	polyprotein	AGW21594	dengue virus type 1	11053	HLA-B*35:01	I	Retrotransposon-like protein 1	A6NKG5.3	77.778	9	2	0	1	9	164	172	0.49	24	MAMVLSIVS	MAMVRSIIS	False
18474	FYTPLADQF	Non-capsid protein NS-1	P07298	Human parvovirus B19	10798	HLA-A*24:02;HLA-A24;HLA-A*02:01	I	GATOR1 complex protein NPRL3	Q12980.1	75	8	2	0	2	9	345	352	0.34	24.4	YTPLADQF	YSPLAEQF	False
184845	MLKRVRNRV	polyprotein	CDF77361	dengue virus type 3	11069	HLA-B*08:01	I	Cytosolic carboxypeptidase-like protein 5	Q8NDL9.1	85.714	7	1	0	1	7	593	599	1.4	22.7	MLKRVRN	MLKHVRN	False
184849	MLLNRFTMA	nonstructural protein 5	AGX01518	dengue virus type 1	11053	HLA-B*08:01	I	Zinc finger CCHC domain-containing protein 14	Q8WYQ9.1	85.714	7	1	0	1	7	460	466	0.98	23.1	MLLNRFT	MLLNHFT	False
184856	MLMTGTLAVF	polyprotein	AGW21594	dengue virus type 1	11053	HLA-B*35:01	I	Acetylcholine receptor subunit alpha	P02708.3	66.667	12	2	1	1	10	435	446	1.7	22.7	MLMTGTLAVF	MLVCIIGTLAVF	False
184864	MLRTRVGTK	polyprotein	AGO67248	dengue virus type 2	11060	HLA-B*08:01	I	Maestro heat-like repeat-containing protein family member 1	Q8NDA8.3	100	6	0	0	3	8	364	369	4	21.4	RTRVGT	RTRVGT	False
184880	MNRRKRSVT	polyprotein	AGT63075	dengue virus type 1	11053	HLA-B*08:01	I	Nipped-B-like protein	Q6KC79.2	85.714	7	1	0	1	7	1071	1077	0.69	23.5	MNRRKRS	MNKRKRS	False
184900	MRGAKRMAIL	polyprotein	AGO67248	dengue virus type 2	11060	HLA-B*08:01	I	Thyrotropin receptor	P16473.3	85.714	7	1	0	4	10	623	629	1.2	23.1	AKRMAIL	AKRMAVL	False
185050	NFLEVEDYGF	polyprotein	AFP27208	dengue virus type 4	11070	HLA-A*24:02	I	Signal-induced proliferation-associated 1-like protein 3	O60292.3	100	7	0	0	4	10	989	995	0.052	26.9	EVEDYGF	EVEDYGF	False
185102	NRRKRSVTM	polyprotein	AGT63075	dengue virus type 1	11053	HLA-B*08:01	I	G-protein coupled receptor 15	P49685.1	75	8	2	0	2	9	353	360	2	22.3	RRKRSVTM	RRKRSVSL	False
185104	NRRRRTAGV	polyprotein	AGO67248	dengue virus type 2	11060	HLA-B*08:01	I	Helicase POLQ-like	Q8TDG4.2	88.889	9	1	0	1	9	50	58	0.021	27.8	NRRRRTAGV	NRRRKTAGV	True
185200	PRRCMKPVIL	polyprotein	AGO67248	dengue virus type 2	11060	HLA-B*08:01	I	Interferon-induced protein with tetratricopeptide repeats 1	P09914.2	83.333	6	1	0	4	9	368	373	2.5	22.3	CMKPVI	CMKPVV	False
185232	QEEHKETWHY	polyprotein	AFP27208	dengue virus type 4	11070	HLA-B*44:02	I	Protein phosphatase 1 regulatory subunit 12B	O60237.2	87.5	8	1	0	2	9	824	831	0.1	26.1	EEHKETWH	EEVKETWH	False
1852418	YFSPIRVTF	nucleoprotein [Influenza B virus]	AAD29164	Influenza B virus (B/Malaysia/2506/2004)	464417	HLA-A*24:02	I	Catenin delta-2	Q9UQB3.3	100	6	0	0	3	8	327	332	2.8	21.8	SPIRVT	SPIRVT	False
185260	QLAKRFSRG	polyprotein	CDF77361	dengue virus type 3	11069	HLA-B*08:01	I	Transcription termination factor 3, mitochondrial	Q96E29.2	75	8	2	0	1	8	25	32	1.4	22.7	QLAKRFSR	QLTKRFTR	False
185279	QMQRKHGGML	polyprotein	AGW21594	dengue virus type 1	11053	HLA-B*08:01	I	Gamma-tubulin complex component 4	Q9UGJ1.1	100	6	0	0	1	6	499	504	0.3	24.8	QMQRKH	QMQRKH	False
185327	QYIYMGQPL	polyprotein	ACF49259	Dengue virus type 1 Hawaii	12637	HLA-A*24:02	I	Dual specificity protein kinase TTK	P33981.2	100	5	0	0	1	5	596	600	0.98	23.1	QYIYM	QYIYM	False
185388	RIKQKGILGY	polyprotein	AGO67248	dengue virus type 2	11060	HLA-B*15:01	I	Glyceraldehyde-3-phosphate dehydrogenase	P04406.3	53.333	15	1	1	2	10	262	276	1.7	22.7	IKQKGILGY	VKQASEGPLKGILGY	False
185399	RKKARSTPF	polyprotein	AGO67248	dengue virus type 2	11060	HLA-B*08:01	I	Nascent polypeptide-associated complex subunit alpha, muscle-specific form	E9PAV3.1	85.714	7	1	0	2	8	919	925	4	21.4	KKARSTP	KKARATP	False
185447	RNALDNLAVL	polyprotein	AGK36298	dengue virus type 2	11060	HLA-B*08:01	I	Apolipoprotein L1	O14791.5	87.5	8	1	0	1	8	112	119	0.61	24	RNALDNLA	RKALDNLA	False
185468	RPMFAVGLLF	polyprotein	AGW21594	dengue virus type 1	11053	HLA-B*35:01	I	Solute carrier family 2, facilitated glucose transporter member 9	Q9NRM0.2	100	7	0	0	4	10	463	469	0.3	24.8	FAVGLLF	FAVGLLF	False
185485	RQMESEGIFL	polyprotein	AGW21594	dengue virus type 1	11053	HLA-B*15:01	I	Golgin subfamily B member 1	Q14789.2	85.714	7	1	0	2	8	600	606	1.2	23.1	QMESEGI	QMEGEGI	False
185491	RREEEEAGVL	polyprotein	AGO67248	dengue virus type 2	11060	HLA-B*08:01	I	Myosin-14	Q7Z406.2	80	10	2	0	1	10	1395	1404	0.026	27.8	RREEEEAGVL	RRQEEEAGAL	True
185492	RRKRSVTMLL	polyprotein	AGT63075	dengue virus type 1	11053	HLA-B*08:01	I	Mucin-16	Q8WXI7.3	100	6	0	0	4	9	6426	6431	1.7	22.7	RSVTML	RSVTML	False
1855507	AMDEFIERY	Replicase polyprotein 1ab	P0DTD1	Severe acute respiratory syndrome coronavirus 2	2697049	HLA-A*01:01	I	Synaptic vesicle glycoprotein 2B	Q7L1I2.1	100	6	0	0	2	7	346	351	0.17	25.2	MDEFIE	MDEFIE	False
1855734	DALFAYTKRNVIPTITQMNLKY	Replicase polyprotein 1ab	P0DTD1	Severe acute respiratory syndrome coronavirus 2	2697049	HLA class II	II	P2X purinoceptor 4	Q99571.2	50	18	9	0	4	21	198	215	1	25.7	FAYTKRNVIPTITQMNLK	FNFSKRNILPNITTTYLK	False
185685	SLLFKTASG	polyprotein	CDF77361	dengue virus type 3	11069	HLA-B*08:01	I	Zinc finger and BTB domain-containing protein 40	Q9NUA8.4	100	6	0	0	1	6	46	51	4	21.4	SLLFKT	SLLFKT	False
185710	SMINGVVKL	Nonstructural protein NS5	YP_001531176	dengue virus type 3	11069	HLA-A*02:01	I	Sterile alpha motif domain-containing protein 9-like	Q8IVG5.2	100	8	0	0	1	8	450	457	0.01	28.6	SMINGVVK	SMINGVVK	True
185716	SMTMRCVGI	polyprotein	AAA21201	dengue virus type 3	11069	HLA-B*08:01	I	GTPase-activating protein and VPS9 domain-containing protein 1	Q14C86.2	100	5	0	0	3	7	1184	1188	4	21.4	TMRCV	TMRCV	False
185734	SPKRLATAI	polyprotein	CDF77361	dengue virus type 3	11069	HLA-B*08:01	I	Alpha-N-acetylneuraminate alpha-2,8-sialyltransferase ST8SIA3	O43173.3	77.778	9	2	0	1	9	295	303	0.49	24	SPKRLATAI	SPKRLSTGI	False
185758	SRSTSLSVSL	polyprotein	AGO67248	dengue virus type 2	11060	HLA-B*08:01	I	Zinc finger CCCH domain-containing protein 18	Q86VM9.2	88.889	9	1	0	1	9	700	708	1.7	22.7	SRSTSLSVS	SRSRSLSVS	False
1857693	HSIGFDYVY	Replicase polyprotein 1ab	P0DTD1	Severe acute respiratory syndrome coronavirus 2	2697049	HLA-B*35:01	I	E3 ubiquitin-protein ligase DTX4	Q9Y2E6.2	85.714	7	1	0	2	8	128	134	5.8	21	SIGFDYV	SIGFSYV	False
185817	SWMIRILIGF	envelope protein	AGW23590	dengue virus type 4	11070	HLA-A*24:02	I	Receptor-type tyrosine-protein kinase FLT3	P36888.2	75	8	2	0	3	10	309	316	1.2	23.1	MIRILIGF	MIRILFAF	False
1858198	KLFAAETLKATEETFKLSYGIATVR	Replicase polyprotein 1ab	P0DTD1	Severe acute respiratory syndrome coronavirus 2	2697049	HLA class II;HLA class I	II;I	Cytosolic phospholipase A2 beta	P0C869.2	55	20	6	1	2	18	96	115	2.9	24.8	LFAAETLKATEETFKLS	LFDAGTLRAGEFRRESFSLS	False
185827	SYKVASEGF	polyprotein	ACF49259	Dengue virus type 1 Hawaii	12637	HLA-A*24:02	I	Procollagen C-endopeptidase enhancer 1	Q15113.2	100	6	0	0	4	9	48	53	5.8	21	VASEGF	VASEGF	False
1858367	KYTQLCQYLNTLTLAVPYNMRVIHF	Replicase polyprotein 1ab	P0DTD1	Severe acute respiratory syndrome coronavirus 2	2697049	HLA class II;HLA class I	II;I	UDP-galactose translocator	P78381.1	69.231	13	4	0	5	17	106	118	0.27	27.8	LCQYLNTLTLAVP	LVQYVDTLKLAVP	True
1858551	LMIERFVSLAIDAYPLTK	ORF1ab polyprotein [Severe acute respiratory syndrome coronavirus 2]	QSO00281	Severe acute respiratory syndrome coronavirus 2	2697049	HLA class II;HLA class I	II;I	Sushi repeat-containing protein SRPX	P78539.1	43.478	23	5	1	4	18	427	449	0.87	25.2	ERFVSLAIDAYPLTK	ERYVSLVMPVALFNLIDTFPLRK	False
1858751	LTNIFGTVY	Replicase polyprotein 1ab	P0DTD1	Severe acute respiratory syndrome coronavirus 2	2697049	HLA-A*01:01	I	Titin	Q8WZ42.4	75	8	2	0	1	8	31631	31638	1.4	22.7	LTNIFGTV	LSNVFGTV	False
1858754	LVAEWFLAYILFTRFFYV	ORF1ab polyprotein [Severe acute respiratory syndrome coronavirus 2]	QSO00281	Severe acute respiratory syndrome coronavirus 2	2697049	HLA class II;HLA class I	II;I	E3 ubiquitin-protein ligase HECW2	Q9P2P5.2	41.379	29	2	3	4	17	1305	1333	1.7	24.4	EWFLAYILFTRFFY	EWFRFSGRILGLALIHQYLLDAFFTRPFY	False
185881	TEIASLPTYL	polyprotein	AFP27208	dengue virus type 4	11070	HLA-B*40:01	I	Dehydrodolichyl diphosphate synthase complex subunit NUS1	Q96E22.1	70	10	3	0	1	10	261	270	1.7	22.7	TEIASLPTYL	TEIVSLPSHL	False
1858977	NTCDGTTFTYASALWEIQQVV	ORF1ab polyprotein [Severe acute respiratory syndrome coronavirus 2]	QSO00281	Severe acute respiratory syndrome coronavirus 2	2697049	HLA class II;HLA class I	II;I	A disintegrin and metalloproteinase with thrombospondin motifs 7	Q9UKP4.2	100	7	0	0	5	11	765	771	1.3	25.2	GTTFTYA	GTTFTYA	False
1859189	QLRARSVSPKLFIRQEEVQELY	ORF7a protein [Severe acute respiratory syndrome coronavirus 2]	QIE07456	Severe acute respiratory syndrome coronavirus 2	2697049	HLA class II;HLA class I	II;I	Cilium assembly protein DZIP1	Q86YF9.1	61.538	13	5	0	9	21	770	782	0.38	26.9	PKLFIRQEEVQEL	PEMFIKKEELQEL	False
185931	TKQTGSASSM	polyprotein	AGO67248	dengue virus type 2	11060	HLA-B*08:01	I	Tetratricopeptide repeat protein 16	Q8NEE8.2	87.5	8	1	0	3	10	609	616	0.86	23.5	QTGSASSM	QTSSASSM	False
1859532	SASAFFGMSRIGMEVTPSGTWLTYT	Nucleoprotein	P0DTC9	Severe acute respiratory syndrome coronavirus 2	2697049	HLA class II;HLA class I	II;I	Huntingtin	P42858.2	61.538	13	5	0	6	18	338	350	2.1	25.2	FGMSRIGMEVTPS	FGVTRKEMEVSPS	False
1859572	SELVIGAVILRGHLRIAGHHLGR	Membrane protein	P0DTC5	Severe acute respiratory syndrome coronavirus 2	2697049	HLA class II;HLA class I	II;I	Transmembrane protein 230	Q96A57.1	61.111	18	4	2	3	17	83	100	4.4	24	LVIGAVILRGHLRIA	LIIGILVFLPGFYHLRIA	False
1859705	SLVKPSFYVYSRVKNLNSSRV	Envelope small membrane protein	P0DTC4	Severe acute respiratory syndrome coronavirus 2	2697049	HLA class II;HLA class I	II;I	Probable helicase senataxin	Q7Z333.4	56.25	16	5	1	5	20	2268	2281	1.9	24.8	PSFYVYSRVKNLNSSR	PSNYVYNRNLKTNR	False
185978	TMGVLCLAIL	polyprotein	CDF77361	dengue virus type 3	11069	HLA-B*08:01	I	Transmembrane protein 132C	Q8N3T6.3	77.778	9	2	0	2	10	931	939	0.6	24	MGVLCLAIL	LGVFCLAIL	False
186002	TPMLRHSIE	polyprotein	AGO67248	dengue virus type 2	11060	HLA-B*08:01	I	Protein arginine methyltransferase NDUFAF7, mitochondrial	Q7L592.1	100	6	0	0	1	6	41	46	0.34	24.4	TPMLRH	TPMLRH	False
[truncated: 3,514 more rows]
