# Supplementary material for: Similarity to Self-Antigens Shapes Epitope Recognition from Viruses Under Autoimmune and Infectious Disease
Source: Int J Mol Sci. 2025 Jun 24;26(13):6041. doi: 10.3390/ijms26136041 (PMC12250222; doi:10.3390/ijms26136041)
Supplement: Supplementary file 1 [file ijms-26-06041-s001.zip › Supplementary_Dataset_S5.xlsx]

## Sheet: Non B epitope dataset
Supplementary Dataset 5: Non-B cell epitopes from viruses linked to autoimmune disease
Sequence	Virus Name	Tax ID	Target Human Protein ACC	% Identity	% Length Alignment	Mistmaches	Gaps	Query Start	Query End	Subj. Start	Subj .End	E-value	Bit-score	Epitope Blast hit	Human Blast hit
AADFGLYNQLAA	Human_adenovirus_40	28284	Q5TEA3	100	6	0	0	4	9	73	78	1.4	24	FGLYNQ	FGLYNQ
AAVASSYAAAQRKLLTPVTV	human_gammaherpesvirus_4	10376	Q6VMQ6	61.11	18	3	1	2	19	730	743	1.4	24.8	AVASSYAAAQRKLLTPVT	AVVSSQPKLQTPVT
AFGLRCEDTVKD	human_gammaherpesvirus_4	10376	P55268	85.71	7	1	0	1	7	856	862	2.1	23.1	AFGLRCE	AFGLRCD
AGAGGGAGGAGAGGGAGGAG	human_gammaherpesvirus_4	10376	Q8N9W4	64	25	4	2	1	20	661	685	0.4	26.5	AGAGGGAGGAGAGGGAGGAG	AGAGGEDVGAGREDAGAGGEDVGAG
AHTTCSVNGVN	Human_rotavirus_MP409	94432	Q96J02	87.5	8	1	0	3	10	154	161	3	22.7	TTCSVNGV	TTCSENGV
AIFSKYVGNKITEVDEY	Coxsackievirus_A20	42782	P36954	83.33	12	0	2	6	16	54	64	0.3	26.5	YVGNKITEVDE	YVNKITHEVDE
AIKQEVSQAAPGSPQ	Human_T-cell_lymphotrophic_virus_type_1_(isolate_MT-2)	11928	P54868	90	10	0	1	6	14	425	434	0.37	26.1	VSQAAPGSP	VSQDAAPGSP
AKVAPLKEFPASTISHPDSG	human_gammaherpesvirus_4	10376	Q9H2Y9	56.25	16	3	1	7	18	773	788	1	25.2	KEFPASTISHPD	REFPLSTVSERVGHPD
ALPCKPPLLPGEQGRRQWTA	human_gammaherpesvirus_4	10376	Q13614	100	7	0	0	6	12	76	82	1.3	25.2	PPLLPGE	PPLLPGE
ANRQFGFMISPTDGIFGVSL	human_gammaherpesvirus_4	10376	Q8NCN5	81.82	11	1	1	3	13	584	593	0.13	27.8	RQFGFMISPTD	RSFFMISPTD
APISTNHYFGGPVAFGLRCE	human_gammaherpesvirus_4	10376	P55268	85.71	7	1	0	14	20	856	862	3.9	24	AFGLRCE	AFGLRCD
APSLRNSLRVSPEALEL	human_gammaherpesvirus_4	10376	P23219	88.89	9	1	0	4	12	77	85	0.61	25.7	LRNSLRVSP	LRNSLRPSP
ARASTLANLLVRSYELGLKT	human_gammaherpesvirus_4	10376	Q9NUW8	77.78	9	2	0	9	17	532	540	0.36	26.5	LLVRSYELG	LMIRSYELG
ARSERWDRCAQVLKNRLLRV	human_gammaherpesvirus_4	10376	Q9ULI1	68.75	16	3	1	7	20	573	588	0.006	32	DRCAQVLKNRLLRV	DRKMCSQVLKHQLLRV
ASAIYLMYVCFNKFVNTLLT	human_gammaherpesvirus_4	10376	P0C881	75	12	0	2	7	18	765	773	1.1	25.2	MYVCFNKFVNTL	MYVFFVNTL
ASASGVAQSKEPTTPKAKSV	human_gammaherpesvirus_4	10376	Q5T011	88.89	9	0	1	8	16	698	705	2.6	24.4	QSKEPTTPK	QSKEPTPK
AVGVFLAICLVT	Human_herpesvirus_4_strain_B95-8	10377	Q96A25	81.82	11	0	1	4	12	96	106	0.32	25.7	VFLAICLVT	VFLAVLICLVT
CHPHHYSRYYKGLLN	Human_herpesvirus_4_type_1	36352	Q93075	70	10	2	1	1	10	563	571	0.18	26.9	CHPHHYSRYY	CHPHFARYY
CKWTLTSGTPSGCENISGAF	human_gammaherpesvirus_4	10376	Q96AC1	45.83	24	2	2	6	18	413	436	0.84	25.7	TSGTPSGCENISG	SSGTPAHQMNLRGCEVTPDVNISG
CLPSLATKDAVRVDAGAKML	human_gammaherpesvirus_4	10376	Q8WZ42	76.92	13	3	0	4	16	23527	23539	0.006	32	SLATKDAVRVDAG	SLSVKDAVRVDSG
CPEDPDVSRLRLLLVVLCVL	human_gammaherpesvirus_4	10376	P42025	90	10	0	1	6	14	189	198	0.56	26.1	DVSRLRLLL	DVSRYLRLLL
DAMEQGVKDYVE	Coxsackievirus_A9	12067	Q6ZMV8	85.71	7	1	0	4	10	88	94	1.1	24	EQGVKDY	EQGIKDY
DEYMLEAVDHYAGQLATLDISTE	Coxsackievirus_A9	12067	Q9UET6	45.83	24	4	3	1	22	128	144	4.2	24	DEYMLEAVDHYAGQLATLDIST	DEYMQAQLLLAALNIAT
DFKGYLGCQALSEMIQFYLE	Human_herpesvirus_4_strain_B95-8	10377	P22301	100	20	0	0	1	20	73	92	1e-07	46	DFKGYLGCQALSEMIQFYLE	DFKGYLGCQALSEMIQFYLE
DPEAKDHVNSLGENLKTLRL	human_gammaherpesvirus_4	10376	P22301	78.57	14	3	0	1	14	102	115	0.001	34.6	DPEAKDHVNSLGEN	DPDIKAHVNSLGEN
DPMQTRHVKNYH	Coxsackievirus_A9	12067	Q16531	72.73	11	2	1	1	11	184	193	1.5	23.5	DPMQTRHVKNY	DPQGRHVKTY
DSDPSWHPSDSDESDYSESD	human_gammaherpesvirus_4	10376	Q9UJK0	72.73	11	3	0	8	18	258	268	1.2	25.2	PSDSDESDYSE	PSDTDDSDASE
DSLILTKIVPGQTYA	Human_herpesvirus_4_strain_B95-8	10377	Q86SG6	72.73	11	1	1	2	12	507	515	2.6	23.5	SLILTKIVPGQ	SMILTVPGQ
EERAHVVLAIILYFIAF	human_gammaherpesvirus_4	10376	Q9P273	75	12	2	1	6	16	319	330	0.42	26.1	VVLAIILYFIA	VLLAILLSYFIA
EESGLFPPPSNVALARCCDAA	Human_herpesvirus_4_strain_B95-8	10377	Q9BT67	73.33	15	1	3	1	13	57	70	1.1	25.7	EESGLFPPPSNVA	DESGFPKPPSYNVA
EEYKTTDENVNK	Coxsackievirus_A9	12067	Q9UKG9	66.67	12	4	0	1	12	46	57	0.87	24.4	EEYKTTDENVNK	EEYKKTEEIVQK
EGPGPTRPGPPGIGP	human_gammaherpesvirus_4	10376	Q5JXM2	75	12	2	1	2	12	37	48	0.25	26.5	GPGPTRPGPPG	GPGSPTRSAPPG
EHFMARIVDSPEKAGSTKSD	human_gammaherpesvirus_4	10376	Q6ZMI0	75	8	2	0	2	9	670	677	0.72	25.7	HFMARIVD	HYMARIVE
ELVADTYLARWDAFPREGLS	human_gammaherpesvirus_4	10376	P16234	70	10	2	1	10	19	585	593	0.65	26.1	RWDAFPREGL	RWEFPRDGL
EMFVYITLVFIADCVAFIYY	human_gammaherpesvirus_4	10376	Q12955	56.25	16	3	1	6	17	1260	1275	1.7	24.8	ITLVFIADCVAF	ITGTTPLTFIKDCVSF
ERSDNLDAGRIFYQLTSGEL	human_gammaherpesvirus_4	10376	Q7Z2T5	100	7	0	0	3	9	110	116	4	23.5	SDNLDAG	SDNLDAG
EYKRLLRQRK	Human_immunodeficiency_virus_1	11676	Q9Y4J8	100	7	0	0	4	10	519	525	0.92	24	RLLRQRK	RLLRQRK
FDQKGSYGYNTL	Coxsackievirus_A9	12067	Q9UNW9	100	6	0	0	6	11	288	293	1.7	23.5	SYGYNT	SYGYNT
FFISILKRSSSALTGHLREL	Human_herpesvirus_4_strain_B95-8	10377	Q9Y5R5	81.82	11	2	0	4	14	547	557	0.08	28.6	SILKRSSSALT	SILKRPSSAIT
FNITCSGYESHVPSGGILTS	human_gammaherpesvirus_4	10376	Q7Z7M1	100	7	0	0	12	18	243	249	2.1	24.4	VPSGGIL	VPSGGIL
FQNLLIHLRAHRLGV	Human_betaherpesvirus_5	10359	O15090	75	12	3	0	3	14	172	183	0.035	29.1	NLLIHLRAHRLG	NLKIHLRTHKLG
FQSSFSHETQVNKIRECDNI	Human_herpesvirus_4_strain_B95-8	10377	O94854	66.67	12	2	1	10	19	2050	2061	0.65	26.1	QVNKIRECDN	EVDKIRECISDN
FSGVAALSSAMRYKLKKFVN	human_gammaherpesvirus_4	10376	A0AVI2	100	7	0	0	8	14	236	242	0.34	26.9	SSAMRYK	SSAMRYK
FSLSVFLALGNSFYF	human_gammaherpesvirus_4	10376	Q4AC94	72.73	11	3	0	2	12	946	956	0.58	25.2	SLSVFLALGNS	SLRVFLAMGSS
GAPGVGKTTMLNHLKAVFGD	human_gammaherpesvirus_4	10376	Q86W24	58.82	17	2	1	1	12	183	199	0.13	27.8	GAPGVGKTTMLN	GAAGVGKTTLVRKAMLD
GCLGAETPSIMYTGAKPDRW	human_gammaherpesvirus_4	10376	Q8WUM9	100	7	0	0	9	15	212	218	0.42	26.5	SIMYTGA	SIMYTGA
GCTNAENAPTYGDLCGGET	Coxsackievirus_B4_(strain_E2)	103905	Q8TE54	72.73	11	1	1	2	12	275	283	3.8	23.5	CTNAENAPTYG	CTNMENTYG
GDEGGGAVGGGRSLHSLYSL	human_gammaherpesvirus_4	10376	O00115	69.23	13	2	1	6	18	73	83	1	25.2	GAVGGGRSLHSLY	GAVGRSLQPLY
GDRGLILPQGPQTAPQAMLV	human_gammaherpesvirus_4	10376	Q96BV0	90	10	0	1	12	20	28	37	0.54	26.1	QTAPQAMLV	QTLAPQAMLV
GHKPLHIGPSTRLGLALFWP	human_gammaherpesvirus_4	10376	Q8N1K5	88.89	9	0	1	6	14	106	113	1.6	24.8	HIGPSTRLG	HIGPSRLG
GHPAAPRAPGPEPRTRLQPA	human_gammaherpesvirus_4	10376	Q9NXL6	66.67	15	3	2	1	14	23	36	0.89	25.7	GHPAAPRAPGPEPR	GHPAKSPRQPPAPR
GKGKSRDKQRKPGGPWRPEP	Human_herpesvirus_4_strain_B95-8	10377	A8MT65	72.73	11	2	1	8	17	163	173	2.7	24.4	KQRKPGGPWR	KQHKIPGGHWR
GLVGGPGAVFTPDRE	Human_herpesvirus_4_strain_B95-8	10377	P51553	47.62	21	0	1	1	10	286	306	0.95	24.8	GLVGGPGAVF	GLVGGPGLVAGANYGHVYAVF
GPLGQLLRRHRSPSPTRGGQ	human_gammaherpesvirus_4	10376	O15488	88.89	9	1	0	3	11	55	63	0.63	26.1	LGQLLRRHR	LGQSLRRHR
GPRGRPPHSRTRARRTSPGA	human_gammaherpesvirus_4	10376	Q9UIF8	66.67	15	4	1	1	14	843	857	0.37	26.5	GPRGRPPHSRTRAR	GRRGRPPNPDRQRAR
GPVAKAQDVGAVEAHVVCSV	Human_herpesvirus_4_strain_B95-8	10377	Q9BXI3	64.29	14	5	0	3	16	334	347	0.49	26.1	VAKAQDVGAVEAHV	VAGAQEMGTVAAHV
GRGRERARGRSRERARGRGR	human_gammaherpesvirus_4	10376	O00339	66.67	15	3	1	4	18	24	36	0.16	27.8	RERARGRSRERARGR	RERSRGRSISRGR
GSIISIVAKRDCDYDEPH	Human_betaherpesvirus_5	10359	Q7RTS5	52.94	17	2	1	2	18	433	443	0.21	26.9	SIISIVAKRDCDYDEPH	SIVAIVAKRPH
GSRDDIVYVPEPMTYW	Human_alphaherpesvirus_1	10298	Q9P243	75	8	2	0	6	13	1221	1228	3.1	23.1	IVYVPEPM	IVYVQEAM
GSVPTKGEKRPRPDAEETL	Human_adenovirus_12	28282	Q8NCT3	88.89	9	1	0	6	14	36	44	0.046	29.1	KGEKRPRPD	KGEKRPRPN
GVPRPRFLALPPAPSREPQQTCS	human_gammaherpesvirus_4	10376	P00533	70	10	3	0	10	19	1115	1124	6.3	23.5	LPPAPSREPQ	LNPAPSRDPH
GYGSTHMADRGNREV	Human_adenovirus_12	28282	Q9H869	80	10	1	1	6	15	390	398	0.91	24.8	HMADRGNREV	HMADGAREV
HGQQSGAVYVGN	Coxsackievirus_B4	12073	O75417	77.78	9	2	0	3	11	752	760	1.1	24	QQSGAVYVG	QQSAAVYAG
HPEIGAWQKVQPRHELRRSY	human_gammaherpesvirus_4	10376	Q5VT25	61.54	13	4	1	8	19	612	624	1.7	24.8	QKVQPRHELRRS	QKVESLRQELRRT
HPPPRGHLDELTTTLESMTE	human_gammaherpesvirus_4	10376	Q9Y485	72.73	11	3	0	7	17	1098	1108	0.25	26.9	HLDELTTTLES	HLDELSTVLDS
HVAQTLAYNGPAFSHHFTRD	human_gammaherpesvirus_4	10376	Q6UXG2	47.62	21	3	2	5	18	681	700	2.9	24	TLAYNGPAFSHHFT	TLAGGPSFTSKGLKYFHHFT
HVKNYHTRSEST	Coxsackievirus_A9	12067	P46937	75	8	2	0	5	12	391	398	3.3	22.7	YHTRSEST	YHSRDEST
HVLERALLEQQSSACGLPGS	human_gammaherpesvirus_4	10376	Q9UHB9	77.78	9	2	0	3	11	402	410	1.2	25.2	LERALLEQQ	LQRALLQQQ
HVNAAVEGMAEEEGL	Human_adenovirus_12	28282	Q9UM47	87.5	8	1	0	5	12	1917	1924	0.62	25.2	AVEGMAEE	AVEGMVEE
IETAFLMARRARSLSAERYT	human_gammaherpesvirus_4	10376	P28906	45.45	22	6	1	5	20	310	331	1.2	25.2	FLMARRARSLSAERYT	FLMNRRSWSPTGERLGEDPYYT
IFLALGSGSLAGARRNQIYT	human_gammaherpesvirus_4	10376	Q5TCS8	64.29	14	3	1	9	20	1294	1307	0.43	26.5	SLAGARRNQIYT	SINGARRNHIVQYT
IFLLEFLLDFCTGEDSVD	JC_polyomavirus	10632	O60741	47.37	19	7	1	1	16	185	203	2.2	24	IFLLEFLLDFCTGEDS	VFLLDLIMNFRTGTVNEDS
IFQVHAPMFVTIKTSLRCLN	Human_herpesvirus_4_strain_B95-8	10377	P78563	85.71	7	1	0	4	10	104	110	6.1	23.1	VHAPMFV	VHAPLFV
IIPILCSVAMLIRICRIFKS	human_gammaherpesvirus_4	10376	Q8NFT8	54.17	24	3	3	1	17	642	664	1.1	25.2	IIPILCSVAMLIRICRI	IIGALCVAFILMLIILIVGICRI
IISETISASERAAEAPPLAWP	human_gammaherpesvirus_4	10376	Q8IWI9	62.5	16	2	1	6	17	2385	2400	2.2	24.8	ISASERAAEAPP	ISADEKAAERSRKAPP
ILPRPFYHISLKPVSWPDET	human_gammaherpesvirus_4	10376	P23588	88.89	9	1	0	12	20	36	44	0.1	28.2	KPVSWPDET	KPVSWADET
IMYVPPGGPIPA	Coxsackievirus_A9	12067	Q8IW52	85.71	7	1	0	5	11	610	616	2.7	22.7	PPGGPIP	PPGGPVP
IQDPFLQSMLAVAAHPEIGA	human_gammaherpesvirus_4	10376	Q9Y5W9	62.5	16	3	1	5	20	125	137	0.65	26.1	FLQSMLAVAAHPEIGA	FLQSQLSVPEIEA
KAKKERVPVEDRPPTPMPTS	human_gammaherpesvirus_4	10376	Q9NYM4	66.67	12	4	0	8	19	369	380	0.2	27.4	PVEDRPPTPMPT	PQEDRPPSPVPS
KDLTKLKECMDKYGLNLPMV	Coxsackievirus_B4_(strain_E2)	103905	Q99708	90	10	0	1	1	9	21	30	0.5	26.1	KDLTKLKEC	KDLWTKLKEC
KECLWVLSDASTPQMKVYTA	Human_herpesvirus_4_strain_B95-8	10377	Q6YHK3	80	10	1	1	2	10	635	644	0.53	26.1	ECLWVLSDA	ECGLWVLTDA
KFENIAEGLRVLLA	human_gammaherpesvirus_4	10376	Q86WG5	75	12	2	1	3	13	882	893	1.1	24.4	ENIAEGLRVLL	EEIVCEGLRVLL
KHSRVRAYTYSKVLGVDRAA	human_gammaherpesvirus_4	10376	Q68CQ4	47.37	19	2	1	10	20	721	739	4.6	23.5	YSKVLGVDRAA	YSKYDAQRLAAVVGVERAA
KNAFNKLQEKGIYKAMSEFD	human_gammaherpesvirus_4	10376	P22301	100	20	0	0	1	20	143	162	8e-07	43.9	KNAFNKLQEKGIYKAMSEFD	KNAFNKLQEKGIYKAMSEFD
KPVVTNLYLGCLALETLVFS	human_gammaherpesvirus_4	10376	Q6ZS10	75	12	3	0	3	14	177	188	0.021	30.3	VVTNLYLGCLAL	VVTSLFLGCLGL
KQMCPSLDVDSIIPRTPDVL	human_gammaherpesvirus_4	10376	Q99684	87.5	8	1	0	1	8	103	110	1.2	25.2	KQMCPSLD	KSMCPSLD
KSTKKCRAIVTDLSIIKVIEDEHR	Human_herpesvirus_4_type_2	12509	Q4LDE5	50	26	2	3	8	22	621	646	0.19	28.2	AIVTDLSIIKVIEDE	AIVYTATDLSGNQASCIFHIKVIDAE
LCRMKLGETEVTKQEHLSVV	human_gammaherpesvirus_4	10376	Q70JA7	47.37	19	8	2	4	20	431	449	4.3	23.5	MKLGETEVTKQEHLSVV	MSKLSNTEVSKEDQQLGVI
LDTRYRRPGPGRRARSCLHA	human_gammaherpesvirus_4	10376	Q5NUL3	80	10	2	0	9	18	149	158	0.99	25.2	GPGRRARSCL	GPGRRARAVL
LLGVYTNAIQYVRFLETALA	Human_herpesvirus_4_strain_B95-8	10377	P03951	60	15	5	1	3	16	606	620	0.2	27.4	GVYTNAIQYVRFLE	GVYTNVVEYVDWILE
LMSDFITGQDVTLSGGNIAV	human_gammaherpesvirus_4	10376	Q86T65	100	6	0	0	2	7	913	918	2.6	24.4	MSDFIT	MSDFIT
LPNANTQTHRFPSPHKEM	Human_betaherpesvirus_5	10359	Q96PZ2	66.67	12	4	0	5	16	54	65	1	25.2	NTQTHRFPSPHK	NTQAQRFHSPKK
LQGVLANGKEVPCTA	Human_herpesvirus_4_strain_B95-8	10377	P11717	87.5	8	0	1	6	13	168	174	11	21.8	ANGKEVPC	ANKEVPC
LRATSYHRDIYVFHNAHMVP	human_gammaherpesvirus_4	10376	P11117	70	10	2	1	4	12	93	102	1.9	24.8	TSYHRDIYV	TSYHRQEVYV
LTDQINEQFDQI	human_gammaherpesvirus_4	10376	Q9BWF3	66.67	9	3	0	1	9	186	194	6.1	21.8	LTDQINEQF	LTEQYNEQY
LTPHTKAVYQPRGAFGGSEN	human_gammaherpesvirus_4	10376	Q08554	50	22	2	2	2	20	385	400	0.13	27.8	TPHTKAVYQPRGAFGGSEN	TPHSKAVYKILQGNEN
LVWIDCYCFDCFRQWFG	JC_polyomavirus	10632	O94788	83.33	6	1	0	2	7	469	474	1.5	24.4	VWIDCY	VWINCY
MIAEDSCLNQIAPFSASEHP	human_gammaherpesvirus_4	10376	O75398	72.73	11	1	1	4	14	398	406	1.3	25.2	EDSCLNQIAPF	QDSCQIAPF
MSKLLYVRDHEGFACLTVET	human_gammaherpesvirus_4	10376	Q8NCG7	87.5	8	1	0	1	8	94	101	0.2	27.4	MSKLLYVR	MSKLLYIR
MVHVLERALLEQQSSACGLP	human_gammaherpesvirus_4	10376	Q01518	69.23	13	1	1	1	10	75	87	0.48	26.5	MVHVLERALL	MVHTGLKLERALL
NFLEMREFVTSLAS	human_gammaherpesvirus_4	10376	Q8IWX8	100	7	0	0	7	13	323	329	0.93	24.4	EFVTSLA	EFVTSLA
NFNIDELVTSFESHDIDHYY	human_gammaherpesvirus_4	10376	P49792	63.64	11	4	0	3	13	663	673	1.9	24.8	NIDELVTSFES	NIEDAVTAFES
NGGNVDKTAFRLD	Human_betaherpesvirus_6B	32604	P32019	63.64	11	4	0	2	12	204	214	2.2	23.1	GGNVDKTAFRL	GGAMEKTGFRL
NNPATVQIQFAYDSLRRQIN	human_gammaherpesvirus_4	10376	P28331	77.78	9	2	0	10	18	292	300	0.72	25.7	FAYDSLRRQ	FAYDGLKRQ
NYHSRSESSVENFLARS	Coxsackievirus_B2	82639	Q6J9G0	87.5	8	1	0	7	14	89	96	0.52	25.7	ESSVENFL	ETSVENFL
PCLSIAETVTLQGRT	human_gammaherpesvirus_4	10376	Q9ULD0	88.89	9	0	1	5	12	532	540	1.5	24	IAETVTLQ	IAEGTVTLQ
PDEETSQAVKAL	human_gammaherpesvirus_4	10376	P56589	72.73	11	3	0	1	11	240	250	2.1	23.1	PDEETSQAVKA	PDEETPLAVQA
PGLVFEVEERSVG	human_gammaherpesvirus_4	10376	Q5T1M5	80	10	2	0	3	12	280	289	1.2	24	LVFEVEERSV	LVFEVEVRRV
PHDLCLCLICVGAAILDIPLLC	human_gammaherpesvirus_4	10376	Q8WVC6	100	7	0	0	15	21	111	117	1.3	25.2	ILDIPLL	ILDIPLL
PKNGSNQLVISRCANGLNVV	human_gammaherpesvirus_4	10376	O75665	52.17	23	4	2	1	20	561	579	2.8	24	PKNGSNQLVISRCANGLNVV	PKQSVIDRSVNGLINGNVV
PLPALVLCRLIKASLRKDRK	human_gammaherpesvirus_4	10376	Q6ZVD7	100	7	0	0	4	10	13	19	1.6	24.8	ALVLCRL	ALVLCRL
PMKTTTVDLGLYARPPEGHG	human_gammaherpesvirus_4	10376	Q96KV7	80	10	2	0	9	18	1050	1059	1.5	24.8	LGLYARPPEG	LGVCARPPEG
PNPADKRTEQTVLVNGLVAF	human_gammaherpesvirus_4	10376	Q92793	58.33	12	5	0	2	13	435	446	1.5	24.8	NPADKRTEQTVL	NASDKRNQQTIL
PNSTSEDVKFTPDPYQVPFV	human_gammaherpesvirus_4	10376	Q9UI40	75	12	3	0	1	12	415	426	1.5	24.8	PNSTSEDVKFTP	PNSTSTDVEMTP
PPRPTRPTTLPPTPLLTVLQ	human_gammaherpesvirus_4	10376	Q9Y4C0	63.64	22	4	3	1	18	1352	1373	0.004	32.5	PPRPTRPTTLPPTPLLTV	PPIATRAPSITLPPTFRPLLTI
PRISDQNQKIETAFLMARRA	human_gammaherpesvirus_4	10376	P40145	56.25	16	7	0	3	18	1158	1173	8.2	22.7	ISDQNQKIETAFLMAR	ISEQEGKIKTYFLLGR
PRYQNPQIAA	Human_adenovirus_12	28282	P29965	100	7	0	0	4	10	118	124	0.33	25.7	QNPQIAA	QNPQIAA
PWNFLDCYTKET	Human_adenovirus_12	28282	Q96RS0	72.73	11	1	1	1	11	227	235	2.8	22.7	PWNFLDCYTKE	PWNFPDTKE
PWPVVQPSQTPDDPMKQSRP	human_gammaherpesvirus_4	10376	Q5T6X5	87.5	8	1	0	6	13	19	26	0.73	25.7	QPSQTPDD	QPCQTPDD
QATGRLASQAMKKIEDKVRK	human_gammaherpesvirus_4	10376	P17029	88.89	9	1	0	8	16	223	231	1.1	25.2	SQAMKKIED	SQAMVKIED
QCPYTDPPLYDKDNT	Torque_teno_virus	68887	Q96JB5	85.71	7	1	0	9	15	103	109	1.7	24	LYDKDNT	LYEKDNT
QEEDCVFDVVCNLVDAMGEA	human_gammaherpesvirus_4	10376	P31327	52.63	19	5	2	2	18	641	657	0.061	29.1	EEDCVFDVVCNLVDAMG	DDNCVTVCNMENVDAMG
QFYSYTCNADTFSPSLTSFA	human_gammaherpesvirus_4	10376	Q96L33	45	20	1	1	4	13	50	69	1.6	24.8	SYTCNADTFS	SYTCNGYPARYRPTALDTFS
QFYSYTCNADTFSPSLTSFA	human_gammaherpesvirus_4	10376	Q96L33	45	20	1	1	4	13	50	69	1.6	24.8	SYTCNADTFS	SYTCNGYPARYRPTALDTFS
QKTGAHETSLSA	Coxsackievirus_A9	12067	Q96L42	85.71	7	1	0	1	7	971	977	3.6	22.7	QKTGAHE	QRTGAHE
QLDLDFGQLTPHTKAVYQPR	human_gammaherpesvirus_4	10376	Q08554	87.5	8	1	0	10	17	385	392	0.71	25.7	TPHTKAVY	TPHSKAVY
QPDLPGREAILRRFPLDLRT	human_gammaherpesvirus_4	10376	Q01433	64.71	17	6	0	4	20	47	63	0.56	26.1	LPGREAILRRFPLDLRT	LPGPAPCLKHFPLDLRT
QQNWWTLLVDLLWLLLFMAI	human_gammaherpesvirus_4	10376	Q9Y6H5	87.5	8	1	0	11	18	436	443	0.33	26.9	LLWLLLFM	LLWLLQFM
QSIAPLNRQAAYPPGTFADN	Human_herpesvirus_4_strain_B95-8	10377	Q14CN2	81.82	11	1	1	5	15	694	703	4.5	23.5	PLNRQAAYPPG	PLNRAAYIPG
QYPGDVGLDVSLPKDLA	human_gammaherpesvirus_4	10376	Q9NQC7	100	7	0	0	10	16	838	844	2.2	24	VSLPKDL	VSLPKDL
RALAWMAWCMHACRTLCCNQ	human_gammaherpesvirus_4	10376	P59827	100	5	0	0	5	9	2	6	0.69	25.7	WMAWC	WMAWC
RDSRVHGNGTLHPVLELAAR	human_gammaherpesvirus_4	10376	Q8NH49	100	7	0	0	12	18	180	186	1.2	25.2	HPVLELA	HPVLELA
RIVSSGYLSALRYYDTYLYV	human_gammaherpesvirus_4	10376	O00471	50	20	4	2	3	16	352	371	2.2	24.4	VSSGYLSALRYYDT	VETGYLKSRSAMILQRYYDS
RLILQNQRRYNSTLRPSELK	human_gammaherpesvirus_4	10376	Q8NEP7	66.67	15	1	2	7	17	157	171	1.5	24.8	QRRYNSTLRPS	QRRYGSIYTLRLDPS
RNSLRVSPEALELAEREAER	human_gammaherpesvirus_4	10376	P34969	75	12	2	1	9	20	417	427	3.8	24	EALELAEREAER	EALKLAERPER
RPIPMRPLRMQPIPFNHPVG	human_gammaherpesvirus_4	10376	O60503	58.33	12	5	0	2	13	379	390	2.3	24.4	PIPMRPLRMQPI	PIAFRPFKMQQI
RPKQQCLLHCHQSISCILFP	Human_betaherpesvirus_5	10359	Q9UDT6	100	6	0	0	4	9	523	528	2.7	24.4	QQCLLH	QQCLLH
RRLSRLEAIIQEAQEESQLQ	human_gammaherpesvirus_4	10376	P24394	68.75	16	3	2	4	18	272	286	1.1	25.2	SRLEAIIQEAQEESQ	SRLVAIIIQDAQGSQ
RRRFPRSPQQVERPILPPVE	Human_herpesvirus_4_strain_B95-8	10377	Q7Z407	61.54	13	4	1	1	13	426	437	1.8	24.8	RRRFPRSPQQVER	RRRPRHAEQIER
RSFRRMSKRSKNKAKKERVP	Human_herpesvirus_4_strain_B95-8	10377	O14981	50	24	4	2	3	18	200	223	0.33	26.9	FRRMSKRSKNKAKKER	FRAGMSNRQKNKAKRMAKLFAKQR
RTRLQPATPR	Human_herpesvirus_4_strain_B95-8	10377	Q96QP1	85.71	7	1	0	3	9	136	142	4.4	21.8	RLQPATP	KLQPATP
RTRLQPATPRRSGAAD	human_gammaherpesvirus_4	10376	Q9BX95	77.78	9	2	0	6	14	99	107	1.5	24.4	PATPRRSGA	PASPRRAGA
RVGADSIMLTATFGCQNAAR	human_gammaherpesvirus_4	10376	Q4ADV7	85.71	7	1	0	3	9	667	673	4.6	23.5	GADSIML	GAESIML
RVQVRSTDEMGGQIFGFPLQ	Coxsackievirus_B4_(strain_E2)	103905	Q8WW27	100	6	0	0	13	18	50	55	4.1	23.5	QIFGFP	QIFGFP
SASGSSGNTPTPPNDEERES	human_gammaherpesvirus_4	10376	P30622	55	20	7	1	3	20	1302	1321	0.41	26.5	SGSSGNTPTPPNDEERES	SSSSGNTDTQADEDERAQES
SCPLTRSGVTEVAQIAGRTP	Human_herpesvirus_4_strain_B95-8	10377	Q6UXS9	70	10	3	0	9	18	62	71	2.2	24.4	VTEVAQIAGR	ITETAQIAGK
SDDFQSPSAMPQ	Coxsackievirus_B4_(strain_E2)	103905	Q3ZCN5	60	15	2	1	2	12	627	641	0.34	25.7	DDFQSPSAMPQ	DDFLSPSGMIEGTPQ
SDGWLVDTPPRKSKR	Human_alphaherpesvirus_2	10310	Q15910	90	10	1	0	6	15	485	494	0.017	30.3	VDTPPRKSKR	VDTPPRKKKR
SFCRSRIDPGYVRERPYI	Human_betaherpesvirus_5	10359	Q9UEY8	61.54	13	2	1	6	15	27	39	1.2	24.8	RIDPGYVRER	RINENDPEYIRER
SGLFSPCYLSLRFDL	human_gammaherpesvirus_4	10376	Q9NZM1	75	8	2	0	4	11	499	506	2.1	23.5	FSPCYLSL	FGPCYLNL
SLSVAVDLSLPKPWHLPVTC	human_gammaherpesvirus_4	10376	P12956	87.5	8	1	0	5	12	503	510	2.4	24.4	AVDLSLPK	AVDLTLPK
SLTEAQDQFYSYTCNADTFS	human_gammaherpesvirus_4	10376	Q96L33	45	20	1	1	11	20	50	69	1.6	24.8	SYTCNADTFS	SYTCNGYPARYRPTALDTFS
SRGIADHPLWAHTSEPLRPD	Human_herpesvirus_4_strain_B95-8	10377	Q6PIF6	58.82	17	3	2	2	18	1638	1650	1.4	24.8	RGIADHPLWAHTSEPLR	RGHLWAYSCEPLR
SSAHRPKQQCLLHCHQSI	Human_betaherpesvirus_5	10359	Q9UQM7	66.67	12	1	1	8	16	117	128	2.6	24	QQCLLHCHQ	QQILEAVLHCHQ
SSDIQCPSFGTRENHTEGLLM	human_gammaherpesvirus_4	10376	Q8IZT6	85.71	7	1	0	11	17	505	511	6.9	23.1	TRENHTE	TRENQTE
STYGTPRPPVPKPRPEVPQS	Human_herpesvirus_4_strain_B95-8	10377	D6REC4	56	25	0	3	6	20	195	218	0.014	30.8	PRPPVPKPRPEVPQS	PRPRTIPAPEPVPVVAKPRPVPQS
TINWLNLHHVY	human_gammaherpesvirus_4	10376	Q6UXD7	70	10	1	1	2	11	68	75	1	24	INWLNLHHVY	INWLSLVY
TIPCPFEPGDRFHSG	Torque_teno_virus	68887	P61968	100	6	0	0	8	13	124	129	2.7	23.1	PGDRFH	PGDRFH
TKQMVQMRRKLE	Coxsackievirus_A9	12067	Q5SYE7	70	10	1	1	3	10	1078	1087	1.9	23.5	QMVQMRRK	QMVQLRPVRK
TLAQDMPVLTHQ	Coxsackievirus_A9	12067	Q8TD17	72.73	11	2	1	2	12	352	361	0.69	24.8	LAQDMPVLTHQ	LSQDMLLTHQ
TLLHSKCNNLDSLFLYNGAR	human_gammaherpesvirus_4	10376	Q9H0D2	63.64	11	4	0	8	18	70	80	4.6	23.5	NNLDSLFLYNG	DNLDTLSLYSG
TMWGMGRLVLTDYGTASLHD	human_gammaherpesvirus_4	10376	Q13948	75	8	2	0	5	12	607	614	2.9	24	MGRLVLTD	MGRLVLSN
TNIHMNARLLIRSPF	Torque_teno_virus	68887	P0DJD1	57.14	14	4	1	2	13	163	176	3.5	23.1	NIHMNARLLIRS	DVHMNIRLVELYRS
TNMRAPIISLARLILAPNPY	human_gammaherpesvirus_4	10376	Q8NC42	87.5	8	1	0	7	14	213	220	6.6	23.1	IISLARLI	IISLAWLI
TRAASLLYNSMTAKADRPRA	human_gammaherpesvirus_4	10376	Q6PFW1	75	12	2	1	1	12	656	666	0.16	27.8	TRAASLLYNSMT	TRSTSLLNSMT
TRLAMAEALLNAAFAPILDP	Epstein-barr_virus_strain_ag876	82830	Q9Y597	87.5	8	1	0	12	19	69	76	1.1	25.2	AAFAPILD	AAFAPILN
TRLGLALFWPAERSDNLDAG	human_gammaherpesvirus_4	10376	P23468	85.71	7	1	0	8	14	1757	1763	1.2	25.2	FWPAERS	YWPAERS
TRLGLALFWPAERSDNLDAG	human_gammaherpesvirus_4	10376	P23468	85.71	7	1	0	8	14	1757	1763	1.2	25.2	FWPAERS	YWPAERS
TTILLRPMKTTT	human_gammaherpesvirus_4	10376	P42357	87.5	8	1	0	5	12	567	574	0.66	24.8	LRPMKTTT	LRPLKTTT
TVPLLCGITVEPGFSINVKA	human_gammaherpesvirus_4	10376	Q96KG9	70	10	3	0	3	12	509	518	0.91	25.7	PLLCGITVEP	PVLCGLTVDP
TYIRCDMELTFVITSHQEMSTAT	Coxsackievirus_B4	12073	Q96E93	77.78	9	2	0	12	20	112	120	1.4	25.7	VITSHQEMS	VITDNQEMS
VAFGLRCEDTVKDIVCKLIC	human_gammaherpesvirus_4	10376	Q9NY12	72.73	11	0	1	7	17	80	87	0.69	25.7	CEDTVKDIVCK	CEDDIVCK
VCQWCSQYDRCF	Human_rotavirus_A	10941	Q9NV79	100	6	0	0	5	10	157	162	0.63	24.8	CSQYDR	CSQYDR
VDFTPTPITDTR	Coxsackievirus_A9	12067	A4D1E1	100	6	0	0	1	6	334	339	3.2	22.7	VDFTPT	VDFTPT
VDVYFQDVFGTMWCHHAEMQ	human_gammaherpesvirus_4	10376	O43426	66.67	9	3	0	5	13	421	429	1.3	25.2	FQDVFGTMW	FQEVFRSMW
VFLNKYRRFCQLVYLHKHHL	human_gammaherpesvirus_4	10376	Q03112	77.78	9	2	0	3	11	420	428	0.35	26.5	LNKYRRFCQ	LNKHRRFCE
VIDSVVANARRYAQRKRRL	Human_adenovirus_40	28284	Q9UBN7	69.23	13	4	0	6	18	231	243	2.6	24	VANARRYAQRKRR	VAVAARYAQQKHR
VIRSPYTVPQLLDHN	Torque_teno_virus	68887	O94850	52.63	19	1	2	1	12	461	478	2.5	23.5	VIRSPYTVPQLL	VIRSQYVPTPRTQQVQLL
VKDVRALIKTLPRASYSSHA	human_gammaherpesvirus_4	10376	Q01118	90	10	0	1	4	12	1048	1057	0.27	26.9	VRALIKTLP	VRALIKTTLP
VLPTPIAEEVLQKILLFNVY	Human_herpesvirus_4_strain_B95-8	10377	Q9UPQ0	62.5	16	4	1	2	17	72	85	0.34	26.9	LPTPIAEEVLQKILLF	LPTPIAGLDNIILF
VLSYQEADDI	Human_adenovirus_12	28282	Q12830	77.78	9	2	0	1	9	343	351	0.49	24.8	VLSYQEADD	VLPYQEAED
VPESCRGVVEAQVAKLEAVR	human_gammaherpesvirus_4	10376	Q86YB8	87.5	8	1	0	6	13	28	35	1.7	24.8	RGVVEAQV	RSVVEAQV
VPSAPVPP	human_gammaherpesvirus_4	10376	Q9NTJ4	72.73	11	0	1	1	8	654	664	3.4	22.3	VPSAPVPP	VPSMGYAPVPP
VRITVEKGID	Human_adenovirus_12	28282	Q9UL51	100	6	0	0	5	10	308	313	5.6	21.8	VEKGID	VEKGID
VTCTVNAFPHPH	human_gammaherpesvirus_4	10376	P35968	72.73	11	3	0	2	12	444	454	0.45	25.2	TCTVNAFPHPH	TCTVYAIPPPH
VTKQEHLSVVKPLTLSVHSE	human_gammaherpesvirus_4	10376	Q9BYE2	75	12	1	1	7	18	420	429	1.4	24.8	LSVVKPLTLSVH	LSKPLTLSAH
WYLFDPKDAGDLERLYGEEFER	human_gammaherpesvirus_4	10376	Q58WW2	100	7	0	0	2	8	278	284	0.91	25.7	YLFDPKD	YLFDPKD
YAEASGGQTPPVAAVPVLAF	human_gammaherpesvirus_4	10376	Q9BT81	66.67	15	3	1	2	16	21	33	5.1	23.5	AEASGGQTPPVAAVP	AELSDGQSPPAVP
YAELACRTADIG	human_gammaherpesvirus_4	10376	Q8NE71	63.64	11	4	0	1	11	753	763	1.3	24	YAELACRTADI	FAELACREPDV
YAEYCSKATGDTNIE	Torque_teno_virus	68887	O94967	70	10	2	1	3	11	209	218	7	22.3	EYCSKATGD	EFCQSKATGE
YFQSGNEIH	human_gammaherpesvirus_4	10376	P51811	100	6	0	0	1	6	90	95	1.8	23.1	YFQSGN	YFQSGN
YGDLCGGETAKQFEQNAVTG	Coxsackievirus_B4_(strain_E2)	103905	Q9NRF8	100	6	0	0	11	16	490	495	4	23.5	KQFEQN	KQFEQN
YHLIVDTDSVGNPSLSVIPS	human_gammaherpesvirus_4	10376	P35555	81.82	11	0	1	5	13	2165	2175	0.37	26.5	VDTDSVGNP	VDTDECSVGNP
YIDGPHGMGKTTTTQ	Human_alphaherpesvirus_1	10298	Q96MN2	72.73	11	3	0	2	12	153	163	0.21	26.5	IDGPHGMGKTT	IQGPQGIGKTT
YIGRDAGE	human_gammaherpesvirus_4	10376	Q96GQ5	100	6	0	0	3	8	54	59	4.9	21.4	GRDAGE	GRDAGE
YLIFTFVTAT	Human_adenovirus_12	28282	Q5VWP3	100	6	0	0	2	7	43	48	1.5	23.5	LIFTFV	LIFTFV
