# Supplementary material for: Similarity to Self-Antigens Shapes Epitope Recognition from Viruses Under Autoimmune and Infectious Disease
Source: Int J Mol Sci. 2025 Jun 24;26(13):6041. doi: 10.3390/ijms26136041 (PMC12250222; doi:10.3390/ijms26136041)
Supplement: Supplementary file 1 [file ijms-26-06041-s001.zip › Supplementary_Dataset_S6.xlsx]

## Sheet: Non T epitope Dataset
Supplementary Dataset 6: Non-T cell epitopes from viruses linked to autoimmune disease
Sequence	Virus Name	Taxa ID	Target Human protein accession	% dentity	Length Alignment	Mismatches	Gaps	Queryb Start	Query End	Subj. Start	Subj. End	E-value	Bit-score	Epitope Blast hit	Human blast hit
AALLGYSDYC	Torque_teno_virus	68887	Q14566	63.64	11	3	1	1	10	711	721	2.6	22.7	AALLGYSDYC	ASLRLGFSEYC
ACISLSCMHV	Torque_teno_douroucouli_virus	687383	Q4U2R8	83.33	6	1	0	3	8	202	207	12	20.6	ISLSCM	ISLNCM
AEFSLPVRGE	Torque_teno_virus	68887	O95274	75	8	2	0	2	9	74	81	5.7	21.4	EFSLPVRG	QFSLAVRG
AELEVACEPSGPPTSTRADP	Rubella_virus_strain_Therien	11045	O60231	81.82	11	2	0	8	18	376	386	0.11	28.2	EPSGPPTSTRA	EPSAPPTSTQA
AESNNLKRYAEWVINTRQVAQLR	Coxsackievirus_B4	12073	O43166	57.14	14	6	0	3	16	1787	1800	0.073	29.1	SNNLKRYAEWVINT	SDKLKKFTEWVFNT
AKETKNTTNT	Torque_teno_virus_8	687347	Q9HD43	87.5	8	1	0	3	10	431	438	1.1	24	ETKNTTNT	ETRNTTNT
ALPPAPSREP	human_gammaherpesvirus_4	10376	Q07011	87.5	8	1	0	3	10	174	181	0.59	24.8	PPAPSREP	PPAPAREP
AQEHWNQNKK	Torque_teno_virus_8	687347	Q9HBA0	100	5	0	0	4	8	787	791	2.1	23.1	HWNQN	HWNQN
AQYTLRILFQ	TTV-like_virus_DXL1	167758	Q6ZUM4	85.71	7	1	0	4	10	821	827	3.1	22.3	TLRILFQ	TLRMLFQ
ARLLIRSPFT	Torque_teno_virus	68887	Q5VST9	75	8	2	0	1	8	5346	5353	6.3	21.4	ARLLIRSP	ARLLVRGP
ARRWACVACPLLGAGV	Rubella_virus_strain_Therien	11045	Q5VU97	65	20	2	3	1	15	15	34	1.4	24.4	ARRWACVACPLLGAG	ARRPPLWLLCLVACWLLGAG
ATYKSRTRNS	Torque_teno_virus_8	687347	P13671	88.89	9	0	1	1	8	579	587	0.85	24.4	ATYKSRTR	ATYKRSRTR
CAKSTGDQNI	Torque_teno_virus	68887	O60861	87.5	8	0	1	3	9	151	158	11	20.6	KSTGDQN	KSTGDSQN
CFKIYHKCD	Influenza_A_virus	11320	O43426	83.33	6	1	0	2	7	7	12	4.8	21.8	FKIYHK	FRIYHK
CGDFVAHINS	Torque_teno_virus_7	687346	Q86YV5	75	8	2	0	1	8	17	24	1.6	23.5	CGDFVAHI	CSDFVEHI
CGNFIGHLNN	Torque_teno_virus_14	687353	A5PKW4	75	8	2	0	1	8	675	682	0.96	24	CGNFIGHL	CGDFIGNL
CLGAETPSI	human_gammaherpesvirus_4	10376	Q99569	87.5	8	1	0	2	9	71	78	0.58	24.8	LGAETPSI	LGAESPSI
CLIQDMPLWA	Torque_teno_virus_2	687341	Q96RD9	83.33	6	1	0	4	9	510	515	1.2	23.5	QDMPLW	EDMPLW
CNADTFSPS	human_gammaherpesvirus_4	10376	P57678	85.71	7	1	0	2	8	743	749	1.6	23.1	NADTFSP	NAETFSP
CRCWSSSIVL	Human_betaherpesvirus_5	10359	Q96Q15	100	6	0	0	4	9	1095	1100	2.2	23.1	WSSSIV	WSSSIV
CSKSTGDTNI	Torque_teno_virus	68887	A6NDI0	57.14	14	2	1	1	10	55	68	3.1	22.3	CSKSTGDTNI	CTKSTGQINLKTNI
CSSSSSGGSG	Torque_teno_virus_25	687364	Q15466	100	7	0	0	4	10	127	133	2.9	22.7	SSSGGSG	SSSGGSG
DDSTYSKANS	Torque_teno_virus	68887	P11047	75	8	2	0	2	9	183	190	3.7	22.3	DSTYSKAN	ENTYSKAN
DERVRERKWL	Torque_teno_virus	68887	O95071	75	8	2	0	3	10	316	323	1.7	23.1	RVRERKWL	RLRERRWL
DHNNPLRGYV	Torque_teno_virus_2	687341	Q13621	66.67	9	3	0	2	10	541	549	1.4	23.5	HNNPLRGYV	NNEPLRGYI
DKGGDEDKM	JC_polyomavirus	10632	P47736	100	7	0	0	3	9	412	418	0.3	25.7	GGDEDKM	GGDEDKM
DLERLFTEDF	Torque_teno_mini_virus_8	687376	P23497	77.78	9	2	0	1	9	33	41	0.37	25.2	DLERLFTED	DLQRMFTED
DLLHIQPTTT	Human_adenovirus_31	10529	Q8NDA2	85.71	7	1	0	2	8	2703	2709	3.3	22.3	LLHIQPT	LLQIQPT
DPDVSRLRLLLVVLC	human_gammaherpesvirus_4	10376	P42025	90	10	0	1	3	11	189	198	0.44	25.7	DVSRLRLLL	DVSRYLRLLL
DPTKGFVPYS	Torque_teno_virus	68887	Q8IVF4	100	6	0	0	1	6	3969	3974	3	22.7	DPTKGF	DPTKGF
DQHNPEGPAG	Torque_teno_virus_29	687368	O14795	100	6	0	0	5	10	403	408	6.4	21.4	PEGPAG	PEGPAG
DRHIDRLAKRQRPGE	Human_alphaherpesvirus_1	10298	Q01726	80	10	2	0	4	13	221	230	0.31	26.1	IDRLAKRQRP	IARLHKRQRP
DSAYSKTSSK	Torque_teno_virus	68887	P42356	100	6	0	0	5	10	468	473	16	20.2	SKTSSK	SKTSSK
DSRVHGNGT	human_gammaherpesvirus_4	10376	A0A7I2V3R4	72.73	11	1	1	1	9	132	142	1.7	23.1	DSRVHGNGT	DSRVHGLPNNT
DTLFGQGEMP	Torque_teno_virus_23	687362	P24386	75	8	2	0	3	10	377	384	3.4	22.3	LFGQGEMP	LYGQGELP
DVILATVYAT	Torque_teno_virus_4	687343	Q12980	80	10	2	0	1	10	66	75	0.45	25.2	DVILATVYAT	DVILATILAT
DWWRGTWWNH	Torque_teno_virus_26	687365	Q6P4F2	100	6	0	0	4	9	20	25	0.16	26.5	RGTWWN	RGTWWN
EAQDQFYSYTCNA	human_gammaherpesvirus_4	10376	Q86Y38	100	6	0	0	5	10	519	524	0.73	24.8	QFYSYT	QFYSYT
EATYDPTRSK	Torque_teno_virus	68887	P03372	100	5	0	0	4	8	331	335	9.9	21	YDPTR	YDPTR
EDSCLNQIAP	human_gammaherpesvirus_4	10376	P42226	85.71	7	1	0	1	7	769	775	4	22.3	EDSCLNQ	EDSCLSQ
EEYGPEDLDL	Torque_teno_virus_27	687366	Q8NG11	87.5	8	1	0	3	10	157	164	1.1	24	YGPEDLDL	YGPEDWDL
ENLENVDLREHP	Human_betaherpesvirus_6B	32604	Q9Y6W3	100	6	0	0	5	10	228	233	4.9	22.3	NVDLRE	NVDLRE
EPWPGDGGGS	Torque_teno_virus_24	687363	Q9UJ96	61.54	13	2	1	1	10	2	14	2.2	22.7	EPWPGDGGGS	EPWPCSPGGGGGT
ERRLTKPLAAYRRIYIDEAFTLG	Rubella_virus_strain_Therien	11045	P46778	77.78	9	2	0	7	15	26	34	3.2	24.4	PLAAYRRIY	PLATYMRIY
ERVPVEDRP	human_gammaherpesvirus_4	10376	Q15937	77.78	9	2	0	1	9	161	169	0.51	24.8	ERVPVEDRP	QRVPVEARP
ESCKQWDRPA	Torque_teno_virus_7	687346	Q15078	70	10	1	1	1	8	251	260	0.74	24.4	ESCKQWDR	ESCKEAFWDR
FCAKSTGDQN	Torque_teno_virus	68887	Q5TIE3	85.71	7	1	0	1	7	174	180	3.3	22.3	FCAKSTG	FCTKSTG
FCGCGDFVSH	Torque_teno_virus_4	687343	Q7Z3F1	77.78	9	1	1	1	9	781	788	4.8	21.8	FCGCGDFVS	FCGCDLVS
FCSKSTGDTN	Torque_teno_virus	68887	Q5TIE3	70	10	3	0	1	10	174	183	0.83	24.4	FCSKSTGDTN	FCTKSTGTSN
FGFMISPTD	human_gammaherpesvirus_4	10376	Q8NCN5	100	7	0	0	3	9	587	593	0.13	26.5	FMISPTD	FMISPTD
FGMGKWVDGS	Torque_teno_virus_14	687353	Q9BZ29	53.33	15	0	1	2	9	792	806	0.77	24.4	GMGKWVDG	GMGRHYGPEIKWVDG
FKEYCSKVTG	Torque_teno_virus	68887	Q8IUH3	52.63	19	0	2	1	10	140	158	0.68	24.4	FKEYCSKVTG	FKVYGDIEYCSIIKNKVTG
FLEMREFVT	human_gammaherpesvirus_4	10376	P12259	71.43	7	2	0	2	8	1764	1770	3	22.3	LEMREFV	MDMREFV
FNNLSQQIAMS	Human_rotavirus_MP409	94432	Q9UID6	77.78	9	2	0	1	9	272	280	1	24	FNNLSQQIA	FENLSQHIA
FPSDLPTYPW	Torque_teno_virus_27	687366	O95407	100	5	0	0	6	10	34	38	4.6	21.8	PTYPW	PTYPW
FSDLEPSIAAQIEND	Human_herpesvirus_4_strain_B95-8	10377	P28335	61.54	13	5	0	2	14	428	440	4.6	22.7	SDLEPSIAAQIEN	SDNEPGIEMQVEN
FSEYCAKSTG	Torque_teno_virus	68887	Q9P2K8	85.71	7	1	0	3	9	803	809	3.1	22.3	EYCAKST	EYCEKST
FVYITLVFI	human_gammaherpesvirus_4	10376	P48551	85.71	7	1	0	2	8	19	25	3.1	22.3	VYITLVF	VYISLVF
GADSIMLTA	human_gammaherpesvirus_4	10376	Q4ADV7	85.71	7	1	0	1	7	667	673	2.3	22.7	GADSIML	GAESIML
GAIVGEISP	Influenza_A_virus	11320	Q96JF6	100	6	0	0	2	7	76	81	3.6	22.3	AIVGEI	AIVGEI
GDQNIHMNAR	Torque_teno_virus	68887	Q8TD20	100	5	0	0	4	8	367	371	4.9	21.8	NIHMN	NIHMN
GDTNIHMNAR	Torque_teno_virus	68887	Q8TD20	100	5	0	0	4	8	367	371	5.5	21.8	NIHMN	NIHMN
GGGAGGAGA	human_gammaherpesvirus_4	10376	A6NKD9	87.5	8	1	0	2	9	192	199	26	19.3	GGAGGAGA	GGAPGAGA
GGNRGPPSMT	Torque_teno_douroucouli_virus	687383	Q96KJ4	77.78	9	2	0	2	10	604	612	3.8	22.3	GNRGPPSMT	GTRGPPSTT
GPEGGDGGSG	Torque_teno_virus	68887	Q8IZX4	100	6	0	0	2	7	1737	1742	5.9	21.4	PEGGDG	PEGGDG
GPPGPPRPPL	Torque_teno_douroucouli_virus	687383	O94855	50	18	0	1	1	9	142	159	13	20.6	GPPGPPRPP	GPPGPLSATSLQTPPRPP
GRRRRYYRKR	Torque_teno_sus_virus_1a	687386	Q3LIE5	100	6	0	0	3	8	41	46	0.27	25.7	RRRYYR	RRRYYR
GTSRNWRDED	Torque_teno_virus	68887	Q4G163	83.33	6	1	0	3	8	529	534	3.9	22.3	SRNWRD	SRNWRE
HAAFCGCGNF	Torque_teno_virus_14	687353	Q9P217	100	5	0	0	5	9	235	239	14	20.6	CGCGN	CGCGN
HIEDIPLWAA	Torque_teno_virus	68887	Q96RD9	83.33	6	1	0	3	8	510	515	8.4	21	EDIPLW	EDMPLW
HNTTVAMCMAMRMVPKGVRW	Rubella_virus_strain_Therien	11045	Q8NFY4	85.71	7	1	0	14	20	642	648	2.6	24.4	VPKGVRW	IPKGVRW
HPAAPRAPGPEPRTRLQ	human_gammaherpesvirus_4	10376	Q5H9R7	64.29	14	3	1	3	14	845	858	0.91	25.2	AAPRAPGPEPRT	AAPRPPSSSPEQRT
HPHHYSRYY	Human_herpesvirus_4_type_1	36352	P09326	75	8	2	0	2	9	187	194	1.1	24	PHHYSRYY	PHNYSRCY
HSRVRAYTYSKVLGV	human_gammaherpesvirus_4	10376	Q8IZJ3	100	6	0	0	5	10	937	942	4	22.7	RAYTYS	RAYTYS
IDDNPGDLAK	Torque_teno_virus	68887	P0C6S8	100	6	0	0	4	9	70	75	6.1	21.4	NPGDLA	NPGDLA
IENFLCRSACVIYIKYSSAE	Coxsackievirus_B4	12073	Q6ZSG2	77.78	9	1	1	6	13	410	418	1.6	24.8	CRSACVIY	CRNSACIIY
IHAHTTSDPWHPPGPLGLKFK	Rubella_virus	11041	Q8TF63	87.5	8	1	0	6	13	180	187	0.34	26.9	TSDPWHPP	SSDPWHPP
IKQQLQFLLL	Torque_teno_virus_16	687355	Q5T011	80	10	0	1	3	10	1003	1012	3.2	22.3	QQLQFLLL	QQLQMFFLLL
ILPRPFYHISL	human_gammaherpesvirus_4	10376	P62487	100	6	0	0	6	11	2	7	3.7	22.3	FYHISL	FYHISL
IPPMPLPPSQ	Torque_teno_virus_19	687358	Q96D42	85.71	7	1	0	1	7	212	218	1	24	IPPMPLP	VPPMPLP
ISQLETGYGVRIFNP	Mammalian_orthoreovirus	351073	Q8IXW0	100	6	0	0	10	15	374	379	1.7	24	VRIFNP	VRIFNP
KAWIPRPPRLCQ	Coxsackievirus_B3	12072	P43034	87.5	8	1	0	1	8	92	99	0.07	27.8	KAWIPRPP	KEWIPRPP
KEAKRQLKKDLKSRGPCIDL	Influenza_A_virus	11320	Q66K74	63.16	19	2	2	1	14	517	535	0.32	26.9	KEAKRQLKKDLKSR	KEAKTPRELKKDPKPSVSR
KEQFVMSWRC	Torque_teno_virus_21	687360	Q6T4R5	85.71	7	1	0	1	7	1341	1347	4.4	21.8	KEQFVMS	KHQFVMS
KKNMDYDKVQ	Torque_teno_virus	68887	P41970	75	8	2	0	1	8	51	58	1.1	24	KKNMDYDK	KTNMNYDK
KKNMNYDKAQ	Torque_teno_virus	68887	P41970	87.5	8	1	0	1	8	51	58	0.15	26.5	KKNMNYDK	KTNMNYDK
KKRVRRKRSW	Torque_teno_virus_29	687368	O43889	66.67	12	0	1	2	9	152	163	1.1	24	KRVRRKRS	KRVRRKIRNKRS
KMRDYWNQKD	Torque_teno_canis_virus	687385	O96005	87.5	8	0	1	4	10	283	290	1.9	23.1	DYWNQKD	DYWNLQKD
KRAAKRIKKI	Torque_teno_mini_virus_7	687375	Q06278	87.5	8	1	0	1	8	687	694	0.57	24.8	KRAAKRIK	KRAAKRVK
KRGTVSTPFS	TTV-like_virus_DXL1	167758	Q13402	80	10	1	1	2	10	378	387	3.2	22.3	RGTVSTPFS	RGETVSTPLS
KRLLLLQTLP	Torque_teno_virus	68887	O95425	85.71	7	1	0	1	7	1441	1447	6.4	21.4	KRLLLLQ	KRLMLLQ
KRTRRQKSSS	Torque_teno_virus_26	687365	Q9Y5Q8	100	7	0	0	1	7	90	96	0.69	24.4	KRTRRQK	KRTRRQK
KTQSKCLVEN	Torque_teno_virus	68887	Q15049	100	6	0	0	4	9	254	259	3.8	22.3	SKCLVE	SKCLVE
KTSSKCLIEN	Torque_teno_virus	68887	P32455	66.67	9	3	0	2	10	8	16	11	20.6	TSSKCLIEN	TGPMCLIEN
KTTMLNHLK	human_gammaherpesvirus_4	10376	A8TX70	100	6	0	0	4	9	93	98	1	24	MLNHLK	MLNHLK
KTTTVDLGL	human_gammaherpesvirus_4	10376	P34932	85.71	7	1	0	1	7	573	579	5.2	21.4	KTTTVDL	KTSTVDL
KVEISSADRAFM	Human_adenovirus_12	28282	Q6NXG1	100	7	0	0	6	12	497	503	0.3	26.1	SADRAFM	SADRAFM
LARQVLKECQ	Torque_teno_virus_28	687367	Q6ZT12	80	10	2	0	1	10	456	465	1.1	24	LARQVLKECQ	LARQVTEECQ
LDHTNPPRGY	Torque_teno_virus	68887	P16435	87.5	8	1	0	1	8	375	382	3.6	22.3	LDHTNPPR	LDITNPPR
LENFLYNKCT	SEN_virus	136966	O43526	85.71	7	1	0	1	7	77	83	0.91	24	LENFLYN	LQNFLYN
LFSPCYLSLRFD	human_gammaherpesvirus_4	10376	Q9NZM1	75	8	2	0	2	9	499	506	1.8	23.5	FSPCYLSL	FGPCYLNL
LGETEVTKQE	human_gammaherpesvirus_4	10376	Q96SI9	77.78	9	2	0	2	10	60	68	6	21.4	GETEVTKQE	GETEVKKDE
LGLKFKTVRPVALPRAFAPPR	Rubella_virus	11041	Q96RT7	90	10	0	1	9	18	1448	1456	0.43	26.5	RPVALPRAFA	RPVLPRAFA
LGPPLSSSMG	Torque_teno_tamarin_virus	687382	Q8N2I2	100	7	0	0	2	8	501	507	1	24	GPPLSSS	GPPLSSS
LGSLKGTVYRPKQKTHTCNR	Human_betaherpesvirus_5	10359	Q08397	75	8	2	0	6	13	357	364	5.7	23.1	GTVYRPKQ	GSVYRPNQ
LIAHTDPTKG	Torque_teno_virus	68887	Q9Y5L2	75	8	2	0	3	10	47	54	4.6	21.8	AHTDPTKG	ANTEPTKG
LKEQRQLRCG	Torque_teno_virus_6	687345	Q13564	72.73	11	0	1	1	8	8	18	1	24	LKEQRQLR	LKEQKYDRQLR
LKNHRHSPMTRNQL	Human_betaherpesvirus_5	10359	Q9NRD1	87.5	8	0	1	7	13	258	265	1.9	23.5	SPMTRNQ	SPKMTRNQ
LLHRDPAGG	Human_herpesvirus_4_strain_B95-8	10377	Q6UXI9	66.67	12	0	1	2	9	439	450	3	22.3	LHRDPAGG	LHWEPIRDPAGG
LMSDFITGQD	human_gammaherpesvirus_4	10376	Q5T1H1	100	6	0	0	1	6	1398	1403	1.4	23.5	LMSDFI	LMSDFI
LNFGNRKMPG	Torque_teno_virus	68887	Q9UKM7	75	8	2	0	2	9	357	364	4.6	21.8	NFGNRKMP	DFGNRLMP
LQNLPLWSML	Torque_teno_virus	68887	O15055	100	6	0	0	4	9	248	253	0.65	24.8	LPLWSM	LPLWSM
LRMQPIPFNH	human_gammaherpesvirus_4	10376	P36406	70	10	0	1	3	9	430	439	1	24	MQPIPFN	MQPIPTIGFN
LTGGENVPPVLHITN	JC_polyomavirus	10632	Q96GR2	100	8	0	0	3	10	574	581	0.061	28.2	GGENVPPV	GGENVPPV
LTKADMKYTE	Torque_teno_virus_4	687343	P25705	80	10	1	1	1	9	263	272	1.4	23.5	LTKADMKYT	LTDADAMKYT
LVSIHDLTCG	Torque_teno_mini_virus_7	687375	Q9Y2Y8	100	6	0	0	1	6	136	141	2.4	22.7	LVSIHD	LVSIHD
LWAAVYGYAE	Torque_teno_virus	68887	Q9NR96	85.71	7	1	0	1	7	923	929	1.1	24	LWAAVYG	LWASVYG
LWASVYGFSE	Torque_teno_virus	68887	Q9NR96	100	7	0	0	1	7	923	929	0.3	25.7	LWASVYG	LWASVYG
MARIVDSPEK	human_gammaherpesvirus_4	10376	Q8NDH3	85.71	7	1	0	2	8	182	188	3	22.3	ARIVDSP	ARIVDTP
MHPLTHQSIP	Torque_teno_tamarin_virus	687382	Q9P2N2	66.67	9	3	0	2	10	37	45	10	21	HPLTHQSIP	HPLSRKSIP
MLIRICRIF	human_gammaherpesvirus_4	10376	Q8WWI1	85.71	7	1	0	3	9	4	10	1	24	IRICRIF	IRICHIF
MRYKLKKFV	human_gammaherpesvirus_4	10376	Q8IY22	100	5	0	0	1	5	50	54	5.3	21.4	MRYKL	MRYKL
NARLLIRSPF	Torque_teno_virus	68887	Q5VST9	75	8	2	0	2	9	5346	5353	4.5	21.8	ARLLIRSP	ARLLVRGP
NCHGPDWASPVCQRHSPDCSR	Rubella_virus	11041	Q2M3C7	41.94	31	3	3	6	21	1218	1248	0.026	30.3	DWASPVCQRHSPDCSR	DWTAGLLSPSLRSPVCHRQSSMPDSRSPCSR
NFIGHLNNLA	Torque_teno_virus_14	687353	Q9P2S2	77.78	9	2	0	1	9	877	885	0.5	24.8	NFIGHLNNL	NFIGHLSGL
NGPQDPDNTD	Torque_teno_douroucouli_virus	687383	Q9BZC7	100	6	0	0	3	8	1403	1408	1.3	23.5	PQDPDN	PQDPDN
NIEHNCRCVI	Torque_teno_virus	68887	Q8NFC6	83.33	6	1	0	3	8	2381	2386	4.7	21.8	EHNCRC	ENNCRC
NIHMNARLLI	Torque_teno_virus	68887	P0DJD1	62.5	8	3	0	1	8	163	170	8.2	21	NIHMNARL	DVHMNIRL
NKFVNTLLT	human_gammaherpesvirus_4	10376	O15528	85.71	7	1	0	3	9	229	235	4.2	21.8	FVNTLLT	FVSTLLT
NLLIHLRAH	Human_betaherpesvirus_5	10359	O15090	77.78	9	2	0	1	9	172	180	1.6	23.1	NLLIHLRAH	NLKIHLRTH
NPFQAAVARGLRPPLHDPDT	Rubella_virus_strain_Therien	11045	Q6ZNA5	100	7	0	0	12	18	467	473	0.32	26.9	RPPLHDP	RPPLHDP
NPGPQQWPTG	Torque_teno_virus_20	687359	Q9Y5I2	87.5	8	0	1	3	9	832	839	0.85	24.4	GPQQWPT	GPDQQWPT
NVLKEARLTV	Torque_teno_virus	68887	Q9UBM1	77.78	9	2	0	2	10	124	132	0.72	24.4	VLKEARLTV	ILKEARVTV
NVPICEQNWF	Torque_teno_virus_15	687354	Q01538	100	6	0	0	3	8	1081	1086	0.64	24.8	PICEQN	PICEQN
NYRVTLISPY	Torque_teno_virus_4	687343	P98164	85.71	7	1	0	2	8	500	506	2	23.1	YRVTLIS	YRVTLIT
PADRARDAELEVACEPSGPP	Rubella_virus_strain_Therien	11045	Q9HCK1	69.23	13	2	1	6	18	1735	1745	0.89	25.7	RDAELEVACEPSG	RDLEVSCEPDG
PALPAPPEQQ	Torque_teno_virus_28	687367	Q8NGS0	100	6	0	0	5	10	17	22	1.8	23.1	APPEQQ	APPEQQ
PATVTLHVHT	Human_papillomavirus_28	37111	Q96RW7	100	6	0	0	4	9	3980	3985	3	22.7	VTLHVH	VTLHVH
PDPMWSASAIPNALPPH	Human_alphaherpesvirus_2	10310	Q9Y6R4	100	5	0	0	1	5	574	578	3.9	23.1	PDPMW	PDPMW
PGLLMLSKHK	Torque_teno_virus	68887	O75038	70	10	1	1	3	10	246	255	11	20.6	LLMLSKHK	LLMLTYSNHK
PKDAGDLER	human_gammaherpesvirus_4	10376	Q8IZN3	66.67	9	3	0	1	9	125	133	9.4	21	PKDAGDLER	PDEAADLER
PLFNKLDDTE	human_papillomavirus_69	37121	H3BV60	72.73	11	2	1	1	10	37	47	2.2	22.7	PLFNKLDDTE	PLFSLKLSDTE
PLRGYVPYSL	Torque_teno_virus	68887	P09848	77.78	9	2	0	2	10	1310	1318	6.2	21.4	LRGYVPYSL	LRGYVAWSL
PLWAAAYGYL	Torque_teno_virus	68887	P08048	100	6	0	0	3	8	356	361	1.5	23.5	WAAAYG	WAAAYG
PLWAAAYGYL	Torque_teno_virus	68887	P08048	100	6	0	0	3	8	356	361	1.5	23.5	WAAAYG	WAAAYG
PRPPGGPPGP	Torque_teno_virus_6	687345	Q9Y4B6	69.23	13	1	1	1	10	933	945	0.47	25.2	PRPPGGPPGP	PRPPQGPLALPGP
PRRRRPYRRR	TTV-like_virus_DXL1	167758	Q8TED0	88.89	9	0	1	1	8	328	336	0.39	25.2	PRRRRPYR	PRRRRPAYR
PSPMSSQWRP	TTV-like_virus_DXL1	167758	Q14145	62.5	8	3	0	3	10	398	405	4.3	21.8	PMSSQWRP	PMTNQWSP
PSTRLGLALF	human_gammaherpesvirus_4	10376	Q9UIV8	77.78	9	2	0	2	10	8	16	3	22.3	STRLGLALF	STRLGFDLF
PTRANCQMMD	Human_adenovirus_11	10541	O14514	66.67	9	3	0	1	9	181	189	1.7	23.1	PTRANCQMM	PSRAACQML
PYSLNFGNGK	Torque_teno_virus	68887	P29074	100	6	0	0	1	6	100	105	1.4	23.5	PYSLNF	PYSLNF
QAAPAAKTTP	Torque_teno_virus_27	687366	O14974	80	10	2	0	1	10	389	398	2.7	22.7	QAAPAAKTTP	QAAPVAVTTP
QCDQFLEFS	Influenza_A_virus	11320	Q70SY1	85.71	7	1	0	3	9	185	191	4.5	21.8	DQFLEFS	DQFLNFS
QCGTPALVEGLAPGGGNCHL	Rubella_virus	11041	Q4ZHG4	72.73	11	3	0	4	14	418	428	1.2	25.2	TPALVEGLAPG	TSALVDGLQPG
QDFEKWLYSS	SEN_virus	136966	Q9H2U9	46.67	15	1	1	2	9	284	298	3.1	22.3	DFEKWLYS	DFDHVVLLSGKWLYS
QEETGKLTVN	Human_adenovirus_D8	31545	Q9Y271	75	8	2	0	2	9	2	9	4.5	21.8	EETGKLTV	DETGNLTV
QLQNLLQTLE	TTV-like_mini_virus	93678	Q6ZT07	100	7	0	0	3	9	96	102	1.4	23.5	QNLLQTL	QNLLQTL
QNIHMNARLL	Torque_teno_virus	68887	O60870	71.43	7	2	0	1	7	103	109	7.1	21.4	QNIHMNA	EHIHMNA
QNIHPITIG	Influenza_A_virus	11320	Q92519	70	10	0	1	2	8	2	11	3.2	22.3	NIHPITI	NIHRSTPITI
QPAAQPKR	Human_herpesvirus_5_strain_AD169	10360	Q5MIZ7	87.5	8	0	1	2	8	230	237	6.8	21	PAAQPKR	PALAQPKR
QSPNLHPDST	Torque_teno_felis_virus	687384	Q9BT78	87.5	8	0	1	3	10	74	80	7.7	21	PNLHPDST	PNLPDST
REQRDLRVQL	Torque_teno_virus	68887	O75871	85.71	7	1	0	3	9	185	191	7.9	21	QRDLRVQ	QRDLREQ
RFAVRRRRRG	Torque_teno_virus	68887	Q04912	80	10	2	0	1	10	301	310	0.29	25.7	RFAVRRRRRG	RFAPKRRRRG
RGCQGCELCRYTRVTNDRAYVNLW	Rubella_virus_strain_Therien	11045	P49711	62.5	16	3	2	6	18	268	283	3.4	24.4	CELCRYTRVTNDR	CELCSYTCPRRSNLDR
RGEGNMLWID	Torque_teno_virus	68887	P0DTE5	100	5	0	0	6	10	101	105	5.1	21.8	MLWID	MLWID
RKRSKSSYKN	TTV-like_virus_DXL1	167758	Q6NT16	100	6	0	0	1	6	433	438	5	21.8	RKRSKS	RKRSKS
RLAGVRFESKIVDGGCFAPWDLEAT	Rubella_virus	11041	Q9P2D0	75	12	2	1	1	11	735	746	0.47	26.9	RLAGVRFESKI	RLDGVRFENEKI
RPPAYNLAQR	Torque_teno_virus_28	687367	O95415	100	7	0	0	1	7	10	16	0.5	24.8	RPPAYNL	RPPAYNL
RPSAAVKPRR	Torque_teno_virus	68887	Q8N201	87.5	8	1	0	1	8	11	18	3.3	22.3	RPSAAVKP	RPSAAAKP
RRWRRFRRRR	Torque_teno_virus_15	687354	Q12982	85.71	7	1	0	1	7	128	134	1.2	23.5	RRWRRFR	RRWRMFR
RRWRRRQYRR	Torque_teno_mini_virus_3	687371	P16150	87.5	8	1	0	3	10	277	284	0.13	26.9	WRRRQYRR	WRRRQKRR
RSKNGIRGPT	Torque_teno_virus_8	687347	P46019	85.71	7	1	0	1	7	361	367	3.1	22.3	RSKNGIR	RGKNGIR
RSPFTDPQLI	Torque_teno_virus	68887	Q99959	77.78	9	2	0	1	9	336	344	2.2	23.1	RSPFTDPQL	RSTFTDSQL
RSPFTDPQLL	Torque_teno_virus	68887	Q99959	77.78	9	2	0	1	9	336	344	2.3	22.7	RSPFTDPQL	RSTFTDSQL
RSPYTVPQLL	Torque_teno_virus_2	687341	P51798	100	7	0	0	2	8	744	750	0.34	25.7	SPYTVPQ	SPYTVPQ
RSPYTVPQLL	Torque_teno_virus	68887	P51798	100	7	0	0	2	8	744	750	0.34	25.7	SPYTVPQ	SPYTVPQ
RSRIDPGYVRERP	Human_betaherpesvirus_5	10359	Q9H0V1	72.73	11	2	1	3	13	142	151	1.2	24	RIDPGYVRERP	RISGYVRHRP
RVLYDDYISG	Torque_teno_mini_virus_1	687369	O76081	66.67	9	3	0	1	9	312	320	0.2	26.1	RVLYDDYIS	RIIYEDYIS
RVQLESIAQE	Torque_teno_virus_3	687342	Q9UBC2	85.71	7	1	0	1	7	523	529	4.6	21.8	RVQLESI	RVQLETI
RVVIRCPYTT	Torque_teno_virus	68887	Q5H9U9	71.43	7	2	0	2	8	888	894	2.6	22.7	VVIRCPY	VIIRCPF
RWSHTNEDLE	Torque_teno_virus_14	687353	Q68CR1	71.43	7	2	0	2	8	1030	1036	4.1	22.3	WSHTNED	WSHSNEE
RYTRRHWIEWGPKEALHVLID	Rubella_virus_strain_Therien	11045	P53674	85.71	7	1	0	5	11	214	220	3.9	24	RHWIEWG	RHWNEWG
SALRGLVLRV	Torque_teno_virus	68887	P56282	72.73	11	1	1	1	9	12	22	6.1	21.4	SALRGLVLR	SAFKLRGLLLR
SERGEETIEEKFEIT	Influenza_A_virus	11320	O14523	64.29	14	0	1	2	10	227	240	1.1	24.4	ERGEETIEE	ERGEEQVELSTIEE
SHMLAHPLKM	Torque_teno_virus_25	687364	P34896	72.73	11	1	1	1	9	17	27	0.93	24	SHMLAHPLK	SHDKMLAQPLK
SKRDIDWHTP	Torque_teno_virus_27	687366	Q96DX5	100	5	0	0	6	10	101	105	4	22.3	DWHTP	DWHTP
SLQQIESMI	Influenza_A_virus	11320	Q9UGQ3	85.71	7	1	0	1	7	490	496	5.4	21.4	SLQQIES	SLEQIES
SSDIQCPSFGTRENHTEGLL	human_gammaherpesvirus_4	10376	Q8IWN6	72.73	11	3	0	5	15	55	65	4.5	23.5	QCPSFGTRENH	QCPTQGTRKNH
SSIWLSAGRS	Torque_teno_virus	68887	Q6IE37	100	6	0	0	2	7	849	854	2.2	23.1	SIWLSA	SIWLSA
SSSKKEEEK	Human_betaherpesvirus_6B	32604	Q9H5J0	85.71	7	1	0	2	8	179	185	7.6	21	SSKKEEE	STKKEEE
SSSWESSSET	TTV-like_virus_DXL1	167758	P02743	100	6	0	0	3	8	116	121	7.6	21	SWESSS	SWESSS
STGDTNIHVN	Torque_teno_virus	68887	Q9BZQ2	83.33	6	1	0	4	9	243	248	11	20.6	DTNIHV	DTDIHV
STSGDDSGRDSGGPRRRRGNRGRGQ	Rubella_virus_strain_Therien	11045	O15550	52.63	19	3	1	1	19	1065	1077	0.21	28.2	STSGDDSGRDSGGPRRRRG	STSSDNSGRRRKG
TCSGYESHV	human_gammaherpesvirus_4	10376	Q9NZU5	75	8	2	0	1	8	34	41	2.4	22.7	TCSGYESH	TCSGFEPH
TCSPASALWLATANALSLDHALAA	Rubella_virus_strain_Therien	11045	Q6ZV29	69.23	13	4	0	12	24	744	756	4.2	24.4	TANALSLDHALAA	TAFALELEHALSA
TGDTNIEHNC	Torque_teno_virus	68887	Q9H2G2	85.71	7	1	0	3	9	460	466	1.1	24	DTNIEHN	ETNIEHN
TGDTNIHMNA	Torque_teno_virus	68887	P13645	70	10	3	0	1	10	299	308	1.8	23.1	TGDTNIHMNA	TGDVNVEMNA
TGNNPVFGMC	Torque_teno_virus_24	687363	Q96HW7	71.43	7	2	0	4	10	745	751	4.6	21.8	NPVFGMC	DPLFGMC
TGPGNNPVF	Human_T-cell_leukemia_virus_type_I	11908	Q15392	83.33	6	1	0	4	9	346	351	9.5	20.6	GNNPVF	GNNPIF
TIRNCFIKGI	Torque_teno_virus	68887	O00591	85.71	7	1	0	4	10	300	306	2.8	22.7	NCFIKGI	NCFIKAI
TLNSIVGLGVKSLKR	Human_adenovirus_12	28282	Q9UKF2	66.67	15	2	2	2	15	389	401	4.9	22.7	LNSIVGLGVKSLKR	LNNIPGLGYVLKR
TNGTSEGDCL	TTV-like_virus_DXL1	167758	Q8N587	70	10	1	1	2	9	141	150	10	21	NGTSEGDC	NGGNTSEGNC
TNIEHNCRCV	Torque_teno_virus	68887	Q9H2G2	100	6	0	0	1	6	461	466	1.7	23.1	TNIEHN	TNIEHN
TNIEHNCRCV	Torque_teno_virus	68887	Q9H2G2	100	6	0	0	1	6	461	466	1.7	23.1	TNIEHN	TNIEHN
TNPQLLDHNN	Torque_teno_virus	68887	Q7Z4H8	100	6	0	0	2	7	332	337	2.8	22.7	NPQLLD	NPQLLD
TPENYWNKWN	Torque_teno_virus_25	687364	Q99708	83.33	6	1	0	1	6	847	852	2.7	22.7	TPENYW	TPENFW
TPHTKAVYQ	human_gammaherpesvirus_4	10376	Q08554	87.5	8	1	0	1	8	385	392	0.16	26.5	TPHTKAVY	TPHSKAVY
TPPKKKKK	JC_polyomavirus	10632	P31314	100	7	0	0	1	7	197	203	0.52	24.8	TPPKKKK	TPPKKKK
TQNGTQLERH	Torque_teno_virus_3	687342	O60315	100	6	0	0	5	10	254	259	2.7	22.7	TQLERH	TQLERH
TRPTTLPPT	human_gammaherpesvirus_4	10376	O75694	100	6	0	0	3	8	585	590	2.7	22.7	PTTLPP	PTTLPP
TSGSSAHRP	Human_betaherpesvirus_5	10359	P78539	85.71	7	1	0	3	9	2	8	5.2	21.4	GSSAHRP	GSPAHRP
TTDYRNTTAT	Human_adenovirus_2	10515	Q9UPU9	100	6	0	0	5	10	625	630	4.4	21.8	RNTTAT	RNTTAT
TTIGDPSTIP	Torque_teno_virus	68887	P51693	75	8	2	0	1	8	221	228	3.7	22.3	TTIGDPST	TAVGDPST
TTMQFSLRIL	Torque_teno_virus_4	687343	Q99986	70	10	3	0	1	10	153	162	1.5	23.5	TTMQFSLRIL	TVLQLSLRIL
TVEEETGLTILEVRI	Human_papillomavirus_type_7	10620	O00470	70	10	3	0	4	13	310	319	0.21	26.5	EETGLTILEV	QDTGLTILQV
TVPQLLDHNN	Torque_teno_virus	68887	Q16363	85.71	7	1	0	2	8	792	798	3.7	22.3	VPQLLDH	VPQLLDQ
VADTYLAR	human_gammaherpesvirus_4	10376	O75044	85.71	7	1	0	1	7	826	832	9	20.6	VADTYLA	VADIYLA
VAHKSCLPA	Influenza_A_virus	11320	P47929	75	8	2	0	1	8	4	11	14	20.2	VAHKSCLP	VPHKSSLP
VAPLKEFPAS	human_gammaherpesvirus_4	10376	Q8N2C7	87.5	8	1	0	1	8	2277	2284	5.2	21.8	VAPLKEFP	VAPLLEFP
VIRSPYTVPQ	Torque_teno_virus	68887	P51798	100	7	0	0	4	10	744	750	0.37	25.2	SPYTVPQ	SPYTVPQ
VLCRLIKAS	human_gammaherpesvirus_4	10376	Q96AY4	75	8	2	0	2	9	1835	1842	9.5	21	LCRLIKAS	LCKLITAS
VLERALLEQ	human_gammaherpesvirus_4	10376	Q8IZF6	66.67	9	3	0	1	9	2304	2312	1.9	23.1	VLERALLEQ	VMDRAILEQ
VPQLLDHNNS	Torque_teno_virus	68887	Q16363	85.71	7	1	0	1	7	792	798	4.7	21.8	VPQLLDH	VPQLLDQ
VRRANTVVP	Human_betaherpesvirus_5	10359	Q5BKX6	85.71	7	1	0	2	8	441	447	3.6	22.3	RRANTVV	RRANAVV
VTGDTNIEHN	Torque_teno_virus	68887	Q9H2G2	85.71	7	1	0	4	10	460	466	1.9	23.1	DTNIEHN	ETNIEHN
VYIDGPHGMGKTTTT	Human_alphaherpesvirus_1	10298	Q96MN2	69.23	13	4	0	1	13	151	163	0.16	26.9	VYIDGPHGMGKTT	VIIQGPQGIGKTT
WAAVYGFKEY	Torque_teno_virus	68887	Q8IVF7	100	6	0	0	3	8	784	789	3.1	22.3	AVYGFK	AVYGFK
WAAVYGFKEY	Torque_teno_virus	68887	Q8IVF7	100	6	0	0	3	8	784	789	3.1	22.3	AVYGFK	AVYGFK
WLFAERRALRCREWDFEAL	Rubella_virus_strain_Therien	11045	P19784	58.82	17	6	1	3	18	13	29	0.94	25.2	FAERRALRCREWDFEA	YAEVNSLRSREYWDYEA
WTSDNKNSKN	human_papillomavirus_33	10586	Q6ZT07	63.64	11	3	1	1	10	1007	1017	2.3	22.7	WTSDNKNSKN	WTPENKSKSKN
YFDRICGMFS	Torque_teno_virus_26	687365	Q8N7J2	87.5	8	1	0	3	10	360	367	0.55	24.8	DRICGMFS	DRICLMFS
YGGGWASGTI	Torque_teno_virus	68887	Q7RTS7	87.5	8	1	0	1	8	81	88	2.1	23.1	YGGGWASG	YGGGRASG
YGYLEFCSKS	Torque_teno_virus	68887	Q30201	58.33	12	0	1	1	7	138	149	3	22.3	YGYLEFC	YGYDGQDHLEFC
YIAFRDNFIG	Human_adenovirus_1	10533	P13385	66.67	9	3	0	1	9	43	51	5	21.8	YIAFRDNFI	YLAFRDDSI
YLEFCAKSTG	Torque_teno_virus	68887	Q5TIE3	75	8	2	0	3	10	173	180	2.3	22.7	EFCAKSTG	QFCTKSTG
YQPEPQLGDE	Human_adenovirus_11	10541	P98161	66.67	12	1	1	2	10	1386	1397	4.5	21.8	QPEPQLGDE	QPERQFVQLGDE
YSTHTGIRVL	Human_papillomavirus_type_54	1671798	Q6NUN9	75	8	2	0	1	8	557	564	1.6	23.5	YSTHTGIR	YRTHTGVR
YTIPQLLDHN	Torque_teno_virus_2	687341	Q8IUA7	85.71	7	1	0	3	9	876	882	1.3	23.5	IPQLLDH	IPQLLEH
YTYPQLVKHN	Torque_teno_virus	68887	Q96MH7	75	8	2	0	1	8	326	333	1.1	24	YTYPQLVK	YSYPELVK
YYPVIGTSAL	SEN_virus	136966	Q6MZP7	87.5	8	1	0	3	10	196	203	3.1	22.3	PVIGTSAL	PVIGVSAL
YYYILELGSITPI	Human_betaherpesvirus_6A	32603	Q6ZMG9	100	7	0	0	1	7	180	186	0.21	26.5	YYYILEL	YYYILEL
