# Supplementary material for: Similarity to Self-Antigens Shapes Epitope Recognition from Viruses Under Autoimmune and Infectious Disease
Source: Int J Mol Sci. 2025 Jun 24;26(13):6041. doi: 10.3390/ijms26136041 (PMC12250222; doi:10.3390/ijms26136041)
Supplement: Supplementary file 1 [file ijms-26-06041-s001.zip › Supplementary_Dataset_S7_new.xlsx]

## Sheet: Hoja1
Supplementaty Dataset 7: Virus-specific epitopes linked to infectious disease similar to self proteins
Epitope ID	Epitope Sequence	Epitope type [B/T]	Antigen Name	Antigen Accession	Virus Name	Tax Id	Target Human proteins	Target Human Protein ACC	Target Human Gene	Target Human Gene Accession	Present in AAgAtlas	Bit-score	Epitope Blast hit	Human Blast hit
39915	LTGHRMAWDMMQNWS	B	Genome polyprotein	na	Hepacivirus hominis	3052230	Putative cytochrome P450 2D7	A0A087X1C5	CYP2D7	1564	NO	26.9	LTGHRMAWD	LTEHRMTWD
957091	MGIPYCNYSKYWYLNHTTTGRTS	T	glycoprotein [Lassa mammarenavirus]	AAA46286	Lassa virus Josiah	11622	T cell receptor alpha variable 39	A0A0B4J263	TRAV39	28642	NO	28.6	YCNYSKYWY	YCNYSTTSDRLYWY
1334926	KKFKKDLAAMLRIINARKEK	T	polyprotein [Zika virus]	1032590577	Zika virus	64320	Heat shock transcription factor, X-linked member 3	A0A1B0GWH4	HSFX3	101928917	YES	29.1	KDLAAMLRIINARKE	KNLVATRRSLRIYHINARKE
768097	AAMLRIINARKEKKR	T	polyprotein	AHZ13508	Zika virus ZIKV/H. sapiens/FrenchPolynesia/10087PF/2013	2043570	Heat shock transcription factor, X-linked member 3	A0A1B0GWH4	HSFX3	101928917	YES	27.4	LRIINARKE	LRIYHINARKE
870845	MLRIINARKEKKRRG	T	polyprotein	AMA12084	Zika virus	64320	Heat shock transcription factor, X-linked member 3	A0A1B0GWH4	HSFX3	101928917	YES	27.4	LRIINARKE	LRIYHINARKE
128060	MSLLTEVETYVLSIIPSGPL	T	matrix protein 1 [Influenza A virus (A/Thailand/1(KAN-1)/2004(H5N1))]	AAV35110	Influenza A virus (A/Thailand/1(KAN-1)/2004(H5N1))	266827	Parvalbumin-like EF-hand-containing protein	A0A1B0GWK0	PVALEF	388428	YES	28.2	YVLSIIPSGP	YILSIIPSSGP
110399	RGRWTGRCMSCCRSSRTRRETQL	T	Protein E6	P03126	Human papillomavirus 16	333760	Protein FAM170A	A1A519	FAM170A	340069	YES	27.4	RCMSCCR	RCMACCR
112829	RFHNIRGRWTGRCMSCCRSSRT	T	Protein E6	P03126	Human papillomavirus 16	333760	Protein FAM170A	A1A519	FAM170A	340069	YES	27.4	RCMSCCR	RCMACCR
72202	VYYLTRDPTTPLARAAWETA	T	HCV-1	AAA45676	hepatitis C virus genotype 1a	2847144	Solute carrier family 22 member 23	A1A5C7	SLC22A23	63027	YES	27.4	PTTPLARAAWETA	PTTPFATAPWEAA
1533486	YAPEPITTLNTR	B	spike protein [Coronavirus Neoromicia/PML-PHE1/RSA/2011]	AGY29650	Middle East respiratory syndrome-related coronavirus	1335626	Soluble scavenger receptor cysteine-rich domain-containing protein SSC5D	A1L4H1	SSC5D	284297	YES	26.9	APEPITTLN	APDPITTLN
1659609	FYAPEPITSLNTKYVA	B	spike protein [Middle East respiratory syndrome-related coronavirus]	YP_009047204	Middle East respiratory syndrome-related coronavirus	1335626	Soluble scavenger receptor cysteine-rich domain-containing protein SSC5D	A1L4H1	SSC5D	284297	YES	26.9	APEPITSLN	APDPITTLN
1652673	DVEKGVLPQLEQPYVF	B	ORF1a polyprotein [Pangolin coronavirus]	QIQ54046	Pangolin coronavirus	2708335	Protein tyrosine phosphatase domain-containing protein 1	A2A3K4	PTPDC1	138639	YES	29.5	GVLPQLEQPY	GVLPQNEQPY
1654433	EKGVLPQLEQPYVFIK	B	orf1ab polyprotein [Severe acute respiratory syndrome coronavirus 2]	YP_009724389	Severe acute respiratory syndrome coronavirus 2	2697049	Protein tyrosine phosphatase domain-containing protein 1	A2A3K4	PTPDC1	138639	YES	29.5	GVLPQLEQPY	GVLPQNEQPY
1654565	ELEKGVLPQLEQPYVF	B	orf1ab polyprotein (pp1ab) [Severe acute respiratory syndrome-related coronavirus]	NP_828849	SARS coronavirus Tor2	227984	Protein tyrosine phosphatase domain-containing protein 1	A2A3K4	PTPDC1	138639	YES	29.1	GVLPQLEQPY	GVLPQNEQPY
1670262	KGVLPQLEQPYVFVKR	B	ORF1a polyprotein [Pangolin coronavirus]	QIQ54046	Pangolin coronavirus	2708335	Protein tyrosine phosphatase domain-containing protein 1	A2A3K4	PTPDC1	138639	YES	29.9	GVLPQLEQPY	GVLPQNEQPY
1702666	VEVEKGVLPQLEQPYV	B	orf1ab polyprotein [Severe acute respiratory syndrome coronavirus 2]	YP_009724389	Severe acute respiratory syndrome coronavirus 2	2697049	Protein tyrosine phosphatase domain-containing protein 1	A2A3K4	PTPDC1	138639	YES	29.1	GVLPQLEQPY	GVLPQNEQPY
1638821	KMETLQRKYGGALVR	B	Genome polyprotein	P14337	Dengue virus	12637	Threonine--tRNA ligase 2, cytoplasmic	A2RTX5	TARS3	123283	NO	28.2	METLQRKYG	METLQRIYG
1641422	SVIEKMETLQRKYGG	B	polyprotein, partial [Dengue virus 2]	QTX93189	Dengue virus	12637	Threonine--tRNA ligase 2, cytoplasmic	A2RTX5	TARS3	123283	NO	27.4	METLQRKYG	METLQRIYG
1650581	DGLCMFWNCNVDKYPS	B	orf1ab polyprotein [Human coronavirus HKU1]	YP_173236	Human coronavirus HKU1	290028	Protein TESPA1	A2RU30	TESPA1	9840	YES	28.2	MFWNCN	MFWNCN
1669571	KDNFKDGLCMFWNCNV	B	orf1ab polyprotein [Human coronavirus HKU1]	YP_173236	Human coronavirus HKU1	290028	Protein TESPA1	A2RU30	TESPA1	9840	YES	28.2	MFWNCN	MFWNCN
1673507	LCMFWNCNVDKYPSNS	B	orf1ab polyprotein [Human coronavirus HKU1]	YP_173236	Human coronavirus HKU1	290028	Protein TESPA1	A2RU30	TESPA1	9840	YES	27.8	MFWNCN	MFWNCN
70275	VPDTLGGDPKFRSLTHEDHA	B	Probable coat protein VP1	P07299	Human parvovirus B19	10798	Myosin-binding protein H-like	A2RUH7	MYBPHL	343263	YES	26.9	GDPKFRSLTH	GNPKYRALTH
112764	DPQERPRKLPQLCTELQTTIHD	T	Protein E6	P03126	Human papillomavirus 16	333760	SCO-spondin	A2VEC9	SSPOP	23145	NO	29.1	DPQERPRKLPQLCTEL	DPLQERPCNLPSCTEL
1530500	VVGTKALAVRLT	B	replicase polyprotein 1a [Human coronavirus HKU1]	ARU07575	Human coronavirus HKU1	290028	SCO-spondin	A2VEC9	SSPOP	23145	NO	26.9	TKALAVRL	CTKALAVR
1625373	FQDPQERPRKLPQLCTEL	T	E6	AAD33252	Human papillomavirus 16	333760	SCO-spondin	A2VEC9	SSPOP	23145	NO	29.1	DPQERPRKLPQLCTEL	DPLQERPCNLPSCTEL
1640238	PEGIIPSMFEPEREK	B	Genome polyprotein	P14340	Dengue virus	12637	Laminin subunit beta-4	A4D0S4	LAMB4	22798	YES	26.9	EGIIPSMFEPEREK	ENVIVSFEPDREK
1641712	TLQLPEDIEQMANGI	B	polyprotein [Dengue virus 3]	QTX93593	Dengue virus	12637	Laminin subunit beta-4	A4D0S4	LAMB4	22798	YES	26.9	PEDIEQMANGI	PEDIEKVANGV
1645817	AQNTVLNASIPESKPL	B	Nucleocapsid protein [Human coronavirus NL63]	YP_003771	Human coronavirus NL63	277944	Laminin subunit beta-4	A4D0S4	LAMB4	22798	YES	28.2	QNTVLNASIPES	QSSVLNASIADS
1665127	HVAQNTVLNASIPESK	B	Nucleocapsid protein [Human coronavirus NL63]	YP_003771	Human coronavirus NL63	277944	Laminin subunit beta-4	A4D0S4	LAMB4	22798	YES	28.2	QNTVLNASIPES	QSSVLNASIADS
1540858	IRQLLFVVEVVDKYF	T	Replicase polyprotein 1ab	P0DTD1	Severe acute respiratory syndrome coronavirus 2	2697049	GTP-binding protein 10	A4D1E9	GTPBP10	85865	YES	27.4	RQLLFVVEV	RQLLFVVDI
947042	VIDEAPSLPPHLLLL	T	polyprotein [Hepatitis E virus]	AAO67358	Paslahepevirus balayani	1678143	Killer cell lectin-like receptor subfamily G member 2	A4D1S0	KLRG2	346689	YES	31.2	IDEAPSLPPHLL	IDEAPLPPQLL
14038	ERMASCRPIDQFDQG	T	polyprotein	AAF65953	Hepacivirus hominis	3052230	Xin actin-binding repeat-containing protein 2	A4UGR9	XIRP2	129446	YES	28.2	SCRPIDQFDQ	SCRWLFETRPIDQFDE
1408706	AGKNKAAPKVVT	B	N protein [Middle East respiratory syndrome-related coronavirus]	AVV62533	Middle East respiratory syndrome-related coronavirus	1335626	Xin actin-binding repeat-containing protein 2	A4UGR9	XIRP2	129446	YES	26.9	KNKAAPKVV	KNKSAPKVV
1637084	EKASLIEVKTCTWPK	B	polyprotein, partial [Dengue virus 3]	QHR82521	Dengue virus	12637	Xin actin-binding repeat-containing protein 2	A4UGR9	XIRP2	129446	YES	26.9	EKASLIEVKTCTW	EKVSLMTSSEEIHKGDVKTCTW
1543579	YYTSNPTTFHLDGEV	B	Replicase polyprotein 1a	P0DTC1	Severe acute respiratory syndrome coronavirus 2	2697049	Cadherin-related family member 4	A6H8M9	CDHR4	389118	YES	29.1	YYTSNPTTFHLDGEV	YYTSGGPTTFAVDRLSGEV
1644756	AKRVLGVQTQTVDSAQ	B	orf1ab polyprotein [Human coronavirus HKU1]	YP_173236	Human coronavirus HKU1	290028	Putative golgin subfamily A member 8I	A6NC78	GOLGA8IP	283796	NO	26.9	AKRVLGVQTQT	AKRVLEVQIQT
1684580	NYVAKRVLGVQTQTVD	B	orf1ab polyprotein [Human coronavirus HKU1]	YP_173236	Human coronavirus HKU1	290028	Putative golgin subfamily A member 8I	A6NC78	GOLGA8IP	283796	NO	28.6	AKRVLGVQTQT	AKRVLEVQIQT
229880	AAILRRHIDLLVGSATLCSALY	T	polyprotein	na	Hepacivirus hominis	3052230	Aspartate dehydrogenase domain-containing protein	A6ND91	ASPDH	554235	YES	28.2	AAILRRHIDLLVGSATLCSAL	AQILRHANLLVGSPSAL
229840	VGELSHQWFQKGSSI	T	envelope protein	NP_775503	Tick-borne encephalitis virus	11084	Puromycin-sensitive aminopeptidase-like protein	A6NEC2	NA	NA	NO	27.4	VGELSHQWF	VGHELAHQWF
2155635	SGDWLRIIWDWVCMV	B	Polyprotein	Q91TD2	Hepacivirus hominis	3052230	DDB1- and CUL4-associated factor 8-like protein 1	A6NGE4	DCAF8L1	139425	YES	28.6	SGDWLRIIWDWV	SGDDLRVIVWDWV
150173	DSLSPRRAGAKAGPGLSPGT	B	F protein	na	Hepatitis C virus genotype 3	356114	Serine incorporator 4	A6NH21	SERINC4	619189	YES	27.4	GAKAGPGLSPGT	GAKAGPSPGT
96123	AVFGPLWIL	T	Genome polyprotein	P26664	Hepatitis C virus (isolate H77)	63746	Serine incorporator 4	A6NH21	SERINC4	619189	YES	27.8	VFGPLWI	VFGPLWI
1653749	EEIEYVHGDALHTLRN	B	replicase polyprotein 1ab [Human coronavirus 229E]	NP_073549	Human coronavirus 229E	11137	Mesogenin-1	A6NI15	MSGN1	343930	YES	28.6	DALHTLRN	DALHTLRN
130948	LKRQLADLVAAQKLA	T	nucleocapsid protein	NP_604471	Orthohantavirus andesense	1980456	Tripartite motif-containing protein 75	A6NK02	TRIM75	391714	NO	28.6	LKRQLADLVAAQKL	LKKQLADLQKL
1540831	INRPQIGVVREFLTR	B	Replicase polyprotein 1ab	P0DTD1	Severe acute respiratory syndrome coronavirus 2	2697049	Cis-aconitate decarboxylase	A6NK06	ACOD1	730249	YES	26.9	INRPQIGVVREFLTR	INRPQVRELLSK
391	AAQLAAPGAATAFVGAGLAG	T	Genome polyprotein	P26664	Hepatitis C virus (isolate 1)	11104	Solute carrier family 22 member 20	A6NK97	SLC22A20P	440044	NO	27.8	QLAAPGAATAF	QLAASGAATAY
196216	WKTMAMVLSIVSLFP	B	polyprotein [Dengue virus 1]	QTX92650	Dengue virus	12637	Retrotransposon-like protein 1	A6NKG5	RTL1	388015	YES	26.9	MAMVLSIVSLF	MAMVRSIISLY
1652633	DVDFHSVEIEAGEVKP	B	replicase polyprotein 1ab [Human coronavirus NL63]	YP_003766	Human coronavirus NL63	277944	RanBP2-like and GRIP domain-containing protein 3	A6NKT7	RGPD3	653489	YES	26.9	FHSVEIEAGEV	FHSVDIQASEI
25782	IEELRQHLL	T	pol protein	ACJ76655	Human immunodeficiency virus 1	11676	RIMS-binding protein 3B	A6NNM3	RIMBP3B	440804	YES	28.2	IEELRQHLL	IEELRQECHLL
1417304	CNNLVQTYLKSD	B	replicase polyprotein 1ab [Human coronavirus OC43]	AIV42002	Human coronavirus OC43	31631	Protein monoglycylase TTLL8	A6PVC2	TTLL8	164714	YES	29.9	CNNLVQTYLKSD	CNNAVQKYLKND
1542918	TSRYWEPEFYEAMYT	B	Replicase polyprotein 1ab	P0DTD1	Severe acute respiratory syndrome coronavirus 2	2697049	Ankyrin repeat and BTB/POZ domain-containing protein 3	A6QL63	ABTB3	121551	NO	26.9	YWEPEFYEAMYT	YWEPEALYT
1639491	LRPTPKGAVMDIISR	B	Genome polyprotein	Q2YHF0	Dengue virus	12637	Protein dispatched homolog 2	A7MBM2	DISP2	85455	YES	26.9	PTPKGAVMDI	PTPKGASLMDI
2236899	ARQRPGLCQVFADATPTGWGLAIGH	T	polymerase	ACI24310	Hepatitis B virus	10407	Carbohydrate deacetylase	A8MPS7	YDJC	150223	YES	28.6	PGLCQVFADA	PGVCQVFAEA
1657592	FKVLDNGIIRDVNPDD	B	1AB polyprotein [Middle East respiratory syndrome-related coronavirus]	YP_009047202	Middle East respiratory syndrome-related coronavirus	1335626	Zinc finger B-box domain-containing protein 1	A8MT70	ZBBX	79740	YES	27.4	FKVLDNGIIRDVNPDD	FNVLDVAHQFIKDVNPDE
1641809	TRGAVLMHRGKRIEP	B	polyprotein [Dengue virus 2]	QTX93073	Dengue virus	12637	Uncharacterized protein C12orf71	A8MTZ7	C12orf71	728858	YES	28.6	LMHRGKRIEP	LFHRGKRIQP
1642208	VLMHRGKRIEPSWAD	B	polyprotein [Dengue virus 2]	QTX93073	Dengue virus	12637	Uncharacterized protein C12orf71	A8MTZ7	C12orf71	728858	YES	26.9	LMHRGKRIEP	LFHRGKRIQP
1365197	NNMDRAVKLYKKLKREITFH	T	matrix protein 1 [Influenza A virus (A/Thailand/1(KAN-1)/2004(H5N1))]	AAV35110	Influenza A virus (A/Thailand/1(KAN-1)/2004(H5N1))	266827	Putative histone PARylation factor 1-like	A8MVJ9	NA	NA	NO	29.1	AVKLYKKLKREIT	AVKLYLMKKLKEVT
53351	RDGKLPATQLRRHIDLLVGSATLCS	T	Genome polyprotein	P26664	Hepacivirus hominis	3052230	PHD finger protein 20-like protein 1	A8MW92	PHF20L1	51105	YES	29.5	LPATQLRRHIDLLVGSATLCS	LPQLKRHIKQLLIDMGKVQQIATLCS
53351	RDGKLPATQLRRHIDLLVGSATLCS	B	Genome polyprotein	P26664	Hepacivirus hominis	3052230	PHD finger protein 20-like protein 1	A8MW92	PHF20L1	51105	YES	30.3	KLPATQLRRHIDLLVGSATLCS	RLPQLKRHIKQLLIDMGKVQQIATLCS
1472136	LRTDQINDMVYS	B	replicase polyprotein 1ab [Human coronavirus OC43]	AIX09796	Human coronavirus OC43	31631	Endosome/lysosome-associated apoptosis and autophagy regulator family member 2	A8MWY0	ELAPOR2	222223	NO	27.4	RTDQINDMVYS	RTNQGQDNRRFINDMVKIYS
188676	FYKNLIWLVKKGNSYPKLSK	T	hemagglutinin	ACQ76318	Influenza A virus (A/California/04/2009(H1N1))	641501	Calpain-14	A8MX76	CAPN14	440854	YES	27.4	YKNLIWLVKKGNSYPKLS	YKNLFWGALLEKAYAKLS
1653188	DYVDKWDDFCRQYSNE	B	replicase polyprotein 1ab [Human coronavirus 229E]	NP_073549	Human coronavirus 229E	11137	Aryl hydrocarbon receptor repressor	A9YTQ3	AHRR	57491	YES	27.4	DYVDKWDDFCRQ	DYIHVDDRQDFCRQ
1705562	VRDYVDKWDDFCRQYS	B	replicase polyprotein 1ab [Human coronavirus 229E]	NP_073549	Human coronavirus 229E	11137	Aryl hydrocarbon receptor repressor	A9YTQ3	AHRR	57491	YES	27.4	DYVDKWDDFCRQ	DYIHVDDRQDFCRQ
1686653	PSTVWEDGDYYRKQLS	B	spike protein [Middle East respiratory syndrome-related coronavirus]	YP_009047204	Middle East respiratory syndrome-related coronavirus	1335626	Espin	B1AK53	ESPN	83715	YES	26.9	PSTVWEDGDYYRKQL	PSTGDYYRQL
1636699	DGIKNNQILEENMEV	B	polyprotein [Dengue virus 2]	QHE24291	Dengue virus	12637	Putative spermatogenesis-associated protein 31C2	B4DYI2	SPATA31C2	645961	NO	28.2	QILEENM	QILEENM
1637347	FDGERNNQILEENMD	B	polyprotein [Dengue virus 3]	QTX93403	Dengue virus	12637	Putative spermatogenesis-associated protein 31C2	B4DYI2	SPATA31C2	645961	NO	27.8	QILEENM	QILEENM
1637349	FDGQRNNQILEENMD	B	polyprotein [Dengue virus 3]	QHJ86727	Dengue virus	12637	Putative spermatogenesis-associated protein 31C2	B4DYI2	SPATA31C2	645961	NO	27.4	QILEENM	QILEENM
1640106	NNQILEENMEVEIWT	B	polyprotein [Dengue virus 2]	QNH29582	Dengue virus	12637	Putative spermatogenesis-associated protein 31C2	B4DYI2	SPATA31C2	645961	NO	27.4	QILEENM	QILEENM
1640851	RNNQILEENMDVEIW	B	polyprotein [Dengue virus 3]	QTX93345	Dengue virus	12637	Putative spermatogenesis-associated protein 31C2	B4DYI2	SPATA31C2	645961	NO	27.4	QILEENM	QILEENM
1641604	TGERNNQILEENMEV	B	polyprotein [Dengue virus 4]	QTX92385	Dengue virus	12637	Putative spermatogenesis-associated protein 31C2	B4DYI2	SPATA31C2	645961	NO	26.9	QILEENM	QILEENM
1636493	AWNSFEVEDYGFGMF	B	polyprotein [Dengue virus 4]	AKQ00032	Dengue virus	12637	Tudor domain-containing protein 15	B5MCY1	TDRD15	100129278	YES	26.9	NSFEVEDYG	NSFEVEFIDYG
1639500	LSELPETLETLLLLT	B	Genome polyprotein	P14340	Dengue virus	12637	Tudor domain-containing protein 15	B5MCY1	TDRD15	100129278	YES	29.9	LSELPETLETL	LSDLPETLQTL
1640020	NERRAWNSFEVEDYG	B	polyprotein [Dengue virus 4]	AKQ00032	Dengue virus	12637	Tudor domain-containing protein 15	B5MCY1	TDRD15	100129278	YES	26.9	NSFEVEDYG	NSFEVEFIDYG
1642775	YNHALSELPETLETL	B	polyprotein, partial [Dengue virus 2]	QTX93024	Dengue virus	12637	Tudor domain-containing protein 15	B5MCY1	TDRD15	100129278	YES	30.8	LSELPETLETL	LSDLPETLQTL
60647	SREILWAAYAEQMMRPDLFD	T	Alpha trans-inducing protein	P68336	Human alphaherpesvirus 2	10310	Tripartite motif-containing protein 49D	C9J1S8	TRIM49D2	729384	YES	29.5	REILWAAYAEQMMRPD	REILRGTYAELMKMCHKPD
60647	SREILWAAYAEQMMRPDLFD	T	Alpha trans-inducing protein	P68336	Human alphaherpesvirus 2	10310	Tripartite motif-containing protein 49D	C9J1S8	TRIM49D1	399939	YES	29.5	REILWAAYAEQMMRPD	REILRGTYAELMKMCHKPD
18895	GCQSWTCPYTGAVSSPYWKFQHDVN	B	env	AAA96674	Human T-cell leukemia virus type I	11908	Transmembrane protein 232	C9JQI7	TMEM232	642987	YES	30.8	TCPYTGAVSSPYWKFQH	TCGGISSPYHEELWKLNFQH
1655354	ESGVKDCVVLHSYFTS	B	ORF3a protein [Severe acute respiratory syndrome coronavirus 2]	YP_009724391	Severe acute respiratory syndrome coronavirus 2	2697049	na	E7EML9	NA	NA	NO	27.4	na	na
1663433	GVKDCVVLHSYFTSDY	B	ORF3a protein [Severe acute respiratory syndrome coronavirus 2]	YP_009724391	Severe acute respiratory syndrome coronavirus 2	2697049	na	E7EML9	NA	NA	NO	27.4	na	na
55149	RPFERDISNVPFSPDGK	T	Spike glycoprotein	P59594	SARS-CoV1	na	Proline-rich protein 23D1	E9PI22	PRR23D1	100131608	YES	27.8	DISNVPFSPDGK	DISDMRRENVPFSPAEEGK
1645179	ALYAIQEGFDATNSAL	B	spike surface glycoprotein [Human coronavirus OC43]	YP_009555241	Human coronavirus OC43	31631	Frizzled-9	O00144	FZD9	8326	YES	26.9	ALYAIQEGFDATNSAL	ALYVIQEGLENTGCTL
1674686	LGPDIFLSMCYRCPKE	B	1AB polyprotein [Middle East respiratory syndrome-related coronavirus]	YP_009047202	Middle East respiratory syndrome-related coronavirus	1335626	Frizzled-9	O00144	FZD9	8326	YES	28.2	PDIFLSMCY	PIIFLSMCY
1651346	DLHVVEVLTKTAVKSG	B	orf1ab polyprotein [Human coronavirus HKU1]	YP_173236	Human coronavirus HKU1	290028	Unconventional myosin-Ic	O00159	MYO1C	4641	YES	27.4	HVVEVLTKTA	HVIETLTKTA
1659264	FVHEDLHVVEVLTKTA	B	orf1ab polyprotein [Human coronavirus HKU1]	YP_173236	Human coronavirus HKU1	290028	Unconventional myosin-Ic	O00159	MYO1C	4641	YES	26.9	HVVEVLTKTA	HVIETLTKTA
1664204	HEDLHVVEVLTKTAVK	B	orf1ab polyprotein [Human coronavirus HKU1]	YP_173236	Human coronavirus HKU1	290028	Unconventional myosin-Ic	O00159	MYO1C	4641	YES	26.9	HVVEVLTKTA	HVIETLTKTA
1641277	SPPETQKAELEEGVY	B	polyprotein [Dengue virus 3]	QTX93593	Dengue virus	12637	AP-4 complex subunit mu-1	O00189	AP4M1	9179	YES	27.4	SPPETQKAELEEG	SSPEQKAELAEG
1487408	PIEVEHIITATT	B	4.9 kDa protein [Human enteric coronavirus 4408]	ACJ35490	Betacoronavirus 1	694003	E3 ubiquitin-protein ligase RNF103	O00237	RNF103	7844	YES	27.8	IEVEHIITA	IEVEHIFKWITA
1640159	NRVSTVSQLAKRFSK	B	Genome polyprotein	P17763	Dengue virus	12637	Signal-regulatory protein beta-1	O00241	SIRPB1	10326	YES	29.1	RVSTVSQLAKRFS	RVTTVSELTKRNNLDFS
229779	SATDWMSWLLVITLL	T	anchored core protein C	NP_775500	Tick-borne encephalitis virus	11084	Signal-regulatory protein beta-1	O00241	SIRPB1	10326	YES	32	DWMSWLLVIT	NWMSWLLVNT
195213	DELIGRARISQGAGW	B	Genome polyprotein	P14340	Dengue virus	12637	Transcription elongation factor SPT5	O00267	SUPT5H	6829	YES	26.9	DELIGRARISQG	NELIGQTVRISQG
1684183	NVMDVNDCFKNDNVVL	B	replicase polyprotein 1ab [Human coronavirus NL63]	YP_003766	Human coronavirus NL63	277944	Cell division cycle 7-related protein kinase	O00311	CDC7	8317	YES	30.3	NVMDVNDCFKNDNVV	NVMGVKYCFRKNDHVV
4117	ARALRERVIRGESLIEALES	T	ORF4	AAY57694	Human alphaherpesvirus 3	10335	Sulfhydryl oxidase 1	O00391	QSOX1	5768	YES	28.6	LRERVIRGESLIEALES	LRERLIDALES
1481315	NKGEDIQLLKSAYENF	B	Replicase polyprotein 1a	P0DTC1	Severe acute respiratory syndrome coronavirus 2	2697049	Echinoderm microtubule-associated protein-like 1	O00423	EML1	2009	YES	28.6	EDIQLLKSA	DDIQLLKSA
1653576	EDIQLLKSAYENFNQH	B	orf1ab polyprotein [Severe acute respiratory syndrome coronavirus 2]	YP_009724389	Severe acute respiratory syndrome coronavirus 2	2697049	Echinoderm microtubule-associated protein-like 1	O00423	EML1	2009	YES	28.6	EDIQLLKSA	DDIQLLKSA
1662364	GPNVNKGEDIQLLKSA	B	orf1ab polyprotein [Severe acute respiratory syndrome coronavirus 2]	YP_009724389	Severe acute respiratory syndrome coronavirus 2	2697049	Echinoderm microtubule-associated protein-like 1	O00423	EML1	2009	YES	28.6	EDIQLLKSA	DDIQLLKSA
1662365	GPNVNRGEDIQLLKSA	B	orf1ab polyprotein [Bat coronavirus RaTG13]	QHR63299	Bat coronavirus RaTG13	2709072	Echinoderm microtubule-associated protein-like 1	O00423	EML1	2009	YES	28.6	EDIQLLKSA	DDIQLLKSA
1684194	NVNKGEDIQLLKSAYE	B	orf1ab polyprotein [Severe acute respiratory syndrome coronavirus 2]	YP_009724389	Severe acute respiratory syndrome coronavirus 2	2697049	Echinoderm microtubule-associated protein-like 1	O00423	EML1	2009	YES	28.6	EDIQLLKSA	DDIQLLKSA
1690151	RGEDIQLLKSAYENFN	B	orf1ab polyprotein [Bat coronavirus RaTG13]	QHR63299	Bat coronavirus RaTG13	2709072	Echinoderm microtubule-associated protein-like 1	O00423	EML1	2009	YES	28.6	EDIQLLKSA	DDIQLLKSA
1704964	VNRGEDIQLLKSAYEN	B	orf1ab polyprotein [Bat coronavirus RaTG13]	QHR63299	Bat coronavirus RaTG13	2709072	Echinoderm microtubule-associated protein-like 1	O00423	EML1	2009	YES	28.2	EDIQLLKSA	DDIQLLKSA
1444234	GSVCFSLKYIPG	B	S [Human coronavirus 229E]	APT69876	Human coronavirus 229E	11137	Synaptotagmin-5	O00445	SYT5	6861	YES	27.4	GSVCFSLKYIP	GDICFSLRYVP
1705450	VQQLFYTEDMASRFAD	B	1AB polyprotein [Middle East respiratory syndrome-related coronavirus]	YP_009047202	Middle East respiratory syndrome-related coronavirus	1335626	Agrin	O00468	AGRN	375790	YES	27.4	QQLFYTEDMA	QELFYTPEMA
1669065	KAALLADKFPVLHDIG	B	orf1ab polyprotein [Severe acute respiratory syndrome coronavirus 2]	YP_009724389	Severe acute respiratory syndrome coronavirus 2	2697049	Procollagen-lysine,2-oxoglutarate 5-dioxygenase 2	O00469	PLOD2	5352	YES	26.9	LADKFPVLHDIG	LADKYPVVHIG
1597691	FTNVYADSFVIRGDEVRQIAPGQTG	B	surface glycoprotein [Severe acute respiratory syndrome coronavirus 2]	YP_009724390	Severe acute respiratory syndrome coronavirus 2	2697049	Butyrophilin subfamily 3 member A3	O00478	BTN3A3	10384	YES	26.9	NVYADSFVIRGDEVRQIAPGQT	NVYADGKEVEDRQSAPYRGRT
1639643	LYAVATTVITPMMRH	B	Genome polyprotein	P27909	Dengue virus	12637	Butyrophilin subfamily 3 member A1	O00481	BTN3A1	11119	YES	27.8	LYAVATTVITPMMR	LYAVAASVIMR
1411177	ANIVYEPSTPIS	B	ORF1ab polyprotein [Middle East respiratory syndrome-related coronavirus]	AUM60013	Middle East respiratory syndrome-related coronavirus	1335626	Claudin-5	O00501	CLDN5	7122	YES	27.4	ANIVYEPSTPIS	ANIVVREFYDPSVPVS
2155133	QLIYTNGSWHVNRTA	B	Genome polyprotein	A1KZ93	Hepacivirus hominis	3052230	von Willebrand factor A domain-containing protein 5A	O00534	VWA5A	4013	YES	27.4	QLIYTNGSWHVN	QLIYHQNANGSWDLN
51370	QLINSNGSWHIN	B	polyprotein	ABL63009	Hepacivirus hominis	3052230	von Willebrand factor A domain-containing protein 5A	O00534	VWA5A	4013	YES	26.9	QLINSNGSWHIN	QLIYHQNANGSWDLN
1651828	DNQSKSPSSSGTSTPK	B	Nucleocapsid protein [Human coronavirus NL63]	YP_003771	Human coronavirus NL63	277944	Voltage-dependent P/Q-type calcium channel subunit alpha-1A	O00555	CACNA1A	773	YES	27.4	PSSSGTSTPK	STSGTSTPRR
1672180	KSPSSSGTSTPKKPNK	B	Nucleocapsid protein [Human coronavirus NL63]	YP_003771	Human coronavirus NL63	277944	Voltage-dependent P/Q-type calcium channel subunit alpha-1A	O00555	CACNA1A	773	YES	27.8	PSSSGTSTPKK	STSGTSTPRRG
1686638	PSSSGTSTPKKPNKPL	B	Nucleocapsid protein [Human coronavirus NL63]	YP_003771	Human coronavirus NL63	277944	Voltage-dependent P/Q-type calcium channel subunit alpha-1A	O00555	CACNA1A	773	YES	27.8	PSSSGTSTPKK	STSGTSTPRRG
1688957	QSKSPSSSGTSTPKKP	B	Nucleocapsid protein [Human coronavirus NL63]	YP_003771	Human coronavirus NL63	277944	Voltage-dependent P/Q-type calcium channel subunit alpha-1A	O00555	CACNA1A	773	YES	27.8	PSSSGTSTPKK	STSGTSTPRRG
1690891	RNIKPVPEIKILNNLG	B	orf1ab polyprotein (pp1ab) [Severe acute respiratory syndrome-related coronavirus]	NP_828849	SARS coronavirus Tor2	227984	U3 small nucleolar ribonucleoprotein protein MPP10	O00566	MPHOSPH10	10199	YES	27.4	PVPEIKILNNL	PVPEIKVVSNL
540129	WIIRNPGYAFLAAVLGWM	T	polyprotein	AIN36637	Japanese encephalitis virus	11072	Atypical chemokine receptor 2	O00590	ACKR2	1238	YES	31.6	AFLAAVLGW	AFLAAVLGW
1309592	TFLLKYNENGTITDAVDCAL	B	S protein [Severe acute respiratory syndrome coronavirus 2]	QII57161	Severe acute respiratory syndrome coronavirus 2	2697049	Peroxisomal targeting signal 2 receptor	O00628	PEX7	5191	YES	31.2	KYNENGTITDAVDCAL	KYNENLLVTGAVDCSL
2231401	KYNENGTITDAVDCALDPLSE	B	Spike glycoprotein	P0DTC2	Severe acute respiratory syndrome coronavirus 2	2697049	Peroxisomal targeting signal 2 receptor	O00628	PEX7	5191	YES	31.2	KYNENGTITDAVDCAL	KYNENLLVTGAVDCSL
2231857	RTFLLKYNENGTITDAVDC	T	Spike glycoprotein	P0DTC2	Severe acute respiratory syndrome coronavirus 2	2697049	Peroxisomal targeting signal 2 receptor	O00628	PEX7	5191	YES	29.1	KYNENGTITDAVDC	KYNENLLVTGAVDC
41984	MLKYDENGTITDAVDCS	B	Spike glycoprotein	P59594	SARS coronavirus Tor2	227984	Peroxisomal targeting signal 2 receptor	O00628	PEX7	5191	YES	28.6	KYDENGTITDAVDCS	KYNENLLVTGAVDCS
1410143	ALDDDARTFVQS	B	replicase polyprotein [Human coronavirus OC43]	AEN19363	Human coronavirus OC43	31631	Acetyl-CoA carboxylase 2	O00763	ACACB	32	YES	27.4	LDDDARTFVQS	LEDEALVPILRTFVQS
1644822	ALALLLLDRLNALESK	B	nucleocapsid protein [Pangolin coronavirus]	QIQ54056	Pangolin coronavirus	2708335	Nck-associated protein 5	O14513	NCKAP5	344148	YES	26.9	LLLDRLNALE	LLLERLKALE
1649494	DAALALLLLDRLNALE	B	nucleocapsid protein [Pangolin coronavirus]	QIQ54056	Pangolin coronavirus	2708335	Nck-associated protein 5	O14513	NCKAP5	344148	YES	27.4	LLLDRLNALE	LLLERLKALE
1424514	DTGVQVVDYLTR	B	ORF1ab [Middle East respiratory syndrome-related coronavirus]	AVV62524	Middle East respiratory syndrome-related coronavirus	1335626	Astrotactin-1	O14525	ASTN1	460	YES	27.4	GVQVVDYLTR	GVQIVDYLLR
1145632	GTCYPGDFIDYEELREQLSSVSSFE	B	hemagglutinin	ACP41105	Influenza A virus (A/California/04/2009(H1N1))	641501	Homeobox protein cut-like 2	O14529	CUX2	23316	YES	27.8	EELREQLSSVSS	ESLREQLASVNS
1500996	RVQGSITQRIRT	B	N protein [Middle East respiratory syndrome-related coronavirus]	AKI29262	Middle East respiratory syndrome-related coronavirus	1335626	Homeobox protein cut-like 2	O14529	CUX2	23316	YES	26.9	RVQGSITQRIRT	RQRGSITPRIRT
2243512	SWKTFFAQQVD	B	ORF1ab polyprotein	na	Human coronavirus NL63	277944	Rho GTPase-activating protein 33	O14559	ARHGAP33	115703	YES	27.8	SWKTFFA	SWKTFFA
741256	ATPAPPAPGPAPTGDTKPKK	B	envelope glycoprotein B [Human alphaherpesvirus 1]	AMB65625	Human alphaherpesvirus 1	10298	Coatomer subunit epsilon	O14579	COPE	11316	YES	27.4	APPAPGPA	APPAPGPA
1670279	KGYGCSCDQLREPLMQ	B	orf1ab polyprotein (pp1ab) [Severe acute respiratory syndrome-related coronavirus]	NP_828849	SARS coronavirus Tor2	227984	Neurocan core protein	O14594	NCAN	1463	YES	27.8	YGCSCDQ	YGCSCDQ
1670280	KGYGCSCDQLREPMLQ	B	orf1ab polyprotein [Severe acute respiratory syndrome coronavirus 2]	YP_009724389	Severe acute respiratory syndrome coronavirus 2	2697049	Neurocan core protein	O14594	NCAN	1463	YES	27.8	YGCSCDQ	YGCSCDQ
1680637	MWKGYGCSCDQLREPL	B	orf1ab polyprotein (pp1ab) [Severe acute respiratory syndrome-related coronavirus]	NP_828849	SARS coronavirus Tor2	227984	Neurocan core protein	O14594	NCAN	1463	YES	27.4	YGCSCDQ	YGCSCDQ
1672366	KTLQEMKALFPTWSQE	B	ORF1ab polyprotein [Human coronavirus OC43]	YP_009555238	Human coronavirus OC43	31631	Lysosomal cobalamin transporter ABCD4	O14678	ABCD4	5826	YES	26.9	LQEMKALFPTWS	LQILKVLFPSWS
1650253	DFHSVEIEAGEVKPFA	B	replicase polyprotein 1ab [Human coronavirus NL63]	YP_003766	Human coronavirus NL63	277944	RANBP2-like and GRIP domain-containing protein 8	O14715	RGPD8	727851	YES	26.9	FHSVEIEAGEV	FHSVDIQASEI
1638022	GVCGIRSTTRMENLL	B	polyprotein [Dengue virus 3]	QTX93479	Dengue virus	12637	Serine/threonine-protein kinase RIO3	O14730	RIOK3	8780	YES	28.6	VCGIRSTTRMEN	VCGRKNTARMEN
868641	RFLEFEALGFMNEDH	T	polyprotein [Dengue virus 1]	AWV55228	dengue virus type 1	11053	Serine/threonine-protein kinase RIO3	O14730	RIOK3	8780	YES	28.2	FLEFEALGFMNEDH	FLAEIEALEKMNEDH
840646	WGRLVQRVLQRLC	T	uracil-DNA glycosylase	NP_040181	Human herpesvirus 3 strain Oka vaccine	341980	Telomerase reverse transcriptase	O14746	TERT	7015	YES	30.8	LVQRVLQRLC	LVARVLQRLC
1437846	FYEPQIITTDNTFVSGNCD	T	surface glycoprotein [Severe acute respiratory syndrome coronavirus 2]	QHD43416	Severe acute respiratory syndrome coronavirus 2	2697049	Guanine nucleotide-binding protein subunit beta-5	O14775	GNB5	10681	YES	29.5	TDNTFVSGNCD	TGNTFVSGGCD
1668495	ITTDNTFVSGNCDVVI	B	surface glycoprotein [Severe acute respiratory syndrome coronavirus 2]	YP_009724390	Severe acute respiratory syndrome coronavirus 2	2697049	Guanine nucleotide-binding protein subunit beta-5	O14775	GNB5	10681	YES	28.6	TDNTFVSGNCD	TGNTFVSGGCD
1697443	TDNTFVSGNCDVVIGI	B	surface glycoprotein [Severe acute respiratory syndrome coronavirus 2]	YP_009724390	Severe acute respiratory syndrome coronavirus 2	2697049	Guanine nucleotide-binding protein subunit beta-5	O14775	GNB5	10681	YES	29.1	TDNTFVSGNCD	TGNTFVSGGCD
1868524	QIITTDNTFVSGNCDVVIGI	T	Spike glycoprotein	P0DTC2	Severe acute respiratory syndrome coronavirus 2	2697049	Guanine nucleotide-binding protein subunit beta-5	O14775	GNB5	10681	YES	29.5	TDNTFVSGNCD	TGNTFVSGGCD
2116265	RNFYEPQIITTDNTFVSGNCDV	B	Spike glycoprotein	P0DTC2	Severe acute respiratory syndrome coronavirus 2	2697049	Guanine nucleotide-binding protein subunit beta-5	O14775	GNB5	10681	YES	29.5	TDNTFVSGNCD	TGNTFVSGGCD
229749	NIIYVGELSHQWFQK	T	envelope protein	NP_775503	Tick-borne encephalitis virus	11084	Trace amine-associated receptor 5	O14804	TAAR5	9038	YES	27.4	IIYVGELSHQWFQK	IIYVFSYQWFRK
1689393	QWLPAGTILVDNDLYP	B	ORF1ab polyprotein [Human coronavirus OC43]	YP_009555238	Human coronavirus OC43	31631	Serine/threonine-protein phosphatase with EF-hands 1	O14829	PPEF1	5475	YES	28.2	WLPAGTILVDND	WLPIGTIVDNE
1378250	CSVEDFNVWALSNGFS	B	ORF1ab polyprotein [Human coronavirus OC43]	YP_009555238	Human coronavirus OC43	31631	Probable proton-coupled zinc antiporter SLC30A4	O14863	SLC30A4	7782	YES	29.5	SVEDFNVWALSNG	SVEDLNIWSLTSG
912889	TWVGGNLEDPISRDLVVS	T	C protein	CAB41699	Hepatitis B virus	10407	Interferon-induced protein with tetratricopeptide repeats 3	O14879	IFIT3	3437	YES	27.4	TWVGGNLEDPISRDL	TWNLFKEDSVSRDL
561890	LELAKTGKEYGLTMT	B	polyprotein	ACK37353	Enterovirus A71	39054	Interferon regulatory factor 6	O14896	IRF6	3664	YES	27.8	GKEYGLTMT	GKEYGQTMT
1411021	ANCVNCTDDRCV	B	ORF1ab [Middle East respiratory syndrome-related coronavirus]	AXN92247	Middle East respiratory syndrome-related coronavirus	1335626	Protocadherin-17	O14917	PCDH17	27253	YES	27.4	CVNCTDDRC	CVNCTDECRVLGHSDRC
67300	TWVGTNLEDPASRDLVVSYV	T	Core antigen	P03147	Hepatitis B virus subtype adyw	10419	TATA-binding protein-associated factor 172	O14981	BTAF1	9044	YES	28.6	TNLEDPASRDLVV	TIMEDPATRDFVV
97104	WVGVNLEDPASRDLVVSYVN	B	Capsid protein	P03146	Hepatitis B virus subtype ayw	10418	TATA-binding protein-associated factor 172	O14981	BTAF1	9044	YES	27.4	LEDPASRDLVV	MEDPATRDFVV
2236901	ASSSSSCLHQSAVRKAAYSHLSTSK	T	polymerase	AFH87373	Hepatitis B virus	10407	PDZ domain-containing protein 2	O15018	PDZD2	23037	YES	35	ASSSSSCLHQSAVRKAAYSH	ASSSSSLQTAIRKAEYSQ
7064	CSQNPLAELKCSVKSFE	B	Spike glycoprotein	P59594	SARS coronavirus Tor2	227984	Spectrin beta chain, non-erythrocytic 2	O15020	SPTBN2	6712	YES	26.9	CSQNPLAELKCSV	CSQEPLVRSAELGCTV
1164264	QLKNNAKEIGNGCFEFYHKCDNTCM	B	hemagglutinin	ACP41105	Influenza A virus (A/California/04/2009(H1N1))	641501	TPR and ankyrin repeat-containing protein 1	O15050	TRANK1	9881	YES	26.9	LKNNAKEIGNGCFEFY	LKRVTNNAEKEMVKSCFEFF
1648527	CNNINWNVEYPIISNE	B	ORF1ab polyprotein [Human coronavirus OC43]	YP_009555238	Human coronavirus OC43	31631	Lysine-specific demethylase 6B	O15054	KDM6B	23135	YES	28.2	CNNINWNV	CNNIAWNV
1463325	KWSGVSDLSSNK	B	1AB polyprotein [Middle East respiratory syndrome-related coronavirus]	QGV13494	Middle East respiratory syndrome-related coronavirus	1335626	Granule associated Rac and RHOG effector protein 1	O15063	GARRE1	9710	NO	26.9	WSGVSDLSSN	WPGISDLSSD
2155190	QVPAPEFFTEVDGVR	B	Genome polyprotein	P29846	Hepacivirus hominis	3052230	Granule associated Rac and RHOG effector protein 1	O15063	GARRE1	9710	NO	26.9	PEFFTEVDG	PEFFTEGDG
539757	PEFFTELDGVRLHRFA	T	polyprotein	ABV46144	hepatitis C virus genotype 1a	2847144	Granule associated Rac and RHOG effector protein 1	O15063	GARRE1	9710	NO	27.8	PEFFTELDGVRLH	PEFFTEGDGLH
1672141	KSLLPNTGVYDLSGFT	B	spike glycoprotein [Human coronavirus HKU1]	YP_173238	Human coronavirus HKU1	290028	Kinesin-like protein KIF3B	O15066	KIF3B	9371	YES	27.8	PNTGVYDLSGF	PDTGVYVKDLSSF
1691380	RSSSRSRGNSRNSTPG	B	nucleocapsid protein	NP_828858	SARS coronavirus Tor2	227984	Guanine nucleotide exchange factor DBS	O15068	MCF2L	23263	YES	28.6	SSSRSRGNSRN	STSPSRGNSRN
4782	ASSRSSSRSRGNSRNST	B	nucleocapsid protein	AAS48456	SARS coronavirus BJ01	228407	Guanine nucleotide exchange factor DBS	O15068	MCF2L	23263	YES	28.2	SSSRSRGNSRN	STSPSRGNSRN
2157107	YVQMALLALGRWTGT	B	Genome polyprotein	Q9QF35	Hepacivirus hominis	3052230	Zinc finger protein 536	O15090	ZNF536	9745	YES	26.9	QMALLALGR	QMALLANQLGR
1471607	LQTIINGMHKSF	B	ORF1ab [Human coronavirus NL63]	AWK59942	Human coronavirus NL63	277944	T-box transcription factor TBX3	O15119	TBX3	6926	YES	26.9	QTIINGMHK	QTILNSMHK
1655964	EYREYLESYNTATTAG	B	ORF1ab polyprotein [Human coronavirus OC43]	YP_009555238	Human coronavirus OC43	31631	Zinc finger and BTB domain-containing protein 7B	O15156	ZBTB7B	51043	YES	27.4	REYLESYNTATTAG	RQYLEAFATATASG
1148302	IHHPSTSADQQSLYQNADTYVFVGS	B	hemagglutinin	ACP41105	Influenza A virus (A/California/04/2009(H1N1))	641501	Axin-1	O15169	AXIN1	8312	YES	28.2	PSTSADQQSLYQNADT	PATSANDSEQQSLSSDADT
1456317	IYLLFTHIPLDG	B	ORF1ab [Middle East respiratory syndrome-related coronavirus]	AVV62535	Middle East respiratory syndrome-related coronavirus	1335626	Laminin subunit alpha-5	O15230	LAMA5	3911	YES	28.6	LLFTHIPLDG	LLYTHLPLDG
1637392	FGRAKGSRAIWYMWL	B	polyprotein [Dengue virus 2]	ACN42699	Dengue virus	12637	Zinc finger protein 185	O15231	ZNF185	7739	YES	29.9	GRAKGSRAIW	GRTKASRAIW
1638792	KLGEFGRAKGSRAIW	B	polyprotein [Dengue virus 2]	ACN42699	Dengue virus	12637	Zinc finger protein 185	O15231	ZNF185	7739	YES	29.1	GRAKGSRAIW	GRTKASRAIW
51955	QPRGRRQPIPKARRPEGR	T	Genome polyprotein	P27958	Hepacivirus hominis	3052230	Neurosecretory protein VGF	O15240	VGF	7425	YES	28.2	PIPKARRPE	PFPKARRPE
55701	RRQPIPKARRPEGRTWAQPG	T	polyprotein	BAA03375	Hepatitis C virus subtype 1b	31647	Neurosecretory protein VGF	O15240	VGF	7425	YES	28.2	PIPKARRPE	PFPKARRPE
1528287	VQWFHEHVGGNF	B	ORF1ab [Middle East respiratory syndrome-related coronavirus]	AVV62524	Middle East respiratory syndrome-related coronavirus	1335626	Peroxisomal acyl-coenzyme A oxidase 3	O15254	ACOX3	8310	YES	26.9	VQWFHEHV	VQRFHEHV
1661010	GGMIRYYDVMANGGTG	B	ORF1ab polyprotein [Human coronavirus OC43]	YP_009555238	Human coronavirus OC43	31631	Prolyl 4-hydroxylase subunit alpha-2	O15460	P4HA2	8974	YES	27.4	IRYYDVMAN	VRYYDVMSD
1640056	NINTPEGIIPSMFEP	B	Genome polyprotein	P14340	Dengue virus	12637	Calpain-5	O15484	CAPN5	726	YES	26.9	PEGIIPSMFEP	PEGRYVIIPTTFEP
858092	VEAWRDRYKYHPDSPRRLAA	B	polyprotein	ANW07474	Zika virus	64320	3-phosphoinositide-dependent protein kinase 1	O15530	PDPK1	5170	YES	26.9	EAWRDRYKYHPD	EVWRQRYQSHPD
1653906	EFIQTSSPKVTIDCAA	B	spike surface glycoprotein [Human coronavirus OC43]	YP_009555241	Human coronavirus OC43	31631	Regulator of G-protein signaling 5	O15539	RGS5	8490	YES	28.6	EFIQTSSPKVTID	EFIQTEAPKEVNID
1658961	FTIVGQEEFIQTNSPK	B	spike glycoprotein [Human coronavirus HKU1]	YP_173238	Human coronavirus HKU1	290028	Regulator of G-protein signaling 5	O15539	RGS5	8490	YES	27.4	EEFIQTNSPK	EEFIQTEAPK
1662418	GQEEFIQTNSPKVTID	B	spike glycoprotein [Human coronavirus HKU1]	YP_173238	Human coronavirus HKU1	290028	Regulator of G-protein signaling 5	O15539	RGS5	8490	YES	31.6	EEFIQTNSPKVTID	EEFIQTEAPKEVNID
1668644	IVGQEEFIQTNSPKVT	B	spike glycoprotein [Human coronavirus HKU1]	YP_173238	Human coronavirus HKU1	290028	Regulator of G-protein signaling 5	O15539	RGS5	8490	YES	27.8	EEFIQTNSPK	EEFIQTEAPK
2060894	SNDFTPEDHSLLATLDDPYV	B	nucleocapsid phosphoprotein [Human coronavirus HKU1]	YP_173242	Human coronavirus HKU1	290028	Pyrin	O15553	MEFV	4210	YES	27.4	TPEDHSLLATLDDPY	TPSDHLLSTLEELVPY
1640240	PEGKVIDLGCGRGGW	B	Genome polyprotein	P17763	Dengue virus	12637	mRNA cap guanine-N7 methyltransferase	O43148	RNMT	8731	YES	27.4	VIDLGCGRGGW	VLDLGCGKGGDLLKW
1640241	PEGKVVDLGCGRGGW	B	Genome polyprotein	P14340	Dengue virus	12637	mRNA cap guanine-N7 methyltransferase	O43148	RNMT	8731	YES	26.9	VVDLGCGRGGW	VLDLGCGKGGDLLKW
1640242	PEGRVIDLGCGRGGW	B	polyprotein [Dengue virus 1]	QTX92874	Dengue virus	12637	mRNA cap guanine-N7 methyltransferase	O43148	RNMT	8731	YES	27.4	VIDLGCGRGGW	VLDLGCGKGGDLLKW
1642136	VIDLGCGRGGWSYYC	B	Genome polyprotein	P17763	Dengue virus	12637	mRNA cap guanine-N7 methyltransferase	O43148	RNMT	8731	YES	27.4	VIDLGCGRGGW	VLDLGCGKGGDLLKW
1642417	VVDLGCGRGGWSYYM	B	polyprotein [Dengue virus 4]	QTX92385	Dengue virus	12637	mRNA cap guanine-N7 methyltransferase	O43148	RNMT	8731	YES	26.9	VVDLGCGRGGW	VLDLGCGKGGDLLKW
1654323	EIPYKSFSDSGCILPS	B	1AB polyprotein [Middle East respiratory syndrome-related coronavirus]	YP_009047202	Middle East respiratory syndrome-related coronavirus	1335626	Zinc finger and BTB domain-containing protein 24	O43167	ZBTB24	9841	YES	26.9	EIPYKSFSDSGCIL	EKPYSCGICGKSFSDSSAKRRHCIL
867429	KKTSICLMMMLPATL	T	polyprotein [Dengue virus]	AQV12608	Dengue virus	12637	Centromere/kinetochore protein zw10 homolog	O43264	ZW10	9183	YES	27.4	LMMMLPATL	LMMMLQASL
1636372	ASEMAEALKGMPIRY	B	Genome polyprotein	P17763	Dengue virus	12637	Trehalase	O43280	TREH	11181	YES	28.2	SEMAEALKGM	SEMAETVKGM
1641851	TRVVASEMAEALKGM	B	Genome polyprotein	P17763	Dengue virus	12637	Trehalase	O43280	TREH	11181	YES	29.1	SEMAEALKGM	SEMAETVKGM
1658601	FSCNNFDESKIYGSCF	B	spike glycoprotein [Human coronavirus HKU1]	YP_173238	Human coronavirus HKU1	290028	Kunitz-type protease inhibitor 2	O43291	SPINT2	10653	YES	27.4	SCNNFDESKIYGSC	SCNNFIYGGC
1687648	QFCDAMRNAGIVGVLT	B	orf1ab polyprotein [Severe acute respiratory syndrome coronavirus 2]	YP_009724389	Severe acute respiratory syndrome coronavirus 2	2697049	Ragulator complex protein LAMTOR5	O43504	LAMTOR5	10542	YES	26.9	DAMRNAGIVGVL	DTMKNPSIVGVL
1470056	LNCTLHPRLKGS	B	spike glycoprotein, partial [Human coronavirus OC43]	BBA84086	Human coronavirus OC43	31631	Disintegrin and metalloproteinase domain-containing protein 20	O43506	ADAM20	8748	YES	26.9	LNCTLHP	LNCTLHP
1709704	YKNVRITFELDERVDK	B	orf1ab polyprotein (pp1ab) [Severe acute respiratory syndrome-related coronavirus]	NP_828849	SARS coronavirus Tor2	227984	Regulator of G-protein signaling 14	O43566	RGS14	10636	YES	29.1	RITFELDERV	RITFELELTALERV
1641787	TQKATLSEGVYRIMQ	B	polyprotein [Dengue virus 4]	QPJ20200	Dengue virus	12637	Forkhead box protein S1	O43638	FOXS1	2307	YES	29.5	QKATLSEGVYRIM	QRATLSGIYRYIM
1642767	YMPTVIEHLERLQRK	B	polyprotein [Dengue virus 3]	QTX93593	Dengue virus	12637	Glutamyl-tRNA(Gln) amidotransferase subunit C, mitochondrial	O43716	GATC	283459	YES	27.8	VIEHLERL	VIEHLERL
196126	VIEHLERLQRKHGGM	B	polyprotein [Dengue virus 3]	QTX93593	Dengue virus	12637	Glutamyl-tRNA(Gln) amidotransferase subunit C, mitochondrial	O43716	GATC	283459	YES	27.8	VIEHLERL	VIEHLERL
25130	HWGVLAGLAYYSMVG	T	polyprotein	AAA86907	Hepatitis C virus subtype 1b	31647	Synaptogyrin-2	O43760	SYNGR2	9144	YES	28.6	WGVLAGLAY	WGVLASLAY
957037	AGRDGVVRVW	T	nucleoprotein [Lassa mammarenavirus]	AAA46285	Lassa virus Josiah	11622	U3 small nucleolar RNA-interacting protein 2	O43818	RRP9	9136	YES	28.6	GRDGVVRVW	GRDGTVRVW
1676753	LNSLTYFNRPSLVDDN	B	ORF1ab polyprotein [Human coronavirus OC43]	YP_009555238	Human coronavirus OC43	31631	Glucose-6-phosphate exchanger SLC37A4	O43826	SLC37A4	2542	YES	27.4	SLTYFNRPSLVDD	SLYYFNRKTFSFVMPSLVEE
1661017	GGNCAGNVIGNDALTR	B	orf1ab polyprotein [Human coronavirus HKU1]	YP_173236	Human coronavirus HKU1	290028	Angiopoietin-related protein 7	O43827	ANGPTL7	10218	YES	27.4	GNCAGNVIGNDAL	GNYTGNVGNDAL
1495170	QSLVLTSTDERM	B	ORF1ab [Middle East respiratory syndrome-related coronavirus]	AVV62524	Middle East respiratory syndrome-related coronavirus	1335626	Tolloid-like protein 1	O43897	TLL1	7092	YES	27.8	VLTSTDERM	VLTSTDSRM
53382	RDLLDTAAALYRDALESPEH	T	Core antigen	P03147	Hepatitis B virus subtype adyw	10419	Autoimmune regulator	O43918	AIRE	326	YES	27.4	DTAAALYRDALESPEH	DTASHEPALHRDDLESLLSEH
549186	LDTASALYREALESPEHCSP	T	nucleocapsid protein	CAA92251	Hepatitis B virus subtype ayw	10418	Autoimmune regulator	O43918	AIRE	326	YES	27.4	DTASALYREALESPEH	DTASHEPALHRDDLESLLSEH
101960	PELVPEDPEDSALLEDPAGT	T	Glycoprotein D precursor	P03172	Human alphaherpesvirus 2	10310	Aldo-keto reductase family 1 member B10	O60218	AKR1B10	57016	YES	28.6	PEDSALLEDP	PEDPSLLEDP
2248768	GDFKLNEEIAIIL	T	nsp2 [Severe acute respiratory syndrome coronavirus 2]	YP_009725298	Severe acute respiratory syndrome coronavirus 2	2697049	Aldo-keto reductase family 1 member B10	O60218	AKR1B10	57016	YES	27.4	DFKLNEEIAIIL	DFKLSDEEMATIL
1413989	AVNNSKPYFLKN	B	ORF5 [Middle East respiratory syndrome-related coronavirus]	AVV62541	Middle East respiratory syndrome-related coronavirus	1335626	SH3 domain-binding protein 5	O60239	SH3BP5	9467	YES	28.2	AVNNSKPYFLK	AINKSKPYFELK
1540161	ETMSYLFQHANLDSC	B	Replicase polyprotein 1a	P0DTC1	Severe acute respiratory syndrome coronavirus 2	2697049	Phosphoribosyl pyrophosphate synthase-associated protein 2	O60256	PRPSAP2	5636	YES	27.4	ETMSYLFQHANLD	ESMSYLFRNIGLD
1471733	LRDFMLKGYVLA	B	ORF1a [Middle East respiratory syndrome-related coronavirus]	AVN89312	Middle East respiratory syndrome-related coronavirus	1335626	Uncharacterized protein KIAA0513	O60268	KIAA0513	9764	YES	27.4	LRDFMLKGYV	LRDFMRGYV
1648577	CNVLDDFIVFNNNGTN	B	replicase polyprotein 1ab [Human coronavirus 229E]	NP_073549	Human coronavirus 229E	11137	Zinc finger protein 292	O60281	ZNF292	23036	YES	26.9	DFIVFNNN	DFIVFNDN
1649893	DDFIVFNNNGTNVTQV	B	replicase polyprotein 1ab [Human coronavirus 229E]	NP_073549	Human coronavirus 229E	11137	Zinc finger protein 292	O60281	ZNF292	23036	YES	26.9	DFIVFNNN	DFIVFNDN
1704077	VLDDFIVFNNNGTNVT	B	replicase polyprotein 1ab [Human coronavirus 229E]	NP_073549	Human coronavirus 229E	11137	Zinc finger protein 292	O60281	ZNF292	23036	YES	26.9	DFIVFNNN	DFIVFNDN
1407674	ADVMRYNFNFSS	B	spike protein precursor [Human coronavirus NL63]	AVA26873	Human coronavirus NL63	277944	Nucleolar pre-ribosomal-associated protein 1	O60287	URB1	9875	YES	29.1	VMRYNFNFS	VMQYNFDFS
32812	KPNRPVVPSPDPN	B	envelope glycoprotein G	NP_044666	Human alphaherpesvirus 1 strain 17	10299	Nucleolar pre-ribosomal-associated protein 1	O60287	URB1	9875	YES	26.9	RPVVPSPDP	RPVIPGPDP
78492	QGGLCKALQEQCRFPNITNSHVP	B	Envelope glycoprotein gp62 precursor	P03381	Human T-cell lymphotrophic virus type 1 (strain ATK)	11926	Zinc finger protein 862	O60290	ZNF862	643641	YES	28.6	LCKALQEQCRFP	LCKNALAQHCRFP
1636490	AWNFFEVEDYGFGMF	B	polyprotein [Dengue virus 4]	QTX92256	Dengue virus	12637	Signal-induced proliferation-associated 1-like protein 3	O60292	SIPA1L3	23094	YES	26.9	EVEDYGF	EVEDYGF
1636491	AWNFLEVEDYGFGMF	B	Genome polyprotein	Q2YHF0	Dengue virus	12637	Signal-induced proliferation-associated 1-like protein 3	O60292	SIPA1L3	23094	YES	26.9	EVEDYGF	EVEDYGF
1636496	AWNVWEVEDYGFGVF	B	polyprotein [Dengue virus 3]	QTX93489	Dengue virus	12637	Signal-induced proliferation-associated 1-like protein 3	O60292	SIPA1L3	23094	YES	26.9	EVEDYGF	EVEDYGF
1637360	FEVEDYGFGMFTTNI	B	polyprotein [Dengue virus 4]	QTX92231	Dengue virus	12637	Signal-induced proliferation-associated 1-like protein 3	O60292	SIPA1L3	23094	YES	26.9	EVEDYGF	EVEDYGF
922175	AWNSLEVEDYGFGVF	B	Genome polyprotein	P14340	Dengue virus	12637	Signal-induced proliferation-associated 1-like protein 3	O60292	SIPA1L3	23094	YES	26.9	EVEDYGF	EVEDYGF
922373	LEVEDYGFGVFTTNI	B	Genome polyprotein	P14340	Dengue virus	12637	Signal-induced proliferation-associated 1-like protein 3	O60292	SIPA1L3	23094	YES	26.9	EVEDYGF	EVEDYGF
952595	WEVEDYGFGIFTTNIWLK	B	viral polyprotein	CAA49193	dengue virus type 1	11053	Signal-induced proliferation-associated 1-like protein 3	O60292	SIPA1L3	23094	YES	26.9	EVEDYGF	EVEDYGF
1646627	ATVVVTLKDSDVNDMV	B	replicase polyprotein 1ab [Human coronavirus NL63]	YP_003766	Human coronavirus NL63	277944	Zinc finger C3H1 domain-containing protein	O60293	ZFC3H1	196441	YES	27.4	TVVVTLKDSD	SVVVTLNDSD
1670363	KHKATVVVQLKDSDIN	B	replicase polyprotein 1ab [Human coronavirus 229E]	NP_073549	Human coronavirus 229E	11137	Zinc finger C3H1 domain-containing protein	O60293	ZFC3H1	196441	YES	26.9	KHKATVVVQLKDSD	KHKSVVVTLNDSD
1438911	GCWRHSVACDYL	B	replicase polyprotein 1ab [Human coronavirus OC43]	AGT51488	Human coronavirus OC43	31631	tRNA wybutosine-synthesizing protein 4	O60294	LCMT2	9836	YES	26.9	CWRHSVACDYL	CWRHSTTEVSCQNQEYL
1671433	KNTKLYVNKTLYSEFS	B	spike glycoprotein [Human coronavirus HKU1]	YP_173238	Human coronavirus HKU1	290028	Katanin-interacting protein	O60303	KATNIP	23247	NO	26.9	KNTKLYVNKTL	KNVKLYVNRNL
1691649	RVKNTKLYVNKTLYSE	B	spike glycoprotein [Human coronavirus HKU1]	YP_173238	Human coronavirus HKU1	290028	Katanin-interacting protein	O60303	KATNIP	23247	NO	26.9	KNTKLYVNKTL	KNVKLYVNRNL
17117	FMYMSLLGV	T	matrix protein	AAN09804	Measles virus strain Edmonston	11235	RNA helicase aquarius	O60306	AQR	9716	YES	27.8	FMYMSLLG	FMYMCLLG
1636404	ATPPGTADAFPQSNA	B	polyprotein, partial [Dengue virus 3]	QHR82515	Dengue virus	12637	Zinc finger E-box-binding homeobox 2	O60315	ZEB2	9839	YES	27.8	PPGTADAFPQ	PPGTPDAFAQ
740566	TWNDLIRLCIMVGAN	B	Genome polyprotein	P17763	Dengue virus	12637	Germinal-center associated nuclear protein	O60318	MCM3AP	8888	YES	26.9	WNDLIRLCI	WDDLIALCI
1663384	GVFVQDPAPIDIDAFP	B	replicase polyprotein 1ab [Human coronavirus NL63]	YP_003766	Human coronavirus NL63	277944	Mitogen-activated protein kinase-binding protein 1	O60336	MAPKBP1	23005	YES	27.4	GVFVQDPAPID	GVFAQDLEPAPIE
1670236	KGTGVFVQDPAPIDID	B	replicase polyprotein 1ab [Human coronavirus NL63]	YP_003766	Human coronavirus NL63	277944	Mitogen-activated protein kinase-binding protein 1	O60336	MAPKBP1	23005	YES	28.2	GVFVQDPAPID	GVFAQDLEPAPIE
1694620	SMKGTGVFVQDPAPID	B	replicase polyprotein 1ab [Human coronavirus NL63]	YP_003766	Human coronavirus NL63	277944	Mitogen-activated protein kinase-binding protein 1	O60336	MAPKBP1	23005	YES	27.8	GVFVQDPAPID	GVFAQDLEPAPIE
1539651	AYFNMVYMPASWVMR	B	Replicase polyprotein 1a	P0DTC1	Severe acute respiratory syndrome coronavirus 2	2697049	Lymphocyte antigen 75	O60449	LY75	4065	YES	30.8	YFNMVYMPASWVM	YFNYMASWVM
29377	IVNSVLLFL	T	Envelope small membrane protein	P0DTC4	Severe acute respiratory syndrome coronavirus 2	2697049	Ran-binding protein 6	O60518	RANBP6	26953	YES	27.8	VNSVLLFL	VNSVLLFL
1637140	EMGANFRADRVIDPR	B	Genome polyprotein	P17763	Dengue virus	12637	Toll-like receptor 2	O60603	TLR2	7097	YES	32	NFRADRVIDP	NFRASDNDRVIDP
1639739	MGANFRAGRVIDPRR	B	Genome polyprotein	Q2YHF0	Dengue virus	12637	Toll-like receptor 2	O60603	TLR2	7097	YES	28.2	NFRAGRVIDPRR	NFRASDNDRVIDPGKVETLTIRR
190737	EMGANFKADRVIDPR	B	polyprotein [Dengue virus 3]	QTX93489	Dengue virus	12637	Toll-like receptor 2	O60603	TLR2	7097	YES	28.2	NFKADRVIDP	NFRASDNDRVIDP
190865	NFKADRVIDPRRCLK	B	polyprotein [Dengue virus 3]	QTX93489	Dengue virus	12637	Toll-like receptor 2	O60603	TLR2	7097	YES	28.2	NFKADRVIDPRR	NFRASDNDRVIDPGKVETLTIRR
1661722	GLFDAIWDAFVAAIKL	B	replicase polyprotein 1ab [Human coronavirus NL63]	YP_003766	Human coronavirus NL63	277944	High affinity cAMP-specific and IBMX-insensitive 3',5'-cyclic phosphodiesterase 8A	O60658	PDE8A	5151	YES	26.9	LFDAIWDAFV	MFDAWDAFV
2231442	LNDILSRLDKVEAEVQIDR	T	Spike glycoprotein	P0DTC2	Severe acute respiratory syndrome coronavirus 2	2697049	DNA polymerase zeta catalytic subunit	O60673	REV3L	5980	YES	27.4	DILSRLDKVEAEVQI	DILNRLDIEAQI
434687	FRQLLWFHISCLTFGRETVIEYL	T	PreC	CAA68863	hepatitis B virus genotype D	2847137	Tyrosine-protein kinase JAK2	O60674	JAK2	3717	YES	27.4	LTFGRETVIEY	LTFAVERENVIEY
79546	FHISCLTFGRETVIEYLVSFG	B	precore protein	CAM58990	Hepatitis B virus subtype ayw	10418	Tyrosine-protein kinase JAK2	O60674	JAK2	3717	YES	26.9	LTFGRETVIEY	LTFAVERENVIEY
18595	GAGKALTGLSTGTSQNTRIS	B	Probable coat protein VP1	P07299	Human parvovirus B19	10798	Importin subunit alpha-7	O60684	KPNA6	23633	YES	27.4	ALTGLSTGTSQNTRI	ALTNIASGTSQQTKI
29879	KALTGLSTGTSQNTRISLRP	B	Probable coat protein VP1	P07299	Human parvovirus B19	10798	Importin subunit alpha-7	O60684	KPNA6	23633	YES	26.9	ALTGLSTGTSQNTRI	ALTNIASGTSQQTKI
1659386	FVNVNNTWMYTGSGYY	B	spike surface glycoprotein [Human coronavirus OC43]	YP_009555241	Human coronavirus OC43	31631	Sushi repeat-containing protein SRPX2	O60687	SRPX2	27286	YES	27.4	TWMYTGSGYY	TWYAGSGYY
958722	RKAYLRKCKEFHPDK	T	small t	BAG75381	Betapolyomavirus hominis	1891762	DnaJ homolog subfamily A member 2	O60884	DNAJA2	10294	YES	29.1	KAYLRKCKEFHPDK	KAYRKLAKEYHPDK
840133	PEKSLNDPPENLLIIIPIVA	T	envelope glycoprotein I	NP_040189	Human herpesvirus 3 strain Oka vaccine	341980	Receptor activity-modifying protein 3	O60896	RAMP3	10268	YES	27.4	LNDPPENLLIIIPIV	LEDPPDEVLIPLIVIPVV
1662190	GNRKRNQKPLEPKFSI	B	Nucleocapsid protein [Human coronavirus NL63]	YP_003771	Human coronavirus NL63	277944	Leukocyte immunoglobulin-like receptor subfamily B member 5	O75023	LILRB5	10990	YES	27.4	RKRNQKPLEPKFSI	RKRQNPLEPGAKAKFHI
1651852	DNTKFADDLNQMSGYK	B	ORF1a polyprotein [Pangolin coronavirus]	QIQ54046	Pangolin coronavirus	2708335	Iron-sulfur clusters transporter ABCB7, mitochondrial	O75027	ABCB7	22	YES	26.9	KFADDLNQMSG	KYAVDSLNQMSG
1669832	KFADDLNQMSGYKKPA	B	ORF1a polyprotein [Pangolin coronavirus]	QIQ54046	Pangolin coronavirus	2708335	Iron-sulfur clusters transporter ABCB7, mitochondrial	O75027	ABCB7	22	YES	26.9	KFADDLNQMSG	KYAVDSLNQMSG
1657551	FKRGDGTPHPYCYSDG	B	orf1ab polyprotein [Human coronavirus HKU1]	YP_173236	Human coronavirus HKU1	290028	DENN domain-containing protein 4B	O75064	DENND4B	9909	YES	26.9	RGDGTPHPYC	KGEGTPHTYC
101854	LIIGALAGSTLAALVIGGIA	T	Glycoprotein D precursor	P03172	Human alphaherpesvirus 2	10310	Disintegrin and metalloproteinase domain-containing protein 23	O75077	ADAM23	8745	YES	30.3	LIIGALAGSTLAALVIGG	LIIGSIAGAILVAAIVLGG
1670751	KKQFLPFQQFGRDISD	B	spike protein [Pangolin coronavirus]	QIQ54048	Pangolin coronavirus	2708335	Protein CBFA2T3	O75081	CBFA2T3	863	YES	27.4	KQFLPFQQFGRDIS	KRFLTTLQQFGSDIS
1309441	AYSNNSIAIPTNFTISVTTE	B	S protein [Severe acute respiratory syndrome coronavirus 2]	QII57161	Severe acute respiratory syndrome coronavirus 2	2697049	Slit homolog 3 protein	O75094	SLIT3	6586	YES	27.4	SNNSIAIPTNFTIS	SNNSISMLTNYTFS
1175353	TVDLGQCGLLGTITGPPQCDQFLEF	B	hemagglutinin	AGL44438	Influenza A virus (A/Shanghai/02/2013(H7N9))	1332244	Low-density lipoprotein receptor-related protein 4	O75096	LRP4	4038	YES	28.2	TGPPQCDQFL	TGSPQCALDQFL
1440207	GGCNFPLEATWH	B	spike protein, partial [Human coronavirus NL63]	AWO68993	Human coronavirus NL63	277944	LIM domain-binding protein 3	O75112	LDB3	11155	YES	27.4	GCNFPLEATWH	GCDFPVEAGDKFIEALGHTWH
540790	TPSPAPNYSRALWRV	T	Hepatitis C virus core, matrix, envelope and non-structural protein RNA.	AAA72945	Hepatitis C virus (isolate BK)	11105	LIM domain-binding protein 3	O75112	LDB3	11155	YES	29.9	TPSPAPNYSRA	TPSPAPNYNPA
1659377	FVNLKQLPFFYYSDSP	B	orf1ab polyprotein [Severe acute respiratory syndrome coronavirus 2]	YP_009724389	Severe acute respiratory syndrome coronavirus 2	2697049	Rho-associated protein kinase 2	O75116	ROCK2	9475	YES	27.4	FVNLKQLPFFYYSDSP	FVGNQLPFIGFTYYRENLLLSDSP
9319	DLVKFISDKIKFLNP	B	Hemagglutinin glycoprotein	P08362	Measles virus strain Edmonston	11235	Zinc finger BED domain-containing protein 4	O75132	ZBED4	9889	YES	26.9	FISDKIKF	FVSDKIKF
1676446	LNAFVAQQLVRSESAA	B	spike protein [Middle East respiratory syndrome-related coronavirus]	YP_009047204	Middle East respiratory syndrome-related coronavirus	1335626	GATOR1 complex protein DEPDC5	O75140	DEPDC5	9681	YES	26.9	AFVAQQLVRSE	AFVAEELVHSE
1671190	KLVKDPPNVQIHTIDG	B	hypothetical protein sars3a	NP_828852	SARS coronavirus Tor2	227984	Suppressor of cytokine signaling 5	O75159	SOCS5	9655	YES	26.9	PPNVQIHTID	PPNAQIHTFE
1423038	DNKIMTFYPKMQ	B	replicase polyprotein 1ab [Human coronavirus HKU1]	ARU07574	Human coronavirus HKU1	290028	Lysine-specific demethylase 4A	O75164	KDM4A	9682	YES	29.1	KIMTFYPKMQ	RIMTFYPTME
1654342	EISVQKKINRMAEQAA	B	replicase polyprotein 1ab [Human coronavirus NL63]	YP_003766	Human coronavirus NL63	277944	Paired amphipathic helix protein Sin3b	O75182	SIN3B	23309	YES	27.4	SVQKKINRMA	SVQKKLSRMA
870633	LAKSYAQMWQLLYFH	T	polyprotein	AMA12084	Zika virus	64320	Cadherin-16	O75309	CDH16	1014	YES	28.6	AQMWQLL	AQMWQLL
1657868	FLRLIDDNGIVLNSIL	B	Envelope protein [Human coronavirus NL63]	YP_003769	Human coronavirus NL63	277944	T-box transcription factor TBX10	O75333	TBX10	347853	YES	27.4	LIDDNGIVLNS	LLDDNGHIILNS
1522382	VDRESTSIHDGP	B	ORF3 [Middle East respiratory syndrome-related coronavirus]	AVN89384	Middle East respiratory syndrome-related coronavirus	1335626	Liprin-alpha-2	O75334	PPFIA2	8499	YES	27.8	RESTSIHD	RESTSIHD
1154324	KSTQSAIDQITGKLNRLIEKTNQQF	B	hemagglutinin	AGL44438	Influenza A virus (A/Shanghai/02/2013(H7N9))	1332244	Serine/threonine-protein kinase ULK1	O75385	ULK1	8408	YES	30.3	QSAIDQITGKL	QSAIDQIRAGKL
1663460	GVLIQNGAKHVQGNVA	B	orf1ab polyprotein [Human coronavirus HKU1]	YP_173236	Human coronavirus HKU1	290028	DNA polymerase theta	O75417	POLQ	10721	YES	26.9	VLIQNGAKHVQGNV	VLIQNGSKNQNV
2253177	ASRLAAVVGGAAAVPAVV	T	phosphoprotein [Hepatitis E virus]	1150316869	Hepatitis E virus	291484	Leucine-rich repeat and calponin homology domain-containing protein 4	O75427	LRCH4	4034	YES	27.4	AVVGGAAAV	AVVGGAAAV
1641386	STHEMYWISNGTGNI	B	polyprotein [Dengue virus 3]	QTX93593	Dengue virus	12637	Alpha-tectorin	O75443	TECTA	7007	YES	29.1	THEMYWISNGTGNI	THIMYKNTLWIESANNTGNI
2243293	MWQLLYFHRRDLRLMANAICSSV	T	polyprotein [Zika virus]	AMC13911	ZIKV/H. sapiens/PRI/PRVABC59/2015	64320	Low-density lipoprotein receptor-related protein 6	O75581	LRP6	4040	YES	29.5	LLYFHRRDLRL	LLYANRRDLRL
2267420	KLQQEMMKVKQAMLLEGG	T	VP2 [Norovirus GII]	YP_009518843	Norovirus GII/Hu/JP/2016/GII.P16_GII.4_Sydney2012/OH16002	1851473	Acyl-protein thioesterase 1	O75608	LYPLA1	10434	YES	30.3	QQEMMKVKQ	QQEMMDVKQ
1466987	LGWSADSCLQGN	B	spike surface glycoprotein [Human coronavirus OC43]	AXX83303	Human coronavirus OC43	31631	GTP-binding protein REM 1	O75628	REM1	28954	YES	26.9	WSADSCLQG	WSQESCLQG
1466990	LGWSVESCLQGD	B	spike glycoprotein [Bovine coronavirus]	AMQ23491	Betacoronavirus 1	694003	GTP-binding protein REM 1	O75628	REM1	28954	YES	27.8	WSVESCLQG	WSQESCLQG
1524129	VGWSADSCLQGD	B	spike glycoprotein, partial [Human coronavirus OC43]	BBA84088	Human coronavirus OC43	31631	GTP-binding protein REM 1	O75628	REM1	28954	YES	26.9	WSADSCLQG	WSQESCLQG
1532916	WSADSCLQGNKC	B	spike surface glycoprotein [Human coronavirus OC43]	AXX83303	Human coronavirus OC43	31631	GTP-binding protein REM 1	O75628	REM1	28954	YES	26.9	WSADSCLQG	WSQESCLQG
1708100	WSADSCLQGDKCNIFA	B	spike surface glycoprotein [Human coronavirus OC43]	YP_009555241	Human coronavirus OC43	31631	GTP-binding protein REM 1	O75628	REM1	28954	YES	26.9	WSADSCLQG	WSQESCLQG
1459997	KLLRGVELEDFN	B	ORF1ab [Middle East respiratory syndrome-related coronavirus]	AVV62535	Middle East respiratory syndrome-related coronavirus	1335626	Ficolin-3	O75636	FCN3	8547	YES	26.9	LRGVELEDFN	LRVELEDFN
167987	PHRVPNYNLFVMDEAHF	T	nonstructural protein 3, partial	AIG13959	West Nile virus	11082	U5 small nuclear ribonucleoprotein 200 kDa helicase	O75643	SNRNP200	23020	YES	28.2	VPNYNLFVMDEAH	VQNINLFVVDEVH
35484	LEGGSRGAPGGGFVPNLQ	B	Large delta antigen	P29997	Hepatitis delta virus	12475	Epididymal secretory glutathione peroxidase	O75715	GPX5	2880	YES	27.8	PGGGFVPNLQ	PGGGFVPSFQ
60663	SRGAPGGGFVPSLQGVP	B	Delta antigen	CAA44973	Hepatitis delta virus	12475	Epididymal secretory glutathione peroxidase	O75715	GPX5	2880	YES	30.8	PGGGFVPSLQ	PGGGFVPSFQ
1435301	FNVKKLQKQLYD	B	RNA-dependent RNA polymerase, partial [229E-related bat coronavirus]	ALJ99896	Human coronavirus 229E	11137	Cartilage-associated protein	O75718	CRTAP	10491	YES	29.1	FNVKKLQKQLYD	FNVTTLQKELYD
1515971	TKYYDHSQYYLN	B	hemagglutinin-esterase protein [Human coronavirus OC43]	AIX09798	Human coronavirus OC43	31631	Phosphatidylinositol 3-kinase C2 domain-containing subunit gamma	O75747	PIK3C2G	5288	YES	26.9	DHSQYYLN	DHSQFYLN
1539000	YYDHSQYYLNKD	B	hemagglutinin-esterase protein [Human coronavirus OC43]	AIX09798	Human coronavirus OC43	31631	Phosphatidylinositol 3-kinase C2 domain-containing subunit gamma	O75747	PIK3C2G	5288	YES	26.9	DHSQYYLN	DHSQFYLN
56439	RVVFVVLLLLVAPAYS	T	polyprotein	AJM13598	West Nile virus	11082	Renin receptor	O75787	ATP6AP2	10159	YES	27.8	VFVVLLLLVA	VFVVLLALVA
4252	ARRRLLVLDAVALERWPRDG	T	IE62	AAP32859	Human alphaherpesvirus 3	10335	Zinc finger MYND domain-containing protein 10	O75800	ZMYND10	51364	YES	29.1	ARRRLLVLDAVALERWPR	ARRWAETYRLDVLEAVAPERPR
1655016	EPFNVSFVNDSIESVG	B	spike glycoprotein [Human coronavirus HKU1]	YP_173238	Human coronavirus HKU1	290028	Calpain-15	O75808	CAPN15	6650	YES	31.2	NVSFVNDSIESVG	NVSFVDDSFPPGPESVG
1658261	FNVSFVNDSIESVGGL	B	spike glycoprotein [Human coronavirus HKU1]	YP_173238	Human coronavirus HKU1	290028	Calpain-15	O75808	CAPN15	6650	YES	31.6	NVSFVNDSIESVG	NVSFVDDSFPPGPESVG
1705847	VSFVNDSIESVGGLYE	B	spike glycoprotein [Human coronavirus HKU1]	YP_173238	Human coronavirus HKU1	290028	Calpain-15	O75808	CAPN15	6650	YES	28.2	VSFVNDSIESVG	VSFVDDSFPPGPESVG
1636040	AAVLMGLGKGWPLHR	B	Genome polyprotein	Q2YHF0	Dengue virus	12637	Isocitrate dehydrogenase [NADP] cytoplasmic	O75874	IDH1	3417	YES	26.9	MGLGKGWPL	MALSKGWPL
1644005	AGEAPVSIINNAVYTK	B	orf1ab polyprotein (pp1ab) [Severe acute respiratory syndrome-related coronavirus]	NP_828849	SARS coronavirus Tor2	227984	Matrix metalloproteinase-23	O75900	MMP23B	8510	YES	28.2	GEAPVSIINNAVYT	GEAHLSIIANAVNEGTYT
1683174	NPITFHLDGEVITFDN	B	orf1ab polyprotein [Bat coronavirus RaTG13]	QHR63299	Bat coronavirus RaTG13	2709072	Gamma-butyrobetaine dioxygenase	O75936	BBOX1	8424	YES	26.9	TFHLDGEVITFDN	TFKMNPGDVITFDN
167892	EAWMDRYKYYPETPQGLA	T	polyprotein	AJM13598	West Nile virus	11082	Cell cycle checkpoint protein RAD17	O75943	RAD17	5884	YES	29.5	EAWMDRYKYYPETPQGLA	EPWVDKYKPETQHELA
539197	EAWVDRYKYLPETPRSLAKIVHK	T	polyprotein	AJD85700	Japanese encephalitis virus	11072	Cell cycle checkpoint protein RAD17	O75943	RAD17	5884	YES	36.7	EAWVDRYKYLPETPRSLAKIVHK	EPWVDKYKPETQHELAVHK
58922	SKPTTKQRQNKPPSK	B	Major surface glycoprotein G	P03423	Human respiratory syncytial virus A2	11259	A-kinase anchor protein 3	O75969	AKAP3	10566	YES	27.4	KPTTKQRQNKPPSK	KESTKERQGPDDKPPSK
1445804	GYHYKELGLVMN	B	ORF1ab [Middle East respiratory syndrome-related coronavirus]	AXN92247	Middle East respiratory syndrome-related coronavirus	1335626	Carboxypeptidase D	O75976	CPD	1362	YES	27.8	YHYKELGLVMN	YHSYKDLSEFLRGLVMN
1645223	AMFTKVVVGPTTEVKF	B	replicase polyprotein 1ab [Human coronavirus NL63]	YP_003766	Human coronavirus NL63	277944	Carboxypeptidase D	O75976	CPD	1362	YES	27.8	TKVVVGPTTEVKF	TNVVVKEGPATEVDF
1658979	FTKVVVGPTTEVKFSV	B	replicase polyprotein 1ab [Human coronavirus NL63]	YP_003766	Human coronavirus NL63	277944	Carboxypeptidase D	O75976	CPD	1362	YES	30.3	TKVVVGPTTEVKFS	TNVVVKEGPATEVDFS
1672735	KVVVGPTTEVKFSVIE	B	replicase polyprotein 1ab [Human coronavirus NL63]	YP_003766	Human coronavirus NL63	277944	Carboxypeptidase D	O75976	CPD	1362	YES	26.9	VVVGPTTEVKFS	VVVKEGPATEVDFS
3518	APDYVPPTVHGCALPPR	B	Genome polyprotein	Q81258	Hepatitis C virus genotype 3	356114	Keratin, type I cuticular Ha3-I	O76009	KRT33A	3883	YES	27.8	VPPTVHGCALP	VPPSCHGCTLP
1310564	LDDFVEIIKSQDLSV	T	orf1ab polyprotein [Severe acute respiratory syndrome coronavirus 2]	QHD43415	Severe acute respiratory syndrome coronavirus 2	2697049	Wolframin	O76024	WFS1	7466	YES	28.6	LDDFVEIIK	LDDFVEITK
1662485	GQQVDLVISDMYDPTT	B	1AB polyprotein [Middle East respiratory syndrome-related coronavirus]	YP_009047202	Middle East respiratory syndrome-related coronavirus	1335626	Natural cytotoxicity triggering receptor 1	O76036	NCR1	9437	YES	28.2	DLVISDMYDPT	DLVVTEMYDTPT
1489243	PPWPQIAELVPT	B	nucleoprotein [Middle East respiratory syndrome-related coronavirus]	QDP16213	Middle East respiratory syndrome-related coronavirus	1335626	cGMP-specific 3',5'-cyclic phosphodiesterase	O76074	PDE5A	8654	YES	28.2	PWPQIAELVPT	PWPIQQRIAELVAT
1663507	GVNFNPYHRFKCFPNG	B	hemagglutinin-esterase glycoprotein [Human coronavirus HKU1]	YP_173237	Human coronavirus HKU1	290028	Transient receptor potential cation channel subfamily M member 2	O94759	TRPM2	7226	YES	29.1	GVNFNPYHRFKCFPNG	GVNFNPEHCSPNG
1647702	CFANKFEQFDQWYEST	B	ORF1ab polyprotein [Human coronavirus OC43]	YP_009555238	Human coronavirus OC43	31631	ATP-dependent DNA helicase Q4	O94761	RECQL4	9401	YES	26.9	CFANKFEQFDQW	CFLNEQFDHW
50298	QAKWRLQTL	T	Epstein-Barr nuclear antigen 3	P12977	human gammaherpesvirus 4	10376	BAI1-associated protein 3	O94812	BAIAP3	8938	YES	27.4	QAKWRLQ	QAKWRLQ
58294	SGVLTTSMGNTITC	B	Genome polyprotein	P26660	Hepatitis C virus subtype 2a	31649	Microtubule-actin cross-linking factor 1, isoforms 6/7	O94854	MACF1	23499	YES	26.9	TSMGNTITC	DTSTVSKEE
922219	EGVSGGSWVDIVLEH	B	Genome polyprotein	P14340	Dengue virus	12637	E3 UFM1-protein ligase 1	O94874	UFL1	23376	YES	26.9	EGVSGGSWVDI	EAISSGTWVDI
1535032	YGYLMKRFSMMI	B	polyprotein, partial [Human coronavirus NL63]	ADO24650	Human coronavirus NL63	277944	SUN domain-containing protein 1	O94901	SUN1	23353	YES	26.9	GYLMKRFSMMI	TGNISSAPKDF
2223606	KDCVFKDWEELGEEIRLK	T	X peptide [Hepatitis B virus]	ACO89746	hepatitis B virus genotype A	489455	Rho-related BTB domain-containing protein 3	O94955	RHOBTB3	22836	YES	29.1	WEELGEEIRLK	WEELEEDIRKKLK
2174854	NLPDFKEELDKWFKNQSSVAPD	B	spike glycoprotein [Betacoronavirus HKU24]	AJA91196	Betacoronavirus HKU24	1590370	Indolethylamine N-methyltransferase	O95050	INMT	11185	YES	26.9	LPDFKEELDKWFKNQ	LSDFTDRNREELEKWLKKE
2153857	LAGLAYYSMAGNWAK	B	Genome polyprotein	P26663	Hepacivirus hominis	3052230	Potassium channel subfamily K member 2	O95069	KCNK2	3776	YES	27.4	LAGLAYYSMAGNW	LVGLAYFAAVLSMIGDW
2153858	LAGLAYYSMVGNWAK	B	Genome polyprotein	P29846	Hepacivirus hominis	3052230	Potassium channel subfamily K member 2	O95069	KCNK2	3776	YES	30.3	LAGLAYYSMVGNW	LVGLAYFAAVLSMIGDW
1224	AEVRSYCYLATVSDLSTK	T	polyprotein	AJM13598	West Nile virus	11082	Protein YIF1A	O95070	YIF1A	10897	YES	29.1	YLATVSDLST	YLATVRSDLST
104181	PPSLASSSASQLSAPSLKA	B	polyprotein	BAB18806	Hepacivirus hominis	3052230	Ubiquitin conjugation factor E4 B	O95155	UBE4B	10277	YES	29.5	PSLASSSASQLSAPS	PSLASPSRAASQLAVPS
1646907	AVSRSMLGLTTQTVDS	B	1AB polyprotein [Middle East respiratory syndrome-related coronavirus]	YP_009047202	Middle East respiratory syndrome-related coronavirus	1335626	Ubiquitin conjugation factor E4 B	O95155	UBE4B	10277	YES	26.9	VSRSMLGLTTQTVD	VSRSYLALATETVD
2231832	RGGSQASSRSSSRSRNSSR	T	Nucleoprotein	P0DTC9	Severe acute respiratory syndrome coronavirus 2	2697049	Zinc finger Ran-binding domain-containing protein 2	O95218	ZRANB2	9406	YES	31.6	RGGSQASSRSSSRSRNSSR	RSSSRSSSPSSSRSRSRSR
2231855	RSSSRSRNSSRNSTPGSSR	T	Nucleoprotein	P0DTC9	Severe acute respiratory syndrome coronavirus 2	2697049	Zinc finger Ran-binding domain-containing protein 2	O95218	ZRANB2	9406	YES	36.3	RSSSRSRNSSRNSTPGSSR	RSKSRSSHSRSSSRSSSPSSSR
50788	QFKQKALGLLQTASRQAEVI	T	Genome polyprotein	P26664	Hepatitis C virus (isolate 1)	11104	Chromosome-associated kinesin KIF4A	O95239	KIF4A	24137	YES	28.6	KQKALGLLQTASRQ	KQKLTLLQVASRQ
1699166	TLQPVSELLTPLGIDL	B	orf1ab polyprotein [Severe acute respiratory syndrome coronavirus 2]	YP_009724389	Severe acute respiratory syndrome coronavirus 2	2697049	Methyl-CpG-binding domain protein 4	O95243	MBD4	8930	YES	26.9	VSELLTPLGIDL	VSELLKPLGLYDL
43313	NASSEVAVLYQDVNCTD	B	E2 glycoprotein precursor	NP_828851	SARS coronavirus Tor2	227984	High affinity cAMP-specific and IBMX-insensitive 3',5'-cyclic phosphodiesterase 8B	O95263	PDE8B	8622	YES	27.4	NASSEVAVLYQD	NAGSELAVLYND
1639459	LQRLREEHKETWHYD	B	polyprotein	AHG06383	Dengue virus	12637	Vesicle-associated membrane protein-associated protein B/C	O95292	VAPB	9217	YES	26.9	QRLREEHKE	QRLREENKQ
1442683	GNRRVELWHWDT	B	surface protein [Human coronavirus OC43]	CAA83660	Human coronavirus OC43	31631	RasGAP-activating-like protein 1	O95294	RASAL1	8437	YES	26.9	RVELWHWD	RVELWDWD
489298	MCTGKFKVVKEIAET	B	Genome polyprotein	P14340	Dengue virus	12637	NADH dehydrogenase [ubiquinone] 1 alpha subcomplex subunit 10, mitochondrial	O95299	NDUFA10	4705	YES	28.6	CTGKFKVVKEIAE	CTGKGKLAKEIAE
1666867	IKPVPEVKILNNLGVD	B	orf1ab polyprotein [Severe acute respiratory syndrome coronavirus 2]	YP_009724389	Severe acute respiratory syndrome coronavirus 2	2697049	Bile salt export pump	O95342	ABCB11	8647	YES	28.6	PEVKILNNL	PEVKILNDL
1690892	RNIKPVPEVKILNNLG	B	orf1ab polyprotein [Severe acute respiratory syndrome coronavirus 2]	YP_009724389	Severe acute respiratory syndrome coronavirus 2	2697049	Bile salt export pump	O95342	ABCB11	8647	YES	28.6	PEVKILNNL	PEVKILNDL
2156821	WCIIFICCAWYIKGR	B	Genome polyprotein	A4ZU83	Hepacivirus hominis	3052230	Bile salt export pump	O95342	ABCB11	8647	YES	27.4	WCIIFICCAWY	WCLIFLCYALAFWY
33184	KRLHQWISSESTTPCSGSWLKD	T	Genome polyprotein	na	Hepatitis C virus (isolate 1)	11104	Transforming acidic coiled-coil-containing protein 2	O95359	TACC2	10579	YES	28.2	SESTTPCSGS	SESPTPCSGS
1459124	KIPANIVLSQGG	B	replicase polyprotein [Human coronavirus OC43]	AJC98133	Human coronavirus OC43	31631	Acyl-protein thioesterase 2	O95372	LYPLA2	11313	YES	27.4	IPANIVLSQGG	IPANRIVLGGFSQGG
1637027	EGINYADRKWCFDGI	B	polyprotein [Dengue virus 2]	QRG47120	Dengue virus	12637	Zinc finger FYVE domain-containing protein 9	O95405	ZFYVE9	9372	YES	27.4	INYADRKWCF	VNYVNRKCWCF
866873	GILAVFFLLIMGQLT	T	polyprotein [Dengue virus 1]	ACL99146	dengue virus type 1	11053	GPI ethanolamine phosphate transferase 1	O95427	PIGN	23556	YES	27.4	GILAVFFLLI	GILVAFFLLI
177713	GRAWAQPGYPWPLYGNEGL	T	polyprotein	ABU97068	Hepatitis C virus subtype 1b	31647	BAG family molecular chaperone regulator 4	O95429	BAG4	9530	YES	27.4	AWAQPGYPWP	AWASPGAYGMGGRYPWP
570	ACKRGPGSGFFSRLN	B	Hemagglutinin	P04663	Influenza A virus	11320	Lebercilin-like protein	O95447	LCA5L	150082	YES	28.6	ACKRGPGSGFFSR	ACKRSPGTGDFSR
70667	VQWMNRLIAFAFAGNHVSP	B	polyprotein	AAA86907	Hepatitis C virus subtype 1b	31647	E3 ubiquitin-protein ligase HERC2	O95714	HERC2	8924	YES	26.9	VQWMNR	VQWMNR
1427260	EFSCDGISPDAI	B	S protein [Middle East respiratory syndrome-related coronavirus]	AVV62537	Middle East respiratory syndrome-related coronavirus	1335626	Mitogen-activated protein kinase kinase kinase kinase 4	O95819	MAP4K4	9448	YES	29.1	FSCDGISPDAI	FSCDGMRPEAI
1387042	QDVNCTDVSTAIHADQLTPAWRIYS	B	spike glycoprotein [SARS coronavirus Tor2]	YP_009825051	SARS coronavirus Tor2	227984	Claudin-1	O95832	CLDN1	9076	YES	27.8	VSTAIHADQLTPAWRIYS	VSTALPQWRIYS
7979	DEFDPLVAEEDEREVSVPAEILR	B	Genome polyprotein	na	Hepacivirus hominis	3052230	Acyl-CoA 6-desaturase	O95864	FADS2	9415	YES	27.8	EREVSVPAEILR	EREVSVPTFSWEEIQKHNLR
2134489	SNVTWFHVISGTNGT	T	surface glycoprotein [Severe acute respiratory syndrome coronavirus 2]	UJU44957	SARS-CoV2 Omicron	na	Noelin-2	O95897	OLFM2	93145	YES	27.8	NVTWFHVISGTNG	NVTLFHVISTSG
1656737	FFEITMTDLQSESSCG	B	replicase polyprotein 1ab [Human coronavirus 229E]	NP_073549	Human coronavirus 229E	11137	Natural cytotoxicity triggering receptor 2	O95944	NCR2	9436	YES	27.4	FFEITMTDLQSESS	FFTVTMTDLREEDS
1700334	TSNSFDVLKSEDAQGM	B	orf1ab polyprotein [Severe acute respiratory syndrome coronavirus 2]	YP_009724389	Severe acute respiratory syndrome coronavirus 2	2697049	Leucine-rich glioma-inactivated protein 1	O95970	LGI1	9211	YES	29.5	TSNSFDVLKSEDA	TSNSFDVISDDA
1702657	VETSNSFDVLKSEDAQ	B	orf1ab polyprotein [Severe acute respiratory syndrome coronavirus 2]	YP_009724389	Severe acute respiratory syndrome coronavirus 2	2697049	Leucine-rich glioma-inactivated protein 1	O95970	LGI1	9211	YES	28.6	TSNSFDVLKSEDA	TSNSFDVISDDA
1640642	QWEPSRGWNDWTQVP	B	Genome polyprotein	P14337	Dengue virus	12637	Anterior gradient protein 2 homolog	O95994	AGR2	10551	YES	26.9	SRGWNDWTQ	SRGWGDQLIWTQ
16577	FLENAHEHHGVYNQGRGIDS	T	Envelope glycoprotein E	Q9J3M8	Human herpesvirus 3 strain Oka vaccine	341980	Aldehyde dehydrogenase 1A1	P00352	ALDH1A1	216	YES	28.2	LENAHEHHGVYNQG	LDNAVEFAHHGVFYHQG
1638806	KLQWFVERNMVIPEG	B	polyprotein [Dengue virus 3]	QTX93489	Dengue virus	12637	Glutamate dehydrogenase 1, mitochondrial	P00367	GLUD1	2746	YES	26.9	FVERNMVIPE	FLERNIMVIPD
1422571	DLQLNKLGTDDP	B	N protein [Middle East respiratory syndrome-related coronavirus]	ATG84774	Middle East respiratory syndrome-related coronavirus	1335626	Glutathione reductase, mitochondrial	P00390	GSR	2936	YES	26.9	DLQLNKLGTDD	DLSLNKLGIQTDD
1637763	GKALHQVFGAIYGAA	B	Genome polyprotein	P14340	Dengue virus	12637	Proto-oncogene serine/threonine-protein kinase mos	P00540	MOS	4342	YES	27.4	LHQVFGAIYGAA	LHQVIYGAA
2612	ALHQVFGAIYGAAFSGVSWT	B	envelope protein	ABX25775	Dengue virus 2 Jamaica/1409/1983	11064	Proto-oncogene serine/threonine-protein kinase mos	P00540	MOS	4342	YES	27.4	LHQVFGAIYGAA	LHQVIYGAA
64666	TKRYLPAIVREAIKR	T	Nonstructural protein NS3	NP_739587	Dengue virus 2 Thailand/16681/84	31634	Adenosine deaminase	P00813	ADA	100	YES	30.8	YLPAIVREAIKR	YMPAIAGCREAIKR
867534	KYLPAIVREAIKRRL	T	polyprotein [Dengue virus 3]	ADZ13190	dengue virus type 3	11069	Adenosine deaminase	P00813	ADA	100	YES	30.8	YLPAIVREAIKR	YMPAIAGCREAIKR
868734	RYLPAIVREAIKRGL	T	Genome polyprotein	P29991	Dengue virus 2 16681-PDK53	31635	Adenosine deaminase	P00813	ADA	100	YES	30.8	YLPAIVREAIKR	YMPAIAGCREAIKR
1410106	ALAVRLTANVGR	B	replicase polyprotein 1a [Human coronavirus HKU1]	ARU07575	Human coronavirus HKU1	290028	ATP synthase subunit a	P00846	NA	NA	NO	28.6	ALAVRLTANV	ALAVRLTANI
227076	DDIPFPGPINDDDNP	B	Nucleoprotein	O72142	Zaire ebolavirus	186538	Alpha-2-macroglobulin	P01023	A2M	2	YES	28.2	FPGPINDDDN	FPGPLNDQDN
1864369	AIPTNFTISVTTEILPVSMT	T	Spike glycoprotein	P0DTC2	Severe acute respiratory syndrome coronavirus 2	2697049	Complement C3	P01024	C3	718	YES	27.4	SVTTEILPVSM	SITTWEILAVSM
2232046	SVTTEILPVSMTKTSVDCT	T	Spike glycoprotein	P0DTC2	Severe acute respiratory syndrome coronavirus 2	2697049	Complement C3	P01024	C3	718	YES	27.4	SVTTEILPVSM	SITTWEILAVSM
34925	LAPVPPPATRRRRAVPI	B	Envelope glycoprotein gp63 precursor	P03383	Human T-lymphotropic virus 2	11909	Complement C3	P01024	C3	718	YES	28.2	PPPATRRRRAV	PQPAARRRRSV
5387	AVIRRANNVLKNEMKRYKGL	B	Nucleoprotein	P03418	Human respiratory syncytial virus A2	11259	Myc proto-oncogene protein	P01106	MYC	4609	YES	27.8	VIRRANNVLKNEMKR	NRKCTSPRSSDTEENVKRR
1410141	ALDDATRNYIIT	B	ORF4b [Middle East respiratory syndrome-related coronavirus]	AHL18094	Middle East respiratory syndrome-related coronavirus	1335626	Thyroglobulin	P01266	TG	7038	YES	27.8	ALDDATRNYII	ALENATRDYFII
1651690	DNCDFYGWVSGNMMDG	B	orf1ab polyprotein [Human coronavirus HKU1]	YP_173236	Human coronavirus HKU1	290028	Thyroglobulin	P01266	TG	7038	YES	26.9	CDFYGWVSGN	CDFYAWTSDN
1645424	ANKFFQFDQWYESTFG	B	orf1ab polyprotein [Human coronavirus HKU1]	YP_173236	Human coronavirus HKU1	290028	Insulin-like growth factor II	P01344	IGF2	3481	YES	26.9	KFFQFDQWYEST	KFFQYDTWKQST
95972	VMAPRTVLL	T	membrane glycoprotein UL40	na	Human betaherpesvirus 5	10359	HLA class I histocompatibility antigen, B alpha chain	P01889	HLA-B	3106	YES	32	VMAPRTVLL	VMAPRTVLL
1416395	CILEPRSGNYCP	B	S protein [Middle East respiratory syndrome-related coronavirus]	AVN89387	Middle East respiratory syndrome-related coronavirus	1335626	Fibrinogen gamma chain	P02679	FGG	2266	YES	28.2	CILEPRSGNYCP	CILDERFGSYCP
1326306	VENPDILRVY	T	orf1ab polyprotein [Severe acute respiratory syndrome coronavirus 2]	YP_009724389	Severe acute respiratory syndrome coronavirus 2	2697049	Coagulation factor XI	P03951	F11	2160	YES	28.2	VENPDILRVY	VESPKILRVY
1669640	KDWYDFVENPDILRVY	B	orf1ab polyprotein [Severe acute respiratory syndrome coronavirus 2]	YP_009724389	Severe acute respiratory syndrome coronavirus 2	2697049	Coagulation factor XI	P03951	F11	2160	YES	27.8	VENPDILRVY	VESPKILRVY
1702579	VENPDILRVYANLGER	B	orf1ab polyprotein [Severe acute respiratory syndrome coronavirus 2]	YP_009724389	Severe acute respiratory syndrome coronavirus 2	2697049	Coagulation factor XI	P03951	F11	2160	YES	28.6	VENPDILRVY	VESPKILRVY
2180751	TDLDFKEELEEFFKNVSSQGPN	B	spike glycoprotein [Pipistrellus bat coronavirus HKU5]	ABN10875	Pipistrellus bat coronavirus HKU5	694008	Short-wave-sensitive opsin 1	P03999	OPN1SW	611	YES	28.2	EEFFKNVSSQGP	YLFKNISSVGPWDG
1543523	YRYNLPTMCDIRQLL	T	Replicase polyprotein 1ab	P0DTD1	Severe acute respiratory syndrome coronavirus 2	2697049	RAF proto-oncogene serine/threonine-protein kinase	P04049	RAF1	5894	YES	29.9	PTMCDIRQLL	PTMCVDWSNIRQLL
2132833	PTMCDIRQLLFVVEV	T	Replicase polyprotein 1ab	P0DTD1	Severe acute respiratory syndrome coronavirus 2	2697049	RAF proto-oncogene serine/threonine-protein kinase	P04049	RAF1	5894	YES	29.9	PTMCDIRQLL	PTMCVDWSNIRQLL
1539533	ANECAQVLSEMVMCG	T	Replicase polyprotein 1ab	P0DTD1	Severe acute respiratory syndrome coronavirus 2	2697049	Vitamin K-dependent protein C	P04070	PROC	5624	YES	27.4	NECAQVLSEMV	NECSEVMSNMV
1641811	TRGAVLTHNGKRLEP	B	polyprotein [Dengue virus 3]	QTX93491	Dengue virus	12637	Apolipoprotein B-100	P04114	APOB	338	YES	27.4	LTHNGKRLEP	LTNNGKLRLEP
1642218	VLTHNGKRLEPNWAS	B	polyprotein [Dengue virus 3]	QTX93491	Dengue virus	12637	Apolipoprotein B-100	P04114	APOB	338	YES	27.4	LTHNGKRLEP	LTNNGKLRLEP
1648739	CRHHANEYRQYLDAYN	B	orf1ab polyprotein (pp1ab) [Severe acute respiratory syndrome-related coronavirus]	NP_828849	SARS coronavirus Tor2	227984	Apolipoprotein B-100	P04114	APOB	338	YES	27.8	NEYRQYLDAYN	NEYSQDLDAYN
1664423	HHANEYRQYLDAYNMM	B	orf1ab polyprotein (pp1ab) [Severe acute respiratory syndrome-related coronavirus]	NP_828849	SARS coronavirus Tor2	227984	Apolipoprotein B-100	P04114	APOB	338	YES	26.9	NEYRQYLDAYN	NEYSQDLDAYN
2132881	QFCDAMRNAGIVGVL	T	Replicase polyprotein 1ab	P0DTD1	Severe acute respiratory syndrome coronavirus 2	2697049	Thymidine kinase, cytosolic	P04183	TK1	7083	YES	27.8	QFCDAMRNAGIVGVL	EFCEAMANAGKTVIVAAL
1671083	KLPPHDVTVLRDNLKP	B	protein 3 [Human coronavirus NL63]	YP_003768	Human coronavirus NL63	277944	Thy-1 membrane glycoprotein	P04216	THY1	7070	YES	27.4	PPHDVTVLRDNL	PPISSQNVTVLRDKL
1641649	TIFTLTVAWRTATLI	B	polyprotein [Dengue virus 3]	QTX93593	Dengue virus	12637	von Willebrand factor	P04275	VWF	7450	YES	26.9	VAWRTATL	VTWRTATL
1654810	EMKSETKVQDHFDVVE	B	ORF1a polyprotein [Pangolin coronavirus]	QIQ54046	Pangolin coronavirus	2708335	von Willebrand factor	P04275	VWF	7450	YES	27.8	MKSETKVQDHFDVVE	MKDETHFEVVE
195729	LTVAWRTATLILAGV	B	polyprotein [Dengue virus 3]	QTX93491	Dengue virus	12637	von Willebrand factor	P04275	VWF	7450	YES	26.9	VAWRTATL	VTWRTATL
101382	VMAPRTLLL	T	membrane glycoprotein UL40 [Human betaherpesvirus 5]	AMJ54243	Human betaherpesvirus 5	10359	HLA class I histocompatibility antigen, A alpha chain	P04439	HLA-A	3105	YES	32	VMAPRTLLL	VMAPRTLLL
69921	VMAPRTLIL	T	Protein UL40	Q6SW92	Human betaherpesvirus 5	10359	HLA class I histocompatibility antigen, A alpha chain	P04439	HLA-A	3105	YES	28.6	VMAPRTLIL	VMAPRTLLL
69922	VMAPRTLVL	T	UL40	AAS48945	Human betaherpesvirus 5	10359	HLA class I histocompatibility antigen, A alpha chain	P04439	HLA-A	3105	YES	28.2	VMAPRTLVL	VMAPRTLLL
237885	PWLAWHVAANVSSVTDRS	B	polyprotein	ADQ00969	Kumlinge virus	11092	Anion exchange protein 2	P04920	SLC4A2	6522	YES	27.4	PWLAWHVAANVSSVT	PWLAAATVRSVT
741230	ARKRKTKKPPKRPEATPPPD	B	Envelope glycoprotein B	P08666	Human alphaherpesvirus 2	10310	Anion exchange protein 2	P04920	SLC4A2	6522	YES	27.8	ARKRKTKKPPKRPEATP	ARRRKTPQGPGRKPRRRPGASP
1649311	CVVPGNVKPGDAVITT	B	replicase polyprotein 1ab [Human coronavirus 229E]	NP_073549	Human coronavirus 229E	11137	Propionyl-CoA carboxylase alpha chain, mitochondrial	P05165	PCCA	5095	YES	26.9	VVPGNVKPGDAV	VVAVSVKPGDAV
1670835	KLCVVPGNVKPGDAVI	B	replicase polyprotein 1ab [Human coronavirus 229E]	NP_073549	Human coronavirus 229E	11137	Propionyl-CoA carboxylase alpha chain, mitochondrial	P05165	PCCA	5095	YES	26.9	VVPGNVKPGDAV	VVAVSVKPGDAV
1488661	PMGSLQPLATLY	B	Chain A, Spike surface glycoprotein	6NZK_A	Human coronavirus OC43	31631	T-cell surface glycoprotein CD5	P06127	CD5	921	YES	27.4	PMGSLQPLATLY	PMGSLQPLATLY
18037	FTPGAKQNIQLINT	B	Genome polyprotein	Q03463	hepatitis C virus genotype 1a	2847144	Progesterone receptor	P06401	PGR	5241	YES	26.9	FTPGAKQNIQLI	FSPGQDIQLI
840154	PQSILIEHKGTIIGKQNDTC	B	envelope glycoprotein precursor [Crimean-Congo hemorrhagic fever orthonairovirus]	APG38070	Orthonairovirus haemorrhagiae	3052518	Cyclin-dependent kinase 1	P06493	CDK1	983	YES	26.9	PQSILIEHKGTI	PQNLLIDDKGTI
1683173	NPIQLSSYSLFDMSKF	B	orf1ab polyprotein [Severe acute respiratory syndrome coronavirus 2]	YP_009724389	Severe acute respiratory syndrome coronavirus 2	2697049	Eukaryotic translation initiation factor 4E	P06730	EIF4E	1977	YES	26.9	NPIQLSSYSLF	NHIQLSSNLMPGCDYSLF
167816	SLVASVELPNSLEELGDGLAMGIMI	T	polyprotein	AAQ81626	dengue virus type 1	11053	Glia-derived nexin	P07093	SERPINE2	5270	YES	27.8	LVASVELPNSLEELG	LLASVTLPSICSHFNPLSLEELG
62650	SYMDTPSTCLAIVYRPIGVP	B	rex	AAA45412	Human T-lymphotropic virus 2	11909	Thyroid peroxidase	P07202	TPO	7173	YES	27.8	PSTCLAIVYRPI	PNTCLANKYRPI
741670	LLRVRTATRDYAGLYVLRVW	B	Envelope glycoprotein I	P13291	Human alphaherpesvirus 2	10310	Acetylcholine receptor subunit gamma	P07510	CHRNG	1146	YES	27.4	RDYAGLYVLRV	RDYEGLWVLRV
1641864	TSIGLLCVTASSALL	B	polyprotein [Dengue virus 1]	QUD37222	Dengue virus	12637	Beta-2 adrenergic receptor	P07550	ADRB2	154	YES	27.8	TSIGLLCVTAS	TSIDVLCVTAS
1638753	KKDLISYGGGWRFQG	B	Genome polyprotein	P17763	Dengue virus	12637	Beta-hexosaminidase subunit beta	P07686	HEXB	3074	YES	26.9	DLISYGGGWR	DLISYGQDWR
1638755	KKDLISYGGGWRLRG	B	polyprotein [Dengue virus 1]	ACQ44459	Dengue virus	12637	Beta-hexosaminidase subunit beta	P07686	HEXB	3074	YES	26.9	DLISYGGGWR	DLISYGQDWR
190815	KKDLISYGGGWRLSA	B	polyprotein [Dengue virus 3]	QTX93491	Dengue virus	12637	Beta-hexosaminidase subunit beta	P07686	HEXB	3074	YES	26.9	DLISYGGGWR	DLISYGQDWR
1337002	IYQAGSTPCNGVEGFNCYFPLQSY	B	surface glycoprotein [Severe acute respiratory syndrome coronavirus 2]	YP_009724390	Severe acute respiratory syndrome coronavirus 2	2697049	Bifunctional glutamate/proline--tRNA ligase	P07814	EPRS1	2058	NO	28.2	GVEGFNCYFPLQS	GVENCYFPMFVSQS
1392323	NGVEGFNCYFPLQSYGFQPT	T	Spike glycoprotein	P0DTC2	Severe acute respiratory syndrome coronavirus 2	2697049	Bifunctional glutamate/proline--tRNA ligase	P07814	EPRS1	2058	NO	27.8	GVEGFNCYFPLQS	GVENCYFPMFVSQS
1540593	GSTPCNGVEGFNCYFPLQSY	T	Spike glycoprotein	P0DTC2	Severe acute respiratory syndrome coronavirus 2	2697049	Bifunctional glutamate/proline--tRNA ligase	P07814	EPRS1	2058	NO	27.8	GVEGFNCYFPLQS	GVENCYFPMFVSQS
2116277	STPCNGVEGFNCYFPLQSYGFQ	B	Spike glycoprotein	P0DTC2	Severe acute respiratory syndrome coronavirus 2	2697049	Bifunctional glutamate/proline--tRNA ligase	P07814	EPRS1	2058	NO	28.2	GVEGFNCYFPLQS	GVENCYFPMFVSQS
1642919	AAALKSLGFDKPQEKD	B	nucleocapsid protein [Human coronavirus 229E]	NP_073556	Human coronavirus 229E	11137	Uromodulin	P07911	UMOD	7369	YES	27.4	LKSLGFDK	LKSLGFDK
1644959	ALKSLGFDKPQEKDKK	B	nucleocapsid protein [Human coronavirus 229E]	NP_073556	Human coronavirus 229E	11137	Uromodulin	P07911	UMOD	7369	YES	27.4	LKSLGFDK	LKSLGFDK
1646642	AVAAALKSLGFDKPQE	B	nucleocapsid protein [Human coronavirus 229E]	NP_073556	Human coronavirus 229E	11137	Uromodulin	P07911	UMOD	7369	YES	27.4	LKSLGFDK	LKSLGFDK
1679834	MKAVAAALKSLGFDKP	B	nucleocapsid protein [Human coronavirus 229E]	NP_073556	Human coronavirus 229E	11137	Uromodulin	P07911	UMOD	7369	YES	27.4	LKSLGFDK	LKSLGFDK
195747	MAVGIVSILLSSLLK	B	Genome polyprotein	P17763	Dengue virus	12637	Zinc finger protein GLI1	P08151	GLI1	2735	YES	27.4	MAVGIVSILLSSL	MAVGNMSVLLRSL
1437795	FYAYFPDTGFVT	B	spike glycoprotein, partial [Human coronavirus OC43]	AMM42466	Human coronavirus OC43	31631	Pleckstrin	P08567	PLEK	5341	YES	28.2	FYAYFPDTGF	FYYFPDSGF
19260	GEFLLDLRPATAWSLYAV	T	polyprotein	AJM13598	West Nile virus	11082	Vimentin	P08670	VIM	7431	YES	27.4	LRPATAWSLYA	LRPSTSRSLYA
1537691	YSMQDVGFKNQY	B	replicase polyprotein [Human coronavirus OC43]	AAR01012	Human coronavirus OC43	31631	Keratin, type II cytoskeletal 7	P08729	KRT7	3855	YES	27.4	SMQDVGFKNQY	SMQDVVEDFKNKY
1406539	AAFATHVCFKDC	B	1ab polyprotein [Human coronavirus NL63]	ABE97136	Human coronavirus NL63	277944	Steryl-sulfatase	P08842	STS	412	YES	27.4	FATHVCF	FATHVCF
1640869	RQGYATQTVGPWHLG	B	Genome polyprotein	Q2YHF0	Dengue virus	12637	Steryl-sulfatase	P08842	STS	412	YES	27.4	QGYATQTVGPWHLG	QGYSTALIGKWHLG
195026	HAYPNASHPWDEDVMPDLPYKT	B	VP2	AFE88887	Human bocavirus 1	689403	Small ribosomal subunit protein uS2	P08865	RPSA	3921	YES	27.8	HPWDEDVMPDL	HPWEVMPDL
1687064	PVVPDTVEVPPQVVKL	B	1AB polyprotein [Middle East respiratory syndrome-related coronavirus]	YP_009047202	Middle East respiratory syndrome-related coronavirus	1335626	Proto-oncogene tyrosine-protein kinase ROS	P08922	ROS1	6098	YES	26.9	PDTVEVPPQ	PDTVEVSWDPPQ
1705099	VPDTVEVPPQVVKLPS	B	1AB polyprotein [Middle East respiratory syndrome-related coronavirus]	YP_009047202	Middle East respiratory syndrome-related coronavirus	1335626	Proto-oncogene tyrosine-protein kinase ROS	P08922	ROS1	6098	YES	26.9	PDTVEVPPQ	PDTVEVSWDPPQ
1646953	AVVNLRPDQLNDLVYS	B	orf1ab polyprotein [Human coronavirus HKU1]	YP_173236	Human coronavirus HKU1	290028	3-ketoacyl-CoA thiolase, peroxisomal	P09110	ACAA1	30	YES	29.1	AVVNLRPDQLND	AVLKDVNLRPEQLGD
1670809	KLAGTAVVNLRPDQLN	B	orf1ab polyprotein [Human coronavirus HKU1]	YP_173236	Human coronavirus HKU1	290028	3-ketoacyl-CoA thiolase, peroxisomal	P09110	ACAA1	30	YES	29.5	TAVVNLRPDQL	TAVLKDVNLRPEQL
1653168	DYSIDVIDNEIIVKPN	B	replicase polyprotein 1ab [Human coronavirus 229E]	NP_073549	Human coronavirus 229E	11137	Dihydropteridine reductase	P09417	QDPR	5860	YES	29.1	SIDVIDNEIIVK	SVDVVENEEASASIIVK
1688212	QLDYSIDVIDNEIIVK	B	replicase polyprotein 1ab [Human coronavirus 229E]	NP_073549	Human coronavirus 229E	11137	Dihydropteridine reductase	P09417	QDPR	5860	YES	29.1	SIDVIDNEIIVK	SVDVVENEEASASIIVK
1693597	SIDVIDNEIIVKPNIS	B	replicase polyprotein 1ab [Human coronavirus 229E]	NP_073549	Human coronavirus 229E	11137	Dihydropteridine reductase	P09417	QDPR	5860	YES	29.1	SIDVIDNEIIVK	SVDVVENEEASASIIVK
1529473	VSVQELVQNTMD	B	ORF1ab polyprotein [Middle East respiratory syndrome-related coronavirus]	ATQ39389	Middle East respiratory syndrome-related coronavirus	1335626	Tyrosine-protein kinase Fgr	P09769	FGR	2268	YES	28.2	SVQELVQNTMD	SVQELVQHYME
1535217	YIDAGNHRSAFA	B	spike protein, partial [Human coronavirus NL63]	AKA09621	Human coronavirus NL63	277944	Interferon-induced protein with tetratricopeptide repeats 1	P09914	IFIT1	3434	YES	29.1	YIDAGNHRSA	YIEAGNHRKA
1663895	GYLTSSSKTPEEHFIE	B	orf1ab polyprotein [Severe acute respiratory syndrome coronavirus 2]	YP_009724389	Severe acute respiratory syndrome coronavirus 2	2697049	Polyunsaturated fatty acid 5-lipoxygenase	P09917	ALOX5	240	YES	27.4	PEEHFIE	PEEHFIE
1678412	LTSSSKTPEEHFIETI	B	orf1ab polyprotein [Severe acute respiratory syndrome coronavirus 2]	YP_009724389	Severe acute respiratory syndrome coronavirus 2	2697049	Polyunsaturated fatty acid 5-lipoxygenase	P09917	ALOX5	240	YES	27.4	PEEHFIE	PEEHFIE
1873155	PEEHFIETISLAG	T	nsp3 [Severe acute respiratory syndrome coronavirus 2]	1802476807	Severe acute respiratory syndrome coronavirus 2	2697049	Polyunsaturated fatty acid 5-lipoxygenase	P09917	ALOX5	240	YES	27.8	PEEHFIE	PEEHFIE
1541593	MFLARGIVFMCVEYC	B	Replicase polyprotein 1a	P0DTC1	Severe acute respiratory syndrome coronavirus 2	2697049	Complement C4-B	P0C0L5	C4B	721	YES	27.4	MFLARGIVFM	MILSRGQIVFM
1541593	MFLARGIVFMCVEYC	B	Replicase polyprotein 1a	P0DTC1	Severe acute respiratory syndrome coronavirus 2	2697049	Complement C4-B	P0C0L5	C4B_2	100293534	NO	27.4	MFLARGIVFM	MILSRGQIVFM
167900	EVLRKRWTAKISMPAILI	T	polyprotein	AJM13598	West Nile virus	11082	Coiled-coil domain-containing protein 175	P0C221	CCDC175	729665	YES	28.2	LRKRWTAKI	LRKKHARWTAKI
2231838	RLNEVAKNLNESLIDLQEL	T	Spike glycoprotein	P0DTC2	Severe acute respiratory syndrome coronavirus 2	2697049	Coiled-coil domain-containing protein 175	P0C221	CCDC175	729665	YES	28.6	KNLNESLIDLQEL	KNMEEGLITLQEL
952576	VGKLVHQIFGTAYGVLFS	B	polyprotein, partial [Dengue virus 1]	BAJ72472	dengue virus type 1	11053	Inactive ubiquitin carboxyl-terminal hydrolase 17-like protein 7	P0C7H9	USP17L7	392197	YES	27.4	LVHQIFGTAY	LIHQIFGAY
58463	SICPSQEPMSIYVYALPLKM	T	HCMVUL83	CAA35357	Human betaherpesvirus 5	10359	Acyl-coenzyme A synthetase ACSM4, mitochondrial	P0C7M7	ACSM4	341392	YES	28.2	SQEPMSIY	SQEPMTIY
1651922	DPKKTYLDYIQQGGVP	B	orf1ab polyprotein [Human coronavirus HKU1]	YP_173236	Human coronavirus HKU1	290028	Protein SLFN14	P0C7P3	SLFN14	342618	YES	27.4	YLDYIQQG	YLDYMQQG
1658832	FSVDPKKTYLDYIQQG	B	orf1ab polyprotein [Human coronavirus HKU1]	YP_173236	Human coronavirus HKU1	290028	Protein SLFN14	P0C7P3	SLFN14	342618	YES	26.9	YLDYIQQG	YLDYMQQG
1651757	DNINSTLVDLKWLNRV	B	surface glycoprotein [Human coronavirus 229E]	NP_073551	Human coronavirus 229E	11137	Protein ELFN1	P0C7U0	ELFN1	392617	YES	26.9	INSTLVDLKWLN	INSTIVDLRLN
1661774	GLIDQINSTYVDLKLL	B	Spike protein [Human coronavirus NL63]	YP_003767	Human coronavirus NL63	277944	Protein ELFN1	P0C7U0	ELFN1	392617	YES	28.6	QINSTYVDLKL	QINSTIVDLRL
1665845	IDQINSTYVDLKLLNR	B	Spike protein [Human coronavirus NL63]	YP_003767	Human coronavirus NL63	277944	Protein ELFN1	P0C7U0	ELFN1	392617	YES	28.6	QINSTYVDLKL	QINSTIVDLRL
1675001	LIDNINSTLVDLKWLN	B	surface glycoprotein [Human coronavirus 229E]	NP_073551	Human coronavirus 229E	11137	Protein ELFN1	P0C7U0	ELFN1	392617	YES	26.9	INSTLVDLKWLN	INSTIVDLRLN
1688011	QINSTYVDLKLLNRFE	B	Spike protein [Human coronavirus NL63]	YP_003767	Human coronavirus NL63	277944	Protein ELFN1	P0C7U0	ELFN1	392617	YES	29.5	QINSTYVDLKLLNRF	QINSTIVDLRLNENRIRSVQYASLSRF
1637007	EFIDGISLGLILLKM	B	Genome polyprotein	Q2YHF0	Dengue virus	12637	TBC1 domain family member 3H	P0C7X1	TBC1D3H	729877	YES	29.9	IDGISLGLIL	IDGISLGLTL
866594	ELIDGISLGLILLKI	B	Genome polyprotein	Q5UCB8	Dengue virus	12637	TBC1 domain family member 3H	P0C7X1	TBC1D3H	729877	YES	32.5	LIDGISLGLIL	LIDGISLGLTL
2163628	FESRSVIEDLLFSKIETTGP	B	spike glycoprotein [Rhinolophus bat coronavirus HKU2]	ABQ57208	Rhinolophus bat coronavirus HKU2	693998	Polyadenylate-binding protein 4-like	P0CB38	PABPC4L	132430	YES	26.9	VIEDLLFSKIETTGP	VTEDLLFRKFSTVGP
1312023	MLFTMLRKL	T	Replicase polyprotein 1a	P0DTC1	Severe acute respiratory syndrome coronavirus 2	2697049	Putative STAG3-like protein 1	P0CL83	STAG3L1	54441	NO	28.2	MLFTMLRKL	MIFSMLRKL
1698309	THGFNLEEAARCMRSL	B	orf1ab polyprotein (pp1ab) [Severe acute respiratory syndrome-related coronavirus]	NP_828849	SARS coronavirus Tor2	227984	Cancer/testis antigen family 45 member A10	P0DMU9	CT45A10	102723631	YES	26.9	EAARCMR	EAARCMR
1638286	IANQAAILMGLDKGW	B	Genome polyprotein	P17763	Dengue virus	12637	Heat shock 70 kDa protein 1B	P0DMV9	HSPA1B	3304	YES	26.9	QAAILMGLDK	QAAILMGDK
1689508	QYYFNKDTGVIYGLNS	B	hemagglutinin-esterase [Human coronavirus OC43]	YP_009555240	Human coronavirus OC43	31631	Heat shock 70 kDa protein 1B	P0DMV9	HSPA1B	3304	YES	28.2	YFNKDTGVIYGLN	YFNDSQRQATKDAGVIAGLN
1677025	LPTAFAVIGDLKCTSD	B	spike surface glycoprotein [Human coronavirus OC43]	YP_009555241	Human coronavirus OC43	31631	C1GALT1-specific chaperone 1-like protein	P0DN25	C1GALT1C1L	728819	YES	29.9	LPTAFAVIGDLK	LPTTFAVIENLK
1335047	MVLAILAFLRFTAIKPSLGL	T	polyprotein [Zika virus]	ANH10698	Zika virus	64320	Olfactory receptor 12D1	P0DN82	OR12D1	26530	NO	29.1	MVLAILAFLRFTAIKP	MLLAVMAFDRFVAICKP
1686470	PRRNVATLQAENVTGL	B	orf1ab polyprotein [Severe acute respiratory syndrome coronavirus 2]	YP_009724389	Severe acute respiratory syndrome coronavirus 2	2697049	Transcriptional activator GLI3	P10071	GLI3	2737	YES	26.9	RRNVATLQAENVTGL	RRNAITMQPQNVQGL
34598	KYSPFRNGYMEPTLG	T	transcriptional activator Tax	AAG31572	Human T-cell leukemia virus type I	11908	Transcriptional activator GLI3	P10071	GLI3	2737	YES	28.2	RNGYMEP	RNGYMEP
609231	KEIGRMLNILNRRRRTA	B	polyprotein	AHG06353	dengue virus type 2	11060	Transcriptional activator GLI3	P10071	GLI3	2737	YES	26.9	MLNILNRR	MLNMLNRR
2189779	DPDSTILDIGSAPAR	T	non-structural polyprotein	CAJ90469	Chikungunya virus	37124	Zinc finger protein 875	P10072	ZNF875	284459	NO	27.4	DSTILDIGSAPAR	DNTVVDIGSSPER
35358	LEALITHQRECGRVECTLST	T	ORF4	AAY57694	Human alphaherpesvirus 3	10335	Zinc finger protein 875	P10072	ZNF875	284459	NO	28.2	LITHQRECGR	LITHQRAHTGEKPYVCRECGR
769790	VMAPRSLLL	T	UL40 [Human betaherpesvirus 5]	AFD22901	Human betaherpesvirus 5	10359	HLA class I histocompatibility antigen, C alpha chain	P10321	HLA-C	3107	YES	29.1	VMAPRSLLL	VMAPRALLL
99044	VMAPRALLL	T	membrane glycoprotein UL40	na	Human betaherpesvirus 5	10359	HLA class I histocompatibility antigen, C alpha chain	P10321	HLA-C	3107	YES	31.6	VMAPRALLL	VMAPRALLL
1649444	CYNTALMEGSLPYSSI	B	replicase polyprotein 1ab [Human coronavirus 229E]	NP_073549	Human coronavirus 229E	11137	Serine/threonine-protein kinase A-Raf	P10398	ARAF	369	YES	27.8	LMEGSLPYSSI	LMTGSLPYSHI
1676340	LMEGSLPYSSIQANAY	B	replicase polyprotein 1ab [Human coronavirus 229E]	NP_073549	Human coronavirus 229E	11137	Serine/threonine-protein kinase A-Raf	P10398	ARAF	369	YES	27.8	LMEGSLPYSSI	LMTGSLPYSHI
2223528	FVAPLPIHTAELLAACFA	T	polymerase [Hepatitis B virus]	ACF95009	hepatitis B virus genotype A	489455	Nuclear receptor subfamily 2 group F member 6	P10588	NR2F6	2063	YES	29.9	FVAPLPIHTAELLAA	FVLNAAQAALPLHTAPLLAA
1677365	LRAKHYVYIGDPAQLP	B	orf1ab polyprotein [Severe acute respiratory syndrome coronavirus 2]	YP_009724389	Severe acute respiratory syndrome coronavirus 2	2697049	Mast/stem cell growth factor receptor Kit	P10721	KIT	3815	YES	30.3	HYVYIGDPAQLP	NYVYIDPTQLP
1639928	MVTQMAMTDTTPFGQ	B	Genome polyprotein	P14340	Dengue virus	12637	Retinol-binding protein 3	P10745	RBP3	5949	YES	27.4	MVTQMAMTDTT	MPTQMAMSATT
1423848	DRTELPQLVNAN	B	S protein [Middle East respiratory syndrome-related coronavirus]	ATG84679	Middle East respiratory syndrome-related coronavirus	1335626	S-formylglutathione hydrolase	P10768	ESD	2098	YES	29.5	ELPQLVNAN	ELPQLINAN
1513496	TELPQLVNANQY	B	S protein [Middle East respiratory syndrome-related coronavirus]	ATG84679	Middle East respiratory syndrome-related coronavirus	1335626	S-formylglutathione hydrolase	P10768	ESD	2098	YES	29.1	ELPQLVNAN	ELPQLINAN
1160252	MKAILVVLLYTFATANADTLCIGYH	B	hemagglutinin	ACP41105	Influenza A virus (A/California/04/2009(H1N1))	641501	Myosin-3	P11055	MYH3	4621	YES	27.8	LYTFATANADT	LYATFATADADS
2172256	LGGRSAIEDLLFNKVVTSGL	B	spike protein [Porcine deltacoronavirus]	APG38198	Porcine deltacoronavirus	1586324	Microtubule-associated protein 2	P11137	MAP2	4133	YES	27.4	LGGRSAIE	LGGRSAIE
2252950	ADSATQEKIKCEIDTL	B	polyprotein [rhinovirus A1]	YP_009505608	rhinovirus A1	573824	Hepatic triacylglycerol lipase	P11150	LIPC	3990	YES	28.6	TQEKIKCEI	TQEKIFVKCEI
65971	TQWQVLPCSFTTLPALSTGL	B	HCV-1	AAA45676	Hepatitis C virus subtype 1b AD78	3052230	Protein 4.1	P11171	EPB41	2035	YES	26.9	LPCSFTTLPAL	LPCSFATLAL
102235	YFPDWQNYT	T	nef protein	ACR27119	Human immunodeficiency virus 1	11676	Acetylcholine receptor subunit beta	P11230	CHRNB1	1140	YES	27.4	YFPDWQNYT	YFPFDWQNCT
1413158	ATFNYLLDLAGL	B	ORF1a polyprotein [Middle East respiratory syndrome-related coronavirus]	AZK15899	Middle East respiratory syndrome-related coronavirus	1335626	DNA topoisomerase 2-alpha	P11388	TOP2A	7153	YES	26.9	TFNYLLDL	TFNYLLDM
840115	NSTTFHQALLDPRVRGLYFPAGG	B	surface antigen [Hepatitis B virus]	AAN03492	Hepatitis B virus	10407	Pyruvate carboxylase, mitochondrial	P11498	PC	5091	YES	27.8	TTFHQALLDPRVR	TTFRDAHQSLLATRVR
1680125	MNSRNYIAQVDVVNFN	B	ORF10 protein [Severe acute respiratory syndrome coronavirus 2]	YP_009725255	Severe acute respiratory syndrome coronavirus 2	2697049	Dystrophin	P11532	DMD	1756	YES	27.4	SRNYIAQVDVVNF	TRNYPQVNVINF
1519605	TTLTSEQIVAIV	B	M protein [Middle East respiratory syndrome-related coronavirus]	AVV62543	Middle East respiratory syndrome-related coronavirus	1335626	Collagen alpha-3(VI) chain	P12111	COL6A3	1293	YES	26.9	TTLTSEQI	TTLTSEQI
75408	YPSAAERKHRHLPVADAVIH	T	HCMVUL83	CAA35357	Human betaherpesvirus 5	10359	Collagen alpha-3(VI) chain	P12111	COL6A3	1293	YES	28.2	RKHRHLPVA	RKHRHLPLVA
1492755	QHAGGIAAAINK	B	ORF1ab [Middle East respiratory syndrome-related coronavirus]	AVV62524	Middle East respiratory syndrome-related coronavirus	1335626	ADP/ATP translocase 3	P12236	SLC25A6	293	YES	27.8	AGGIAAAINK	AGGIAAAISK
13956	EQYVDFSLDPTFSIE	T	Genome polyprotein	Q81495	Hepatitis C virus (isolate HCV-K3a/650)	356416	Low affinity immunoglobulin gamma Fc region receptor II-a	P12318	FCGR2A	2212	YES	27.8	FSLDPTFSI	FSHLDPTFSI
1644407	AILEDEFTPFDVVRQC	B	ORF1a polyprotein [Pangolin coronavirus]	QIQ54046	Pangolin coronavirus	2708335	X-ray repair cross-complementing protein 6	P12956	XRCC6	2547	YES	26.9	EDEFTPFDVVRQC	EDELTPFDMSIQC
1646778	AVIYSGRESLIFPSGT	B	1AB polyprotein [Middle East respiratory syndrome-related coronavirus]	YP_009047202	Middle East respiratory syndrome-related coronavirus	1335626	X-ray repair cross-complementing protein 6	P12956	XRCC6	2547	YES	30.3	YSGRESLIF	YSGRDSLIF
1653534	EDEFTPFDVVRQCSGV	B	orf1ab polyprotein [Severe acute respiratory syndrome coronavirus 2]	YP_009724389	Severe acute respiratory syndrome coronavirus 2	2697049	X-ray repair cross-complementing protein 6	P12956	XRCC6	2547	YES	27.4	EDEFTPFDVVRQC	EDELTPFDMSIQC
1666497	IIAVIYSGRESLIFPS	B	1AB polyprotein [Middle East respiratory syndrome-related coronavirus]	YP_009047202	Middle East respiratory syndrome-related coronavirus	1335626	X-ray repair cross-complementing protein 6	P12956	XRCC6	2547	YES	29.5	YSGRESLIF	YSGRDSLIF
840178	QGVLLLNTTLTVR	T	uracil-DNA glycosylase	NP_040181	Human herpesvirus 3 strain Oka vaccine	341980	Uracil-DNA glycosylase	P13051	UNG	7374	YES	35	QGVLLLNTTLTVR	QGVLLLNAVLTVR
840417	TGLVFMLWGAHAQ	T	uracil-DNA glycosylase	NP_040181	Human herpesvirus 3 strain Oka vaccine	341980	Uracil-DNA glycosylase	P13051	UNG	7374	YES	31.6	GLVFMLWGAHAQ	GLVFLLWGSYAQ
1672830	KYFEIYDGGCIPASQV	B	ORF1ab polyprotein [Human coronavirus OC43]	YP_009555238	Human coronavirus OC43	31631	Myogenic factor 5	P13349	MYF5	4617	YES	27.4	YFEIYDGGCIP	YFYDGSCIP
1646362	ATAETELAKNVSLDNV	B	ORF1a polyprotein [Pangolin coronavirus]	QIQ54046	Pangolin coronavirus	2708335	Protein disulfide-isomerase A4	P13667	PDIA4	9601	YES	28.2	ATAETELAKNVS	ATAETDLAKRFDVS
1674971	LIATAETELAKNVSLD	B	ORF1a polyprotein [Pangolin coronavirus]	QIQ54046	Pangolin coronavirus	2708335	Protein disulfide-isomerase A4	P13667	PDIA4	9601	YES	28.2	ATAETELAKNVS	ATAETDLAKRFDVS
1662992	GTDFTGNFYGPYRDAQ	B	orf1ab polyprotein [Human coronavirus HKU1]	YP_173236	Human coronavirus HKU1	290028	Delta-aminolevulinic acid dehydratase	P13716	ALAD	210	YES	27.8	FYGPYRDA	FYGPFRDA
2154111	LLVGAATMCSALYVG	B	Genome polyprotein	Q81258	Hepacivirus hominis	3052230	Folate receptor beta	P14207	FOLR2	2350	YES	26.9	LLVGAATMCSA	LLVCVATMCSA
1652402	DSYFDNSSTLQSVASS	B	replicase polyprotein 1ab [Human coronavirus NL63]	YP_003766	Human coronavirus NL63	277944	Glutamine synthetase	P15104	GLUL	2752	YES	26.9	FDNSSTLQS	FDGSSTLQS
1661775	GLIDSYFDNSSTLQSV	B	replicase polyprotein 1ab [Human coronavirus NL63]	YP_003766	Human coronavirus NL63	277944	Glutamine synthetase	P15104	GLUL	2752	YES	26.9	FDNSSTLQS	FDGSSTLQS
101960	PELVPEDPEDSALLEDPAGT	B	Envelope glycoprotein D	P03172	Human alphaherpesvirus 2	10310	Aldo-keto reductase family 1 member B1	P15121	AKR1B1	231	YES	26.9	PEDSALLEDP	PEDPSLLEDP
1648004	CHMFCNRTVYGPIKNV	B	envelope protein [Human coronavirus 229E]	NP_073554	Human coronavirus 229E	11137	Aminopeptidase N	P15144	ANPEP	290	YES	27.4	MFCNRTVYGPIKN	MFDRSEVYGPMKN
870625	KWKARLNQMSALEFY	T	polyprotein	AMA12084	Zika virus	64320	T-cell surface glycoprotein CD1e, membrane-associated	P15812	CD1E	913	YES	27.8	KWKARLNQM	KWKTRLNQL
1637745	GIGKLSMGLIAIAVA	B	Genome polyprotein	Q2YHF0	Dengue virus	12637	Antigen-presenting glycoprotein CD1d	P15813	CD1D	912	YES	27.8	SMGLIAIAV	SMGLIALAV
1655313	ESDDYIKLNGPLTVGG	B	orf1ab polyprotein (pp1ab) [Severe acute respiratory syndrome-related coronavirus]	NP_828849	SARS coronavirus Tor2	227984	V(D)J recombination-activating protein 1	P15918	RAG1	5896	YES	26.9	DDYIKLNGPLTV	DDYLNGPFTV
1649195	CVKPKEETGLLMPLKA	B	orf1ab polyprotein [Bat coronavirus RaTG13]	QHR63299	Bat coronavirus RaTG13	2709072	Desmoplakin	P15924	DSP	1832	YES	27.8	CVKPKEETGLLMPLK	CIKDEETGLCLLPLK
922651	VHTWTEQYKFQPESP	B	polyprotein, partial [Dengue virus 2]	QTX93024	Dengue virus	12637	Ankyrin-1	P16157	ANK1	286	YES	26.9	HTWTEQYKFQPE	HTWTEQPE
41344	MEECSQSAPYIEQAQAIAQQ	B	Genome polyprotein	Q81487	Hepatitis C virus subtype 1b	31647	Neuroendocrine convertase 2	P16519	PCSK2	5126	YES	28.2	SQSAPYIEQ	TQSAPYIDQ
60545	SQSAPYIEQAQAIAQQFKDK	B	Genome polyprotein	Q81487	Hepatitis C virus subtype 1b	31647	Neuroendocrine convertase 2	P16519	PCSK2	5126	YES	28.2	SQSAPYIEQ	TQSAPYIDQ
72324	WDQKLWCRHFCVLAD	B	hemagglutinin	AAR89413	Measles morbillivirus	11234	1-phosphatidylinositol 4,5-bisphosphate phosphodiesterase gamma-2	P16885	PLCG2	5336	YES	27.4	WDQKLWCRHFCVLAD	WDSIDQKWTRHYCAIAD
40129	LTPTLAARNATIPTTTIRHH	B	polyprotein	BAA02670	Hepatitis C virus genotype 2	40271	Heat shock 70 kDa protein 6	P17066	HSPA6	3310	YES	27.4	TLAARNATIPT	TLIQRNATIPT
1162137	NPYVCNAPGCDVTDV	B	Replicase polyprotein 1ab	P0DTD1	Severe acute respiratory syndrome coronavirus 2	2697049	Cyclic AMP-dependent transcription factor ATF-7	P17544	ATF7	11016	YES	30.8	PYVCNAPGC	PFVCNAPGC
1678050	LSVSPYVCNAPGCGVS	B	1AB polyprotein [Middle East respiratory syndrome-related coronavirus]	YP_009047202	Middle East respiratory syndrome-related coronavirus	1335626	Cyclic AMP-dependent transcription factor ATF-7	P17544	ATF7	11016	YES	33.3	PYVCNAPGCG	PFVCNAPGCG
1687192	PYVCNAPGCDVNDVTK	B	ORF1ab polyprotein [Human coronavirus OC43]	YP_009555238	Human coronavirus OC43	31631	Cyclic AMP-dependent transcription factor ATF-7	P17544	ATF7	11016	YES	30.8	PYVCNAPGC	PFVCNAPGC
1687196	PYVCNASGCGVSDVKK	B	replicase polyprotein 1ab [Human coronavirus NL63]	YP_003766	Human coronavirus NL63	277944	Cyclic AMP-dependent transcription factor ATF-7	P17544	ATF7	11016	YES	29.5	PYVCNASGCG	PFVCNAPGCG
1704460	VLSVNPYVCNAPGCDV	B	orf1ab polyprotein [Severe acute respiratory syndrome coronavirus 2]	YP_009724389	Severe acute respiratory syndrome coronavirus 2	2697049	Cyclic AMP-dependent transcription factor ATF-7	P17544	ATF7	11016	YES	30.8	PYVCNAPGC	PFVCNAPGC
1705996	VSPYVCNAPGCDVNDV	B	ORF1ab polyprotein [Human coronavirus OC43]	YP_009555238	Human coronavirus OC43	31631	Cyclic AMP-dependent transcription factor ATF-7	P17544	ATF7	11016	YES	30.8	PYVCNAPGC	PFVCNAPGC
1162644	NTQFTAVGKEFNHLEKRIENLNKKV	B	hemagglutinin	ACP41105	Influenza A virus (A/California/04/2009(H1N1))	641501	Desmin	P17661	DES	1674	YES	26.9	LEKRIENLNKKV	LERRIESLNEEIAFLKKV
1332093	GLPGTILRTTNGDFL	B	orf1ab polyprotein [Severe acute respiratory syndrome coronavirus 2]	YP_009724389	Severe acute respiratory syndrome coronavirus 2	2697049	Complement receptor type 1	P17927	CR1	1378	YES	27.4	GLPGTILRTTNGDF	GLPPTITNGDF
1638206	HQLIMKDGREIVVPC	B	Genome polyprotein	P17763	Dengue virus	12637	Vascular endothelial growth factor receptor 1	P17948	FLT1	2321	YES	27.8	MKDGREIVVPC	MTEGRELVIPC
1638338	IFMKDGRSLVVPCRN	B	Genome polyprotein	Q2YHF0	Dengue virus	12637	Vascular endothelial growth factor receptor 1	P17948	FLT1	2321	YES	30.3	IFMKDGRSLVVPCR	IHMTEGRELVIPCR
1638470	IMKDGRVLVVPCRNQ	B	Genome polyprotein	P14340	Dengue virus	12637	Vascular endothelial growth factor receptor 1	P17948	FLT1	2321	YES	29.1	MKDGRVLVVPCR	MTEGRELVIPCR
1639773	MKDGREIVVPCRNQD	B	Genome polyprotein	P17763	Dengue virus	12637	Vascular endothelial growth factor receptor 1	P17948	FLT1	2321	YES	31.2	MKDGREIVVPCR	MTEGRELVIPCR
195514	IMKDGRKLVVPCRPQ	B	polyprotein [Dengue virus 3]	QTX93489	Dengue virus	12637	Vascular endothelial growth factor receptor 1	P17948	FLT1	2321	YES	29.9	MKDGRKLVVPCR	MTEGRELVIPCR
1710999	YTQLCQYLNSTTMCVP	B	replicase polyprotein 1ab [Human coronavirus NL63]	YP_003766	Human coronavirus NL63	277944	Polyunsaturated fatty acid lipoxygenase ALOX12	P18054	ALOX12	239	YES	27.4	TQLCQYLNSTTMCV	SQLCHFLTMCV
1469980	LMYFCLPTFSMA	B	ORF1a polyprotein [Coronavirus Neoromicia/PML-PHE1/RSA/2011]	AIG13097	Middle East respiratory syndrome-related coronavirus	1335626	Integrin beta-6	P18564	ITGB6	3694	YES	28.2	YFCLPTF	YFCLPTF
741327	DTFTNSYSFCESVPNLDRF	T	nucleocapsid protein	ABB30047	Orthonairovirus haemorrhagiae	3052518	DNA ligase 1	P18858	LIG1	3978	YES	27.4	FCESVPNLDR	FCEVPDLDR
1689188	QTTPGSGVPVVDSYYS	B	orf1ab polyprotein [Severe acute respiratory syndrome coronavirus 2]	YP_009724389	Severe acute respiratory syndrome coronavirus 2	2697049	Peptidyl-glycine alpha-amidating monooxygenase	P19021	PAM	5066	YES	26.9	PGSGVPVV	PGSGVPVV
1649150	CVEMHNKINLCDDPET	B	replicase polyprotein 1ab [Human coronavirus 229E]	NP_073549	Human coronavirus 229E	11137	Hexokinase-1	P19367	HK1	3098	YES	26.9	VEMHNKI	VEMHNKI
57540	SELSPLLLTTTQWQVLPCSF	B	HCV-1	AAA45676	Hepatitis C virus subtype 1b AD78	3052230	Interferon-induced, double-stranded RNA-activated protein kinase	P19525	EIF2AK2	5610	YES	27.4	SPLLLTTT	SPLLLTTT
1687659	QFDNLSSEDLKAVRSS	B	ORF1ab polyprotein [Human coronavirus OC43]	YP_009555238	Human coronavirus OC43	31631	Diamine oxidase [copper-containing]	P19801	AOC1	26	YES	26.9	FDNLSSEDLKAVRS	FSDLSNQELKAVHS
1499502	RQAALPQSKESN	B	1A polyprotein [Middle East respiratory syndrome-related coronavirus]	AQZ41321	Middle East respiratory syndrome-related coronavirus	1335626	Nuclear factor NF-kappa-B p105 subunit	P19838	NFKB1	4790	YES	26.9	RQAALPQSKE	RQAALQQTKE
1540146	ESGLKTILRKGGRTI	B	Replicase polyprotein 1a	P0DTC1	Severe acute respiratory syndrome coronavirus 2	2697049	Annexin A7	P20073	ANXA7	310	YES	26.9	ESGLKTIL	ESGLKTIL
1540698	HNESGLKTILRKGGR	B	Replicase polyprotein 1a	P0DTC1	Severe acute respiratory syndrome coronavirus 2	2697049	Annexin A7	P20073	ANXA7	310	YES	27.4	ESGLKTIL	ESGLKTIL
1643705	AEYHNESGLKTILRKG	B	orf1ab polyprotein [Severe acute respiratory syndrome coronavirus 2]	YP_009724389	Severe acute respiratory syndrome coronavirus 2	2697049	Annexin A7	P20073	ANXA7	310	YES	27.4	ESGLKTIL	ESGLKTIL
1664947	HSLAEYHNESGLKTIL	B	orf1ab polyprotein [Severe acute respiratory syndrome coronavirus 2]	YP_009724389	Severe acute respiratory syndrome coronavirus 2	2697049	Annexin A7	P20073	ANXA7	310	YES	27.4	ESGLKTIL	ESGLKTIL
49831	PVALLILCLCLVACH	T	K8.1	ABD28902	Human gammaherpesvirus 8	37296	Myeloid cell surface antigen CD33	P20138	CD33	945	YES	27.8	ALLILCLCLV	ALLALCLCLI
1636523	CDDTVTYKCPLIAEV	B	polyprotein [Dengue virus 3]	QTX93534	Dengue virus	12637	B-cell receptor CD22	P20273	CD22	933	YES	27.4	CDDTVTY	CDDTVTY
1639201	LGEMCDDTVTYKCPL	B	polyprotein [Dengue virus 3]	QTX93530	Dengue virus	12637	B-cell receptor CD22	P20273	CD22	933	YES	29.1	EMCDDTVTY	EMQRPPPDCDDTVTY
742198	WLVHKEWFHDIPLPWHAGAD	T	envelope protein, partial [Zika virus]	APO40588	Zika virus	64320	B-cell receptor CD22	P20273	CD22	933	YES	27.8	WFHDIPLPWHAG	WYHNGKEMQGRTEEKVHIPKILPWHAG
919553	GEMCDDTVTYKCPHITE	B	polyprotein [Dengue virus 3]	AHG23217	dengue virus type 3	11069	B-cell receptor CD22	P20273	CD22	933	YES	28.6	EMCDDTVTY	EMQRPPPDCDDTVTY
1508120	SQIISGIVAAVS	B	M protein [Middle East respiratory syndrome-related coronavirus]	ASY99815	Middle East respiratory syndrome-related coronavirus	1335626	DNA mismatch repair protein Msh3	P20585	MSH3	4437	YES	26.9	SQIISGIV	SQIISGIV
50404	QCCDLDPQARVAIKSLTERL	T	Genome polyprotein	P26664	hepatitis C virus genotype 1a	2847144	DNA mismatch repair protein Msh3	P20585	MSH3	4437	YES	28.2	CCDLDPQARVAIKSLTER	CCDSALPQSRVQTESLQER
741988	SLWQDPPERPDSPSTNGSGF	B	Envelope glycoprotein E	P89475	Human alphaherpesvirus 2	10310	Atrial natriuretic peptide receptor 2	P20594	NPR2	4882	YES	27.4	WQDPPERPD	WAQDPAERPD
1637493	FQGSWNTGEEVQVIA	B	Genome polyprotein	P27909	Dengue virus	12637	Lamin-B1	P20700	LMNB1	4001	YES	30.8	QGSWNTGEEVQVI	QNSWGTGEDVKVI
1637721	GGWRFQGSWNTGEEV	B	Genome polyprotein	P27909	Dengue virus	12637	Lamin-B1	P20700	LMNB1	4001	YES	27.8	WRFQGSWNTGEEV	WKNQNSWGTGEDV
1392265	LIRQGTDYKHWPQIAQFAPS	B	Nucleoprotein	P0DTC9	Severe acute respiratory syndrome coronavirus 2	2697049	Aromatic-L-amino-acid decarboxylase	P20711	DDC	1644	YES	26.9	LIRQGTDYKHWPQI	LITDYRHWQI
1652003	DQDLIRQGTDYKHWPQ	B	nucleocapsid protein	NP_828858	SARS coronavirus Tor2	227984	Aromatic-L-amino-acid decarboxylase	P20711	DDC	1644	YES	26.9	QDLIRQGTDYKHW	QDSGLITDYRHW
21424	GNFGDQDLIRQGTDYKHW	B	nucleocapsid protein	AAS48456	SARS coronavirus BJ01	228407	Aromatic-L-amino-acid decarboxylase	P20711	DDC	1644	YES	26.9	QDLIRQGTDYKHW	QDSGLITDYRHW
1676827	LPAPRVLLSKGTLEPK	B	ORF1ab polyprotein [Human coronavirus OC43]	YP_009555238	Human coronavirus OC43	31631	Neurotrophin-3	P20783	NTF3	4908	YES	26.9	PRVLLSKGTLEP	PRVLLSDSTPLEP
1644210	AGVVWTLQEVKDNDGK	B	replicase polyprotein 1ab [Human coronavirus 229E]	NP_073549	Human coronavirus 229E	11137	Calpastatin	P20810	CAST	831	YES	26.9	LQEVKDNDGK	LEEVKDKDGK
1707047	VVWTLQEVKDNDGKNV	B	replicase polyprotein 1ab [Human coronavirus 229E]	NP_073549	Human coronavirus 229E	11137	Calpastatin	P20810	CAST	831	YES	27.4	LQEVKDNDGK	LEEVKDKDGK
1708175	WTLQEVKDNDGKNVHL	B	replicase polyprotein 1ab [Human coronavirus 229E]	NP_073549	Human coronavirus 229E	11137	Calpastatin	P20810	CAST	831	YES	27.4	LQEVKDNDGK	LEEVKDKDGK
1500641	RTPTPGVTPDMA	B	Nucleocapsid glycoprotein [Human coronavirus OC43]	AIX10722	Human coronavirus OC43	31631	Nebulin	P20929	NEB	4703	YES	27.4	TPTPGVTPDM	DKYTTVLET
9043	DLDFSAFDASLSPFMIREAG	B	Genome polyprotein	P08617	Human hepatitis A virus Hu/Australia/HM175/1976	12098	Filamin-A	P21333	FLNA	2316	YES	26.9	LSPFMIREA	LSPFMADIRDA
163039	NNTKKSIKIRPRQAFYATNGIIG	B	Chain P, Crystal Structure Of Anti-Hiv-1 V3 Fab 3074 In Complex With A Ur29 V3 Peptide	3MLY_P	HIV-1 M:C	505186	Tumor necrosis factor alpha-induced protein 3	P21580	TNFAIP3	7128	YES	27.8	NTKKSIKIRPRQAFYATNGII	NMRKAVKIRERTPEDIFKPTNGII
1452012	IKHVEKEGSYHN	B	ORF1ab [Middle East respiratory syndrome-related coronavirus]	AVV62524	Middle East respiratory syndrome-related coronavirus	1335626	Fibroblast growth factor receptor 2	P21802	FGFR2	2263	YES	27.4	IKHVEKEGS	IKHVEKNGS
1651404	DLLKYDFTEERLKLFD	B	orf1ab polyprotein [Severe acute respiratory syndrome coronavirus 2]	YP_009724389	Severe acute respiratory syndrome coronavirus 2	2697049	Succinate dehydrogenase [ubiquinone] iron-sulfur subunit, mitochondrial	P21912	SDHB	6390	YES	26.9	DFTEERLKL	DFTEERLAKL
1672817	KYDFTEERLKLFDRYF	B	orf1ab polyprotein [Severe acute respiratory syndrome coronavirus 2]	YP_009724389	Severe acute respiratory syndrome coronavirus 2	2697049	Succinate dehydrogenase [ubiquinone] iron-sulfur subunit, mitochondrial	P21912	SDHB	6390	YES	26.9	DFTEERLKL	DFTEERLAKL
1671828	KQVEQKTAEIPKEEVK	B	orf1ab polyprotein [Bat coronavirus RaTG13]	QHR63299	Bat coronavirus RaTG13	2709072	Protein-glutamine gamma-glutamyltransferase 2	P21980	TGM2	7052	YES	29.1	EQKTAEIPKEEVK	EQKTVEIPDPVEAGEEVK
1461233	KPTDRSHYYVDS	B	ORF1ab [Middle East respiratory syndrome-related coronavirus]	AVV62524	Middle East respiratory syndrome-related coronavirus	1335626	Protein-L-isoaspartate(D-aspartate) O-methyltransferase	P22061	PCMT1	5110	YES	27.8	TDRSHYYVDS	TDRSHYAKCNPYMDS
1685522	PINATDRSHYYVDSVT	B	1AB polyprotein [Middle East respiratory syndrome-related coronavirus]	YP_009047202	Middle East respiratory syndrome-related coronavirus	1335626	Protein-L-isoaspartate(D-aspartate) O-methyltransferase	P22061	PCMT1	5110	YES	29.9	ATDRSHYYVDS	ATDRSHYAKCNPYMDS
1475325	LYSGETFWRYNF	B	polyprotein ORF1a [Camel alphacoronavirus]	ATI09436	Human coronavirus 229E	11137	MHC class II regulatory factor RFX1	P22670	RFX1	5989	YES	26.9	TFWRYN	TFWRYN
1651479	DLQLGSSGFLQSSNYK	B	spike glycoprotein [Human coronavirus HKU1]	YP_173238	Human coronavirus HKU1	290028	Kell blood group glycoprotein	P23276	KEL	3792	YES	28.2	DLQLGSSGFLQS	DIQLGSSFLQS
1661054	GGSIAIKVTEYSWNKK	B	replicase polyprotein 1ab [Human coronavirus 229E]	NP_073549	Human coronavirus 229E	11137	NAD-dependent malic enzyme, mitochondrial	P23368	ME2	4200	YES	29.5	IAIKVTEY	IAIKVTEY
1693576	SIAIKVTEYSWNKKLY	B	replicase polyprotein 1ab [Human coronavirus 229E]	NP_073549	Human coronavirus 229E	11137	NAD-dependent malic enzyme, mitochondrial	P23368	ME2	4200	YES	29.5	IAIKVTEYSWNKKLY	IAIKVTEYLY
2156711	VSVAHDATGKKVYYL	B	Genome polyprotein	X2BYB7	Hepacivirus hominis	3052230	Glycine dehydrogenase (decarboxylating), mitochondrial	P23378	GLDC	2731	YES	27.8	VSVAHDATGKKVY	VGVTRDATGKEVY
1638380	IHAKHEWMTTEDMLA	B	polyprotein [Dengue virus 2]	QRG47115	Dengue virus	12637	Glycine cleavage system H protein, mitochondrial	P23434	GCSH	2653	YES	27.4	KHEWMTTED	KHEWVTTEN
1438056	FYRPANECAQVL	B	RNA-dependent RNA polymerase, partial [Human coronavirus OC43]	AIL49562	Human coronavirus OC43	31631	Plasma membrane calcium-transporting ATPase 4	P23634	ATP2B4	493	YES	28.2	FYRPANECAQV	FYRPAGEENELCGQV
74740	YLKGSSGGPLLCPTGHAV	T	Genome polyprotein	P27958	Hepatitis C virus (isolate H)	11108	Chymase	P23946	CMA1	1215	YES	28.2	KGSSGGPLLC	KGDSGGPLLC
150397	LPQGASQEPSRMAWGPLKTG	B	F protein	na	Hepatitis C virus genotype 3	356114	A-kinase anchor protein 5	P24588	AKAP5	9495	YES	27.8	PQGASQEPSRMAWGPLK	PQEAGASDQPEPTRGAWASLK
195042	MSDTDIQDQQPDTVDAPQNT	B	VP2	AFE88887	Human bocavirus 1	689403	Tenascin	P24821	TNC	3371	YES	28.6	IQDQQPDTVDAPQN	IQVQEADTVEAAQN
36471	LICPTDCFRKHPEAT	T	polyprotein	AAT00643	Hepacivirus hominis	3052230	Tenascin	P24821	TNC	3371	YES	27.8	LICPTDCF	LICPNDCF
68735	VGNNTLICPTDCFRK	T	polyprotein	AAT00643	Hepacivirus hominis	3052230	Tenascin	P24821	TNC	3371	YES	27.8	LICPTDCF	LICPNDCF
1694877	SNSSILSLCAFSVDPK	B	ORF1ab polyprotein [Human coronavirus OC43]	YP_009555238	Human coronavirus OC43	31631	Alpha-1D adrenergic receptor	P25100	ADRA1D	146	YES	29.5	SILSLCAFSVD	SILSLCTISVD
1520309	TVNVTTLNGRLV	B	spike protein, partial [Human coronavirus NL63]	AMM42642	Human coronavirus NL63	277944	DnaJ homolog subfamily B member 1	P25685	DNAJB1	3337	YES	26.9	TVNVTTLNGR	TVNVPTLDGR
1414666	AYQLYMIDPAGV	B	replicase polyprotein [Human coronavirus OC43]	AEN19363	Human coronavirus OC43	31631	Proteasome subunit alpha type-3	P25788	PSMA3	5684	YES	32	QLYMIDPAGV	QLYMIDPSGV
1475215	LYMIDPAGVCLG	B	replicase polyprotein [Human coronavirus OC43]	AEN19363	Human coronavirus OC43	31631	Proteasome subunit alpha type-3	P25788	PSMA3	5684	YES	29.9	LYMIDPAGV	LYMIDPSGV
1536379	YMIDPAGVCFGA	B	replicase polyprotein [Porcine hemagglutinating encephalomyelitis virus]	ARC95225	Betacoronavirus 1	694003	Proteasome subunit alpha type-3	P25788	PSMA3	5684	YES	29.1	YMIDPAGVCFG	YMIDPSGVSYG
2153672	KALDFDMYGVTYSIT	B	Genome polyprotein	O39929	Hepacivirus hominis	3052230	Moesin	P26038	MSN	4478	YES	27.4	ALDFDMYGVTYSI	AQDLEMYGVNYFSI
1660485	GEAVKTQFNYYKKVDG	B	orf1ab polyprotein [Severe acute respiratory syndrome coronavirus 2]	YP_009724389	Severe acute respiratory syndrome coronavirus 2	2697049	DNA (cytosine-5)-methyltransferase 1	P26358	DNMT1	1786	YES	28.6	GEAVKTQFNYYKKV	GEAVKTDGKKSYYKKV
1671746	KQGNFKNLREFVFKNV	B	spike protein [Pangolin coronavirus]	QIQ54048	Pangolin coronavirus	2708335	Isovaleryl-CoA dehydrogenase, mitochondrial	P26440	IVD	3712	YES	26.9	FKNLREF	SNEFKNL
177834	LERAVLGEVKSCTWPETH	T	polyprotein	AJM13598	West Nile virus	11082	Elongation factor 1-gamma	P26641	EEF1G	1937	YES	27.8	RAVLGEVKSC	RAVLGEVKLC
1541500	LSTFISAARQGFVDS	B	Replicase polyprotein 1a	P0DTC1	Severe acute respiratory syndrome coronavirus 2	2697049	Dipeptidyl peptidase 4	P27487	DPP4	1803	YES	27.4	LSTFISAARQGFVD	LGTFEVEDQIEAARQFSKMGFVD
21834	GPVYVSDSVTLVNVATGAQAVARSL	B	Structural protein 2 precursor	P29326	Hepatitis E virus (strain Burma)	31767	Aryl hydrocarbon receptor nuclear translocator	P27540	ARNT	405	YES	27.8	VYVSDSVTLV	VYVSDSVTPV
1699637	TPAFDKSAFVNLKQLP	B	orf1ab polyprotein [Severe acute respiratory syndrome coronavirus 2]	YP_009724389	Severe acute respiratory syndrome coronavirus 2	2697049	Deoxycytidine kinase	P27707	DCK	1633	YES	26.9	KSAFVNLKQL	KSTFVNILKQL
2154036	LKVGALTGTYIYDHL	B	Genome polyprotein	A8DRR6	Hepacivirus hominis	3052230	NADH-ubiquinone oxidoreductase 75 kDa subunit, mitochondrial	P28331	NDUFS1	4719	YES	29.5	LKVGALTGTYIYDHL	LKVALIGSPVDLTYTYDHL
1653995	EFYNDVKPPVLDVDDV	B	envelope protein [Human coronavirus OC43]	YP_009555243	Human coronavirus OC43	31631	Retinoic acid receptor RXR-beta	P28702	RXRB	6257	YES	26.9	DVKPPVLDV	DVKPPVLGV
1659644	FYEFYNDVKPPVLDVD	B	envelope protein [Human coronavirus OC43]	YP_009555243	Human coronavirus OC43	31631	Retinoic acid receptor RXR-beta	P28702	RXRB	6257	YES	26.9	DVKPPVLDV	DVKPPVLGV
1647499	CDDCNGYTDNIFSVQQ	B	Spike protein [Human coronavirus NL63]	YP_003767	Human coronavirus NL63	277944	Neuroendocrine convertase 1	P29120	PCSK1	5122	YES	29.9	DCNGYTDNIFSVQQ	DCDGYTDSIYTISISSASQQ
1684572	NYTVCDDCNGYTDNIF	B	Spike protein [Human coronavirus NL63]	YP_003767	Human coronavirus NL63	277944	Neuroendocrine convertase 1	P29120	PCSK1	5122	YES	28.2	DCNGYTDNIF	DCDGYTDSIY
1499116	RNFYEPKIITTD	B	spike protein [Bat SARS-like coronavirus]	AVP78031	Bat SARS-like coronavirus	1508227	Proprotein convertase subtilisin/kexin type 6	P29122	PCSK6	5046	YES	29.5	FYEPKIITTD	FYERKIVTTD
1529677	VTFSDSNMWYLR	B	ORF4b [Middle East respiratory syndrome-related coronavirus]	ALA49894	Middle East respiratory syndrome-related coronavirus	1335626	Proprotein convertase subtilisin/kexin type 6	P29122	PCSK6	5046	YES	27.4	FSDSNMWYL	FNDPIWSNMWYL
2316	AKVLVVLLLFAGVDAETHVTGGSA	T	Genome polyprotein	P26664	Hepacivirus hominis	3052230	B2 bradykinin receptor	P30411	BDKRB2	624	YES	27.8	VLVVLLLF	VLVVLLLF
73904	YFSMVGNWAKVLVVLLLFAG	T	HCV-1	AAA45676	hepatitis C virus genotype 1a	2847144	B2 bradykinin receptor	P30411	BDKRB2	624	YES	27.8	VLVVLLLF	VLVVLLLF
1684143	NVKDYMSLSEQLRKQI	B	orf1ab polyprotein (pp1ab) [Severe acute respiratory syndrome-related coronavirus]	NP_828849	SARS coronavirus Tor2	227984	HLA class I histocompatibility antigen, alpha chain F	P30511	HLA-F	3134	YES	26.9	KDYMSLSEQLR	KDYISLNEDLR
37660	LLPHSNLDHILEPSIPWKSK	T	Envelope glycoprotein gp62 precursor	P03381	Human T-cell leukemia virus type I	11908	Adenylosuccinate lyase	P30566	ADSL	158	YES	27.8	HSNLDHILEPS	HSQLDHLLDPS
37661	LLPHSNLDHILEPSIPWKSKLLT	B	env	AAA96674	Human T-cell leukemia virus type I	11908	Adenylosuccinate lyase	P30566	ADSL	158	YES	27.4	HSNLDHILEPS	HSQLDHLLDPS
840462	TSPSSSPSTPSTPQGIYHPA	B	glycoprotein precursor [Crimean-Congo hemorrhagic fever orthonairovirus]	ABB30036	Orthonairovirus haemorrhagiae	3052518	CAP-Gly domain-containing linker protein 1	P30622	CLIP1	6249	YES	30.3	TSPSSSPSTPSTPQ	TSPLCTSTASMVSSSPSTPSNIPQ
1658844	FSVQKHIGAPANLRVV	B	1AB polyprotein [Middle East respiratory syndrome-related coronavirus]	YP_009047202	Middle East respiratory syndrome-related coronavirus	1335626	Guanine nucleotide-binding protein subunit alpha-15	P30679	GNA15	2769	YES	26.9	FSVQKHIGAPANLRVV	FSVQKTNLRIV
110467	YRDGNPYAVCDKCLKFYSKISEYRH	T	Protein E6	P03126	Human papillomavirus 16	333760	5-hydroxytryptamine receptor 1F	P30939	HTR1F	3355	YES	27.4	VCDKCLKFYSKISE	VCDKCKISE
1642614	WLGARFLEFEALGFM	B	Genome polyprotein	P17763	Dengue virus	12637	Mitogen-activated protein kinase 4	P31152	MAPK4	5596	YES	27.4	LGARFLEFEALGF	LGGRFVDFQPLGF
2175730	PRRRSFIEDLLFTSVESVGL	B	spike glycoprotein [Infectious bronchitis virus]	AKV63205	Infectious bronchitis virus	11120	S-adenosylmethionine synthase isoform type-2	P31153	MAT2A	4144	YES	28.2	FIEDLLFTSVESVG	FIEEGTFLFTSESVG
1643440	ADKDKDLSGAVPSDLN	B	replicase polyprotein 1ab [Human coronavirus 229E]	NP_073549	Human coronavirus 229E	11137	Homeobox protein Hox-A6	P31267	HOXA6	3203	YES	27.4	DKDLSGAVPS	DKDLSGASPS
1663409	GVIADKDKDLSGAVPS	B	replicase polyprotein 1ab [Human coronavirus 229E]	NP_073549	Human coronavirus 229E	11137	Homeobox protein Hox-A6	P31267	HOXA6	3203	YES	27.4	DKDLSGAVPS	DKDLSGASPS
1669533	KDKDLSGAVPSDLNTS	B	replicase polyprotein 1ab [Human coronavirus 229E]	NP_073549	Human coronavirus 229E	11137	Homeobox protein Hox-A6	P31267	HOXA6	3203	YES	27.4	DKDLSGAVPS	DKDLSGASPS
1648818	CSFYPPDEEEEDDAEC	B	orf1ab polyprotein (pp1ab) [Severe acute respiratory syndrome-related coronavirus]	NP_828849	SARS coronavirus Tor2	227984	cAMP-dependent protein kinase type II-beta regulatory subunit	P31323	PRKAR2B	5577	YES	27.4	YPPDEEEEDDAE	YNPDEEEDDAE
1639891	MTCIAVGLVTLYLGV	B	polyprotein [Dengue virus 1]	QFS19562	Dengue virus	12637	Fibroblast growth factor 9	P31371	FGF9	2254	YES	26.9	IAVGLVTLYLG	IAVGLVSIRGVDSGLYLG
24640	HQSLVIKLMPNITLL	T	Fusion glycoprotein F0 precursor	P69353	Measles virus strain Edmonston	11235	Sodium/glucose cotransporter 2	P31639	SLC5A2	6524	YES	27.4	LVIKLMPN	LVVKLMPN
1643164	AASYNKYKYYSGSASE	B	replicase polyprotein 1ab [Human coronavirus NL63]	YP_003766	Human coronavirus NL63	277944	Sodium- and chloride-dependent taurine transporter	P31641	SLC6A6	6533	YES	27.4	SYNKYKYYS	SYNKYKYNS
1675503	LKNYAASYNKYKYYSG	B	replicase polyprotein 1ab [Human coronavirus NL63]	YP_003766	Human coronavirus NL63	277944	Sodium- and chloride-dependent taurine transporter	P31641	SLC6A6	6533	YES	26.9	SYNKYKYYS	SYNKYKYNS
2151870	ASLRLLGAPPLRAWR	B	Genome polyprotein	B2KUR6	Hepacivirus hominis	3052230	3-hydroxyisobutyrate dehydrogenase, mitochondrial	P31937	HIBADH	11112	YES	28.6	ASLRLLGAPPLRAW	ASLRLLGAASGLRYW
2154577	NRVAASLRLLGAPPL	B	Genome polyprotein	B2KUR6	Hepacivirus hominis	3052230	3-hydroxyisobutyrate dehydrogenase, mitochondrial	P31937	HIBADH	11112	YES	27.4	AASLRLLGA	AASLRLLGA
53073	RAAVCTRGVAKAVDFIPVEN	B	polyprotein	AAY82033	Hepacivirus hominis	3052230	3-hydroxyisobutyrate dehydrogenase, mitochondrial	P31937	HIBADH	11112	YES	26.9	AAVCTRGVAKAVDFI	AAVCSRSVASKTPVGFI
1533257	WYSGAIKLDPKN	B	N protein [Middle East respiratory syndrome-related coronavirus]	AQZ41280	Middle East respiratory syndrome-related coronavirus	1335626	Stress-induced-phosphoprotein 1	P31948	STIP1	10963	YES	27.4	YSGAIKLDPKN	YSEAIKLDPHN
1638902	KRMAISGDDCVVKPL	B	polyprotein	AAW28113	Dengue virus	12637	Type II inositol 1,4,5-trisphosphate 5-phosphatase	P32019	INPP5B	3633	YES	27.4	KRMAISGDD	RRMAITGDD
54650	RLLLLGLLLL	T	polyprotein	AAU89634	Hepatitis C virus subtype 2a	31649	Desmoglein-3	P32926	DSG3	1830	YES	29.5	LLLLGLLLL	LLLLGLLLL
1670910	KLGTGYSLADLPAYMT	B	membrane protein [Human coronavirus OC43]	YP_009555244	Human coronavirus OC43	31631	Cystathionine gamma-lyase	P32929	CTH	1491	YES	26.9	LGTGYSLADLPAYMT	LGGFESLAELPAIMT
2253211	LLLFFVLLPMLPAPPAGQ	T	capsid protein [Hepatitis E virus]	170517052	Hepatitis E virus	291484	Tyrosine-protein kinase RYK	P34925	RYK	6259	YES	30.8	LLLFFVLLPMLPAPPA	LLLLLALLPLLPAPGAAAAPA
866002	AIANQAAILMGLDKG	T	polyprotein [Dengue virus 1]	AWV55228	dengue virus type 1	11053	Heat shock 70 kDa protein 1-like	P34931	HSPA1L	3305	YES	27.4	QAAILMGLDK	QAAILMGDK
71589	VTYVPSQERNFTTAPAI	B	E2 glycoprotein precursor	NP_828851	SARS coronavirus Tor2	227984	Heat shock 70 kDa protein 4	P34932	HSPA4	3308	YES	26.9	VTYVPSQERNFTT	VTYMEEERNFTT
150173	DSLSPRRAGAKAGPGLSPGT	T	F protein	na	Hepatitis C virus genotype 3	356114	Prostaglandin E2 receptor EP1 subtype	P34995	PTGER1	5731	YES	27.8	PRRAGAKAGPGLSP	PPRAGAKGGPAGLGLTP
1528409	VRFGPFNFCSET	B	replicase polyprotein 1ab [Human coronavirus 229E]	NP_073549	Human coronavirus 229E	11137	Ubiquitin carboxyl-terminal hydrolase 6	P35125	USP6	9098	YES	26.9	VRFGPFNF	VRFDPFNF
1640900	RRVTRKHMILVVVIT	B	Genome polyprotein	Q5UCB8	Dengue virus	12637	Somatostatin receptor type 5	P35346	SSTR5	6755	YES	26.9	RRVTRKHMILVVV	RKVTRMVLVVV
1653769	EELHDDLVNYIRDKGC	B	ns2 [Human coronavirus OC43]	YP_009555239	Human coronavirus OC43	31631	Nuclear receptor ROR-alpha	P35398	RORA	6095	YES	30.8	ELHDDLVNYI	ELHDDLSNYI
1663349	GVEELHDDLVNYIRDK	B	ns2 [Human coronavirus OC43]	YP_009555239	Human coronavirus OC43	31631	Nuclear receptor ROR-alpha	P35398	RORA	6095	YES	30.8	ELHDDLVNYI	ELHDDLSNYI
1673855	LDVKGVEELHDDLVNY	B	ns2 [Human coronavirus OC43]	YP_009555239	Human coronavirus OC43	31631	Nuclear receptor ROR-alpha	P35398	RORA	6095	YES	27.8	ELHDDLVNY	ELHDDLSNY
1674831	LHDDLVNYIRDKGCVA	B	ns2 [Human coronavirus OC43]	YP_009555239	Human coronavirus OC43	31631	Nuclear receptor ROR-alpha	P35398	RORA	6095	YES	27.8	LHDDLVNYI	LHDDLSNYI
1646927	AVTRYVDNNFCGPDGY	B	orf1ab polyprotein (pp1ab) [Severe acute respiratory syndrome-related coronavirus]	NP_828849	SARS coronavirus Tor2	227984	Alpha-L-iduronidase	P35475	IDUA	3425	YES	32.9	VTRYVDNNFCGPDG	VTRYLDNGLCSPDG
1660887	GGAVTRYVDNNFCGPD	B	orf1ab polyprotein (pp1ab) [Severe acute respiratory syndrome-related coronavirus]	NP_828849	SARS coronavirus Tor2	227984	Alpha-L-iduronidase	P35475	IDUA	3425	YES	30.3	VTRYVDNNFCGPD	VTRYLDNGLCSPD
1311732	KSFDLGDELGTDPYEDFQENWNTKH	B	orf1ab polyprotein [Severe acute respiratory syndrome coronavirus 2]	QHD43415	Severe acute respiratory syndrome coronavirus 2	2697049	Sodium channel protein type 4 subunit alpha	P35499	SCN4A	6329	YES	27.4	DPYEDFQENWN	DPYEYFQQGWN
1651989	DPYEDFQENWNTKHSS	B	orf1ab polyprotein [Severe acute respiratory syndrome coronavirus 2]	YP_009724389	Severe acute respiratory syndrome coronavirus 2	2697049	Sodium channel protein type 4 subunit alpha	P35499	SCN4A	6329	YES	27.4	DPYEDFQENWN	DPYEYFQQGWN
1695215	SQSRSQSRGRGESKPQ	B	nucleocapsid protein [Human coronavirus 229E]	NP_073556	Human coronavirus 229E	11137	Chloride channel protein 1	P35523	CLCN1	1180	YES	26.9	QSRSQSRGRGESKPQ	QSRSQQRGGEQSWWGSDPQ
237732	GKALYFLNDMAKTRKDIG	B	polyprotein	ADQ00969	Kumlinge virus	11092	Keratin, type I cytoskeletal 9	P35527	KRT9	3857	YES	27.4	LNDMAKTRKDI	LNDMRQEYEQLIAKNRKDI
2190387	IHTPFRIHHYQQCVD	T	non-structural polyprotein	CAJ90469	Chikungunya virus	37124	Fibrillin-2	P35556	FBN2	2201	YES	27.8	IHHYQQCVD	IQHYQWNQCVD
2191422	RIHHYQQCVDHAMKL	T	non-structural polyprotein	CAJ90469	Chikungunya virus	37124	Fibrillin-2	P35556	FBN2	2201	YES	27.8	IHHYQQCVD	IQHYQWNQCVD
1654515	EKYSTIYKLHPSFNVS	B	replicase polyprotein 1ab [Human coronavirus 229E]	NP_073549	Human coronavirus 229E	11137	Hexokinase-4	P35557	GCK	2645	YES	28.2	TIYKLHPSF	SVYKLHPSF
1683284	NQEKYSTIYKLHPSFN	B	replicase polyprotein 1ab [Human coronavirus 229E]	NP_073549	Human coronavirus 229E	11137	Hexokinase-4	P35557	GCK	2645	YES	28.2	TIYKLHPSF	SVYKLHPSF
1695587	SSIYKLHPAFNVSDAY	B	replicase polyprotein 1ab [Human coronavirus NL63]	YP_003766	Human coronavirus NL63	277944	Hexokinase-4	P35557	GCK	2645	YES	27.8	SIYKLHPAF	SVYKLHPSF
1695974	STIYKLHPSFNVSDAY	B	replicase polyprotein 1ab [Human coronavirus 229E]	NP_073549	Human coronavirus 229E	11137	Hexokinase-4	P35557	GCK	2645	YES	28.2	TIYKLHPSF	SVYKLHPSF
118907	MGGDTPTLHEYMLDLQPETT	T	Protein E7	na	Human papillomavirus 16	333760	Glycogen debranching enzyme	P35573	AGL	178	YES	30.3	TPTLHEYMLDLQP	TPLHVAEYMLDAARNLQP
119032	TLHEYMLDLQPETTDLYCYEQ	T	E7 protein	ABL96585	Human papillomavirus 16	333760	Glycogen debranching enzyme	P35573	AGL	178	YES	31.2	LHEYMLDLQPETTDLY	LHVAEYMLDAARNLQPNLY
1663725	GVYQCAMRPNFTIKGS	B	orf1ab polyprotein [Severe acute respiratory syndrome coronavirus 2]	YP_009724389	Severe acute respiratory syndrome coronavirus 2	2697049	Glycogen debranching enzyme	P35573	AGL	178	YES	27.4	YQCAMRPNFTI	YQLRPNFTI
1469259	LLNFDVNGYITQ	B	spike protein [Coronavirus Neoromicia/PML-PHE1/RSA/2011]	AGY29650	Middle East respiratory syndrome-related coronavirus	1335626	Myosin-9	P35579	MYH9	4627	YES	30.3	NFDVNGYI	NFDVNGYI
1479631	NFDVNGYITQAA	B	spike protein [Coronavirus Neoromicia/PML-PHE1/RSA/2011]	AGY29650	Middle East respiratory syndrome-related coronavirus	1335626	Myosin-9	P35579	MYH9	4627	YES	30.8	NFDVNGYI	NFDVNGYI
36167	LGINITNFRAILTAFSP	B	Spike glycoprotein	P59594	SARS coronavirus Tor2	227984	Myosin-9	P35579	MYH9	4627	YES	32.5	LGINITNFRAILT	LGINVTDFTRGILT
1642051	VDENQWNSAKEAVED	B	Genome polyprotein	P17763	Dengue virus	12637	Sterol O-acyltransferase 1	P35610	SOAT1	6646	YES	26.9	DENQWNSAKEAVE	DEDQRNPAKESLE
858099	VKNPMWRGPQRLPVPVNELPHG	B	polyprotein	APO08504	Zika virus	64320	Vascular endothelial growth factor receptor 2	P35968	KDR	3791	YES	27.4	GPQRLPVPVNELP	GPQPLPIHVGELP
1645631	APIELENKFTPLSVES	B	1AB polyprotein [Middle East respiratory syndrome-related coronavirus]	YP_009047202	Middle East respiratory syndrome-related coronavirus	1335626	Phosphoglucomutase-1	P36871	PGM1	5236	YES	27.4	ELENKFTPLSVE	DLENKFKPFTVE
2903	ALSTGLIHLHQNIVD	T	polyprotein	BAA03375	Hepacivirus hominis	3052230	TGF-beta receptor type-1	P36897	TGFBR1	7046	YES	27.4	ALSTGLIHLHQNIV	ALSTASGLAHLHMEIV
1625367	EEEDEIDGPAGQAEPDRA	T	E7	AAD33253	Human papillomavirus 16	333760	Guanine nucleotide-binding protein-like 1	P36915	GNL1	2794	YES	27.4	EEEDEIDGPA	EEEEEEDGPA
740571	TYLALLAAFKVRPTF	B	polyprotein, partial [Dengue virus 2]	QTX93024	Dengue virus	12637	Integrin alpha-E	P38570	ITGAE	3682	YES	27.8	LALLAAFKVRP	LALLAAFNVDVARP
227330	LFDLDEDDEDTKPVP	B	Nucleoprotein	O72142	Zaire ebolavirus	186538	DNA-binding protein SMUBP-2	P38935	IGHMBP2	3508	YES	26.9	LFDLDEDDEDTK	LFELEEEDEQSK
1504872	SHYVLNIDWLWF	B	ORF1ab [Middle East respiratory syndrome-related coronavirus]	AXN92247	Middle East respiratory syndrome-related coronavirus	1335626	Collagen alpha-1(XVIII) chain	P39060	COL18A1	80781	YES	27.4	LNIDWLWF	LNLNWLWF
1538628	YVLNVDWLWFAL	B	ORF1ab [Middle East respiratory syndrome-related coronavirus]	AVV62524	Middle East respiratory syndrome-related coronavirus	1335626	Collagen alpha-1(XVIII) chain	P39060	COL18A1	80781	YES	26.9	LNVDWLWF	LNLNWLWF
19426	GESAPSDAKTVTDAVD	B	polyprotein precursor	na	GB virus C	54290	Dolichyl-diphosphooligosaccharide--protein glycosyltransferase 48 kDa subunit	P39656	DDOST	1650	YES	27.8	GESAPSDAKTVTDAVD	GETAPPNAYTVTDLVE
100180	KDVTVSQVWFGHRYS	T	Envelope glycoprotein B	P10211	Human alphaherpesvirus 1 strain 17	10299	Pre-B-cell leukemia transcription factor 1	P40424	PBX1	5087	YES	28.6	VTVSQVWFGHRY	ITVSQVSNWFGNKRIRY
1333584	SLDTYPSLETI	T	orf1ab polyprotein [Severe acute respiratory syndrome coronavirus 2]	YP_009724389	Severe acute respiratory syndrome coronavirus 2	2697049	Ubiquitin carboxyl-terminal hydrolase 8	P40818	USP8	9101	YES	27.4	SLDTYPSLE	SLDFTYPSLE
1648367	CLSGLDSLDTYPSLET	B	orf1ab polyprotein [Severe acute respiratory syndrome coronavirus 2]	YP_009724389	Severe acute respiratory syndrome coronavirus 2	2697049	Ubiquitin carboxyl-terminal hydrolase 8	P40818	USP8	9101	YES	26.9	SLDTYPSLE	SLDFTYPSLE
1677691	LSESQISGYTTAATVA	B	spike glycoprotein [Human coronavirus HKU1]	YP_173238	Human coronavirus HKU1	290028	Chloride anion exchanger	P40879	SLC26A3	1811	YES	36.3	LSESQISGYTTAATV	LSESLISGFTTAAAV
1686245	PPILSESQISGYTTAA	B	spike glycoprotein [Human coronavirus HKU1]	YP_173238	Human coronavirus HKU1	290028	Chloride anion exchanger	P40879	SLC26A3	1811	YES	32.5	LSESQISGYTTAA	LSESLISGFTTAA
1695147	SQISGYTTAATVAAMF	B	spike glycoprotein [Human coronavirus HKU1]	YP_173238	Human coronavirus HKU1	290028	Chloride anion exchanger	P40879	SLC26A3	1811	YES	26.9	SQISGYTTAATV	SLISGFTTAAAV
1652388	DSVREEVDIIEQPFEE	B	replicase polyprotein 1ab [Human coronavirus NL63]	YP_003766	Human coronavirus NL63	277944	Kappa-type opioid receptor	P41145	OPRK1	4986	YES	26.9	VREEVDIIE	VREDVDVIE
1705563	VREEVDIIEQPFEEVE	B	replicase polyprotein 1ab [Human coronavirus NL63]	YP_003766	Human coronavirus NL63	277944	Kappa-type opioid receptor	P41145	OPRK1	4986	YES	26.9	VREEVDIIE	VREDVDVIE
1520623	TWPLVLECTRAA	B	ORF1ab [Middle East respiratory syndrome-related coronavirus]	AVV62524	Middle East respiratory syndrome-related coronavirus	1335626	Eukaryotic translation initiation factor 2D	P41214	EIF2D	1939	YES	26.9	TWPLVLE	TWPLVLE
741361	EFKKGNGLVDTFTNSYSFC	T	nucleocapsid protein	ABB30047	Orthonairovirus haemorrhagiae	3052518	Isoleucine--tRNA ligase, cytoplasmic	P41252	IARS1	3376	NO	27.4	LVDTFTNSYSFC	LVATTFTHSYPFC
1680915	NASLNSFKEYFNLRNC	B	spike protein [Middle East respiratory syndrome-related coronavirus]	YP_009047204	Middle East respiratory syndrome-related coronavirus	1335626	C-C chemokine receptor type 2	P41597	CCR2	729230	YES	26.9	LNSFKEYFNLRNC	LNTFQEFFGLSNC
1892918	GGPSDSTGSNQNGERSGARSKQ	B	Nucleoprotein	P0DTC9-1	Severe acute respiratory syndrome coronavirus 2	2697049	Tyrosine-protein kinase ABL2	P42684	ABL2	27	YES	26.9	NQNGERSGARSK	NQNGEWSEVRSK
2231054	GSNQNGERSGARSKQRRPQ	T	Nucleoprotein	P0DTC9	Severe acute respiratory syndrome coronavirus 2	2697049	Tyrosine-protein kinase ABL2	P42684	ABL2	27	YES	27.4	NQNGERSGARSK	NQNGEWSEVRSK
1639642	LYAVATTIITPMMRH	B	Genome polyprotein	P17763	Dengue virus	12637	Tyrosine-protein kinase FRK	P42685	FRK	2444	YES	27.4	LYAVATTIITPMMRH	LYAVCTLEDPIYIITELMRH
1647297	CAGRRVTFKEQPTVKE	B	ORF1ab polyprotein [Human coronavirus OC43]	YP_009555238	Human coronavirus OC43	31631	Interleukin-12 receptor subunit beta-1	P42701	IL12RB1	3594	YES	27.4	RRVTFKEQPT	RRLTLKEQPT
1440567	GGVTRDIAPTDT	B	non-structural polyprotein 1ab [Bat SARS-like coronavirus]	AVP78041	Bat SARS-like coronavirus	1508227	Lysosomal Pro-X carboxypeptidase	P42785	PRCP	5547	YES	26.9	GGVTRDIAPTDT	GGVTKDITDT
1540757	IDGGVTRDIASTDTC	B	Replicase polyprotein 1a	P0DTC1	Severe acute respiratory syndrome coronavirus 2	2697049	Lysosomal Pro-X carboxypeptidase	P42785	PRCP	5547	YES	26.9	GGVTRDIASTDT	GGVTKDITDT
1488108	PLDTSLKGSFNN	B	Spike glycoprotein [Human coronavirus OC43]	AIX10753	Human coronavirus OC43	31631	Huntingtin	P42858	HTT	3064	YES	27.4	DTSLKGSF	DTSLKGSF
1652467	DTGPPPISTDTVDVTN	B	spike surface glycoprotein [Human coronavirus OC43]	YP_009555241	Human coronavirus OC43	31631	Neutral amino acid transporter A	P43007	SLC1A4	6509	YES	28.2	DTGPPPISTDTVD	DSGPPPVPKETVD
1642953	AAECTIFKDASGKPVP	B	orf1ab polyprotein [Severe acute respiratory syndrome coronavirus 2]	YP_009724389	Severe acute respiratory syndrome coronavirus 2	2697049	Netrin receptor DCC	P43146	DCC	1630	YES	27.4	ECTIFKDASGKPVP	ECTVSGKPVP
2132035	KARLYYDSMSYEDQD	T	Replicase polyprotein 1ab	P0DTD1	Severe acute respiratory syndrome coronavirus 2	2697049	Matrin-3	P43243	MATR3	9782	YES	27.8	YYDSMSYED	YYDRMDYED
1409769	AKIVGGAPIWFN	B	ORF1ab [Middle East respiratory syndrome-related coronavirus]	AVN89451	Middle East respiratory syndrome-related coronavirus	1335626	Tyrosine-protein phosphatase non-receptor type 9	P43378	PTPN9	5780	YES	27.4	IVGGAPIWF	IVGAPIWF
2152278	DHLDFWESVFTGLTH	B	Genome polyprotein	Q81258	Hepacivirus hominis	3052230	Neuronal acetylcholine receptor subunit alpha-4	P43681	CHRNA4	1137	YES	27.8	DHLDFWES	DQLDFWES
539833	RAYLSTPGLPVCQDHLDFWESVF	T	polyprotein	ADE10208	Hepatitis C virus subtype 3a	356426	Neuronal acetylcholine receptor subunit alpha-4	P43681	CHRNA4	1137	YES	28.6	DHLDFWES	DQLDFWES
1641927	TTVITPMLRHTIENS	B	polyprotein [Dengue virus 3]	QTX93593	Dengue virus	12637	Solute carrier family 15 member 1	P46059	SLC15A1	6564	YES	26.9	TTVITPMLR	STIITPMLR
1642698	YAVATTVITPMLRHT	B	polyprotein [Dengue virus 3]	QTX93350	Dengue virus	12637	Solute carrier family 15 member 1	P46059	SLC15A1	6564	YES	27.4	TTVITPMLR	STIITPMLR
46923	PAQPPPGVINDQQLHHLPSG	T	Epstein-Barr nuclear antigen 2	P12978	human gammaherpesvirus 4	10376	Adapter molecule crk	P46108	CRK	1398	YES	32	PAQPPPGVINDQQLHHLP	PAQPPPGVSPSRLRIGDQEFDSLP
1424511	DTGVIYGFNSTE	B	hemagglutinin-esterase protein [Human coronavirus OC43]	AIL49343	Human coronavirus OC43	31631	Translation initiation factor IF-2, mitochondrial	P46199	MTIF2	4528	YES	26.9	GVIYGFN	GVIYGFN
1445151	GVIYGFNSTETI	B	hemagglutinin-esterase protein [Human coronavirus OC43]	AIL49343	Human coronavirus OC43	31631	Translation initiation factor IF-2, mitochondrial	P46199	MTIF2	4528	YES	26.9	GVIYGFN	GVIYGFN
49810	PTVKLYTSVENAQQDKGIAIPHDID	B	Structural protein 2 precursor	P29326	Hepatitis E virus (strain Burma)	31767	Putative olfactory receptor 3A4	P47883	OR3A4P	390756	NO	27.4	YTSVENAQQDKGIAI	YTRLGSVESSDKDKGIGI
56908	SANGEPTVKLYTSVENAQQDKGIAI	B	Structural protein 2 precursor	P29326	Hepatitis E virus (strain Burma)	31767	Putative olfactory receptor 3A4	P47883	OR3A4P	390756	NO	27.4	YTSVENAQQDKGIAI	YTRLGSVESSDKDKGIGI
1645095	ALRMGSGFCVDYNSPS	B	spike glycoprotein [Human coronavirus HKU1]	YP_173238	Human coronavirus HKU1	290028	Olfactory receptor 1G1	P47890	OR1G1	8390	YES	27.8	GSGFCVDYNSPS	GTSFCVDFSSPS
1662724	GSGFCVDYNSPSSSSS	B	spike glycoprotein [Human coronavirus HKU1]	YP_173238	Human coronavirus HKU1	290028	Olfactory receptor 1G1	P47890	OR1G1	8390	YES	28.2	GSGFCVDYNSPSSSS	GTSFCVDFSSPSTHS
1690836	RMGSGFCVDYNSPSSS	B	spike glycoprotein [Human coronavirus HKU1]	YP_173238	Human coronavirus HKU1	290028	Olfactory receptor 1G1	P47890	OR1G1	8390	YES	28.2	GSGFCVDYNSPSS	GTSFCVDFSSPST
1541105	KQARSEDKRAKVTSA	B	Replicase polyprotein 1a	P0DTC1	Severe acute respiratory syndrome coronavirus 2	2697049	Xanthine dehydrogenase/oxidase	P47989	XDH	7498	YES	26.9	KQARSEDKRAKVTS	KQASRREDDIAKVTS
1663577	GVRRKNSEPEIPHFNQ	B	nucleocapsid protein [Human coronavirus 229E]	NP_073556	Human coronavirus 229E	11137	Xanthine dehydrogenase/oxidase	P47989	XDH	7498	YES	26.9	VRRKNSEPEIPHFNQ	VRRKNLYKEGDLTHFNQ
1691186	RRKNSEPEIPHFNQKL	B	nucleocapsid protein [Human coronavirus 229E]	NP_073556	Human coronavirus 229E	11137	Xanthine dehydrogenase/oxidase	P47989	XDH	7498	YES	29.5	RRKNSEPEIPHFNQKL	RRKNLYKEGDLTHFNQKL
1541195	LALSKGVHFVCNLLL	B	ORF3a protein	P0DTC3	Severe acute respiratory syndrome coronavirus 2	2697049	Glioma pathogenesis-related protein 1	P48060	GLIPR1	11010	YES	28.6	ALSKGVHFVCN	ALSNGAHFICN
1460345	KLYVSNYSHEVN	B	spike protein [Middle East respiratory syndrome-related coronavirus]	AUM60014	Middle East respiratory syndrome-related coronavirus	1335626	Sodium- and chloride-dependent GABA transporter 3	P48066	SLC6A11	6538	YES	26.9	KLYVSNYSH	KLNVSNYSH
1466647	LGKLYVSNYSHE	B	spike protein [Middle East respiratory syndrome-related coronavirus]	AUM60014	Middle East respiratory syndrome-related coronavirus	1335626	Sodium- and chloride-dependent GABA transporter 3	P48066	SLC6A11	6538	YES	26.9	KLYVSNYSH	KLNVSNYSH
768294	TPHWNNKEALVEFKD	T	polyprotein	AHZ13508	Zika virus ZIKV/H. sapiens/FrenchPolynesia/10087PF/2013	2043570	Sodium- and chloride-dependent GABA transporter 3	P48066	SLC6A11	6538	YES	27.4	HWNNKEALVEF	HWNNKVEF
1702063	VDDINFSPVLGCLGSE	B	spike surface glycoprotein [Human coronavirus OC43]	YP_009555241	Human coronavirus OC43	31631	Sodium- and chloride-dependent glycine transporter 1	P48067	SLC6A9	6536	YES	26.9	DDINFSPVLGCLG	DDIGNFGEVRLPLLGCLG
1172218	SVKNGTYDYPKYSEEAKLNREEIDG	B	hemagglutinin	ACP41105	Influenza A virus (A/California/04/2009(H1N1))	641501	Prolyl endopeptidase	P48147	PREP	5550	YES	26.9	YDYPKYS	YDYPKYS
62867	TAGRTMSGFTSFLSPG	B	Genome polyprotein	na	Hepatitis C virus genotype 2	40271	Prolyl endopeptidase	P48147	PREP	5550	YES	28.6	FTSFLSPG	FTSFLSPG
1673800	LDQALVSDVGDSTEVS	B	orf1ab polyprotein (pp1ab) [Severe acute respiratory syndrome-related coronavirus]	NP_828849	SARS coronavirus Tor2	227984	Gamma-aminobutyric acid receptor subunit alpha-4	P48169	GABRA4	2557	YES	27.4	ALVSDVGDSTEV	ALVHSESDVGNRTEV
1650259	DFIDTKRGVYCCREHE	B	orf1ab polyprotein [Severe acute respiratory syndrome coronavirus 2]	YP_009724389	Severe acute respiratory syndrome coronavirus 2	2697049	Leptin receptor	P48357	LEPR	3953	YES	29.5	DTKRGVYCCREHE	ETKPRGKFTYDAVYCCNEHE
1652496	DTKRGVYCCREHEHEI	B	orf1ab polyprotein [Severe acute respiratory syndrome coronavirus 2]	YP_009724389	Severe acute respiratory syndrome coronavirus 2	2697049	Leptin receptor	P48357	LEPR	3953	YES	29.5	DTKRGVYCCREHE	ETKPRGKFTYDAVYCCNEHE
99656	SCSISNIETVIEFQQ	T	Fusion glycoprotein F0 precursor	P03420	Human respiratory syncytial virus A2	11259	Transcription factor SOX-9	P48436	SOX9	6662	YES	28.2	ISNIETVIEFQQ	ISNIETFDVNEFDQ
1707039	VVVVENDADKANFLNA	B	ORF1ab polyprotein [Human coronavirus OC43]	YP_009555238	Human coronavirus OC43	31631	Trafficking protein particle complex subunit 10	P48553	TRAPPC10	7109	YES	26.9	VVVVENDADKANFL	IVIVENDAKKKNKTNIL
558003	AFSPEVIPMFSALSEGATPQDL	T	gag protein	AAL12676	Human immunodeficiency virus 1	11676	T-complex protein 1 subunit epsilon	P48643	CCT5	22948	YES	27.8	EVIPMFSALSE	EVIPMALSE
741952	RTTTSPSSPRDPTPAPGDTG	B	glycoprotein I [Human alphaherpesvirus 2]	ATB17382	Human alphaherpesvirus 2	10310	Nestin	P48681	NES	10763	YES	28.6	SPSSPRDPTPAPGDTG	SPTSPRWDPTGEQRPPPQGETG
1638066	GVTVEITPQASTVEA	B	polyprotein [Dengue virus 3]	QTX93541	Dengue virus	12637	Sodium/hydrogen exchanger 3	P48764	SLC9A3	6550	YES	27.8	VTVEITPQASTVEA	VNVDFTPRSSTVEA
1677423	LRGLEAIVNHLQEPLA	B	ORF8b protein [Middle East respiratory syndrome-related coronavirus]	YP_009047212	Middle East respiratory syndrome-related coronavirus	1335626	Nuclear receptor subfamily 2 group C member 2	P49116	NR2C2	7182	YES	27.4	LEAIVNHLQ	LAAIVNHLQ
1313131	MADSNGTITVEELKK	T	Membrane protein	P0DTC5	Severe acute respiratory syndrome coronavirus 2	2697049	Parathyroid hormone 2 receptor	P49190	PTH2R	5746	YES	29.5	DSNGTITVEE	DSDGTITIEE
1385329	MADSNGTITVEELKKLLEQWNLVI	B	membrane glycoprotein [Severe acute respiratory syndrome coronavirus 2]	YP_009724393	Severe acute respiratory syndrome coronavirus 2	2697049	Parathyroid hormone 2 receptor	P49190	PTH2R	5746	YES	28.2	DSNGTITVEE	DSDGTITIEE
1654459	EKLKPILDWLEEKFKE	B	ORF1a polyprotein [Pangolin coronavirus]	QIQ54046	Pangolin coronavirus	2708335	POU domain, class 3, transcription factor 4	P49335	POU3F4	5456	YES	29.1	KLKPILDWLEE	KLKPLLNKWLEE
1654460	EKLKPVLDWLEEKFKE	B	orf1ab polyprotein [Severe acute respiratory syndrome coronavirus 2]	YP_009724389	Severe acute respiratory syndrome coronavirus 2	2697049	POU domain, class 3, transcription factor 4	P49335	POU3F4	5456	YES	28.6	KLKPVLDWLEE	KLKPLLNKWLEE
1663249	GTVYEKLKPILDWLEE	B	ORF1a polyprotein [Pangolin coronavirus]	QIQ54046	Pangolin coronavirus	2708335	POU domain, class 3, transcription factor 4	P49335	POU3F4	5456	YES	29.1	KLKPILDWLEE	KLKPLLNKWLEE
1701165	TVYEKLKPVLDWLEEK	B	orf1ab polyprotein [Severe acute respiratory syndrome coronavirus 2]	YP_009724389	Severe acute respiratory syndrome coronavirus 2	2697049	POU domain, class 3, transcription factor 4	P49335	POU3F4	5456	YES	28.6	KLKPVLDWLEE	KLKPLLNKWLEE
1707209	VYEKLKPILDWLEEKF	B	ORF1a polyprotein [Pangolin coronavirus]	QIQ54046	Pangolin coronavirus	2708335	POU domain, class 3, transcription factor 4	P49335	POU3F4	5456	YES	29.1	KLKPILDWLEE	KLKPLLNKWLEE
2060917	YNSPSSSSSRRKRRSISASY	B	spike glycoprotein [Human coronavirus HKU1]	YP_173238	Human coronavirus HKU1	290028	Centromere protein F	P49454	CENPF	1063	YES	26.9	SPSSSSSRRKRRSISASY	TPSHLSSNSQRTPIRRDFSASY
1179982	WTLVEPGDKITFEATGNLVVPRYAF	B	hemagglutinin	ACP41105	Influenza A virus (A/California/04/2009(H1N1))	641501	Steroidogenic acute regulatory protein, mitochondrial	P49675	STAR	6770	YES	26.9	KITFEATGNLVVPR	KIGKDTFITHELAAEAAGNLVGPR
48823	PPLLESWKDPDYVPPVVHG	B	Genome polyprotein	P26662	Hepacivirus hominis	3052230	Transcriptional repressor CTCF	P49711	CTCF	10664	YES	28.6	SWKDPDYVPP	SWQKDPDYQPP
1649869	DDAVVCYNSNYAAQGL	B	orf1ab polyprotein (pp1ab) [Severe acute respiratory syndrome-related coronavirus]	NP_828849	SARS coronavirus Tor2	227984	Tuberin	P49815	TSC2	7249	YES	26.9	DAVVCYN	DAVVCYN
1667182	ILSDDAVVCYNSNYAA	B	orf1ab polyprotein (pp1ab) [Severe acute respiratory syndrome-related coronavirus]	NP_828849	SARS coronavirus Tor2	227984	Tuberin	P49815	TSC2	7249	YES	26.9	DAVVCYN	DAVVCYN
1645340	ANDPVGFTLKNTVCTV	B	orf1ab polyprotein [Severe acute respiratory syndrome coronavirus 2]	YP_009724389	Severe acute respiratory syndrome coronavirus 2	2697049	Cathelicidin antimicrobial peptide	P49913	CAMP	820	YES	26.9	PVGFTLKNTVC	PVSFTVKETVC
1697189	TCANDPVGFTLKNTVC	B	orf1ab polyprotein [Severe acute respiratory syndrome coronavirus 2]	YP_009724389	Severe acute respiratory syndrome coronavirus 2	2697049	Cathelicidin antimicrobial peptide	P49913	CAMP	820	YES	26.9	PVGFTLKNTVC	PVSFTVKETVC
1389873	TPSSKRFQPFQQFGRDVSDFTDSVR	B	spike glycoprotein [SARS coronavirus Tor2]	YP_009825051	SARS coronavirus Tor2	227984	Ectonucleoside triphosphate diphosphohydrolase 1	P49961	ENTPD1	953	YES	32	TPSSKRFQPFQQF	TPCTKRFEMTLPFQQF
23051	GVLTPSSKRFQPFQQFG	B	S protein	AAP13441	SARS coronavirus Urbani	228330	Ectonucleoside triphosphate diphosphohydrolase 1	P49961	ENTPD1	953	YES	31.2	TPSSKRFQPFQQF	TPCTKRFEMTLPFQQF
22209	GRTGRGKPGIYRFVAPGE	T	Genome polyprotein	P27958	Hepatitis C virus (isolate H)	11108	Sulfate transporter	P50443	SLC26A2	1836	YES	27.8	KPGIYRFVAP	KPGIKIFRFVAP
53901	RGKPGIYRFVAPGER	B	Genome polyprotein	P27958	Hepacivirus hominis	3052230	Sulfate transporter	P50443	SLC26A2	1836	YES	28.6	KPGIYRFVAP	KPGIKIFRFVAP
63948	TGRGKPGIYRFVAPGERPSG	T	HCV-1	AAA45676	hepatitis C virus genotype 1a	2847144	Sulfate transporter	P50443	SLC26A2	1836	YES	27.8	KPGIYRFVAP	KPGIKIFRFVAP
237737	GLNTFTNMEAQLIRQMEG	B	Dengue type 3 virus complete genome RNA, complete cds	AAA99437	dengue virus type 3	11069	Dynamin-2	P50570	DNM2	1785	YES	26.9	NTFTNMEAQLIRQME	NTFSMDPQLERQVE
1668462	ITREEAVRQVRSWIGF	B	1AB polyprotein [Middle East respiratory syndrome-related coronavirus]	YP_009047202	Middle East respiratory syndrome-related coronavirus	1335626	Methionine aminopeptidase 2	P50579	METAP2	10988	YES	27.4	REEAVRQVRSWI	REAAEAHRQVRKYVMSWI
1647171	AYQNLVGYYSDDGNYY	B	spike protein [Middle East respiratory syndrome-related coronavirus]	YP_009047204	Middle East respiratory syndrome-related coronavirus	1335626	Kinetochore-associated protein 1	P50748	KNTC1	9735	YES	27.8	YQNLVGYYSDDGNYY	YQNLVIEKDGSNEGTYY
1687408	QCYYNNSNNGKIVYAI	B	ORF1ab polyprotein [Human coronavirus OC43]	YP_009555238	Human coronavirus OC43	31631	Lipopolysaccharide-responsive and beige-like anchor protein	P50851	LRBA	987	YES	28.6	CYYNNSNNGKIVYAI	CYFNPKNSDEQKITEMVYAI
1326966	VPGLPGTILRTTNGD	T	orf1ab polyprotein [Severe acute respiratory syndrome coronavirus 2]	YP_009724389	Severe acute respiratory syndrome coronavirus 2	2697049	Host cell factor 1	P51610	HCFC1	3054	YES	28.6	PGLPGTILRT	PGQPGTILRT
1643524	ADTAGLYTNFRIDVPS	B	NS3 protein [Middle East respiratory syndrome-related coronavirus]	YP_009047205	Middle East respiratory syndrome-related coronavirus	1335626	Chloride channel protein ClC-Kb	P51801	CLCNKB	1188	YES	26.9	LYTNFRIDVP	LYKTSFRVDVP
44172	NHVADIDKLIDYAA	B	Nucleoprotein	P27313	Puumala virus sotkamo/v-2969/81	39002	Plexin-A3	P51805	PLXNA3	55558	YES	27.4	VADIDKLIDYAA	VDNINKLLLIDYAA
1640127	NPTIEAGRTLRVLNL	B	polyprotein [Dengue virus 3]	QRG47112	Dengue virus	12637	Aldo-keto reductase family 1 member D1	P51857	AKR1D1	6718	YES	26.9	PTIEAGRTLRVLNL	PTLERTLRVLQL
1640130	NPTVEAGRTLRVLNL	B	Genome polyprotein	P14340	Dengue virus	12637	Aldo-keto reductase family 1 member D1	P51857	AKR1D1	6718	YES	26.9	PTVEAGRTLRVLNL	PTLERTLRVLQL
1407136	ACFYVGVQSIEE	B	ORF1ab polyprotein [Middle East respiratory syndrome-related coronavirus]	AUM60013	Middle East respiratory syndrome-related coronavirus	1335626	Cyclin-G1	P51959	CCNG1	900	YES	27.8	CFYVGVQSIEE	CFYLAVKSIEE
1646202	ASLNGVTLIGEAVKTQ	B	orf1ab polyprotein [Severe acute respiratory syndrome coronavirus 2]	YP_009724389	Severe acute respiratory syndrome coronavirus 2	2697049	6-phosphogluconate dehydrogenase, decarboxylating	P52209	PGD	5226	YES	27.4	VTLIGEAV	VTLIGEAV
1676574	LNGVTLIGEAVKTQFN	B	orf1ab polyprotein [Severe acute respiratory syndrome coronavirus 2]	YP_009724389	Severe acute respiratory syndrome coronavirus 2	2697049	6-phosphogluconate dehydrogenase, decarboxylating	P52209	PGD	5226	YES	26.9	VTLIGEAV	VTLIGEAV
1680709	MYLRKRGEKGAYNKDH	B	ORF1ab polyprotein [Human coronavirus OC43]	YP_009555238	Human coronavirus OC43	31631	Tyrosine-protein kinase JAK3	P52333	JAK3	3718	YES	28.2	MYLRKRG	MYLRKRG
1514560	TGSNDSKALFFT	B	ORF1ab [Middle East respiratory syndrome-related coronavirus]	AZU90729	Middle East respiratory syndrome-related coronavirus	1335626	Signal transducer and activator of transcription 2	P52630	STAT2	6773	YES	26.9	GSNDSKALFF	GSDDSKATMLFF
1491245	PYVCNTPGCDVN	B	replicase polyprotein 1ab [Human coronavirus OC43]	QEG03773	Human coronavirus OC43	31631	Zinc finger protein 143	P52747	ZNF143	7702	YES	29.9	PYVCNTPGCD	PYVCTVPGCD
1529102	VSLPLNFTFGVT	B	spike protein [Coronavirus Neoromicia/PML-PHE1/RSA/2011]	AGY29650	Middle East respiratory syndrome-related coronavirus	1335626	Hexokinase-2	P52789	HK2	3099	YES	27.8	VSLPLNFTF	VSLPLGFTF
1539860	DGTCGLVEVEKGVLP	B	Replicase polyprotein 1a	P0DTC1	Severe acute respiratory syndrome coronavirus 2	2697049	Bifunctional heparan sulfate N-deacetylase/N-sulfotransferase 1	P52848	NDST1	3340	YES	27.8	EVEKGVLP	EVEKGVLP
1643235	ACAQYYNGIMVLPGVA	B	surface glycoprotein [Human coronavirus 229E]	NP_073551	Human coronavirus 229E	11137	Bifunctional heparan sulfate N-deacetylase/N-sulfotransferase 1	P52848	NDST1	3340	YES	27.4	NGIMVLP	NGIMVLP
1661923	GLVEVEKGVLPQLEQP	B	orf1ab polyprotein [Severe acute respiratory syndrome coronavirus 2]	YP_009724389	Severe acute respiratory syndrome coronavirus 2	2697049	Bifunctional heparan sulfate N-deacetylase/N-sulfotransferase 1	P52848	NDST1	3340	YES	27.4	EVEKGVLP	EVEKGVLP
135985	RRGDMSTLNTHG	B	polyprotein	BAA00518	Coxsackievirus A9	12067	Bifunctional heparan sulfate N-deacetylase/N-sulfotransferase 2	P52849	NDST2	8509	YES	30.3	RGDMSTLNTHG	RGDMPTLTDNTHG
1536509	YNGIMVLPGAAD	B	S [Human coronavirus 229E]	APT69876	Human coronavirus 229E	11137	Bifunctional heparan sulfate N-deacetylase/N-sulfotransferase 2	P52849	NDST2	8509	YES	27.4	NGIMVLP	NGIMVLP
610172	NILNRRRRTAGMIIMLI	B	polyprotein	AHG25307	dengue virus type 2	11060	Homeobox protein GBX-2	P52951	GBX2	2637	YES	26.9	NRRRRTA	NRRRRTA
49750	PTPSPAPSRPFSVLRANDVL	B	structural protein	AAG16766	Paslahepevirus balayani	1678143	ATP-citrate synthase	P53396	ACLY	47	YES	27.4	TPSPAPSRPFSVLRANDV	TSTPAPSRTASFSESRADEV
177733	HGTVVLELQYTGTDGPCK	T	polyprotein	AJM13598	West Nile virus	11082	Dipeptidyl peptidase 1	P53634	CTSC	1075	YES	29.1	YTGTDGPCK	YTGTDSPCK
995391	LELQYTGTDGPCKVP	T	polyprotein [West Nile virus]	AGX89731	West Nile virus goshawk/Austria/2008	na	Dipeptidyl peptidase 1	P53634	CTSC	1075	YES	29.1	YTGTDGPCK	YTGTDSPCK
1644512	AITQTSQALQTVATAL	B	surface glycoprotein [Human coronavirus 229E]	NP_073551	Human coronavirus 229E	11137	LIM domain kinase 2	P53671	LIMK2	3985	YES	29.1	AITQTSQALQ	AISQTSQTLQ
1663503	GVNDAITQTSQALQTV	B	surface glycoprotein [Human coronavirus 229E]	NP_073551	Human coronavirus 229E	11137	LIM domain kinase 2	P53671	LIMK2	3985	YES	34.1	VNDAITQTSQALQ	VEDAISQTSQTLQ
1681148	NDAITQTSQALQTVAT	B	surface glycoprotein [Human coronavirus 229E]	NP_073551	Human coronavirus 229E	11137	LIM domain kinase 2	P53671	LIMK2	3985	YES	32	DAITQTSQALQ	DAISQTSQTLQ
1487949	PKQGDQGQMYLY	B	spike protein [Middle East respiratory syndrome-related coronavirus]	AUM60014	Middle East respiratory syndrome-related coronavirus	1335626	Sodium/myo-inositol cotransporter	P53794	SLC5A3	6526	YES	26.9	QGDQGQMYLY	QGGQMYLY
1673900	LEALETPVDSFTNGAI	B	orf1ab polyprotein (pp1ab) [Severe acute respiratory syndrome-related coronavirus]	NP_828849	SARS coronavirus Tor2	227984	Sodium/myo-inositol cotransporter	P53794	SLC5A3	6526	YES	26.9	EALETPVDSFTNG	EAETPVDAYSNG
2151629	AIKSLTERLYIGGPL	B	Genome polyprotein	Q913V3	Hepacivirus hominis	3052230	DNA polymerase subunit gamma-1	P54098	POLG	5428	YES	27.4	IKSLTERLYIGGP	VNSLAEVHRLYVGGP
2151630	AIKSLTERLYVGGPL	B	Genome polyprotein	P27958	Hepacivirus hominis	3052230	DNA polymerase subunit gamma-1	P54098	POLG	5428	YES	29.5	IKSLTERLYVGGP	VNSLAEVHRLYVGGP
67638	VAIKSLTERLYVGGPLTNSR	T	HCV-1	AAA45676	hepatitis C virus genotype 1a	2847144	DNA polymerase subunit gamma-1	P54098	POLG	5428	YES	29.5	IKSLTERLYVGGP	VNSLAEVHRLYVGGP
7528	DAHFLSQTKQSGENLPYLVA	B	polyprotein	AAY82027	Hepacivirus hominis	3052230	DNA polymerase subunit gamma-1	P54098	POLG	5428	YES	26.9	DAHFLSQTKQSGENLPYL	DQHFRLLAQKQSLPYL
1656761	FFIFNKLVKDPPNVQI	B	hypothetical protein sars3a	NP_828852	SARS coronavirus Tor2	227984	Cysteine-rich secretory protein 1	P54107	CRISP1	167	YES	31.6	FNKLVKDPPNVQ	FNKLVTDLPNVQ
1658132	FNKLVKDPPNVQIHTI	B	hypothetical protein sars3a	NP_828852	SARS coronavirus Tor2	227984	Cysteine-rich secretory protein 1	P54107	CRISP1	167	YES	33.3	FNKLVKDPPNVQIH	FNKLVTDLPNVQEEIVNIH
1455247	ITPEALATGCYS	B	spike protein [Coronavirus Neoromicia/PML-PHE1/RSA/2011]	AGY29650	Middle East respiratory syndrome-related coronavirus	1335626	Ephrin type-A receptor 5	P54756	EPHA5	2044	YES	26.9	ITPEALATGCYS	ITPASLAGCYS
1540171	EVLLAPLLSAGIFGA	B	Replicase polyprotein 1a	P0DTC1	Severe acute respiratory syndrome coronavirus 2	2697049	Solute carrier family 12 member 3	P55017	SLC12A3	6559	YES	28.6	APLLSAGIFGA	APLITAGIFGA
434695	VNTNMGLKFRQLLWFHISC	T	PreC	CAA68863	hepatitis B virus genotype D	2847137	Phospholipid transfer protein	P55058	PLTP	5360	YES	29.5	NTNMGLKFRQLLWF	NASLGLRFRRQLLYWF
65372	TNMGLKFRQLLWFHISCLTF	T	nucleocapsid protein	CAA92251	Hepatitis B virus subtype ayw	10418	Phospholipid transfer protein	P55058	PLTP	5360	YES	28.2	TNMGLKFRQLLWF	TNASLGLRFRRQLLYWF
1638583	IVERGMVKPKGKVVD	B	Genome polyprotein	Q2YHF0	Dengue virus	12637	Afadin	P55196	AFDN	4301	YES	26.9	ERGMVKP	ERGMVKP
741658	LIIGALAGSTLAVLVIGGIA	B	Envelope glycoprotein D	P03172	Human alphaherpesvirus 2	10310	Protein AF-10	P55197	MLLT10	8028	YES	27.4	IIGALAGSTLAVLVIGGI	IIGALPGNQLAINGI
39171	LRPVGAAAVPLLSAGGLVSP	T	Virion protein UL47	P08313	Human alphaherpesvirus 1 strain F	10304	Protein AF-17	P55198	MLLT6	4302	YES	27.8	AAAVPLLSAGGLVSP	ASAPPLLPAGALVAP
69203	VKEAIDRRLHFKVEVKPASF	B	Genome polyprotein	P08617	Human hepatitis A virus Hu/Australia/HM175/1976	12098	Caspase-9	P55211	CASP9	842	YES	27.8	IDRRLHFKVEVK	IDCEKLRRRFSSLHFMVEVK
101410	WCCRSCTLPPLRYRGEDGCW	B	nonstructural protein NS1	1802191G	dengue virus type 2	11060	V(D)J recombination-activating protein 2	P55895	RAG2	5897	YES	27.8	SCTLPPLRY	SCYLPPLRY
190721	CRSCTLPPLRYMGED	B	polyprotein [Dengue virus 3]	QTX93489	Dengue virus	12637	V(D)J recombination-activating protein 2	P55895	RAG2	5897	YES	27.4	SCTLPPLRY	SCYLPPLRY
922616	TEWCCRSCTLPPLRY	B	polyprotein, partial [Dengue virus 2]	QTX93024	Dengue virus	12637	V(D)J recombination-activating protein 2	P55895	RAG2	5897	YES	27.4	SCTLPPLRY	SCYLPPLRY
1689239	QVDLVISDMYDPTTKN	B	1AB polyprotein [Middle East respiratory syndrome-related coronavirus]	YP_009047202	Middle East respiratory syndrome-related coronavirus	1335626	DNA polymerase epsilon subunit 2	P56282	POLE2	5427	YES	29.1	LVISDMYDPTTKN	LVIADKYDPFTTTN
150533	RNLLELCQVETILEV	B	polyprotein	ACY00666	Enterovirus A71	39054	Oxygen-regulated protein 1	P56715	RP1	6101	YES	27.4	LLELCQVETILE	LLDICQVETSLNISNRNILE
1416526	CKCGVKQEQCTG	B	replicase polyprotein 1ab [Human coronavirus OC43]	ARE30011	Human coronavirus OC43	31631	Claudin-17	P56750	CLDN17	26285	YES	26.9	CGVKQEQCTG	CGMKQVQCTG
1662786	GSLIGGMVLGGLTSAA	B	Spike protein [Human coronavirus NL63]	YP_003767	Human coronavirus NL63	277944	Syntaxin-17	P56962	STX17	55014	YES	26.9	GSLIGGMVLGG	GALIGGMVGG
41331	MEECASRAALLEEGQRIAEM	B	nonstructural protein	AAC53939	Hepatitis C virus subtype 1b	31647	Sodium/calcium exchanger 3	P57103	SLC8A3	6547	YES	27.8	MEECASRAALLEEGQRIAEM	MEEEEAKRIAEM
111388	GVLFGLAYFSMVGNW	T	Genome polyprotein	na	Hepacivirus hominis	3052230	Potassium channel subfamily K member 10	P57789	KCNK10	54207	YES	31.2	VLFGLAYFSMVGNW	ILVGLAYFAAVLSMIGDW
1442	AGAHWGVLAGIAYFSMVGNWAKVLV	T	Genome polyprotein	P26664	Hepacivirus hominis	3052230	Potassium channel subfamily K member 10	P57789	KCNK10	54207	YES	35	WGVLAGIAYFSMVGNWAKVL	WILVGLAYFAAVLSMIGDWLRVL
149052	GIAYFSMVGNWAKVLVVL	T	E1 protein	NP_751920	Hepatitis C virus (isolate H77)	63746	Potassium channel subfamily K member 10	P57789	KCNK10	54207	YES	30.8	GIAYFSMVGNWAKVL	GLAYFAAVLSMIGDWLRVL
2151990	AYFGMAGNWLKVLAV	B	Genome polyprotein	B9V0E2	Hepacivirus hominis	3052230	Potassium channel subfamily K member 10	P57789	KCNK10	54207	YES	27.8	AYFGMAGNWLKVL	AYFAAVLSMIGDWLRVL
2153894	LAYYSMVGNWAKVLI	B	Genome polyprotein	P29846	Hepacivirus hominis	3052230	Potassium channel subfamily K member 10	P57789	KCNK10	54207	YES	27.8	LAYYSMVGNWAKVL	LAYFAAVLSMIGDWLRVL
25480	IAYFSMVGNWAKVLVVLLLFAGVDA	B	Genome polyprotein	P26664	Hepacivirus hominis	3052230	Potassium channel subfamily K member 10	P57789	KCNK10	54207	YES	27.8	AYFSMVGNWAKVL	AYFAAVLSMIGDWLRVL
1655610	ETSYTTTIKPVSYKLD	B	orf1ab polyprotein (pp1ab) [Severe acute respiratory syndrome-related coronavirus]	NP_828849	SARS coronavirus Tor2	227984	Anthrax toxin receptor 2	P58335	ANTXR2	118429	YES	28.6	ETSYTTTIKPVS	ETYTTSVKPVS
1659701	FYKETSYTTTIKPVSY	B	orf1ab polyprotein (pp1ab) [Severe acute respiratory syndrome-related coronavirus]	NP_828849	SARS coronavirus Tor2	227984	Anthrax toxin receptor 2	P58335	ANTXR2	118429	YES	28.6	ETSYTTTIKPVS	ETYTTSVKPVS
1418411	CTTAVMTYSNFG	B	spike protein [Human coronavirus NL63]	AIW52843	Human coronavirus NL63	277944	Myeloid leukemia factor 1	P58340	MLF1	4291	YES	26.9	CTTAVMTYSNFG	CSSSVMTYSKIG
229633	EMQLPPGDNIIYVGE	T	envelope protein	NP_775503	Tick-borne encephalitis virus	11084	Prestin	P58743	SLC26A5	375611	YES	27.4	EMQLPPGDNI	EMQRFMPPGDNV
229653	GGFIEMQLPPGDNII	T	envelope protein	NP_775503	Tick-borne encephalitis virus	11084	Prestin	P58743	SLC26A5	375611	YES	27.4	EMQLPPGDNI	EMQRFMPPGDNV
956994	WLSVIWMMWYWGPSL	T	S protein [Hepatitis B virus]	AFY98978	hepatitis B virus genotype C	2764122	Taste receptor type 2 member 43	P59537	TAS2R43	259289	YES	28.2	LSVIWMMWYW	LSVFWQMRYW
36538	LIGLLAIAGIRLHRAAIYTAEIHK	B	Hemagglutinin glycoprotein	P08362	Measles virus strain Edmonston	11235	FXYD domain-containing ion transport regulator 4	P59646	FXYD4	53828	YES	28.6	LIGLLAIAGIRLHRAAI	LICGGLLAIAGIAAV
32506	KNHKNLLKIAQYAAQNRRGLDLL	B	envelope glycoprotein	AAU04921	Human T-cell leukemia virus type I	11908	Endogenous retrovirus group FC1 member 1 Env polyprotein	P60608	ERVFC1-1	346547	NO	32.9	IAQYAAQNRRGLDLL	VAQVAAQNRQALDLL
37441	LLKIAQYAAQNRRGLDLLFWEQG	B	envelope glycoprotein	AAU04921	Human T-cell leukemia virus type I	11908	Endogenous retrovirus group FC1 member 1 Env polyprotein	P60608	ERVFC1-1	346547	NO	31.6	IAQYAAQNRRGLDLL	VAQVAAQNRQALDLL
98818	IAQYAAQNRRGLDLL	T	Envelope glycoprotein gp62 precursor	P03381	Human T-cell lymphotrophic virus type 1 (strain ATK)	11926	Endogenous retrovirus group FC1 member 1 Env polyprotein	P60608	ERVFC1-1	346547	NO	32.9	IAQYAAQNRRGLDLL	VAQVAAQNRQALDLL
1708987	YFDKAGQKTYERHPLS	B	orf1ab polyprotein (pp1ab) [Severe acute respiratory syndrome-related coronavirus]	NP_828849	SARS coronavirus Tor2	227984	Cell division control protein 42 homolog	P60953	CDC42	998	YES	26.9	FDKAGQKTYERHPLS	FDTAGQEDYDRLRPLS
1543426	YFNKKDWYDFVENPD	T	Replicase polyprotein 1ab	P0DTD1	Severe acute respiratory syndrome coronavirus 2	2697049	Small ribosomal subunit protein eS1	P61247	RPS3A	6189	YES	29.5	FNKKDWYD	FSKKDWYD
1648961	CTDDYFNKKDWYDFVE	B	ORF1ab polyprotein [Pangolin coronavirus]	QIQ54047	Pangolin coronavirus	2708335	Small ribosomal subunit protein eS1	P61247	RPS3A	6189	YES	28.2	FNKKDWYD	FSKKDWYD
1649884	DDDYFNKKDWYDFVEN	B	orf1ab polyprotein [Severe acute respiratory syndrome coronavirus 2]	YP_009724389	Severe acute respiratory syndrome coronavirus 2	2697049	Small ribosomal subunit protein eS1	P61247	RPS3A	6189	YES	27.4	FNKKDWYD	FSKKDWYD
1653062	DYFNKKDWYDFVENPD	B	orf1ab polyprotein [Severe acute respiratory syndrome coronavirus 2]	YP_009724389	Severe acute respiratory syndrome coronavirus 2	2697049	Small ribosomal subunit protein eS1	P61247	RPS3A	6189	YES	28.2	FNKKDWYD	FSKKDWYD
1658130	FNKKDWYDFVENPDIL	B	orf1ab polyprotein [Severe acute respiratory syndrome coronavirus 2]	YP_009724389	Severe acute respiratory syndrome coronavirus 2	2697049	Small ribosomal subunit protein eS1	P61247	RPS3A	6189	YES	27.8	FNKKDWYD	FSKKDWYD
1658674	FSKKDWYDFVENPDII	B	orf1ab polyprotein [Human coronavirus HKU1]	YP_173236	Human coronavirus HKU1	290028	Small ribosomal subunit protein eS1	P61247	RPS3A	6189	YES	30.3	FSKKDWYD	FSKKDWYD
1669789	KESYFSKKDWYDFVEN	B	orf1ab polyprotein [Human coronavirus HKU1]	YP_173236	Human coronavirus HKU1	290028	Small ribosomal subunit protein eS1	P61247	RPS3A	6189	YES	30.8	FSKKDWYD	FSKKDWYD
1681001	NCCDDDYFNKKDWYDF	B	orf1ab polyprotein [Severe acute respiratory syndrome coronavirus 2]	YP_009724389	Severe acute respiratory syndrome coronavirus 2	2697049	Small ribosomal subunit protein eS1	P61247	RPS3A	6189	YES	28.6	FNKKDWYD	FSKKDWYD
1710097	YNCCTDDYFNKKDWYD	B	ORF1ab polyprotein [Pangolin coronavirus]	QIQ54047	Pangolin coronavirus	2708335	Small ribosomal subunit protein eS1	P61247	RPS3A	6189	YES	29.1	FNKKDWYD	FSKKDWYD
1520373	TVREYIRYGIKP	B	replicase polyprotein 1a [Human coronavirus HKU1]	ARU07575	Human coronavirus HKU1	290028	Insulin gene enhancer protein ISL-1	P61371	ISL1	3670	YES	28.2	REYIRYGIK	RDYIRLYGIK
35217	LDLLFWEQGGLCKALQEQCRFP	T	envelope glycoprotein	AAL05538	Human T-cell leukemia virus type I	11908	Endogenous retrovirus group S71 member 1 Env polyprotein	P61550	ERVS71-1	105372315	NO	36.3	LDLLFWEQGGLCKALQEQCRF	LDLLFLSQGGLCAALGESCCF
45727	NRRGLDLLFWEQGGLCKALQE	T	envelope glycoprotein	AAL05538	Human T-cell leukemia virus type I	11908	Endogenous retrovirus group S71 member 1 Env polyprotein	P61550	ERVS71-1	105372315	NO	33.7	LDLLFWEQGGLCKALQE	LDLLFLSQGGLCAALGE
130903	IPIILKALYMLSTRG	T	nucleocapsid protein	NP_604471	Orthohantavirus andesense	1980456	Protein transport protein Sec61 subunit alpha isoform 1	P61619	SEC61A1	29927	YES	27.4	IPIILKALYMLSTR	IPIILQSALVSNLYVISQMLSAR
839222	DGTSTYATFLVTWKGDEKTR	T	Envelope glycoprotein E	Q9J3M8	Human herpesvirus 3 strain Oka vaccine	341980	Transforming growth factor beta-2 proprotein	P61812	TGFB2	7042	YES	27.4	DGTSTYATFLVTWKGDEKT	DGTSTYTSGDQKT
1151775	KGAINTSLPFQNIHPITIGKCPKYV	B	hemagglutinin	ACP41105	Influenza A virus (A/California/04/2009(H1N1))	641501	Nuclear transport factor 2	P61970	NUTF2	10204	YES	27.4	KGAINTSLPFQNIHPIT	KAAIVEKLSSLPFQKIQHSIT
1653279	EAFKRSNNGVYISTTK	B	ORF1ab polyprotein [Human coronavirus OC43]	YP_009555238	Human coronavirus OC43	31631	U6 snRNA-associated Sm-like protein LSm6	P62312	LSM6	11157	YES	27.4	EAFKRSNNGVYISTTK	DAFIRGNNVLYISTQK
1640576	QPKPGTRVVMTTTAN	B	Genome polyprotein	Q2YHF0	Dengue virus	12637	26S proteasome regulatory subunit 10B	P62333	PSMC6	5706	YES	27.4	KPGTRVVMTT	KPGTRVALDMTT
1638605	IVTDKEKPVNIEAEP	B	Genome polyprotein	P17763	Dengue virus	12637	Eukaryotic peptide chain release factor subunit 1	P62495	ETF1	2107	YES	27.8	IVTDKEKPVNIEAEP	IVTEEGKEKKVNIDFEP
1504103	SGGGKCYNCRPA	B	spike glycoprotein [Human coronavirus 229E]	ABB90509	Human coronavirus 229E	11137	Endogenous retrovirus group K member 8 Gag polyprotein	P62685	ERVK-8	619465	NO	27.4	GGKCYNC	GGKCYNC
1542521	SLSEQLRKQIRSAAK	B	Replicase polyprotein 1a	P0DTC1	Severe acute respiratory syndrome coronavirus 2	2697049	Guanine nucleotide-binding protein G(I)/G(S)/G(T) subunit beta-2	P62879	GNB2	2783	YES	27.8	EQLRKQIRSA	EQLRNQIRDA
1692815	SEQLRKQIRSAAKKNN	B	orf1ab polyprotein [Severe acute respiratory syndrome coronavirus 2]	YP_009724389	Severe acute respiratory syndrome coronavirus 2	2697049	Guanine nucleotide-binding protein G(I)/G(S)/G(T) subunit beta-2	P62879	GNB2	2783	YES	28.2	EQLRKQIRSA	EQLRNQIRDA
4159	ARIERGHRRSSRSYNTQSSR	T	ORF4	AAY57694	Human alphaherpesvirus 3	10335	Transformer-2 protein homolog beta	P62995	TRA2B	6434	YES	27.8	RGHRRSSRSYNTQSSR	RSHRRSRSRSYSR
1489438	PQSGGGKCYNCR	B	spike glycoprotein [Human coronavirus 229E]	ABB90509	Human coronavirus 229E	11137	Endogenous retrovirus group K member 9 Pol protein	P63128	ERVK-9	100616102	NO	27.4	GGKCYNC	GGKCYNC
1696543	SVSTSDLGSLIDCNAA	B	1AB polyprotein [Middle East respiratory syndrome-related coronavirus]	YP_009047202	Middle East respiratory syndrome-related coronavirus	1335626	Endogenous retrovirus group K member 7 Gag polyprotein	P63130	ERVK-7	449619	NO	30.3	SVSTSDLGSLIDCN	SVSVSDALGSCIIDCN
1414184	AVVKLYCPACHN	B	non-structural polyprotein 1ab [Bat SARS-like coronavirus]	AVP78030	Bat SARS-like coronavirus	1508227	Casein kinase II subunit beta	P67870	CSNK2B	1460	YES	26.9	AVVKLYCPAC	AMVKLYCPKC
167997	RMCSREEFIRKVNSNAAL	T	polyprotein	AJM13598	West Nile virus	11082	Protein FAM193A	P78312	FAM193A	8603	YES	27.4	REEFIRKVNSN	REERKVNSN
229661	GKRRSATDWMSWLLV	T	anchored core protein C	NP_775500	Tick-borne encephalitis virus	11084	Tyrosine-protein phosphatase non-receptor type substrate 1	P78324	SIRPA	140885	YES	31.2	DWMSWLLV	NWMSWLLV
1490165	PTAGSTYRNMAL	B	spike protein [Human coronavirus OC43]	AWW13566	Human coronavirus OC43	31631	Glypican-5	P78333	GPC5	2262	YES	29.9	STYRNMAL	STYRNMAL
1490457	PTSGSTYRNMAL	B	surface protein [Human coronavirus OC43]	CAA79896	Human coronavirus OC43	31631	Glypican-5	P78333	GPC5	2262	YES	29.5	STYRNMAL	STYRNMAL
1490471	PTSSSTYRNMAL	B	spike protein [Human coronavirus OC43]	AIL49538	Human coronavirus OC43	31631	Glypican-5	P78333	GPC5	2262	YES	29.5	STYRNMAL	STYRNMAL
1509600	SSSTYRNMALKG	B	spike protein [Human coronavirus OC43]	AIL49538	Human coronavirus OC43	31631	Glypican-5	P78333	GPC5	2262	YES	29.9	STYRNMAL	STYRNMAL
1510553	STYRNMALKGTD	B	spike glycoprotein [Human coronavirus OC43]	AEN19366	Human coronavirus OC43	31631	Glypican-5	P78333	GPC5	2262	YES	29.5	STYRNMAL	STYRNMAL
1490629	PVEDTQVVIADT	B	ORF1a [Middle East respiratory syndrome-related coronavirus]	AVN89312	Middle East respiratory syndrome-related coronavirus	1335626	Contactin-associated protein 1	P78357	CNTNAP1	8506	YES	27.4	PVEDTQVVIADT	PVTQVVIGDT
1511544	SWFEDDYKAFIG	B	replicase polyprotein 1a [Human coronavirus 229E]	AFR79249	Human coronavirus 229E	11137	Retinal-specific phospholipid-transporting ATPase ABCA4	P78363	ABCA4	24	YES	26.9	WFEDDYKAFIG	WYEDNNYKAFLG
1858367	KYTQLCQYLNTLTLAVPYNMRVIHF	T	Replicase polyprotein 1ab	P0DTD1	Severe acute respiratory syndrome coronavirus 2	2697049	UDP-galactose translocator	P78381	SLC35A2	7355	YES	27.8	LCQYLNTLTLAVP	LVQYVDTLKLAVP
1466749	LGNTMLEDEFTP	B	ORF1ab polyprotein [Middle East respiratory syndrome-related coronavirus]	AUM60013	Middle East respiratory syndrome-related coronavirus	1335626	Reelin	P78509	RELN	5649	YES	28.6	GNTMLEDEFT	GNTVLEDDFT
1541771	NLLLYIDINGNLHPD	B	Replicase polyprotein 1a	P0DTC1	Severe acute respiratory syndrome coronavirus 2	2697049	Reelin	P78509	RELN	5649	YES	27.4	DINGNLHPD	DFNGNLHPD
1665784	IDINGNLHPDSATLVN	B	orf1ab polyprotein [Bat coronavirus RaTG13]	QHR63299	Bat coronavirus RaTG13	2709072	Reelin	P78509	RELN	5649	YES	27.8	DINGNLHPD	DFNGNLHPD
1676305	LLYIDINGNLHPDSAT	B	orf1ab polyprotein [Severe acute respiratory syndrome coronavirus 2]	YP_009724389	Severe acute respiratory syndrome coronavirus 2	2697049	Reelin	P78509	RELN	5649	YES	27.8	DINGNLHPD	DFNGNLHPD
104246	SHITAETAKRRLARGSPPSL	B	polyprotein	BAB18806	Hepacivirus hominis	3052230	DNA-dependent protein kinase catalytic subunit	P78527	PRKDC	5591	YES	28.6	KRRLARGSPPS	KRRLPRGFPPS
1654238	EIANLVLAKLGKDSKP	B	nucleocapsid phosphoprotein [Human coronavirus HKU1]	YP_173242	Human coronavirus HKU1	290028	DNA-dependent protein kinase catalytic subunit	P78527	PRKDC	5591	YES	26.9	EIANLVLAKLGKDSKP	DITNMLLLKMNKDSKP
2155426	RRLARGSPPSVASSS	B	Genome polyprotein	P26664	Hepacivirus hominis	3052230	DNA-dependent protein kinase catalytic subunit	P78527	PRKDC	5591	YES	26.9	RRLARGSPPSVAS	RRLPRGFPPSAS
1156755	LIDNEFNEVEKQIGNVINWTRDSIT	B	hemagglutinin	AGL44438	Influenza A virus (A/Shanghai/02/2013(H7N9))	1332244	Biogenesis of lysosome-related organelles complex 1 subunit 1	P78537	BLOC1S1	2647	YES	31.6	LIDNEFNEVEKQIGNVINWTRDSI	MVENFNQALKEIGDVENWARSI
1667085	ILLERYVSLAIDAYPL	B	replicase polyprotein 1ab [Human coronavirus 229E]	NP_073549	Human coronavirus 229E	11137	Sushi repeat-containing protein SRPX	P78539	SRPX	8406	YES	27.8	ERYVSLAIDAYPL	ERYVSLVMPVALFNLIDTFPL
28411	IRTPPAYRPPNAPILSTLPET	T	Core antigen	P69708	Hepatitis B virus	10407	Microtubule-associated protein 1A	P78559	MAP1A	4130	YES	27.4	TPPAYRPPNAPILS	TPPAVPPRAPILS
1649050	CTPNVTINCQDPAGGA	B	hypothetical protein sars8b [Severe acute respiratory syndrome-related coronavirus]	NP_849177	SARS coronavirus Tor2	227984	Phosphatidylinositol-glycan-specific phospholipase D	P80108	GPLD1	2822	YES	28.6	TPNVTINCQD	SPNITISCQD
1680606	MVQTCTPNVTINCQDP	B	hypothetical protein sars8b [Severe acute respiratory syndrome-related coronavirus]	NP_849177	SARS coronavirus Tor2	227984	Phosphatidylinositol-glycan-specific phospholipase D	P80108	GPLD1	2822	YES	28.6	TPNVTINCQD	SPNITISCQD
1689085	QTCTPNVTINCQDPAG	B	hypothetical protein sars8b [Severe acute respiratory syndrome-related coronavirus]	NP_849177	SARS coronavirus Tor2	227984	Phosphatidylinositol-glycan-specific phospholipase D	P80108	GPLD1	2822	YES	28.6	TPNVTINCQD	SPNITISCQD
2258606	VSLLSVLLSMQGAV	T	Replicase polyprotein 1a	P0DTC1	Severe acute respiratory syndrome coronavirus 2	2697049	Protein ENTREP3	P81408	ENTREP3	10712	NO	29.1	SLLSVLLSMQGAV	SLLSVLCVMLSMAGSV
1862064	NLDKSAGFPFNKWGK	B	Replicase polyprotein 1ab	P0DTD1	Severe acute respiratory syndrome coronavirus 2	2697049	Small ribosomal subunit protein uS15m	P82914	MRPS15	64960	YES	26.9	SAGFPFNKWG	SAKFPFNQWG
1657121	FHMDGEVINIDSLKTL	B	ORF1a polyprotein [Pangolin coronavirus]	QIQ54046	Pangolin coronavirus	2708335	Serine protease HTRA3	P83110	HTRA3	94031	YES	28.2	HMDGEVINIDSLK	NLDGEVIGINTLK
1668319	ITFHMDGEVINIDSLK	B	ORF1a polyprotein [Pangolin coronavirus]	QIQ54046	Pangolin coronavirus	2708335	Serine protease HTRA3	P83110	HTRA3	94031	YES	27.8	HMDGEVINIDSLK	NLDGEVIGINTLK
37816	LLSPRGSRPSWGPTDPRRRS	T	core protein	AAS15464	Hepacivirus hominis	3052230	Serine/arginine-rich splicing factor 3	P84103	SRSF3	6428	YES	29.1	RGSRPSWGPTDPRRRS	RGPPPSWGRRPRDDYRRRSPPPRRRS
53989	RGSRPSWGPTDPRRRSRNLG	T	Genome polyprotein	P26664	Hepatitis C virus (isolate 1)	11104	Serine/arginine-rich splicing factor 3	P84103	SRSF3	6428	YES	29.1	RGSRPSWGPTDPRRRS	RGPPPSWGRRPRDDYRRRSPPPRRRS
558330	SVTDDFTLTSPYLGTCSY	B	structural polyprotein	AFL65790	Sindbis virus	11034	Proline-rich protein 5	P85299	PRR5	55615	YES	26.9	VTDDFTLTSPYLGT	VTEDYLRLETLVQKVVSPYLGT
1648837	CSKHAEEYCNYLESYN	B	orf1ab polyprotein [Human coronavirus HKU1]	YP_173236	Human coronavirus HKU1	290028	Zinc finger BED domain-containing protein 6	P86452	ZBED6	100381270	YES	26.9	AEEYCNYLES	AEEVCNYMES
1653946	EFSHLATFAELEAAQK	B	1AB polyprotein [Middle East respiratory syndrome-related coronavirus]	YP_009047202	Middle East respiratory syndrome-related coronavirus	1335626	Tumor necrosis factor-inducible gene 6 protein	P98066	TNFAIP6	7130	YES	29.1	EFSHLATFAELEAAQK	EFEGGHLATYKQLEAARK
1664591	HLATFAELEAAQKAYQ	B	1AB polyprotein [Middle East respiratory syndrome-related coronavirus]	YP_009047202	Middle East respiratory syndrome-related coronavirus	1335626	Tumor necrosis factor-inducible gene 6 protein	P98066	TNFAIP6	7130	YES	27.4	HLATFAELEAAQK	HLATYKQLEAARK
1677676	LSEFSHLATFAELEAA	B	1AB polyprotein [Middle East respiratory syndrome-related coronavirus]	YP_009047202	Middle East respiratory syndrome-related coronavirus	1335626	Tumor necrosis factor-inducible gene 6 protein	P98066	TNFAIP6	7130	YES	26.9	EFSHLATFAELEAA	EFEGGHLATYKQLEAA
1671863	KRDSEADSPVKDVFEL	B	nucleocapsid phosphoprotein [Human coronavirus HKU1]	YP_173242	Human coronavirus HKU1	290028	Enteropeptidase	P98073	TMPRSS15	5651	YES	28.6	RDSEADSPVKDVF	RDGEEADSLLLAVYTGPGPVKDVF
2223769	QSSSGHAVEFHCLPPSSA	T	polymerase [Hepatitis B virus]	ACF95009	hepatitis B virus genotype A	489455	Basement membrane-specific heparan sulfate proteoglycan core protein	P98160	HSPG2	3339	YES	27.4	GHAVEFHCL	GHAVEFECL
39732	LSVDLSLTVELKIKI	B	Hemagglutinin glycoprotein	P08362	Measles virus strain Edmonston	11235	Polycystin-1	P98161	PKD1	5310	YES	26.9	LSVDLSLTVE	LSVDMSLAVE
1636801	DMGYWIESEKNETWK	B	Genome polyprotein	P17763	Dengue virus	12637	Low-density lipoprotein receptor-related protein 2	P98164	LRP2	4036	YES	26.9	YWIESEKNETWK	YWISKEKGEVWK
1658690	FSLELQDHNETCHA	B	ORF7b [Severe acute respiratory syndrome coronavirus 2]	YP_009725318	Severe acute respiratory syndrome coronavirus 2	2697049	Low-density lipoprotein receptor-related protein 2	P98164	LRP2	4036	YES	29.1	FSLELQDHNET	FSLELSDHSET
947479	PNGTSVPRNSSRTYGTWEDL	T	truncated large T antigen [Merkel cell polyomavirus]	ABY65886	Merkel cell polyomavirus	493803	E3 ubiquitin-protein ligase XIAP	P98170	XIAP	331	YES	30.3	PNGTSVPRNSSRTYGTW	PNSTNLPRNPSMADYEARIFTFGTW
1538999	YYDHSQYYFNKD	B	hemagglutinin-esterase protein [Human coronavirus OC43]	AEN19365	Human coronavirus OC43	31631	RNA-binding protein 10	P98175	RBM10	8241	YES	26.9	YYDHSQYYFN	YYDPNSQYYYN
1657890	FLSNTKYYDDSQYYFN	B	hemagglutinin-esterase [Human coronavirus OC43]	YP_009555240	Human coronavirus OC43	31631	RNA-binding protein 10	P98175	RBM10	8241	YES	28.2	YYDDSQYYFN	YYDPNSQYYYN
1672968	KYYDDSQYYFNKDTGV	B	hemagglutinin-esterase [Human coronavirus OC43]	YP_009555240	Human coronavirus OC43	31631	RNA-binding protein 10	P98175	RBM10	8241	YES	28.2	YYDDSQYYFN	YYDPNSQYYYN
1683891	NTKYYDDSQYYFNKDT	B	hemagglutinin-esterase [Human coronavirus OC43]	YP_009555240	Human coronavirus OC43	31631	RNA-binding protein 10	P98175	RBM10	8241	YES	28.2	YYDDSQYYFN	YYDPNSQYYYN
1181119	YSTVASSLVLVVSLGAISFWMCSNG	B	hemagglutinin	ACP41105	Influenza A virus (A/California/04/2009(H1N1))	641501	Phospholipid-transporting ATPase ID	P98198	ATP8B2	57198	YES	27.8	TVASSLVLVVS	TVATSLVIVVS
5187	ATVCARAQAPPPSWDQMWKC	T	HCV-1	AAA45676	hepatitis C virus genotype 1a	2847144	Phospholipid-transporting ATPase ID	P98198	ATP8B2	57198	YES	29.5	ARAQAPPPSW	ARAQAPPSWSRKKPSW
6021	CARAQAPPPSWDQMRKCL	T	Genome polyprotein	P27958	Hepatitis C virus (isolate H)	11108	Phospholipid-transporting ATPase ID	P98198	ATP8B2	57198	YES	29.5	ARAQAPPPSW	ARAQAPPSWSRKKPSW
74964	YLVAYQATVCARAQAPPPSW	T	polyprotein	BAD91386	Hepacivirus hominis	3052230	Phospholipid-transporting ATPase ID	P98198	ATP8B2	57198	YES	29.5	ARAQAPPPSW	ARAQAPPSWSRKKPSW
49196	PRGSRPSWGPTDPRRRSRNLGKVID	B	Genome polyprotein	P26664	Hepacivirus hominis	3052230	Solute carrier family 25 member 3	Q00325	SLC25A3	5250	YES	27.8	RGSRPSWGPTDPRRRSRNL	RSSSPGPTGQPRRPRNL
2190478	IVGPMSSAWTPFDNK	T	structural polyprotein	CAX63317	Chikungunya virus	37124	Epithelial cell-transforming sequence 2 oncogene-like	Q008S8	ECT2L	345930	YES	28.6	SAWTPFDNK	SAWTPFSNK
2191670	SSAWTPFDNKIVVYK	T	structural polyprotein	CAX63317	Chikungunya virus	37124	Epithelial cell-transforming sequence 2 oncogene-like	Q008S8	ECT2L	345930	YES	28.6	SAWTPFDNK	SAWTPFSNK
2232281	VNIQKEIDRLNEVAKNLNE	T	Spike glycoprotein	P0DTC2	Severe acute respiratory syndrome coronavirus 2	2697049	Protein SET	Q01105	SET	6418	YES	30.3	IQKEIDRLNE	VQNEIDRLNE
49465	PSPRRRRSQSPRRRR	T	core protein [Hepatitis B virus]	AFY98989	Hepatitis B virus	10407	Serine/arginine-rich splicing factor 2	Q01130	SRSF2	6427	YES	37.1	PSPRRRRSQSPRRRR	PPPRRYGGGGYGRRSRSPRRRR
31771	KLCGMLLITEDANH	T	Nucleoprotein	P03418	Human respiratory syncytial virus A2	11259	N-acetylgalactosamine kinase	Q01415	GALK2	2585	YES	27.8	MLLITEDANH	MLLVTEDALH
1653478	ECTIFKDAAGKPVPYC	B	ORF1a polyprotein [Pangolin coronavirus]	QIQ54046	Pangolin coronavirus	2708335	Di-N-acetylchitobiase	Q01459	CTBS	1486	YES	26.9	CTIFKDAAGKPVPY	CTIAKVPFRGAPCSDAAGRQVPY
1439149	GDLKCPLDSRTG	B	spike protein [Human coronavirus OC43]	AVQ05264	Human coronavirus OC43	31631	Hydroxymethylglutaryl-CoA synthase, cytoplasmic	Q01581	HMGCS1	3157	YES	27.8	DLKCPLDSRTG	DLKSRLDSRTG
130911	IYTFTSLFSLMPDVA	T	G1 and G2 surface glycoprotein precursor	AAG22532	Orthohantavirus andesense	1980456	Adrenocorticotropic hormone receptor	Q01718	MC2R	4158	YES	29.1	TFTSLFSLM	TFTSLFPLM
1427022	EETILLRKYGRG	B	ORF1a polyprotein [Coronavirus Neoromicia/PML-PHE1/RSA/2011]	AIG13097	Middle East respiratory syndrome-related coronavirus	1335626	Plasma membrane calcium-transporting ATPase 2	Q01814	ATP2B2	491	YES	26.9	ETILLRKYGR	ETLLLRKPYGR
1671987	KRWLPPDAIIIDNDIN	B	replicase polyprotein 1ab [Human coronavirus NL63]	YP_003766	Human coronavirus NL63	277944	Tyrosine-protein kinase transmembrane receptor ROR2	Q01974	ROR2	4920	YES	28.6	RWLPPDAIIIDNDI	RWMAPEAIMYGKFSIDSDI
1674539	LGEYIFERIDYSDAVS	B	1AB polyprotein [Middle East respiratory syndrome-related coronavirus]	YP_009047202	Middle East respiratory syndrome-related coronavirus	1335626	Methylmalonate-semialdehyde/malonate-semialdehyde dehydrogenase [acylating], mitochondrial	Q02252	ALDH6A1	4329	YES	27.8	GEYIFER	GEYIFER
17911	FTASVTSPLTTQSTL	T	polyprotein	AAT00643	Hepacivirus hominis	3052230	Mucin-3A	Q02505	MUC3A	4584	YES	27.8	TASVTSPLTTQSTL	TTRITSQMTTQSTL
44886	NLSTSPLTSSVATGTNLVLY	T	structural viral protein	AAA45736	Paslahepevirus balayani	1678143	Mucin-3A	Q02505	MUC3A	4584	YES	27.4	STSPLTSSVATGTN	STSPITSSITSTN
1411873	AQAFETPAVQFS	B	ORF1ab [Middle East respiratory syndrome-related coronavirus]	AVV62535	Middle East respiratory syndrome-related coronavirus	1335626	Angiopoietin-1 receptor	Q02763	TEK	7010	YES	27.4	AQAFETPAVQF	AQAFQNVREEPAVQF
1691942	SADASTFLNRVCGVSA	B	orf1ab polyprotein (pp1ab) [Severe acute respiratory syndrome-related coronavirus]	NP_828849	SARS coronavirus Tor2	227984	Procollagen-lysine,2-oxoglutarate 5-dioxygenase 1	Q02809	PLOD1	5351	YES	27.4	DASTFLNRVCGV	DASTFTINIALNRVGV
1433459	FILHDVNSGTTC	B	surface protein [Human coronavirus OC43]	CAA83660	Human coronavirus OC43	31631	Nucleobindin-1	Q02818	NUCB1	4924	YES	27.8	FILHDVNS	FILHDINS
1656100	FANFILHDVNSGLTCS	B	spike surface glycoprotein [Human coronavirus OC43]	YP_009555241	Human coronavirus OC43	31631	Nucleobindin-1	Q02818	NUCB1	4924	YES	27.8	FILHDVNS	FILHDINS
1641113	SGIFVVDNVHTWTEQ	B	polyprotein [Dengue virus]	AXB26598	Dengue virus	12637	DNA topoisomerase 2-beta	Q02880	TOP2B	7155	YES	27.4	SGIFVVDNVHTWTEQ	SGEIFVVDRNTVEITELPVRTWTQVYKEQ
1692433	SDFNNGIFSRVKNTKL	B	spike glycoprotein [Human coronavirus HKU1]	YP_173238	Human coronavirus HKU1	290028	Cytochrome P450 4A11	Q02928	CYP4A11	1579	YES	27.8	SDFNNGIFSRVKN	SDLNNLVFSRVRN
1421836	DIWRPEKKYLRY	B	ns12.9 [Human coronavirus OC43]	YP_009555242	Human coronavirus OC43	31631	Dystonin	Q03001	DST	667	YES	27.4	DIWRPEKKYLR	DIWRKKYMR
2060873	NWADDRAARKKFPPPSFYMP	B	nucleocapsid protein, partial [Human coronavirus NL63]	AMM42589	Human coronavirus NL63	277944	Dystonin	Q03001	DST	667	YES	26.9	RAARKKFPPPSFY	RAGRKRFPASSLY
2191149	PFDNKIVVYKGDVYN	T	structural polyprotein	CAX63317	Chikungunya virus	37124	6-pyruvoyl tetrahydrobiopterin synthase	Q03393	PTS	5805	YES	29.5	DNKIVVYKGD	DNNIVVYKGE
1460279	KLVFLAIDFITW	B	ns5a protein [Human coronavirus OC43]	QBP84714	Human coronavirus OC43	31631	Zinc finger protein 92	Q03936	ZNF92	168374	YES	27.4	LVFLAIDFITW	LVFLGIAVSKPDLITW
1409017	AHELHHHMRVPI	B	ORF4b [Middle East respiratory syndrome-related coronavirus]	AVV62529	Middle East respiratory syndrome-related coronavirus	1335626	Transducin-like enhancer protein 4	Q04727	TLE4	7091	YES	27.8	HHHMRVP	HHHMRVP
1429739	ERVYNHFNNYDC	B	replicase polyprotein 1ab [Human coronavirus OC43]	AIV41936	Human coronavirus OC43	31631	Acetylcholine receptor subunit epsilon	Q04844	CHRNE	1145	YES	26.9	RVYNHFNNYD	RLYHHLFNNYD
832633	ERRDHRRRKALENKKK	T	large HD antigen	CAJ66091	Hepatitis delta virus	12475	Sex-determining region Y protein	Q05066	SRY	6736	YES	28.6	RDHRRRKALEN	RDQRRKMALEN
871846	DHRRRKALENKRKQLAGGGK	T	large delta antigen [Hepatitis delta virus]	AXF50979	Hepatitis delta virus	12475	Sex-determining region Y protein	Q05066	SRY	6736	YES	28.6	DHRRRKALENKRKQL	DQRRKMALENPRMRNSEISKQL
244272	RGTQQFPWGNTPPRPPRLPLLEC	B	delta antigen	AGA20452	Hepatitis delta virus	12475	Tyrosine-protein phosphatase non-receptor type 12	Q05209	PTPN12	5782	YES	29.1	NTPPRPPRLPL	DTPPRPDRLPL
52404	QSPRRRRSQSRESQC	T	Core antigen	P03147	Hepatitis B virus subtype adyw	10419	Serine/arginine-rich splicing factor 11	Q05519	SRSF11	9295	YES	35	SPRRRRSQSRE	SPRRRRSHSRE
956915	RRSQSPRRRRSQSRE	T	core protein [Hepatitis B virus]	AFY98989	Hepatitis B virus	10407	Serine/arginine-rich splicing factor 11	Q05519	SRSF11	9295	YES	43.1	RRSQSPRRRRSQSRE	RRSKSPRRRRSHSRE
1315054	AVMSLKEGQINDMIL	T	orf1ab polyprotein [Severe acute respiratory syndrome coronavirus 2]	YP_009724389	Severe acute respiratory syndrome coronavirus 2	2697049	Caldesmon	Q05682	CALD1	800	YES	27.8	VMSLKEGQI	VMSLKNGQI
1315054	AVMSLKEGQINDMIL	B	Replicase polyprotein 1ab	P0DTD1	Severe acute respiratory syndrome coronavirus 2	2697049	Caldesmon	Q05682	CALD1	800	YES	26.9	VMSLKEGQI	VMSLKNGQI
29851	KALENKKKQLSAGGKN	T	large HD antigen	CAJ66096	Hepatitis delta virus	12475	Neuronal acetylcholine receptor subunit beta-3	Q05901	CHRNB3	1142	YES	27.4	KALENKKKQLSAGGK	KVLEKKKQKQLSDGEK
29852	KALENKKKQLSAGGKNLS	B	Delta antigen	CAA44973	Hepatitis delta virus	12475	Neuronal acetylcholine receptor subunit beta-3	Q05901	CHRNB3	1142	YES	26.9	KALENKKKQLSAGGK	KVLEKKKQKQLSDGEK
1636140	AGVLWDVPSPPPMGK	B	polyprotein, partial [Dengue virus 2]	QTX93162	Dengue virus	12637	Leucine-rich repeat-containing protein 63	Q05C16	LRRC63	220416	YES	27.8	VPSPPPM	VPSPPPM
1642533	WDVPSPPPMGKAELE	B	polyprotein, partial [Dengue virus 2]	QTX93201	Dengue virus	12637	Leucine-rich repeat-containing protein 63	Q05C16	LRRC63	220416	YES	27.4	VPSPPPM	VPSPPPM
1418635	CVLGLVNSSLSV	B	S protein [Middle East respiratory syndrome-related coronavirus]	ALL26396	Middle East respiratory syndrome-related coronavirus	1335626	Protein CBFA2T1	Q06455	RUNX1T1	862	YES	27.8	VLGLVNSSLSV	VLGLVNSTLTI
1913808	LRGTSFVYVPSALNPADD	T	Protein P	P12900	hepatitis B virus genotype A	489455	Sodium-dependent phosphate transport protein 2A	Q06495	SLC34A1	6569	YES	28.6	LRGTSFVYVPS	MRGTAFAYVPS
2223872	TANWILRGTSFVYVPSAL	T	polymerase [Hepatitis B virus]	ACF95009	hepatitis B virus genotype A	489455	Sodium-dependent phosphate transport protein 2A	Q06495	SLC34A1	6569	YES	29.5	ILRGTSFVYVPS	VMRGTAFAYVPS
2237025	TSFPWLLGCAANWILRGTSFVYVPS	T	polymerase	ADG03431	Hepatitis B virus	10407	Sodium-dependent phosphate transport protein 2A	Q06495	SLC34A1	6569	YES	29.5	ILRGTSFVYVPS	VMRGTAFAYVPS
39134	LRLDGEEVDMTPADA	T	Alpha trans-inducing protein	P68335	Human herpesvirus 2 strain 333	10313	Fibromodulin	Q06828	FMOD	2331	YES	27.8	LRLDGEEVDMTPADA	LRLDGNEIKRSAMPADA
1531147	VWEEGDYYRKQL	B	spike protein [Middle East respiratory syndrome-related coronavirus]	ALJ76277	Middle East respiratory syndrome-related coronavirus	1335626	Tight junction protein ZO-1	Q07157	TJP1	7082	YES	27.4	EEGDYYRKQL	EDEEYYRKQL
1650485	DGDYYRKQLSPLEGGG	B	spike protein [Middle East respiratory syndrome-related coronavirus]	YP_009047204	Middle East respiratory syndrome-related coronavirus	1335626	Tight junction protein ZO-1	Q07157	TJP1	7082	YES	29.1	DGDYYRKQLS	DEEYYRKQLS
40319	LVEKPNLSSKRSELS	B	Hemagglutinin glycoprotein	P08362	Measles virus strain Edmonston	11235	Phosphatidylinositol-glycan biosynthesis class F protein	Q07326	PIGF	5281	YES	30.8	LVEKPNLSSKRSELS	LVVKPNTSSKRSSLS
93431	MQLFHLCLIISCTCPTVQAS	T	pre-C/C protein	ABY54138	Hepatitis B virus	10407	Prolow-density lipoprotein receptor-related protein 1	Q07954	LRP1	4035	YES	29.5	HLCLIISCTCP	HLCLINYNRTVSCACP
97383	HKIFKMEKGKVVKSVELDAPNYHY	B	neuraminidase	AAT73329	Influenza A virus (A/Viet Nam/1203/2004(H5N1))	284218	Prolow-density lipoprotein receptor-related protein 1	Q07954	LRP1	4035	YES	29.1	MEKGKVVKSVELDAPNYHY	MEIRGVDLDAPYYNY
8177	DESYRLRFSKRDARRERIRK	T	ORF4	AAY57694	Human alphaherpesvirus 3	10335	Epithelial discoidin domain-containing receptor 1	Q08345	DDR1	780	YES	31.6	SYRLRFSKRDARR	SYRLRYSRDGRR
1644380	AIKCVDIVKEAQSANP	B	orf1ab polyprotein (pp1ab) [Severe acute respiratory syndrome-related coronavirus]	NP_828849	SARS coronavirus Tor2	227984	Tyrosine-protein kinase ITK/TSK	Q08881	ITK	3702	YES	27.4	IKCVDIVK	IKCVEIVK
1459730	KLETDRICPENH	B	replicase polyprotein 1ab [Human coronavirus OC43]	AXX83372	Human coronavirus OC43	31631	Retinoblastoma-like protein 2	Q08999	RBL2	5934	YES	27.4	RICPENH	RICPENH
1683063	NNRSLSRSNSNFRHSD	B	nucleocapsid phosphoprotein [Human coronavirus HKU1]	YP_173242	Human coronavirus HKU1	290028	Dystrophia myotonica WD repeat-containing protein	Q09019	DMWD	1762	YES	26.9	RSLSRSNS	RSLSRSNS
1709830	YLEYIKKLYNDLGTQI	B	orf1ab polyprotein [Human coronavirus HKU1]	YP_173236	Human coronavirus HKU1	290028	Histone acetyltransferase p300	Q09472	EP300	2033	YES	26.9	YLEYIKKL	YLEYVKKL
60677	SRGNHVSPAHYVPESDAAAR	B	Genome polyprotein	Q81495	Hepacivirus hominis	3052230	Protein ABHD18	Q0P651	ABHD18	80167	YES	26.9	GNHVSPAHYVPE	GHFVSPMAHYVPD
1487371	PIDGYFVLNNTT	B	S protein [Middle East respiratory syndrome-related coronavirus]	AVV62537	Middle East respiratory syndrome-related coronavirus	1335626	Cingulin-like protein 1	Q0VF96	CGNL1	84952	YES	27.4	IDGYFVLNNT	IDGHPYIVLNNT
1664887	HRLASGVQVHNLPEYM	B	membrane protein [Human coronavirus 229E]	NP_073555	Human coronavirus 229E	11137	Alpha-1,6-mannosyl-glycoprotein 2-beta-N-acetylglucosaminyltransferase	Q10469	MGAT2	4247	YES	26.9	VQVHNLPEYM	VQVHNRPEYL
1705503	VQVHNLPEYMTVAVPS	B	membrane protein [Human coronavirus 229E]	NP_073555	Human coronavirus 229E	11137	Alpha-1,6-mannosyl-glycoprotein 2-beta-N-acetylglucosaminyltransferase	Q10469	MGAT2	4247	YES	26.9	VQVHNLPEYM	VQVHNRPEYL
1638640	KCATCVYNMMGKREK	B	Genome polyprotein	P17763	Dengue virus	12637	Kinesin-like protein KIF1A	Q12756	KIF1A	547	YES	27.4	YNMMGKREK	YTMMGKQEK
1641529	TCVYNMMGKREKKIG	B	polyprotein [Dengue virus 2]	QGW51895	Dengue virus	12637	Kinesin-like protein KIF1A	Q12756	KIF1A	547	YES	26.9	YNMMGKREK	YTMMGKQEK
539458	KCGSCVYNMMGKREK	B	polyprotein [Dengue virus 3]	QTX93489	Dengue virus	12637	Kinesin-like protein KIF1A	Q12756	KIF1A	547	YES	27.4	YNMMGKREK	YTMMGKQEK
1657127	FHQECSLQSCQFNSPY	B	ORF8 protein [Pangolin coronavirus]	QIQ54055	Pangolin coronavirus	2708335	WASH complex subunit 5	Q12768	WASHC5	9897	YES	27.4	FHQECSLQSCQF	FHQLESNLQVCQF
1665028	HTFHQECSLQSCQFNS	B	ORF8 protein [Pangolin coronavirus]	QIQ54055	Pangolin coronavirus	2708335	WASH complex subunit 5	Q12768	WASHC5	9897	YES	27.8	FHQECSLQSCQF	FHQLESNLQVCQF
190825	KQIANELNYILWENN	T	nonstructural protein 1	AAB52247	dengue virus type 3	11069	WASH complex subunit 5	Q12768	WASHC5	9897	YES	29.9	QIANELNY	QIANELNY
154980	KNLLQRANELVNPDA	T	tegument protein	CAB06735	Human alphaherpesvirus 2	10310	Sterol regulatory element-binding protein 2	Q12772	SREBF2	6721	YES	29.5	KNLLQRANELVNPDA	KNLLERAIESLVKPQA
1648537	CNRCCDRYEEYDLEPH	B	spike protein [Middle East respiratory syndrome-related coronavirus]	YP_009047204	Middle East respiratory syndrome-related coronavirus	1335626	General transcription factor 3C polypeptide 1	Q12789	GTF3C1	2975	YES	26.9	DRYEEYDLE	DRYEEIDLE
1532608	WNCNVDMYPEFS	B	ORF1ab [Human coronavirus NL63]	AWK59942	Human coronavirus NL63	277944	Voltage-gated inwardly rectifying potassium channel KCNH2	Q12809	KCNH2	3757	YES	28.6	DMYPEFS	DMYPEFS
1543457	YKHITSKETLYCIDG	B	Replicase polyprotein 1a	P0DTC1	Severe acute respiratory syndrome coronavirus 2	2697049	Nucleosome-remodeling factor subunit BPTF	Q12830	BPTF	2186	YES	26.9	TSKETLYCI	TSKETKKDTKLYCI
63807	TGDNTTTSSEPAPSGCPPDS	T	HCV-1	AAA45676	hepatitis C virus genotype 1a	2847144	Nucleosome-remodeling factor subunit BPTF	Q12830	BPTF	2186	YES	28.2	GDNTTTSSEPAPSGCPPDS	GDNTTNATSEETSPSEGRSPVGCLSETPDS
1675511	LKPILDWLEEKFKEGI	B	ORF1a polyprotein [Pangolin coronavirus]	QIQ54046	Pangolin coronavirus	2708335	POU domain, class 4, transcription factor 2	Q12837	POU4F2	5458	YES	28.6	LKPILDWLEE	LKPILQAWLEE
2231412	LDSFKEELDKYFKNHTSPD	T	Spike glycoprotein	P0DTC2	Severe acute respiratory syndrome coronavirus 2	2697049	Follistatin-related protein 1	Q12841	FSTL1	11167	YES	28.2	EELDKYFKN	EILDKYFKN
159112	SLQQEITLL	T	nucleoprotein	ACJ70112	human metapneumovirus	162145	Mitogen-activated protein kinase kinase kinase kinase 2	Q12851	MAP4K2	5871	YES	27.8	SLQQEITLL	SLQQEITIL
1310474	HKNNKSWMESEFRVY	T	surface glycoprotein [Severe acute respiratory syndrome coronavirus 2]	YP_009724390	Severe acute respiratory syndrome coronavirus 2	2697049	Contactin-1	Q12860	CNTN1	1272	YES	27.4	WMESEFRV	WMEYEFRV
1310830	SWMESEFRVYSSANN	T	Spike glycoprotein	P0DTC2	Severe acute respiratory syndrome coronavirus 2	2697049	Contactin-1	Q12860	CNTN1	1272	YES	27.4	WMESEFRV	WMEYEFRV
1313211	NKSWMESEFRVYSSA	T	Spike glycoprotein	P0DTC2	Severe acute respiratory syndrome coronavirus 2	2697049	Contactin-1	Q12860	CNTN1	1272	YES	27.4	WMESEFRV	WMEYEFRV
2223486	ETTVVRRRDRGRSPRRRT	T	Capsid protein	P03149	hepatitis B virus genotype A	489455	Splicing factor, suppressor of white-apricot homolog	Q12872	SFSWAP	6433	YES	32.5	VRRRDRGRSPRRR	VRRSRSRSRSPRRR
69701	VLPPPRKMKGLFSQAKISLF	B	Genome polyprotein	P08617	Human hepatitis A virus Hu/Australia/HM175/1976	12098	Dihydropyrimidine dehydrogenase [NADP(+)]	Q12882	DPYD	1806	YES	27.8	LPPPRKMKGLFSQAKISLF	LPPPEKMSEAYSAKIALF
872337	GVNPLEGGSRGAPGGGFVPS	T	delta antigen [Hepatitis delta virus]	AAO49188	Hepatitis delta virus	12475	Interleukin enhancer-binding factor 2	Q12905	ILF2	3608	YES	29.5	GSRGAPGGGFVP	GSRGGPGGGFRPFVP
1703719	VKFQDSKPPLPPDEWV	B	envelope protein [Middle East respiratory syndrome-related coronavirus]	YP_009047209	Middle East respiratory syndrome-related coronavirus	1335626	Tyrosine-protein phosphatase non-receptor type 13	Q12923	PTPN13	5783	YES	27.8	FQDSKPPLPPD	FEDSNPSPLPPD
1707420	VYVKFQDSKPPLPPDE	B	envelope protein [Middle East respiratory syndrome-related coronavirus]	YP_009047209	Middle East respiratory syndrome-related coronavirus	1335626	Tyrosine-protein phosphatase non-receptor type 13	Q12923	PTPN13	5783	YES	27.8	FQDSKPPLPPD	FEDSNPSPLPPD
110808	DLYCYEQLNDSSEE	B	Protein E7	P03129	Human papillomavirus 16	333760	PR domain zinc finger protein 2	Q13029	PRDM2	7799	YES	27.4	EQLNDSSEE	EELNDSSEE
153578	ASELVIPSERLHYRN	T	capsid protein [Hepatitis E virus]	326378227	Hepatitis E virus	291484	Probable E3 ubiquitin-protein ligase makorin-3	Q13064	MKRN3	7681	YES	27.8	SELVIPSE	SELVIPSE
5356	AVGYRASRTVSLFSPG	B	Genome polyprotein	na	Hepatitis C virus genotype 2	40271	TNF receptor-associated factor 1	Q13077	TRAF1	7185	YES	28.6	RTVSLFSP	RTVSLFSP
1637344	FCSHHFHKIFMKDGR	B	Genome polyprotein	Q2YHF0	Dengue virus	12637	Ubiquitin carboxyl-terminal hydrolase 4	Q13107	USP4	7375	YES	26.9	HHFHKIFMKDG	HRFHKIFQMDEG
1698981	TLFGDCVTVRVGQQVD	B	1AB polyprotein [Middle East respiratory syndrome-related coronavirus]	YP_009047202	Middle East respiratory syndrome-related coronavirus	1335626	26S proteasome non-ATPase regulatory subunit 2	Q13200	PSMD2	5708	YES	26.9	VTVRVGQQVD	VSVRVGQAVD
2231723	PINTNSSPDDQIGYYRRAT	T	Nucleoprotein	P0DTC9	Severe acute respiratory syndrome coronavirus 2	2697049	DnaJ homolog subfamily C member 3	Q13217	DNAJC3	5611	YES	29.1	PDDQIGYYRRAT	PDNYIAYYRRAT
46198	NTNSGPDDQIGYYRRATR	B	nucleocapsid protein	AAS48456	SARS coronavirus BJ01	228407	DnaJ homolog subfamily C member 3	Q13217	DNAJC3	5611	YES	29.5	PDDQIGYYRRAT	PDNYIAYYRRAT
872150	FLLVLVDYQGMLPVC	T	putative prepreS protein [Hepatitis B virus]	ABV21672	Hepatitis B virus	10407	DnaJ homolog subfamily C member 3	Q13217	DNAJC3	5611	YES	27.8	FLLVLVDYQG	FLLVLVDLQYEG
1412224	ARGWVVGTISST	B	replicase polyprotein [Human coronavirus OC43]	AEN19363	Human coronavirus OC43	31631	Pappalysin-1	Q13219	PAPPA	5069	YES	28.6	RGWVVGTIS	RGWVVGIHTIS
42685	MSTNPKPQKKNKRNTNRRPQ	T	HCV-1	AAA45676	Hepatitis C virus (isolate 1)	11104	Glutamate receptor ionotropic, NMDA 2B	Q13224	GRIN2B	2904	YES	28.6	TNPKPQKKNKRNTNRR	TNSKAQKKNRNKLRR
61789	STNPKPQKKNKRNTNRRPQDVKFP	B	Genome polyprotein	P26664	Hepacivirus hominis	3052230	Glutamate receptor ionotropic, NMDA 2B	Q13224	GRIN2B	2904	YES	29.1	TNPKPQKKNKRNTNRR	TNSKAQKKNRNKLRR
98970	QRRVVGEFRLERKWLDVVR	T	Nucleoprotein	P04851	Measles virus strain Edmonston	11235	Nucleoside diphosphate kinase 3	Q13232	NME3	4832	YES	27.8	QRRVVGEFRLERK	QRRLVGEIVRRFERK
1645025	ALNKIQDVVNQQGNSL	B	surface glycoprotein [Human coronavirus 229E]	NP_073551	Human coronavirus 229E	11137	cGMP-dependent protein kinase 2	Q13237	PRKG2	5593	YES	30.3	LNKIQDVVNQQGNS	LNKLQDVVHMQGGS
1645026	ALNKIQDVVNQQGSAL	B	Spike protein [Human coronavirus NL63]	YP_003767	Human coronavirus NL63	277944	cGMP-dependent protein kinase 2	Q13237	PRKG2	5593	YES	29.9	LNKIQDVVNQQGSAL	LNKLQDVVHMQGGSPL
1645078	ALQTVATALNKIQDVV	B	surface glycoprotein [Human coronavirus 229E]	NP_073551	Human coronavirus 229E	11137	cGMP-dependent protein kinase 2	Q13237	PRKG2	5593	YES	29.9	QTVATALNKIQDVV	QTVAIAELTEELQNKCIQLNKLQDVV
1646370	ATALNKIQDVVNQQGN	B	surface glycoprotein [Human coronavirus 229E]	NP_073551	Human coronavirus 229E	11137	cGMP-dependent protein kinase 2	Q13237	PRKG2	5593	YES	29.5	LNKIQDVVNQQG	LNKLQDVVHMQG
1647541	CDIDKWLNNFNVPSPL	B	spike glycoprotein [Human coronavirus HKU1]	YP_173238	Human coronavirus HKU1	290028	cGMP-dependent protein kinase 2	Q13237	PRKG2	5593	YES	27.8	DIDKWLNNFNVPSPL	DIKKHRWLNGFNWEGLKARSLPSPL
1682361	NKIQDVVNQQGNSLNH	B	surface glycoprotein [Human coronavirus 229E]	NP_073551	Human coronavirus 229E	11137	cGMP-dependent protein kinase 2	Q13237	PRKG2	5593	YES	27.4	NKIQDVVNQQGNS	NKLQDVVHMQGGS
1682362	NKIQDVVNQQGSALNH	B	Spike protein [Human coronavirus NL63]	YP_003767	Human coronavirus NL63	277944	cGMP-dependent protein kinase 2	Q13237	PRKG2	5593	YES	27.4	NKIQDVVNQQGSAL	NKLQDVVHMQGGSPL
1689191	QTVATALNKIQDVVNQ	B	surface glycoprotein [Human coronavirus 229E]	NP_073551	Human coronavirus 229E	11137	cGMP-dependent protein kinase 2	Q13237	PRKG2	5593	YES	29.5	QTVATALNKIQDVVN	QTVAIAELTEELQNKCIQLNKLQDVVH
1698377	TIALNKIQDVVNQQGS	B	Spike protein [Human coronavirus NL63]	YP_003767	Human coronavirus NL63	277944	cGMP-dependent protein kinase 2	Q13237	PRKG2	5593	YES	30.8	IALNKIQDVVNQQG	IQLNKLQDVVHMQG
1701100	TVTIALNKIQDVVNQQ	B	Spike protein [Human coronavirus NL63]	YP_003767	Human coronavirus NL63	277944	cGMP-dependent protein kinase 2	Q13237	PRKG2	5593	YES	29.1	TVTIALNKIQDVVNQQ	TVAIAELTEELQNKCIQLNKLQDVVHMQ
1433931	FKNFSTSIPNFG	B	S protein [Middle East respiratory syndrome-related coronavirus]	AKM76239	Middle East respiratory syndrome-related coronavirus	1335626	Metabotropic glutamate receptor 1	Q13255	GRM1	2911	YES	26.9	NFSTSIPNF	NFSTAIPDF
83266	HTSQVVPSDTMQTRH	B	polyprotein	AAO84298	Coxsackievirus B1	12071	Metabotropic glutamate receptor 1	Q13255	GRM1	2911	YES	29.1	VVPSDTMQTR	VVPSDTLQAR
1387949	RSVASQSIIAYTMSLGAENSVAYSN	B	surface glycoprotein [Severe acute respiratory syndrome coronavirus 2]	YP_009724390	Severe acute respiratory syndrome coronavirus 2	2697049	Serine-protein kinase ATM	Q13315	ATM	472	YES	27.4	RSVASQSIIAYTMSLG	RSVATSSIVGYILGLG
1330570	RKSNLKPFERDISTEIYQAG	T	Spike glycoprotein	P0DTC2	Severe acute respiratory syndrome coronavirus 2	2697049	Rho-associated protein kinase 1	Q13464	ROCK1	6093	YES	27.8	SNLKPFERDISTE	SNLKAAFEKNINTE
1868318	PLVDLPIGINITRFQTLLAL	T	Spike glycoprotein	P0DTC2	Severe acute respiratory syndrome coronavirus 2	2697049	DNA topoisomerase 3-alpha	Q13472	TOP3A	7156	YES	28.6	DLPIGINITRFQTL	DLRIGAAFTRFQTL
1661349	GIKYVAQPTEDVVDGD	B	orf1ab polyprotein [Human coronavirus HKU1]	YP_173236	Human coronavirus HKU1	290028	Baculoviral IAP repeat-containing protein 3	Q13489	BIRC3	330	YES	26.9	IKYVAQPTEDVVD	IKYIPTEDVSD
1596615	EDFIVEEESEEST	T	regulatory protein ICP22 [Human alphaherpesvirus 3]	NP_040185	Human herpesvirus 3 strain Oka vaccine	341980	Serine/threonine-protein kinase PRP4 homolog	Q13523	PRP4K	8899	NO	29.1	EDFIVEEESEE	EDFDVEEEDEE
79609	LSTLPETTVVRRRGRSPRRRTPSPR	B	Capsid protein	P03146	Hepatitis B virus subtype ayw	10418	Serine/threonine-protein kinase PRP4 homolog	Q13523	PRP4K	8899	NO	29.1	RRRGRSPRRRTPSPR	RRPGRSPKRRSLSPKPR
1332526	KSAFYILPSIISNEK	T	Replicase polyprotein 1a	P0DTC1	Severe acute respiratory syndrome coronavirus 2	2697049	Serine incorporator 3	Q13530	SERINC3	10955	YES	27.8	SAFYILPSII	SAFYILSII
1667456	INKQLTDISVDSNWPL	B	orf1ab polyprotein [Human coronavirus HKU1]	YP_173236	Human coronavirus HKU1	290028	Histone deacetylase 1	Q13547	HDAC1	3065	YES	28.2	NKQLTDISVDSNW	NKQQTDIAVNW
41513	MFLPMLPAPPPGQPSGRRRGRRSGG	B	Structural protein 2 precursor	P29326	Hepatitis E virus (strain Burma)	31767	Polycystin-2	Q13563	PKD2	5311	YES	27.8	GQPSGRRRGRR	GHPSGRRRRR
42026	MLPAPPPGQPSGRRRGRRSGGSGGG	B	Structural protein 2 precursor	P29326	Hepatitis E virus (strain Burma)	31767	Polycystin-2	Q13563	PKD2	5311	YES	28.6	GQPSGRRRGRR	GHPSGRRRRR
69496	VLFVMFLSLIGLLAI	T	Hemagglutinin glycoprotein	P06830	Measles morbillivirus	11234	Olfactory receptor 5I1	Q13606	OR5I1	10798	YES	28.6	VLFVMFLSLIGLL	VLFLMFLTLYAIILIGNIGLM
1642197	VLLKTALLIVSGIFP	B	polyprotein [Dengue virus 3]	QTX93593	Dengue virus	12637	Phosphatidylinositol-3,5-bisphosphate 3-phosphatase MTMR3	Q13615	MTMR3	8897	YES	27.4	VLLKTALLIV	VLLKSALLVV
195789	NILTVLLKTALLIVS	B	polyprotein [Dengue virus 3]	QTX93479	Dengue virus	12637	Phosphatidylinositol-3,5-bisphosphate 3-phosphatase MTMR3	Q13615	MTMR3	8897	YES	30.3	LTVLLKTALLIV	LSVLLKSALLVV
36890	LKIKIASGFGPLITH	B	Hemagglutinin glycoprotein	P08362	Measles virus strain Edmonston	11235	Solute carrier family 12 member 1	Q13621	SLC12A1	6557	YES	26.9	SGFGPLIT	SGFGPLIT
1444648	GTNTSNSVCNGC	B	spike protein [Human coronavirus 229E]	AST12964	Human coronavirus 229E	11137	Dual specificity tyrosine-phosphorylation-regulated kinase 1A	Q13627	DYRK1A	1859	YES	27.4	GTNTSNSV	GTNTSNSV
1693128	SFVSMPSYIAYENARQ	B	replicase polyprotein 1ab [Human coronavirus NL63]	YP_003766	Human coronavirus NL63	277944	Cadherin-18	Q13634	CDH18	1016	YES	26.9	SMPSYIAYENAR	SMPSYLMEVYENAK
1694647	SMPSYIAYENARQAYE	B	replicase polyprotein 1ab [Human coronavirus NL63]	YP_003766	Human coronavirus NL63	277944	Cadherin-18	Q13634	CDH18	1016	YES	26.9	SMPSYIAYENAR	SMPSYLMEVYENAK
1642034	VALLRTYCIEASISN	B	polyprotein [Dengue virus 4]	QTX92385	Dengue virus	12637	Interleukin-10 receptor subunit alpha	Q13651	IL10RA	3587	YES	28.2	VALLRTYCIEASISN	VALLRYGIESWNSISN
195429	GVFFTFVLLLSGQIT	T	polyprotein [Dengue virus 3]	ADZ13189	dengue virus type 3	11069	Interleukin-10 receptor subunit alpha	Q13651	IL10RA	3587	YES	32	VFFTFVLLLSG	IFFAFVLLLSG
195457	HMIAGVFFTFVLLLS	T	polyprotein [Dengue virus 3]	ADZ13189	dengue virus type 3	11069	Interleukin-10 receptor subunit alpha	Q13651	IL10RA	3587	YES	29.5	VFFTFVLLLS	IFFAFVLLLS
865959	AGALFTFVLLLSGQI	T	polyprotein [Dengue virus 3]	ACL99245	dengue virus type 3	11069	Interleukin-10 receptor subunit alpha	Q13651	IL10RA	3587	YES	27.4	FTFVLLLSG	FAFVLLLSG
867116	IAGVFFTFVLLLSGQ	B	polyprotein [Dengue virus 3]	QDG00730	Dengue virus	12637	Interleukin-10 receptor subunit alpha	Q13651	IL10RA	3587	YES	31.2	VFFTFVLLLSG	IFFAFVLLLSG
867116	IAGVFFTFVLLLSGQ	T	polyprotein [Dengue virus 3]	ADZ13189	dengue virus type 3	11069	Interleukin-10 receptor subunit alpha	Q13651	IL10RA	3587	YES	32	VFFTFVLLLSG	IFFAFVLLLSG
868109	MIAGVIFTFVLLLSG	T	polyprotein	ACD13392	dengue virus type 3	11069	Interleukin-10 receptor subunit alpha	Q13651	IL10RA	3587	YES	29.1	VIFTFVLLLSG	VIIFFAFVLLLSG
17646	FRSLFGGMSWITQGLLGA	T	polyprotein	AJM13598	West Nile virus	11082	Voltage-dependent L-type calcium channel subunit alpha-1S	Q13698	CACNA1S	779	YES	28.2	MSWITQG	MSWITQG
1680403	MSKINKYGLELHWAPE	B	ORF1ab polyprotein [Human coronavirus OC43]	YP_009555238	Human coronavirus OC43	31631	Mannosyl-oligosaccharide glucosidase	Q13724	MOGS	7841	YES	27.4	ELHWAPE	ELHWAPE
1531361	VYEADTEQTQSA	B	ORF1a polyprotein [Coronavirus Neoromicia/PML-PHE1/RSA/2011]	AIG13097	Middle East respiratory syndrome-related coronavirus	1335626	Sodium/potassium-transporting ATPase subunit alpha-4	Q13733	ATP1A4	480	YES	27.4	VYEADTEQT	VYEADTTEEQT
1662534	GRGESKPQSRNPSSDR	B	nucleocapsid protein [Human coronavirus 229E]	NP_073556	Human coronavirus 229E	11137	Sodium/potassium-transporting ATPase subunit alpha-4	Q13733	ATP1A4	480	YES	26.9	GESKPQSRNP	GESEPQSRSP
1689004	QSRGRGESKPQSRNPS	B	nucleocapsid protein [Human coronavirus 229E]	NP_073556	Human coronavirus 229E	11137	Sodium/potassium-transporting ATPase subunit alpha-4	Q13733	ATP1A4	480	YES	26.9	GESKPQSRNP	GESEPQSRSP
1707208	VYEADTEQTQNVTVKP	B	1AB polyprotein [Middle East respiratory syndrome-related coronavirus]	YP_009047202	Middle East respiratory syndrome-related coronavirus	1335626	Sodium/potassium-transporting ATPase subunit alpha-4	Q13733	ATP1A4	480	YES	27.4	VYEADTEQT	VYEADTTEEQT
1488817	PNGWTMGLFRRR	B	replicase polyprotein [Porcine hemagglutinating encephalomyelitis virus]	ARC95225	Betacoronavirus 1	694003	Integrin alpha-9	Q13797	ITGA9	3680	YES	28.2	WTMGLFRRR	WKMGFFRRR
1486796	PFLSDFINGISA	B	spike protein, partial [Human coronavirus OC43]	AKA09642	Human coronavirus OC43	31631	Spectrin alpha chain, non-erythrocytic 1	Q13813	SPTAN1	6709	YES	26.9	FLSDFINGI	FLSDFRDLMSWINGI
1489054	PPFLSDFINGIF	B	surface protein [Human coronavirus OC43]	CAA79896	Human coronavirus OC43	31631	Spectrin alpha chain, non-erythrocytic 1	Q13813	SPTAN1	6709	YES	26.9	FLSDFINGI	FLSDFRDLMSWINGI
1657876	FLSDFINGIFAKVKNT	B	spike surface glycoprotein [Human coronavirus OC43]	YP_009555241	Human coronavirus OC43	31631	Spectrin alpha chain, non-erythrocytic 1	Q13813	SPTAN1	6709	YES	26.9	FLSDFINGI	FLSDFRDLMSWINGI
1642990	AAGLEFTDENYNNLVP	B	orf1ab polyprotein [Human coronavirus HKU1]	YP_173236	Human coronavirus HKU1	290028	Calicin	Q13939	CCIN	881	YES	27.8	LEFTDENYNNLV	LEFTEKNYNSFV
1661711	GLEFTDENYNNLVPTY	B	orf1ab polyprotein [Human coronavirus HKU1]	YP_173236	Human coronavirus HKU1	290028	Calicin	Q13939	CCIN	881	YES	26.9	LEFTDENYNNLV	LEFTEKNYNSFV
1691054	RQATQYLVQQESSFVM	B	ORF1a polyprotein [Pangolin coronavirus]	QIQ54046	Pangolin coronavirus	2708335	Ras-specific guanine nucleotide-releasing factor 1	Q13972	RASGRF1	5923	YES	27.8	QATQYLVQQESSFVM	QAKVTQYLLDQSFVM
1859	AIAYYRGKDSSIIKDGDLVVC	B	nonstructural protein	CAA75607	GB virus C	54290	cGMP-dependent protein kinase 1	Q13976	PRKG1	5592	YES	30.3	GKDSSIIKDGDLV	GKDSCIIKEGDVGSLV
1407976	AETTVCTVALAS	B	anti-receptor protein, partial [Human coronavirus 229E]	CAA71146	Human coronavirus 229E	11137	Pro-interleukin-16	Q14005	IL16	3603	YES	27.8	AETTVCTVAL	AEATVCTVTL
2154691	PCENDNGTLRCWIQV	B	Genome polyprotein	Q7T7I7	Hepacivirus hominis	3052230	Cytoskeleton-associated protein 5	Q14008	CKAP5	9793	YES	29.1	ENDNGTLRC	ENDNGTVRC
1419119	DAARQVAWELHR	B	ORF4a protein [Middle East respiratory syndrome-related coronavirus]	AUM60016	Middle East respiratory syndrome-related coronavirus	1335626	Cyclic nucleotide-gated channel beta-1	Q14028	CNGB1	1258	YES	27.4	DAARQVAWELHR	DPARLVAWVLHR
1419120	DAARQVAWQLHR	B	ORF4a [Middle East respiratory syndrome-related coronavirus]	AVV62539	Middle East respiratory syndrome-related coronavirus	1335626	Cyclic nucleotide-gated channel beta-1	Q14028	CNGB1	1258	YES	27.8	DAARQVAWQLHR	DPARLVAWVLHR
32475	KNEQAGQVQVLSSV	B	Genome polyprotein	P26661	Hepatitis C virus subtype 2b	31650	Cyclic nucleotide-gated channel beta-1	Q14028	CNGB1	1258	YES	27.4	QAGQVQVL	QAGQVQVL
13342	ELYRTFESY	T	ORF4	AAY57694	Human alphaherpesvirus 3	10335	Bile acid-CoA:amino acid N-acyltransferase	Q14032	BAAT	570	YES	27.4	ELYRTFE	ELYRTFE
1650002	DDSQYYFNKDTGVIYG	B	hemagglutinin-esterase [Human coronavirus OC43]	YP_009555240	Human coronavirus OC43	31631	Desmoglein-2	Q14126	DSG2	1829	YES	26.9	YYFNKDTGVIY	FYLNKDTGEIY
1639000	KVVGLYGNGVVTKNG	B	polyprotein [Dengue virus 3]	QTX93489	Dengue virus	12637	MORC family CW-type zinc finger protein 3	Q14149	MORC3	23515	YES	27.8	VGLYGNGVVTKNG	VGLYGNGFKSGSMRLGKDAIVFTKNG
1417811	CRPDARFHDFTP	B	ORF4b [Middle East respiratory syndrome-related coronavirus]	AVV62529	Middle East respiratory syndrome-related coronavirus	1335626	Scaffold attachment factor B2	Q14151	SAFB2	9667	YES	27.8	RPDARFHDF	RPDHRFHDF
1641159	SIKNEEEEQTLTILI	B	polyprotein, partial [Dengue virus 2]	QTX93024	Dengue virus	12637	Protein scribble homolog	Q14160	SCRIB	23513	YES	27.8	EEEEQTLTIL	EEEELTLTIL
1427495	EGLASDLLDNAS	B	ORF1ab [Middle East respiratory syndrome-related coronavirus]	AVV62535	Middle East respiratory syndrome-related coronavirus	1335626	Inhibitor of nuclear factor kappa-B kinase subunit epsilon	Q14164	IKBKE	9641	YES	26.9	EGLASDLLDN	EGMKLLASDLLDN
2154798	PHAVMGSSYGFQYSP	B	Genome polyprotein	B5M922	Hepacivirus hominis	3052230	Bifunctional 3'-5' exonuclease/ATP-dependent helicase WRN	Q14191	WRN	7486	YES	28.2	AVMGSSYGFQYSP	AVMATGYGKSLCFQYPP
148177	RLQCVQCKK	T	early protein	CAA52585	human papillomavirus 52	10618	Four and a half LIM domains protein 2	Q14192	FHL2	2274	YES	27.8	LQCVQCKK	MQCVQCKK
1640349	PMPGTRKVMEITAEW	B	polyprotein [Dengue virus 3]	QTX93491	Dengue virus	12637	Four and a half LIM domains protein 2	Q14192	FHL2	2274	YES	27.8	MPGTRKVME	MPGTRKME
1640941	RTPRPMPGTRKVMEI	B	polyprotein [Dengue virus 3]	QTX93496	Dengue virus	12637	Four and a half LIM domains protein 2	Q14192	FHL2	2274	YES	27.8	MPGTRKVME	MPGTRKME
1444335	GTCCTTSYKFYR	B	1AB polyprotein [Middle East respiratory syndrome-related coronavirus]	AWU59319	Middle East respiratory syndrome-related coronavirus	1335626	Zinc finger MYM-type protein 3	Q14202	ZMYM3	9203	YES	26.9	CCTTSYK	CCTTSYK
1540441	GFAKFLKTNCCRFQE	B	Replicase polyprotein 1ab	P0DTD1	Severe acute respiratory syndrome coronavirus 2	2697049	Zinc finger MYM-type protein 3	Q14202	ZMYM3	9203	YES	27.4	FAKFLKTNCC	FSKFRANKGLKTNCC
1542993	VAGFAKFLKTNCCRF	B	Replicase polyprotein 1ab	P0DTD1	Severe acute respiratory syndrome coronavirus 2	2697049	Zinc finger MYM-type protein 3	Q14202	ZMYM3	9203	YES	28.2	FAKFLKTNCC	FSKFRANKGLKTNCC
2132184	KVAGFAKFLKTNCCR	T	Replicase polyprotein 1ab	P0DTD1	Severe acute respiratory syndrome coronavirus 2	2697049	Zinc finger MYM-type protein 3	Q14202	ZMYM3	9203	YES	28.6	FAKFLKTNCC	FSKFRANKGLKTNCC
753340	EPRTGLDFSDLYYLT	T	polyprotein	APO08504	Zika virus	64320	Zinc finger MYM-type protein 3	Q14202	ZMYM3	9203	YES	27.8	FSDLYYLT	FTDLYYLT
2155902	STGLLHLHQNIVDVQ	B	Genome polyprotein	P26661	Hepacivirus hominis	3052230	Cytoplasmic dynein 1 heavy chain 1	Q14204	DYNC1H1	1778	YES	28.2	GLLHLHQNI	GLLHLQQNI
593710	TWLQSKLLPRLPGVPFLS	T	NS5A protein, partial	AMR70305	Hepatitis C virus subtype 1b	31647	Ensconsin	Q14244	MAP7	9053	YES	29.1	WLQSKLLPRLPGVP	WLPSKSLPHLPGTP
1408178	AFIAFNHPIQVD	B	spike glycoprotein [Middle East respiratory syndrome-related coronavirus]	ASU90142	Middle East respiratory syndrome-related coronavirus	1335626	Reticulocalbin-2	Q14257	RCN2	5955	YES	26.9	FIAFNHPIQVD	FIAFEHPEEVD
2153887	LAVAVEPVIFSPMEK	B	Genome polyprotein	Q7T7I2	Hepacivirus hominis	3052230	Endogenous retrovirus group 3 member 1 Env polyprotein	Q14264	ERV3-1	2086	YES	27.4	PVIFSPME	PVIFSSME
238664	KNLYEKVKSQLKNNAKEEIGNGC	T	Hemagglutinin precursor	na	H1N1 subtype	114727	Fibroleukin	Q14314	FGL2	10875	YES	27.4	KVKSQLKNNAKEEI	KLSSELKNAKEEI
1385614	MSANNGTITVEELKKLLEQWNLVI	B	membrane protein [Pangolin coronavirus]	QIQ54051	Pangolin coronavirus	2708335	Growth arrest-specific protein 6	Q14393	GAS6	2621	YES	28.2	NNGTITVEELKKLLEQWNLVI	HLNLTVGGIPFHEKDLVQP
1637010	EFWKLVDRERELHKL	B	polyprotein [Dengue virus 3]	QTX93500	Dengue virus	12637	Caprin-1	Q14444	CAPRIN1	4076	YES	26.9	EFWKLVDREREL	EFYKLVDPERDM
1642073	VEDEEFWKLVDRERE	B	polyprotein [Dengue virus 3]	QTX93593	Dengue virus	12637	Caprin-1	Q14444	CAPRIN1	4076	YES	26.9	EDEEFWKLVDRERE	EEELSLLDEFYKLVDPERD
1388859	SPASSQTSAKSLARSQ	B	nucleocapsid protein [Human coronavirus 229E]	NP_073556	Human coronavirus 229E	11137	Growth factor receptor-bound protein 14	Q14449	GRB14	2888	YES	28.2	SPASSQTSAKSLARSQ	SPTASSQSSATNMAIHRSQ
2156237	TRYSAPPGDPPVPAY	B	Genome polyprotein	O39928	Hepacivirus hominis	3052230	Endoplasmic reticulum membrane sensor NFE2L1	Q14494	NFE2L1	4779	YES	28.2	YSAPPGDP	YSAPPGDP
1656037	FAELEAAQKAYQEAMD	B	1AB polyprotein [Middle East respiratory syndrome-related coronavirus]	YP_009047202	Middle East respiratory syndrome-related coronavirus	1335626	Keratin, type II cuticular Hb1	Q14533	KRT81	3887	YES	27.8	AELEAAQKAYQEAMD	AELEGALQKAKQDMACLIREYQEVMN
1661665	GLAKRSKDSPLELEDF	B	ORF1ab polyprotein [Pangolin coronavirus]	QIQ54047	Pangolin coronavirus	2708335	Inter-alpha-trypsin inhibitor heavy chain H4	Q14624	ITIH4	3700	YES	26.9	GLAKRSKDSPLELEDF	GLARRIHEDSDSALQLQDF
1638900	KRIKEEHSSTWHYDD	B	polyprotein [Dengue virus 3]	QTX93500	Dengue virus	12637	Inositol 1,4,5-trisphosphate-gated calcium channel ITPR1	Q14643	ITPR1	3708	YES	26.9	IKEEHSSTWHY	IKEEHNMWHY
2060812	EGAKTVNTSLGNRKRNQKPL	B	Nucleocapsid protein [Human coronavirus NL63]	YP_003771	Human coronavirus NL63	277944	Inositol 1,4,5-trisphosphate-gated calcium channel ITPR1	Q14643	ITPR1	3708	YES	26.9	TVNTSLGNRKRN	TVNTSDLGNKKKD
1661213	GHYAGSRSSSGNRSGI	B	nucleocapsid phosphoprotein [Human coronavirus HKU1]	YP_173242	Human coronavirus HKU1	290028	Genetic suppressor element 1	Q14687	GSE1	23199	YES	28.2	AGSRSSSGNR	AGSRSSSGGR
1708390	YAGSRSSSGNRSGILK	B	nucleocapsid phosphoprotein [Human coronavirus HKU1]	YP_173242	Human coronavirus HKU1	290028	Genetic suppressor element 1	Q14687	GSE1	23199	YES	28.2	AGSRSSSGNR	AGSRSSSGGR
1453991	IQRLDGLEQDAQ	B	S protein, partial [Middle East respiratory syndrome-related coronavirus]	AHI48733	Middle East respiratory syndrome-related coronavirus	1335626	Disco-interacting protein 2 homolog A	Q14689	DIP2A	23181	YES	27.4	LDGLEQDA	LDGLEQDA
1464880	LDGLEQDAQIDR	B	S protein, partial [Middle East respiratory syndrome-related coronavirus]	AHI48733	Middle East respiratory syndrome-related coronavirus	1335626	Disco-interacting protein 2 homolog A	Q14689	DIP2A	23181	YES	27.4	LDGLEQDA	LDGLEQDA
1527292	VNVTTLNGRIVN	B	spike protein [Human coronavirus NL63]	AIW52843	Human coronavirus NL63	277944	Membrane-bound transcription factor site-1 protease	Q14703	MBTPS1	8720	YES	27.4	VNVTTLNGRIVN	VNVTILNGMGVTGRIVD
1540145	ESGEFKLASHMYCSF	B	Replicase polyprotein 1a	P0DTC1	Severe acute respiratory syndrome coronavirus 2	2697049	Membrane-bound transcription factor site-1 protease	Q14703	MBTPS1	8720	YES	26.9	GEFKLASHMYCS	GEFTLANHDMYYASGCS
1540429	GEFKLASHMYCSFYP	B	Replicase polyprotein 1a	P0DTC1	Severe acute respiratory syndrome coronavirus 2	2697049	Membrane-bound transcription factor site-1 protease	Q14703	MBTPS1	8720	YES	26.9	GEFKLASHMYCS	GEFTLANHDMYYASGCS
167914	GLRSVSRLEHQMWEAVK	T	polyprotein	AIY22510	West Nile virus	11082	Golgin subfamily B member 1	Q14789	GOLGB1	2804	YES	27.4	VSRLEHQMWE	ISRLEHDKQIWE
741315	DPTPAPGDTGTPAPASGERA	B	glycoprotein I [Human alphaherpesvirus 2]	ATB17382	Human alphaherpesvirus 2	10310	Chromodomain-helicase-DNA-binding protein 4	Q14839	CHD4	1108	YES	27.8	PTPAPGDTGTPAP	PTPSTPGDTQPNTPAP
1658858	FSYDGLRGAIRKAKDY	B	1AB polyprotein [Middle East respiratory syndrome-related coronavirus]	YP_009047202	Middle East respiratory syndrome-related coronavirus	1335626	Sodium/hydrogen exchanger 5	Q14940	SLC9A5	6553	YES	26.9	SYDGLRGAIRKAKDY	SYGGLRGAVAFALVILLDRTKVPAKDY
112938	DLYCYEQLNDSSEEEDEIDGPA	T	Protein E7	P03129	Human papillomavirus 16	333760	Nucleolar and coiled-body phosphoprotein 1	Q14978	NOLC1	9221	YES	32	DSSEEEDEIDGP	DSSEEEEEVQGP
919680	VFVYNDVEAWRDRYKYHP	B	polyprotein	AHZ13508	Zika virus	64320	Nuclear mitotic apparatus protein 1	Q14980	NUMA1	4926	YES	26.9	DVEAWRDRY	EVAAWRERY
952422	TGVFVYNDVEAWRDRYKY	B	polyprotein	AHZ13508	Zika virus ZIKV/H. sapiens/FrenchPolynesia/10087PF/2013	2043570	Nuclear mitotic apparatus protein 1	Q14980	NUMA1	4926	YES	26.9	DVEAWRDRY	EVAAWRERY
69538	VLIDILAGYGAGVAGALVAF	T	Genome polyprotein	P26664	Hepatitis C virus (isolate 1)	11104	NACHT domain- and WD repeat-containing protein 1	Q149M9	NWD1	284434	YES	27.4	LIDILAGYGAGVAGALVA	LLDILEGVGAPVSLLARGGALVA
1682411	NKPWRWMLWCKDNAVA	B	replicase polyprotein 1ab [Human coronavirus 229E]	NP_073549	Human coronavirus 229E	11137	Sarcolemmal membrane-associated protein	Q14BN4	SLMAP	7871	YES	27.4	NKPWRWM	NKPWPWM
1439835	GFITLKNNLYRL	B	ORF1ab [Middle East respiratory syndrome-related coronavirus]	AXN92247	Middle East respiratory syndrome-related coronavirus	1335626	FAST kinase domain-containing protein 3, mitochondrial	Q14CZ7	FASTKD3	79072	YES	27.4	ITLKNNLYRL	ITLRKNLYRL
149117	TDFDQGWGPISYANGSGP	T	envelope glycoprotein	AAV74049	Hepatitis C virus (isolate H77)	63746	Receptor-transporting protein 5	Q14D33	RTP5	285093	YES	27.8	QGWGPISYANG	QGWGPISLNNG
54781	RLTDFAQGWGPISYA	T	polyprotein	AAB67036	Hepatitis C virus (isolate H77)	63746	Receptor-transporting protein 5	Q14D33	RTP5	285093	YES	29.1	AQGWGPIS	AQGWGPIS
63150	TDFAQGWGPISYANGSGL	T	polyprotein	AAB66324	Hepacivirus hominis	3052230	Receptor-transporting protein 5	Q14D33	RTP5	285093	YES	30.3	AQGWGPISYANG	AQGWGPISLNNG
167870	AMRSAQRRTAAGIMKNAV	T	polyprotein	AJM13598	West Nile virus	11082	Condensin complex subunit 1	Q15021	NCAPD2	9918	YES	27.8	MRSAQRRTAA	MRAQRRTAA
1465994	LFKAAPPQIYNF	B	spike protein [Middle East respiratory syndrome-related coronavirus]	AUM60014	Middle East respiratory syndrome-related coronavirus	1335626	Josephin-1	Q15040	JOSD1	9929	YES	26.9	AAPPQIYN	AAPPQIYH
1671986	KRWLPHDAIVVDNDVV	B	replicase polyprotein 1ab [Human coronavirus 229E]	NP_073549	Human coronavirus 229E	11137	Rab3 GTPase-activating protein catalytic subunit	Q15042	RAB3GAP1	22930	YES	26.9	WLPHDAIVVDNDV	WPHLTEGIIVDNDV
1656999	FGLVTICDFYSKLGVG	B	orf1ab polyprotein [Human coronavirus HKU1]	YP_173236	Human coronavirus HKU1	290028	Histone-lysine N-methyltransferase SETDB1	Q15047	SETDB1	9869	YES	27.8	VTICDFYSKLG	VTNCESLVKDFYSKLG
1678850	LVTICDFYSKLGVGFT	B	orf1ab polyprotein [Human coronavirus HKU1]	YP_173236	Human coronavirus HKU1	290028	Histone-lysine N-methyltransferase SETDB1	Q15047	SETDB1	9869	YES	27.8	VTICDFYSKLG	VTNCESLVKDFYSKLG
435757	SSGSEDDFEDIDE	T	ORF9	AAY57698	Human herpesvirus 3 strain Oka vaccine	341980	Histone-lysine N-methyltransferase SETDB1	Q15047	SETDB1	9869	YES	29.9	SSGSEDDFED	SSGSEGDDFED
55207	RPLGLQGCAFQSTVAELQRLKMKVG	B	Structural protein 2 precursor	P29326	Hepatitis E virus (strain Burma)	31767	Early endosome antigen 1	Q15075	EEA1	8411	YES	27.4	QSTVAELQRLKM	QTTVTELQKVKM
1412051	AQQEVTHIAEDV	B	replicase polyprotein 1a [Human coronavirus 229E]	APT69889	Human coronavirus 229E	11137	Inactive phospholipase C-like protein 1	Q15111	PLCL1	5334	YES	28.2	AQQEVTHIAEDV	AEQGVTHITEDI
561871	DVSVNRFYTLDTKLW	B	polyprotein	ACY00666	Enterovirus A71	39054	Inactive phospholipase C-like protein 1	Q15111	PLCL1	5334	YES	28.2	NRFYTLDTKLW	NRFFTLDTDLQALRW
1704037	VLAIESIHYLGTTGHT	B	replicase polyprotein 1ab [Human coronavirus NL63]	YP_003766	Human coronavirus NL63	277944	Serine/threonine-protein kinase 38	Q15208	STK38	11329	YES	27.4	VLAIESIHYLG	VLAIDSIHQLG
1508280	SQSAAKILARSQ	B	nucleoprotein [Human coronavirus 229E]	AIW52722	Human coronavirus 229E	11137	Receptor-type tyrosine-protein phosphatase R	Q15256	PTPRR	5801	YES	26.9	QSAAKILARSQ	QSASRILTRSQ
61746	STLPETTVVRRRGRSPRRRT	T	core protein	AAL31859	Hepatitis B virus	10407	RNA-binding protein with serine-rich domain 1	Q15287	RNPS1	10921	YES	32	RRRGRSPRRR	RRRSRSPRRR
1675520	LKPVLDWLEEKFKEGV	B	orf1ab polyprotein [Severe acute respiratory syndrome coronavirus 2]	YP_009724389	Severe acute respiratory syndrome coronavirus 2	2697049	POU domain, class 4, transcription factor 3	Q15319	POU4F3	5459	YES	28.2	LKPVLDWLEE	LKPVLQAWLEE
1701166	TVYEQLKPVLDWLEEK	B	orf1ab polyprotein [Bat coronavirus RaTG13]	QHR63299	Bat coronavirus RaTG13	2709072	POU domain, class 4, transcription factor 3	Q15319	POU4F3	5459	YES	28.2	LKPVLDWLEE	LKPVLQAWLEE
1708923	YEQLKPVLDWLEEKFK	B	orf1ab polyprotein [Bat coronavirus RaTG13]	QHR63299	Bat coronavirus RaTG13	2709072	POU domain, class 4, transcription factor 3	Q15319	POU4F3	5459	YES	28.2	LKPVLDWLEE	LKPVLQAWLEE
919586	KKGSSIGKMFEATARGAR	B	polyprotein [Dengue virus 3]	AHG23217	dengue virus type 3	11069	Ephrin type-A receptor 7	Q15375	EPHA7	2045	YES	29.1	GKMFEATA	GKMFEATA
95154	SSIGKMFEATARG	T	envelope protein	ABC07329	dengue virus type 1	11053	Ephrin type-A receptor 7	Q15375	EPHA7	2045	YES	28.6	GKMFEATA	GKMFEATA
113031	IPVDLLCHEQLSDSEEENDEID	T	Protein E7	P06788	human papillomavirus 18	333761	Ubiquitin-protein ligase E3C	Q15386	UBE3C	9690	YES	31.6	CHEQLSDSEEENDEID	CHDSASDSEEESEEAD
2258076	AFLCLFLLPSLATV	T	Replicase polyprotein 1a	P0DTC1	Severe acute respiratory syndrome coronavirus 2	2697049	Delta(24)-sterol reductase	Q15392	DHCR24	1718	YES	27.8	FLCLFLLPSL	FVCLFLLPLSL
1519542	TTKVTVPKDHPH	B	nucleocapsid protein [Human coronavirus 229E]	AIW52712	Human coronavirus 229E	11137	Ryanodine receptor 3	Q15413	RYR3	6263	YES	29.5	VTVPKDHPH	VNVPKDHPH
1691734	RVTVPKDHPHLGKFLE	B	nucleocapsid protein [Human coronavirus 229E]	NP_073556	Human coronavirus 229E	11137	Ryanodine receptor 3	Q15413	RYR3	6263	YES	29.5	VTVPKDHPH	VNVPKDHPH
1700710	TTRVTVPKDHPHLGKF	B	nucleocapsid protein [Human coronavirus 229E]	NP_073556	Human coronavirus 229E	11137	Ryanodine receptor 3	Q15413	RYR3	6263	YES	29.5	VTVPKDHPH	VNVPKDHPH
1643919	AFSVDPKKTYLDFIQQ	B	ORF1ab polyprotein [Human coronavirus OC43]	YP_009555238	Human coronavirus OC43	31631	Protein transport protein Sec23A	Q15436	SEC23A	10484	YES	27.8	TYLDFIQQ	TYLEFIQQ
1651921	DPKKTYLDFIQQGGTP	B	ORF1ab polyprotein [Human coronavirus OC43]	YP_009555238	Human coronavirus OC43	31631	Protein transport protein Sec23B	Q15437	SEC23B	10483	YES	28.2	TYLDFIQQ	TYLEFIQQ
1672461	KTYLDFIQQGGTPIAN	B	ORF1ab polyprotein [Human coronavirus OC43]	YP_009555238	Human coronavirus OC43	31631	Protein transport protein Sec23B	Q15437	SEC23B	10483	YES	28.2	TYLDFIQQ	TYLEFIQQ
1696258	SVDPKKTYLDFIQQGG	B	ORF1ab polyprotein [Human coronavirus OC43]	YP_009555238	Human coronavirus OC43	31631	Protein transport protein Sec23B	Q15437	SEC23B	10483	YES	28.6	TYLDFIQQ	TYLEFIQQ
1648757	CRLYIEESDLIISNFK	B	orf1ab polyprotein [Human coronavirus HKU1]	YP_173236	Human coronavirus HKU1	290028	Nuclear receptor coactivator 2	Q15596	NCOA2	10499	YES	26.9	YIEESDLIISNF	YIEELAELIFANF
1311999	IIWFLLLSV	T	Replicase polyprotein 1a	P0DTC1	Severe acute respiratory syndrome coronavirus 2	2697049	Olfactory receptor 4D1	Q15615	OR4D1	26689	YES	28.2	IIWFLLL	IIWFLLL
1450775	IFSTANALPECN	B	1ab polyprotein [Human coronavirus NL63]	ABE97136	Human coronavirus NL63	277944	Tyrosine-protein phosphatase non-receptor type 14	Q15678	PTPN14	5784	YES	26.9	IFSTANALPE	IFSTAALPE
1650811	DHYIATNGPLKVGGGC	B	orf1ab polyprotein [Bat coronavirus RaTG13]	QHR63299	Bat coronavirus RaTG13	2709072	Tyrosine-protein phosphatase non-receptor type 14	Q15678	PTPN14	5784	YES	28.2	HYIATNGPL	HYIATQGPL
1702625	VESDHYIATNGPLKVG	B	orf1ab polyprotein [Bat coronavirus RaTG13]	QHR63299	Bat coronavirus RaTG13	2709072	Tyrosine-protein phosphatase non-receptor type 14	Q15678	PTPN14	5784	YES	28.2	HYIATNGPL	HYIATQGPL
2158	AKAVYQQFYEFYEKV	B	VP1 capsid protein	na	Human parvovirus B19	10798	U2 small nuclear ribonucleoprotein auxiliary factor 35 kDa subunit-related protein 1	Q15695	ZRSR2P1	7310	YES	27.8	YQQFYEFYEKV	YQQFLDFYEDV
912824	PFLLAQFTSAICSVVRRA	T	P protein [Hepatitis B virus]	AHI15485	Hepatitis B virus	10407	Probable G-protein coupled receptor 19	Q15760	GPR19	2842	YES	29.5	PFLLAQFTSAICSVVR	PFVLLQFTTGRWTLGSATCKVVR
1510156	STLVDLKWLHHH	B	Chain A, Spike glycoprotein, Spike glycoprotein	5ZHY_A	Human coronavirus 229E	11137	ATP-sensitive inward rectifier potassium channel 8	Q15842	KCNJ8	3764	YES	27.4	STLVDLKWLH	TTLVDLKWRH
1075008	NRDVDTDFVNEFYAY	T	orf1ab polyprotein [Severe acute respiratory syndrome coronavirus 2]	YP_009724389	Severe acute respiratory syndrome coronavirus 2	2697049	Nuclear factor erythroid 2-related factor 2	Q16236	NFE2L2	4780	YES	28.2	NRDVDTDFVNEFY	NSDATVNTDFGDEFY
1539986	DVDTDFVNEFYAYLR	T	Replicase polyprotein 1ab	P0DTD1	Severe acute respiratory syndrome coronavirus 2	2697049	Nuclear factor erythroid 2-related factor 2	Q16236	NFE2L2	4780	YES	27.4	VDTDFVNEFY	VNTDFGDEFY
41693	MIDRPYVLLAVLFVM	T	Hemagglutinin glycoprotein	P06830	Measles morbillivirus	11234	NT-3 growth factor receptor	Q16288	NTRK3	4916	YES	28.6	VLLAVLFVM	VLLVVLFVM
1642697	YAVATTFVTPMLRHS	B	polyprotein, partial [Dengue virus 2]	QTX93189	Dengue virus	12637	Solute carrier family 15 member 2	Q16348	SLC15A2	6565	YES	27.8	TTFVTPMLR	STFITPMLR
1660228	GDCEEEDFEPPTQYEY	B	orf1ab polyprotein [Bat coronavirus RaTG13]	QHR63299	Bat coronavirus RaTG13	2709072	Laminin subunit alpha-4	Q16363	LAMA4	3910	YES	28.2	GDCEEEDFEPPT	GECLEEGFEPPT
1487565	PIPPLRKMLGIG	B	ORF8b [Middle East respiratory syndrome-related coronavirus]	AXN92268	Middle East respiratory syndrome-related coronavirus	1335626	Exostosin-1	Q16394	EXT1	2131	YES	26.9	IPPLRKMLGIG	IPPLRKYMLVFKGKRYLTGIG
1180540	YKDVILWFSFGASCFILLAIVMGLV	B	hemagglutinin	AGL44438	Influenza A virus (A/Shanghai/02/2013(H7N9))	1332244	Probable G-protein coupled receptor 162	Q16538	GPR162	27239	YES	27.4	FGASCFILLAIVMGLV	FGVCFSLLLLGGIVMGLV
1638079	GVYRIMQRGLFGKTQ	B	Genome polyprotein	Q2YHF0	Dengue virus	12637	C3a anaphylatoxin chemotactic receptor	Q16581	C3AR1	719	YES	27.4	VYRIMQRGLFGKTQ	VFRMQRGRFAKSQ
873319	PWDILFPSDPPFSPQSCRPQ	T	LHDAg [Hepatitis delta virus]	AVV65245	Hepatitis delta virus	12475	Mitogen-activated protein kinase kinase kinase 11	Q16584	MAP3K11	4296	YES	32	PWDILFPSDPPFSPQSCRPQ	PWTLFPDSDPFWDSPPANPFQGGPQDCRAQ
1625420	PETTDLYCYEQLNDSSEE	T	E7	AAD33253	Human papillomavirus 16	333760	BDNF/NT-3 growth factors receptor	Q16620	NTRK2	4915	YES	30.3	PETTDLYCYEQLNDSS	PDTQDLYCLNESS
1637588	GADVQNTTFIIDGPN	B	Genome polyprotein	P17763	Dengue virus	12637	Laminin subunit alpha-3	Q16787	LAMA3	3909	YES	28.2	DVQNTTFIIDG	DVQNTIIDG
956547	ELANVNILVKQISTP	T	Matrix protein	P0DOE7	Human respiratory syncytial virus A2	11259	Laminin subunit alpha-3	Q16787	LAMA3	3909	YES	27.4	NVNILVKQIS	NVHILLKQIS
1171943	STKLRLATGLRNIPSIQSRGLFGAI	B	hemagglutinin	ACP41105	Influenza A virus (A/California/04/2009(H1N1))	641501	Reticulon-1	Q16799	RTN1	6252	YES	28.2	LRNIPSIQSRGLF	LPDVPGIESRGLF
1315975	ESDDYIATNGPLKVG	T	orf1ab polyprotein [Severe acute respiratory syndrome coronavirus 2]	YP_009724389	Severe acute respiratory syndrome coronavirus 2	2697049	Tyrosine-protein phosphatase non-receptor type 21	Q16825	PTPN21	11099	YES	27.4	DYIATNGPL	DYIATQGPL
1463048	KVNNEFVDFTEC	B	ORF1ab polyprotein [Coronavirus Neoromicia/PML-PHE1/RSA/2011]	AGR87639	Middle East respiratory syndrome-related coronavirus	1335626	Tyrosine-protein phosphatase non-receptor type 21	Q16825	PTPN21	11099	YES	27.8	NNEFVDFT	NNEFVEFT
1650045	DDYIATNGPLKVGGSC	B	orf1ab polyprotein [Severe acute respiratory syndrome coronavirus 2]	YP_009724389	Severe acute respiratory syndrome coronavirus 2	2697049	Tyrosine-protein phosphatase non-receptor type 21	Q16825	PTPN21	11099	YES	27.4	DYIATNGPL	DYIATQGPL
1655312	ESDDYIATNGPLKVGG	B	orf1ab polyprotein [Severe acute respiratory syndrome coronavirus 2]	YP_009724389	Severe acute respiratory syndrome coronavirus 2	2697049	Tyrosine-protein phosphatase non-receptor type 21	Q16825	PTPN21	11099	YES	27.4	DYIATNGPL	DYIATQGPL
857771	GTIGAVSLDFSPGTS	B	Genome polyprotein	P14340	Dengue virus	12637	Putative deoxyribonuclease TATDN3	Q17R31	TATDN3	128387	YES	27.8	IGAVSLDFSPGT	IGEVGLDFSPRFAGT
1667784	IQLLKVAYENFNHHEK	B	ORF1a polyprotein [Pangolin coronavirus]	QIQ54046	Pangolin coronavirus	2708335	Interphotoreceptor matrix proteoglycan 1	Q17R60	IMPG1	3617	YES	28.6	QLLKVAYENFNHHE	ELLTVEYEEFNHQD
1675952	LLKVAYENFNHHEKLL	B	ORF1a polyprotein [Pangolin coronavirus]	QIQ54046	Pangolin coronavirus	2708335	Interphotoreceptor matrix proteoglycan 1	Q17R60	IMPG1	3617	YES	28.2	LLKVAYENFNHHE	LLTVEYEEFNHQD
48963	PQAIMDMIAGAHWGV	T	polyprotein	AAB67036	Hepatitis C virus (isolate H77)	63746	Tigger transposable element-derived protein 6	Q17RP2	TIGD6	81789	YES	28.6	QAIMDMIAGAHWGV	QAIDMIAAAWWSV
50283	QAILDMIAGAHWGVL	T	structural protein	BAA00705	Hepatitis C virus isolate HC-J1	421877	Tigger transposable element-derived protein 6	Q17RP2	TIGD6	81789	YES	28.6	QAILDMIAGAHWGV	QAIDMIAAAWWSV
1648635	CPKFVFPLNSKVKVIQ	B	orf1ab polyprotein (pp1ab) [Severe acute respiratory syndrome-related coronavirus]	NP_828849	SARS coronavirus Tor2	227984	IQ domain-containing protein J	Q1A5X6	IQCJ	654502	YES	28.2	PLNSKVKVIQ	PLESKVKIIQ
1659243	FVFPLNSKVKVIQPRV	B	orf1ab polyprotein (pp1ab) [Severe acute respiratory syndrome-related coronavirus]	NP_828849	SARS coronavirus Tor2	227984	IQ domain-containing protein J	Q1A5X6	IQCJ	654502	YES	27.4	PLNSKVKVIQ	PLESKVKIIQ
1694323	SLLLLYKTFGRKLHL	B	DNA-directed DNA polymerase	A0A161J4U8	Hepatitis B virus	10407	Heterogeneous nuclear ribonucleoprotein U-like protein 2	Q1KMD3	HNRNPUL2	221092	YES	28.2	LLLYKTFGRK	LLLFKTFSRK
1646125	ASFVEYEVAKKNLADA	B	orf1ab polyprotein [Human coronavirus HKU1]	YP_173236	Human coronavirus HKU1	290028	S-adenosylmethionine sensor upstream of mTORC1	Q1RMZ1	SAMTOR	154743	NO	29.1	EYEVAKKNLAD	EYAVAMKNLAD
1655904	EYEVAKKNLADAKNSG	B	orf1ab polyprotein [Human coronavirus HKU1]	YP_173236	Human coronavirus HKU1	290028	S-adenosylmethionine sensor upstream of mTORC1	Q1RMZ1	SAMTOR	154743	NO	29.5	EYEVAKKNLADAK	EYAVAMKNLADNHWAK
1659231	FVEYEVAKKNLADAKN	B	orf1ab polyprotein [Human coronavirus HKU1]	YP_173236	Human coronavirus HKU1	290028	S-adenosylmethionine sensor upstream of mTORC1	Q1RMZ1	SAMTOR	154743	NO	29.5	EYEVAKKNLADAK	EYAVAMKNLADNHWAK
1641949	TVIEELEKLQRRHGG	B	polyprotein [Dengue virus 4]	QTX92385	Dengue virus	12637	Kinesin-like protein KIF26B	Q2KJY2	KIF26B	55083	YES	29.9	IEELEKLQRRHGG	IDDVERLQRRRGG
1644995	ALLSKTSEYKGPVTDV	B	ORF1a polyprotein [Pangolin coronavirus]	QIQ54046	Pangolin coronavirus	2708335	Kinesin-like protein KIF26B	Q2KJY2	KIF26B	55083	YES	28.2	LSKTSEYKGP	LSKTSEYKPP
1650460	DGALLSKTSEYKGPVT	B	ORF1a polyprotein [Pangolin coronavirus]	QIQ54046	Pangolin coronavirus	2708335	Kinesin-like protein KIF26B	Q2KJY2	KIF26B	55083	YES	28.2	LSKTSEYKGP	LSKTSEYKPP
1677821	LSKTSEYKGPVTDVFY	B	ORF1a polyprotein [Pangolin coronavirus]	QIQ54046	Pangolin coronavirus	2708335	Kinesin-like protein KIF26B	Q2KJY2	KIF26B	55083	YES	28.6	LSKTSEYKGP	LSKTSEYKPP
1679272	LYVIDGALLSKTSEYK	B	ORF1a polyprotein [Pangolin coronavirus]	QIQ54046	Pangolin coronavirus	2708335	Kinesin-like protein KIF26B	Q2KJY2	KIF26B	55083	YES	27.8	LSKTSEYK	LSKTSEYK
1703375	VIDGALLSKTSEYKGP	B	ORF1a polyprotein [Pangolin coronavirus]	QIQ54046	Pangolin coronavirus	2708335	Kinesin-like protein KIF26B	Q2KJY2	KIF26B	55083	YES	28.2	LSKTSEYKGP	LSKTSEYKPP
1672240	KSVMEHEQSMYNLLNF	B	replicase polyprotein 1ab [Human coronavirus NL63]	YP_003766	Human coronavirus NL63	277944	Bridge-like lipid transfer protein family member 1	Q2LD37	BLTP1	84162	NO	26.9	QSMYNLLNF	QNMYKLLNF
1536311	YLVVYKEGFRGL	B	orf1ab polyprotein [Human coronavirus HKU1]	ARB07436	Human coronavirus HKU1	290028	Kinesin-like protein KIF7	Q2M1P5	KIF7	374654	YES	27.4	YLVVYKEGFRGL	YLEVYKEEFRDL
1484254	NTDNETLQYGVT	B	spike glycoprotein, partial [Human coronavirus HKU1]	ABA60801	Human coronavirus HKU1	290028	Coiled-coil domain-containing protein 27	Q2M243	CCDC27	148870	YES	26.9	NTDNETLQ	NTENETLQ
1670073	KGCVPLNAIPSLAANT	B	ORF1ab polyprotein [Human coronavirus OC43]	YP_009555238	Human coronavirus OC43	31631	Probable maltase-glucoamylase 2	Q2M2H8	MGAM2	93432	YES	27.4	VPLNAIPSLAANT	VPVTAIPSLANT
1638430	ILAVVITLCAIILGG	B	polyprotein	AKQ00036	Dengue virus	12637	Macrophage-expressed gene 1 protein	Q2M385	MPEG1	219972	YES	29.9	ILAVVITLCAI	ILAVVITLAI
1640784	RKHMILAVVITLCAI	B	polyprotein	AKQ00036	Dengue virus	12637	Macrophage-expressed gene 1 protein	Q2M385	MPEG1	219972	YES	29.9	ILAVVITLCAI	ILAVVITLAI
1637585	GAAMTDDIGMGVTYL	B	polyprotein [Dengue virus 2]	QQW40727	Dengue virus	12637	WASH complex subunit 4	Q2M389	WASHC4	23325	YES	26.9	GAAMTDDIGMGVTY	GAAFTDDGFAMGVAY
1678952	LWIPIIKSSVKSYDDL	B	orf1ab polyprotein [Human coronavirus HKU1]	YP_173236	Human coronavirus HKU1	290028	Sodium/glucose cotransporter 4	Q2M3M2	SLC5A9	200010	YES	27.8	LWIPIIKSS	LWIPIIQSS
1487634	PITFSPATVLSG	B	ORF1ab polyprotein [Middle East respiratory syndrome-related coronavirus]	AUM60013	Middle East respiratory syndrome-related coronavirus	1335626	Pre-rRNA-processing protein TSR1 homolog	Q2NL82	TSR1	55720	YES	28.6	PITFSPATVL	PITFPPASVL
1489153	PPPITFSPATVL	B	ORF1ab polyprotein [Middle East respiratory syndrome-related coronavirus]	AUM60013	Middle East respiratory syndrome-related coronavirus	1335626	Pre-rRNA-processing protein TSR1 homolog	Q2NL82	TSR1	55720	YES	28.6	PITFSPATVL	PITFPPASVL
1651625	DMGVFINKYGLEDFNF	B	replicase polyprotein 1ab [Human coronavirus NL63]	YP_003766	Human coronavirus NL63	277944	E3 ubiquitin-protein ligase TRIM71	Q2Q1W2	TRIM71	131405	YES	27.4	GVFINKYGLE	GVFLNKYGFE
1676668	LNMDMGVFINKYGLED	B	replicase polyprotein 1ab [Human coronavirus NL63]	YP_003766	Human coronavirus NL63	277944	E3 ubiquitin-protein ligase TRIM71	Q2Q1W2	TRIM71	131405	YES	27.4	GVFINKYGLE	GVFLNKYGFE
1649587	DAKWYCYDKQPVNSNV	B	replicase polyprotein 1ab [Human coronavirus NL63]	YP_003766	Human coronavirus NL63	277944	Collagen alpha-1(XXVIII) chain	Q2UY09	COL28A1	340267	YES	27.8	KWYCYDKQPVNS	RWYYDKQVNS
1406808	AANTVIWDHKRE	B	non-structural polyprotein 1ab [Bat SARS-like coronavirus]	AVP78041	Bat SARS-like coronavirus	1508227	Complement component receptor 1-like protein	Q2VPA4	CR1L	1379	YES	28.2	NTVIWDHK	NTVIWDNK
1541763	NLGVDIAANTVIWDY	B	Replicase polyprotein 1ab	P0DTD1	Severe acute respiratory syndrome coronavirus 2	2697049	Complement component receptor 1-like protein	Q2VPA4	CR1L	1379	YES	27.8	IAANTVIWD	ISGNTVIWD
1663339	GVDIAANTVIWDYKRE	B	orf1ab polyprotein (pp1ab) [Severe acute respiratory syndrome-related coronavirus]	NP_828849	SARS coronavirus Tor2	227984	Complement component receptor 1-like protein	Q2VPA4	CR1L	1379	YES	29.1	IAANTVIWDYK	ISGNTVIWDNK
1665348	IAANTVIWDYKRDAPA	B	orf1ab polyprotein [Severe acute respiratory syndrome coronavirus 2]	YP_009724389	Severe acute respiratory syndrome coronavirus 2	2697049	Complement component receptor 1-like protein	Q2VPA4	CR1L	1379	YES	28.6	IAANTVIWDYK	ISGNTVIWDNK
1702161	VDIAANTVIWDYKRDA	B	orf1ab polyprotein [Severe acute respiratory syndrome coronavirus 2]	YP_009724389	Severe acute respiratory syndrome coronavirus 2	2697049	Complement component receptor 1-like protein	Q2VPA4	CR1L	1379	YES	29.1	IAANTVIWDYK	ISGNTVIWDNK
1453300	INRLFSVPSDSC	B	replicase polyprotein orf1ab [Human coronavirus NL63]	AFD98777	Human coronavirus NL63	277944	Cytoplasmic tRNA 2-thiolation protein 2	Q2VPK5	CTU2	348180	YES	28.2	NRLFSVPS	NRLFSVPS
2150149	DKCLKFYSKISEYRHYCYSLYGTTL	T	Protein E6	P03126	Human papillomavirus 16	333760	Zinc finger protein 284	Q2VY69	ZNF284	342909	YES	28.6	KCLKFYSKISEYRHYCYS	KCKKFFSDVSILDLHQQLHSGKISHTCNEYRKRFCYS
1407914	AELSVSARMVWR	B	ORF1ab [Middle East respiratory syndrome-related coronavirus]	AVV62524	Middle East respiratory syndrome-related coronavirus	1335626	LETM1 domain-containing protein LETM2, mitochondrial	Q2VYF4	LETM2	137994	YES	28.2	VSARMVWR	VAARMVWR
1511231	SVSARMIWREWC	B	ORF1ab polyprotein [Middle East respiratory syndrome-related coronavirus]	AUM60013	Middle East respiratory syndrome-related coronavirus	1335626	LETM1 domain-containing protein LETM2, mitochondrial	Q2VYF4	LETM2	137994	YES	26.9	VSARMIWR	VAARMVWR
12567	EIRLMIFVLGGCRHK	T	X protein	BAF81690	Hepatitis B virus	10407	Electroneutral sodium bicarbonate exchanger 1	Q2Y0W8	SLC4A8	9498	YES	27.8	IRLMIFVLGGC	IREQRVTGLMIFVLMGC
1625364	CQKPLCPEEKQRHLDKKQ	T	E6	AAD33252	Human papillomavirus 16	333760	UV-stimulated scaffold protein A	Q2YD98	UVSSA	57654	YES	29.5	EEKQRHLDK	EEKQKHLDK
1654364	EIVKSSDVVDSNENLT	B	1AB polyprotein [Middle East respiratory syndrome-related coronavirus]	YP_009047202	Middle East respiratory syndrome-related coronavirus	1335626	Echinoderm microtubule-associated protein-like 3	Q32P44	EML3	256364	YES	28.6	EIVKSSDVVDSNENLT	EIVSDVIDGNEQLS
1490465	PTSKIEPCLVSV	B	Replicase polyprotein 1a	P0C6U5	Human coronavirus HKU1	290028	Transcription factor RFX4	Q33E94	RFX4	5992	YES	27.4	PTSKIEPCLVS	PTSRMEPCLMS
1647189	AYSNKTVGELGDVRET	B	orf1ab polyprotein (pp1ab) [Severe acute respiratory syndrome-related coronavirus]	NP_828849	SARS coronavirus Tor2	227984	DNA-directed RNA polymerase I subunit RPA43	Q3B726	POLR1F	221830	NO	27.4	AYSNKTVGELGDV	AYDNIKVVGELGDI
1666977	ILAYSNKTVGELGDVR	B	orf1ab polyprotein (pp1ab) [Severe acute respiratory syndrome-related coronavirus]	NP_828849	SARS coronavirus Tor2	227984	DNA-directed RNA polymerase I subunit RPA43	Q3B726	POLR1F	221830	NO	27.8	AYSNKTVGELGDV	AYDNIKVVGELGDI
1679203	LYPTITVPEEFASHVA	B	1AB polyprotein [Middle East respiratory syndrome-related coronavirus]	YP_009047202	Middle East respiratory syndrome-related coronavirus	1335626	Protein FAM161A	Q3B820	FAM161A	84140	YES	26.9	PTITVPEEF	PTITVPEPF
1663445	GVKQEQRTGLDAVMHF	B	ORF1ab polyprotein [Human coronavirus OC43]	YP_009555238	Human coronavirus OC43	31631	Prospero homeobox protein 2	Q3B8N5	PROX2	283571	YES	27.8	VKQEQRTGLDAVM	VKMEQRGLHAVM
1669333	KCGVKQEQRTGLDAVM	B	ORF1ab polyprotein [Human coronavirus OC43]	YP_009555238	Human coronavirus OC43	31631	Prospero homeobox protein 2	Q3B8N5	PROX2	283571	YES	28.2	VKQEQRTGLDAVM	VKMEQRGLHAVM
1389065	SSGVVNPVMEPIYDEPTTTTSVPL	B	ORF3a protein [Severe acute respiratory syndrome coronavirus 2]	YP_009724391	Severe acute respiratory syndrome coronavirus 2	2697049	Chromodomain-helicase-DNA-binding protein 9	Q3L8U1	CHD9	80205	YES	29.1	VMEPIYDEPT	VMQPIYEEAT
53945	RGPRLGVRATRKTSERSQPRGRRQP	T	Genome polyprotein	P26664	Hepacivirus hominis	3052230	Putative coiled-coil domain-containing protein 144B	Q3MJ40	CCDC144BP	284047	NO	27.4	PRLGVRATRKTSERSQ	PKLAVYATRKTRSVRSQ
53945	RGPRLGVRATRKTSERSQPRGRRQP	B	Genome polyprotein	P26664	Hepacivirus hominis	3052230	Putative coiled-coil domain-containing protein 144B	Q3MJ40	CCDC144BP	284047	NO	29.1	RGPRLGVRATRKTSERSQ	RGGAEGSPKLAVYATRKTRSVRSQ
1408698	AGIRDLICVQSY	B	surface protein [Human coronavirus OC43]	CAA83661	Human coronavirus OC43	31631	Protein PTHB1	Q3SYG4	BBS9	27241	YES	27.4	RDLICVQS	RDLICIQS
1597756	LVKPSFYVYSRVKNLNSSRVPDL	B	Envelope small membrane protein	P0DTC4	Severe acute respiratory syndrome coronavirus 2	2697049	GON-4-like protein	Q3T8J9	GON4L	54856	YES	27.4	RVKNLNSSRVPD	RIKNLNMNRAPD
1443139	GPYANASYGQSL	B	nucleocapsid phosphoprotein [Human coronavirus HKU1]	ADN03343	Human coronavirus HKU1	290028	Otogelin-like protein	Q3ZCN5	OTOGL	283310	YES	26.9	GPYANASYGQS	EYYNEGLGEGP
1711498	YYLGTGPYANASYGES	B	nucleocapsid phosphoprotein [Human coronavirus HKU1]	YP_173242	Human coronavirus HKU1	290028	Otogelin-like protein	Q3ZCN5	OTOGL	283310	YES	29.9	YYLGTGPYANASYGES	STVCSLDCEYYNEGLGEGP
1442455	GNFGDLQLTKLG	B	N protein [Middle East respiratory syndrome-related coronavirus]	AVN89320	Middle East respiratory syndrome-related coronavirus	1335626	Galectin-related protein	Q3ZCW2	LGALSL	29094	YES	26.9	GDLQLTKLG	GDLQITKLG
2191725	SYRVKRMDIAKNDEE	T	non-structural polyprotein	CAJ90469	Chikungunya virus	37124	Protein mono-ADP-ribosyltransferase PARP15	Q460N3	PARP15	165631	YES	27.4	SYRVKRMDIAKND	SYQVKKRQMDIKND
1680343	MRYNLNFSANSLDNLK	B	Spike protein [Human coronavirus NL63]	YP_003767	Human coronavirus NL63	277944	Membrane metallo-endopeptidase-like 1	Q495T6	MMEL1	79258	YES	27.4	NLNFSANSLDNLK	NLNFSEDLYFENSLQNLK
1682666	NLNFSANSLDNLKSGV	B	Spike protein [Human coronavirus NL63]	YP_003767	Human coronavirus NL63	277944	Membrane metallo-endopeptidase-like 1	Q495T6	MMEL1	79258	YES	29.1	NLNFSANSLDNLKSG	NLNFSEDLYFENSLQNLKVG
1638036	GVGDSALTLHWFRKG	B	Genome polyprotein	Q2YHF0	Dengue virus	12637	Cryptochrome-2	Q49AN0	CRY2	1408	YES	29.1	DSALTLHWFRKG	DSASSVHWFRKG
1636398	ATLLAVSGVYPLSIP	B	polyprotein [Dengue virus 1]	QFS19562	Dengue virus	12637	C2 domain-containing protein 3	Q4AC94	C2CD3	26005	YES	26.9	LAVSGVYPL	LTVSGVYPL
1636367	ASAAQRRGRIGRNHN	B	polyprotein [Dengue virus 1]	QFS19562	Dengue virus	12637	Probable inactive 1-aminocyclopropane-1-carboxylate synthase-like protein 2	Q4AC99	ACCSL	390110	YES	26.9	QRRGRIGRNH	QRRGRVPRDH
1417410	CNWFVQSDKCSV	B	replicase polyprotein 1ab [Human coronavirus OC43]	AGT51787	Human coronavirus OC43	31631	Hydrocephalus-inducing protein homolog	Q4G0P3	HYDIN	54768	YES	26.9	CNWFVQSDK	CEWFVQSQK
1708332	YAAILNNCNWFVQSDK	B	ORF1ab polyprotein [Human coronavirus OC43]	YP_009555238	Human coronavirus OC43	31631	Hydrocephalus-inducing protein homolog	Q4G0P3	HYDIN	54768	YES	27.4	LNNCNWFVQSDK	LSNHLQVPCEWFVQSQK
13253	ELRQLAQSLIDTKVKEISNQEPLKL	B	nucleoprotein	AAO86636	Andes virus CHI-7913	1980456	Solute carrier family 22 member 6	Q4U2R8	SLC22A6	9356	YES	27.4	LRQLAQSL	LRQLAQSL
2190451	ISATAMSWVQKITGG	T	structural polyprotein	CAX63317	Chikungunya virus	37124	von Willebrand factor A domain-containing protein 3B	Q502W6	VWA3B	200403	YES	27.8	ATAMSWVQKIT	ATAISWVEKLT
1542661	SYYSLLMPILTLTRA	T	Replicase polyprotein 1ab	P0DTD1	Severe acute respiratory syndrome coronavirus 2	2697049	Quinone oxidoreductase PIG3	Q53FA7	TP53I3	9540	YES	29.1	LLMPILTLTRA	LLMPIPEGLTLTQA
2132372	LMPILTLTRALTAES	T	Replicase polyprotein 1ab	P0DTD1	Severe acute respiratory syndrome coronavirus 2	2697049	Quinone oxidoreductase PIG3	Q53FA7	TP53I3	9540	YES	27.8	LMPILTLTRALTA	LMPIPEGLTLTQAAAIPEAWLTA
840219	RIYGVRYTETWSFLPSLTCT	T	Envelope glycoprotein E	Q9J3M8	Human herpesvirus 3 strain Oka vaccine	341980	Kelch-like protein 12	Q53G59	KLHL12	59349	YES	27.4	TETWSFLPSLT	TQEWSFLPSIT
1406629	AAINFNQPLVVD	B	spike protein [Middle East respiratory syndrome-related coronavirus]	AUM60024	Middle East respiratory syndrome-related coronavirus	1335626	PDZ and LIM domain protein 3	Q53GG5	PDLIM3	27295	YES	27.8	INFNQPLVV	IDFNQPLVI
1493384	QLAAINFNQPLV	B	spike protein [Middle East respiratory syndrome-related coronavirus]	AUM60024	Middle East respiratory syndrome-related coronavirus	1335626	PDZ and LIM domain protein 3	Q53GG5	PDLIM3	27295	YES	27.4	INFNQPLV	IDFNQPLV
1664963	HSMAVVDGKQIDDHRI	B	ORF1ab polyprotein [Human coronavirus OC43]	YP_009555238	Human coronavirus OC43	31631	Kelch-like protein 22	Q53GT1	KLHL22	84861	YES	27.4	VVDGKQIDDHRI	VVEGRHIEAHRI
4759	ASRRRPTTAGAAPLTAVAPA	T	structural viral protein	AAA45736	Paslahepevirus balayani	1678143	Akirin-2	Q53H80	AKIRIN2	55122	YES	28.6	ASRRRPTTAGAAPLTAVA	ASPKRRRCAPLSAPTSAAASPLSAAA
2266011	LVIGFLFLAWIMLLQFAYSNRNRF	T	Membrane protein	P59596	SARS-CoV1	na	Retroviral-like aspartic protease 1	Q53RT3	ASPRV1	151516	YES	28.2	GFLFLAWI	GFLFLAWV
76065	YTGPVSSPSWKFHSDV	B	gag protein	na	Human T-cell leukemia virus type I	11908	Coiled-coil domain-containing protein 157	Q569K6	CCDC157	550631	YES	26.9	GPVSSPSWKF	GPVRFPSWKF
52857	QWQVLPCSFTTLPAL	T	polyprotein	AAB67036	Hepatitis C virus (isolate H77)	63746	Immunoglobulin superfamily member 11	Q5DX21	IGSF11	152404	YES	27.8	VLPCSFTTLPAL	VLPCTFTTSAAL
1540763	IDSYFVVKRHTFSNY	B	Replicase polyprotein 1ab	P0DTD1	Severe acute respiratory syndrome coronavirus 2	2697049	Probable E3 ubiquitin-protein ligase HERC4	Q5GLZ8	HERC4	26091	YES	26.9	IDSYFVVKRHTFSNY	IDSEEYFCVKRIFSGGDQSFSHY
1483823	NSKRKNGFTLEY	B	spike protein [Human coronavirus OC43]	ATP16757	Human coronavirus OC43	31631	PWWP domain-containing DNA repair factor 3B	Q5H9M0	PWWP3B	139221	NO	26.9	NSKRKNGFTLE	NSKRKKAFSLE
182971	EMCEDTVTY	T	polyprotein	AFP27208	dengue virus type 4	11070	Armadillo repeat-containing X-linked protein 4	Q5H9R4	ARMCX4	100131755	YES	27.4	CEDTVTY	CEDTVTY
36092	LGELCEDTITYKCPLLRQNE	T	Membrane glycoprotein precursor	NP_739582	Dengue virus 2 Thailand/16681/84	31634	Armadillo repeat-containing X-linked protein 4	Q5H9R4	ARMCX4	100131755	YES	28.2	LGELCEDTITYKCPL	LNQVCEDTVTYPL
922960	RHAIITPGPVIDWNS	B	env protein [Yellow-breasted capuchin simian foamy virus]	YP_009508583	Yellow-breasted capuchin simian foamy virus	2170206	Fidgetin	Q5HY92	FIGN	55137	YES	28.2	IITPGPVIDWN	IITQGPPVDWN
1637475	FNEMVLLQMEDKAWL	B	Genome polyprotein	Q9WDA6	Dengue virus	12637	Uncharacterized bromodomain-containing protein 10	Q5HYC2	BRD10	158358	NO	26.9	MVLLQMEDK	MCLLQMEEK
538992	VLLQMEEKAWLVHRQWFL	B	envelope protein, partial	ABW06583	dengue virus type 2	11060	Uncharacterized bromodomain-containing protein 10	Q5HYC2	BRD10	158358	NO	26.9	LLQMEEK	LLQMEEK
1469129	LLLHNSRPVLNF	B	ORF8b [Middle East respiratory syndrome-related coronavirus]	AVN89310	Middle East respiratory syndrome-related coronavirus	1335626	Putative malate dehydrogenase 1B	Q5I0G3	MDH1B	130752	YES	26.9	LHNSRPVLN	LHYSRPVLN
1683722	NSTPGSSRGTSPARIA	B	nucleocapsid protein [Pangolin coronavirus]	QIQ54056	Pangolin coronavirus	2708335	Transport and Golgi organization protein 1 homolog	Q5JRA6	MIA3	375056	YES	26.9	NSTPGSSRGTSPARI	NSSSRGSSPTRV
75674	YRSHLGFWQEGWSGQ	T	K8.1	ABD28902	Human gammaherpesvirus 8	37296	Presequence protease, mitochondrial	Q5JRX3	PITRM1	10531	YES	29.1	LGFWQEGW	LDFWQEGW
1432482	FFFPYEEGLETG	B	ORF1ab polyprotein [Middle East respiratory syndrome-related coronavirus]	AUM60013	Middle East respiratory syndrome-related coronavirus	1335626	FYVE, RhoGEF and PH domain-containing protein 3	Q5JSP0	FGD3	89846	YES	26.9	FPYEEGLETG	FPCEEGLEAG
2223847	SRGRLGLSRPLLRLPFQP	T	polymerase [Hepatitis B virus]	ACF95009	hepatitis B virus genotype A	489455	Protein PRRC2B	Q5JSZ5	PRRC2B	84726	YES	29.1	RLGLSRPLLR	RLGLSRPLRPLR
1652454	DTFKGECPKFVFPLNS	B	orf1ab polyprotein (pp1ab) [Severe acute respiratory syndrome-related coronavirus]	NP_828849	SARS coronavirus Tor2	227984	Zinc finger protein 569	Q5MCW4	ZNF569	148266	YES	26.9	KGECPKFVFPLNS	KGNECQKKFANVFPLNS
1654999	EPCNLYNYGAGIKLPS	B	replicase polyprotein 1ab [Human coronavirus NL63]	YP_003766	Human coronavirus NL63	277944	EGF domain-specific O-linked N-acetylglucosamine transferase	Q5NDL2	EOGT	285203	YES	26.9	EPCNLYNYGAGIKLP	EPLYNYASIRLP
866200	ATLFLWYFWQKKKQR	T	polyprotein [Dengue virus 1]	ACL99196	dengue virus type 1	11053	Neurite extension and migration factor	Q5QGS0	NEXMIF	340533	YES	27.4	FWQKKKQR	FWQKKKKQR
866201	ATLFVWYFWQKKKQR	B	Genome polyprotein	P17763	Dengue virus	12637	Neurite extension and migration factor	Q5QGS0	NEXMIF	340533	YES	27.8	FWQKKKQR	FWQKKKKQR
866201	ATLFVWYFWQKKKQR	T	polyprotein [Dengue virus 1]	AWV55228	dengue virus type 1	11053	Neurite extension and migration factor	Q5QGS0	NEXMIF	340533	YES	27.4	FWQKKKQR	FWQKKKKQR
1652303	DSNGNIIGFKDFVTNK	B	spike glycoprotein [Human coronavirus HKU1]	YP_173238	Human coronavirus HKU1	290028	Trichohyalin-like protein 1	Q5QJ38	TCHHL1	126637	YES	27.4	DSNGNIIGFKDFV	DSNGIISFDEFV
1676298	LLYDSNGNIIGFKDFV	B	spike glycoprotein [Human coronavirus HKU1]	YP_173238	Human coronavirus HKU1	290028	Trichohyalin-like protein 1	Q5QJ38	TCHHL1	126637	YES	27.4	DSNGNIIGFKDFV	DSNGIISFDEFV
1677650	LSDNAYLKWARVEGKD	B	1AB polyprotein [Middle East respiratory syndrome-related coronavirus]	YP_009047202	Middle East respiratory syndrome-related coronavirus	1335626	Leucine-rich repeat serine/threonine-protein kinase 2	Q5S007	LRRK2	120892	YES	29.9	LSDNAYLKWARVE	LSEKAYLWSRVE
2251137	LVDPQIQL	T	ORF9b protein	P0DTD2	Severe acute respiratory syndrome coronavirus 2	2697049	Valine--tRNA ligase, mitochondrial	Q5ST30	VARS2	57176	YES	29.1	LVDPQIQL	LVDPQIQL
1383237	KDATPSDFVRATATIP	B	ORF3a protein [Severe acute respiratory syndrome coronavirus 2]	YP_009724391	Severe acute respiratory syndrome coronavirus 2	2697049	Zinc finger and BTB domain-containing protein 41	Q5SVQ8	ZBTB41	360023	YES	26.9	TPSDFVRATATIP	TPSDLVRHTTTLP
1646528	ATPSDFVRATATIPIQ	B	ORF3a protein [Severe acute respiratory syndrome coronavirus 2]	YP_009724391	Severe acute respiratory syndrome coronavirus 2	2697049	Zinc finger and BTB domain-containing protein 41	Q5SVQ8	ZBTB41	360023	YES	26.9	TPSDFVRATATIP	TPSDLVRHTTTLP
1679131	LYKNMCTGSPSIVEFN	B	1AB polyprotein [Middle East respiratory syndrome-related coronavirus]	YP_009047202	Middle East respiratory syndrome-related coronavirus	1335626	Centrosomal protein of 170 kDa	Q5SW79	CEP170	9859	YES	26.9	LYKNMCTGSPS	LYKDRCSTGSPS
63540	TESTLSTALAELAT	B	Genome polyprotein	P26664	hepatitis C virus genotype 1a	2847144	Polynucleotide 5'-hydroxyl-kinase NOL9	Q5SY16	NOL9	79707	YES	27.4	TESTLSTALAEL	TESTLSALEEL
1659372	FVNISRVELHTVIPDY	B	Spike protein [Human coronavirus NL63]	YP_003767	Human coronavirus NL63	277944	FERM and PDZ domain-containing protein 1	Q5SYB0	FRMPD1	22844	YES	28.2	FVNISRVEL	FANISRVEL
1528185	VQQWGYVSNLAT	B	ORF1ab [Middle East respiratory syndrome-related coronavirus]	ATG84677	Middle East respiratory syndrome-related coronavirus	1335626	FRAS1-related extracellular matrix protein 2	Q5SZK8	FREM2	341640	YES	26.9	VQQWGYVSNLA	VQQWSFVSDFA
99954	DSGLLDYTEVQRRNQ	T	glycoprotein B [Human alphaherpesvirus 2]	ABU45422	Human alphaherpesvirus 2	10310	FRAS1-related extracellular matrix protein 2	Q5SZK8	FREM2	341640	YES	27.4	SGLLDYTEV	SNLLDYTEV
2253234	TGLILSPSPSPIFIQPTP	T	viral accessory protein [Hepatitis E virus]	327359583	Hepatitis E virus	291484	KICSTOR complex protein SZT2	Q5T011	SZT2	23334	YES	27.8	GLILSPSPSPIF	GLILAPGPAPLF
1658293	FPCAGRKVNFNEKPVV	B	orf1ab polyprotein [Human coronavirus HKU1]	YP_173236	Human coronavirus HKU1	290028	Coiled-coil and C2 domain-containing protein 1B	Q5T0F9	CC2D1B	200014	YES	26.9	AGRKVNFNE	AGRKVNFAE
1687361	QAWRFPCAGRKVNFNE	B	orf1ab polyprotein [Human coronavirus HKU1]	YP_173236	Human coronavirus HKU1	290028	Coiled-coil and C2 domain-containing protein 1B	Q5T0F9	CC2D1B	200014	YES	26.9	AGRKVNFNE	AGRKVNFAE
1708070	WRFPCAGRKVNFNEKP	B	orf1ab polyprotein [Human coronavirus HKU1]	YP_173236	Human coronavirus HKU1	290028	Coiled-coil and C2 domain-containing protein 1B	Q5T0F9	CC2D1B	200014	YES	26.9	AGRKVNFNE	AGRKVNFAE
1524144	VGYIPTSHINVT	B	S protein [Middle East respiratory syndrome-related coronavirus]	AVV62526	Middle East respiratory syndrome-related coronavirus	1335626	Formin-binding protein 1-like	Q5T0N5	FNBP1L	54874	YES	29.5	GYIPTSHINVT	GYVPTSYIDVT
840162	PVDDFEDSESTDTEEEFGNA	T	Envelope glycoprotein E	Q9J3M8	Human herpesvirus 3 strain Oka vaccine	341980	Transcription factor HIVEP3	Q5T1R4	HIVEP3	59269	YES	30.8	PVDDFEDSESTDTEEE	PGEEFEEPTEGESTDSEEE
1646501	ATLVSDIDITFLKKDA	B	orf1ab polyprotein [Severe acute respiratory syndrome coronavirus 2]	YP_009724389	Severe acute respiratory syndrome coronavirus 2	2697049	Trafficking protein particle complex subunit 3-like protein	Q5T215	TRAPPC3L	100128327	YES	27.8	VSDIDITFLKK	VTEIGITFLKK
1652173	DSATLVNDIDITFLKK	B	orf1ab polyprotein [Bat coronavirus RaTG13]	QHR63299	Bat coronavirus RaTG13	2709072	Trafficking protein particle complex subunit 3-like protein	Q5T215	TRAPPC3L	100128327	YES	27.4	DSATLVNDIDITFLKK	DSVTEIGITFLKK
1652174	DSATLVSDIDITFLKK	B	orf1ab polyprotein [Severe acute respiratory syndrome coronavirus 2]	YP_009724389	Severe acute respiratory syndrome coronavirus 2	2697049	Trafficking protein particle complex subunit 3-like protein	Q5T215	TRAPPC3L	100128327	YES	28.2	DSATLVSDIDITFLKK	DSVTEIGITFLKK
1705794	VSDIDITFLKKDAPYI	B	orf1ab polyprotein [Severe acute respiratory syndrome coronavirus 2]	YP_009724389	Severe acute respiratory syndrome coronavirus 2	2697049	Trafficking protein particle complex subunit 3-like protein	Q5T215	TRAPPC3L	100128327	YES	26.9	VSDIDITFLKK	VTEIGITFLKK
1710824	YSTLQGPPGTGKSHFA	B	orf1ab polyprotein [Severe acute respiratory syndrome coronavirus 2]	YP_009724389	Severe acute respiratory syndrome coronavirus 2	2697049	ATPase family AAA domain-containing protein 3C	Q5T2N8	ATAD3C	219293	YES	28.2	GPPGTGKSHFA	GPPGTGKTLFA
1074999	MIELSLIDFYLCFLAFLLFLVLIML	T	ORF7b [Severe acute respiratory syndrome coronavirus 2]	YP_009725318	Severe acute respiratory syndrome coronavirus 2	2697049	CSC1-like protein 2	Q5T3F8	TMEM63B	55362	YES	30.3	LSLIDFYLCFLAFLLFL	LALDFMCFLALLFL
742182	VYWMRRHTQKAPKRIRLPHI	B	Envelope glycoprotein D	Q69091	Human alphaherpesvirus 1	10298	CSC1-like protein 2	Q5T3F8	TMEM63B	55362	YES	26.9	VYWMRRHTQK	VYSMRRHTSK
1424298	DSTLIGDCVTVH	B	ORF1ab polyprotein [Severe acute respiratory syndrome coronavirus 2]	QSV83056	Severe acute respiratory syndrome coronavirus 2	2697049	E3 ubiquitin-protein ligase HECTD3	Q5T447	HECTD3	79654	YES	27.8	DSTLIGDCVTVH	DETLIGDVCVLEDMTVH
1443968	GSKSPIQYIDIGNYTVSCLPF	B	ORF8 protein	P0DTC8	Severe acute respiratory syndrome coronavirus 2	2697049	E3 ubiquitin-protein ligase HECTD3	Q5T447	HECTD3	79654	YES	27.4	QYIDIGNYTVSCL	QYVESIDVSSYTEEFNVSCL
39397	LSGRPAIVPDREVLY	T	polyprotein	AAA86907	Hepacivirus hominis	3052230	E3 ubiquitin-protein ligase HECTD3	Q5T447	HECTD3	79654	YES	27.4	GRPAIVPDREVLY	GRPLPAALAFVPREVLY
912788	LCKQYLNLYPVARQRPGL	T	P protein [Hepatitis B virus]	AHI15485	Hepatitis B virus	10407	E3 ubiquitin-protein ligase HECTD3	Q5T447	HECTD3	79654	YES	27.4	KQYLNLYPVARQRPGL	KQFLLLSRQRPGL
1427323	EFVIARTGHFYI	B	spike glycoprotein [Human coronavirus 229E]	AIW52745	Human coronavirus 229E	11137	RNA-binding protein 20	Q5T481	RBM20	282996	YES	26.9	EFVIARTGHFY	EFVVPRTGFY
1192694	CFQDVVVDVDCAENT	T	Envelope glycoprotein E	Q9J3M8	Human herpesvirus 3 strain Oka vaccine	341980	Zinc finger protein 684	Q5T5D7	ZNF684	127396	YES	28.2	FQDVVVDVDCAENT	FQDVAVDFTAEEWQLLDCAERT
1542740	TFSNYQHEETIYNLL	T	Replicase polyprotein 1ab	P0DTD1	Severe acute respiratory syndrome coronavirus 2	2697049	Transcriptional protein SWT1	Q5T5J6	SWT1	54823	YES	27.8	SNYQHEETIYNLL	SNYQDVETLYNFL
1655808	EVTGDSCNNFMLTYNK	B	orf1ab polyprotein (pp1ab) [Severe acute respiratory syndrome-related coronavirus]	NP_828849	SARS coronavirus Tor2	227984	Adhesion G-protein coupled receptor F1	Q5T601	ADGRF1	266977	YES	26.9	TGDSCNNFMLT	TGDSSDNIMLT
1489435	PQSEVDWKFYDA	B	non-structural polyprotein 1ab [Bat SARS-like coronavirus]	AVP78030	Bat SARS-like coronavirus	1508227	Probable gluconokinase	Q5T6J7	IDNK	414328	YES	29.1	SEVDWKFYDA	SELGWKFYDA
1503340	SEVDWKFYDAQP	B	non-structural polyprotein 1ab [Bat SARS-like coronavirus]	AVP78030	Bat SARS-like coronavirus	1508227	Probable gluconokinase	Q5T6J7	IDNK	414328	YES	29.1	SEVDWKFYDA	SELGWKFYDA
1411807	APTNVYMRTTHA	B	ORF1a polyprotein [Coronavirus Neoromicia/PML-PHE1/RSA/2011]	AIG13097	Middle East respiratory syndrome-related coronavirus	1335626	Kinesin-like protein KIF24	Q5T7B8	KIF24	347240	YES	26.9	TNVYMRTTH	TNQDVYMKTTH
1523167	VEYSLYGISGRG	B	S protein [Middle East respiratory syndrome-related coronavirus]	AXN92260	Middle East respiratory syndrome-related coronavirus	1335626	Divergent protein kinase domain 1A	Q5T7M9	DIPK1A	388650	NO	27.8	VEYSLYGIS	VEYTSLYGIS
1457748	KEPCSSGTYEGNSPFHP	B	ORF7a protein	P0DTC7	Severe acute respiratory syndrome coronavirus 2	2697049	Membrane-associated guanylate kinase, WW and PDZ domain-containing protein 3	Q5TCQ9	MAGI3	260425	YES	27.8	SGTYEGNSPFHP	SGTYDGNFYGTPKPPAEPSPFQP
1648654	CPSGTYEGNSPFHPLA	B	hypothetical protein sars7a	NP_828857	SARS coronavirus Tor2	227984	Membrane-associated guanylate kinase, WW and PDZ domain-containing protein 3	Q5TCQ9	MAGI3	260425	YES	28.6	SGTYEGNSPFHP	SGTYDGNFYGTPKPPAEPSPFQP
1695548	SSGTYEGNSPFHPLAD	B	ORF7a protein [Severe acute respiratory syndrome coronavirus 2]	YP_009724395	Severe acute respiratory syndrome coronavirus 2	2697049	Membrane-associated guanylate kinase, WW and PDZ domain-containing protein 3	Q5TCQ9	MAGI3	260425	YES	28.2	SGTYEGNSPFHP	SGTYDGNFYGTPKPPAEPSPFQP
1650526	DGGKIWNGVIKNVNSV	B	replicase polyprotein 1ab [Human coronavirus 229E]	NP_073549	Human coronavirus 229E	11137	Adenylate kinase 9	Q5TCS8	AK9	221264	YES	26.9	IWNGVIKNV	VWNEVIKNV
1661522	GKIWNGVIKNVNSVRD	B	replicase polyprotein 1ab [Human coronavirus 229E]	NP_073549	Human coronavirus 229E	11137	Adenylate kinase 9	Q5TCS8	AK9	221264	YES	26.9	IWNGVIKNV	VWNEVIKNV
1668921	IWNGVIKNVNSVRDWL	B	replicase polyprotein 1ab [Human coronavirus 229E]	NP_073549	Human coronavirus 229E	11137	Adenylate kinase 9	Q5TCS8	AK9	221264	YES	26.9	IWNGVIKNV	VWNEVIKNV
1433809	FKGWVPGNMIDG	B	replicase polyprotein [Porcine hemagglutinating encephalomyelitis virus]	ARC95225	Betacoronavirus 1	694003	SH3 and PX domain-containing protein 2A	Q5TCZ1	SH3PXD2A	9644	YES	27.4	FKGWVPGN	FKGWVPSN
1464441	LCDFKGWVPGNM	B	replicase polyprotein [Porcine hemagglutinating encephalomyelitis virus]	ARC95225	Betacoronavirus 1	694003	SH3 and PX domain-containing protein 2A	Q5TCZ1	SH3PXD2A	9644	YES	27.4	FKGWVPGN	FKGWVPSN
1310415	FNGLTVLPPLLTDEM	T	surface glycoprotein [Severe acute respiratory syndrome coronavirus 2]	QHD43416	Severe acute respiratory syndrome coronavirus 2	2697049	Maestro heat-like repeat-containing protein family member 9	Q5TGP6	MROH9	80133	YES	27.8	GLTVLPPLLTD	GQTLLPPLLTD
1866152	GLTVLPPLLTDEMIAQYTSA	T	Spike glycoprotein	P0DTC2	Severe acute respiratory syndrome coronavirus 2	2697049	Maestro heat-like repeat-containing protein family member 9	Q5TGP6	MROH9	80133	YES	27.8	GLTVLPPLLTD	GQTLLPPLLTD
2231424	LICAQKFNGLTVLPPLLTD	T	Spike glycoprotein	P0DTC2	Severe acute respiratory syndrome coronavirus 2	2697049	Maestro heat-like repeat-containing protein family member 9	Q5TGP6	MROH9	80133	YES	27.8	GLTVLPPLLTD	GQTLLPPLLTD
1163247	PLHLGKCNIAGWILGNPECESLSTA	B	hemagglutinin	ACP41105	Influenza A virus (A/California/04/2009(H1N1))	641501	Brefeldin A-inhibited guanine nucleotide-exchange protein 3	Q5TH69	ARFGEF3	57221	YES	29.1	AGWILGNPECESLSTA	AGLLGDPECEGSPPEHSPEQGRSLSTA
1638299	IAVQNWLARVGRERL	B	Genome polyprotein	P14337	Dengue virus	12637	Brefeldin A-inhibited guanine nucleotide-exchange protein 3	Q5TH69	ARFGEF3	57221	YES	26.9	AVQNWLARVGR	AVREWLGRVGR
1642043	VAVQDWLARVGRERL	B	polyprotein [Dengue virus 2]	QGW51895	Dengue virus	12637	Brefeldin A-inhibited guanine nucleotide-exchange protein 3	Q5TH69	ARFGEF3	57221	YES	28.6	AVQDWLARVGR	AVREWLGRVGR
1195734	DHNSPYIWPRNDYDG	T	Envelope glycoprotein E	Q9J3M8	Human herpesvirus 3 strain Oka vaccine	341980	Intermembrane lipid transfer protein VPS13D	Q5THJ4	VPS13D	55187	YES	29.9	WPRNDYD	WPRNDYD
1304574	YIWPRNDYDGFLENA	T	Envelope glycoprotein E	Q9J3M8	Human herpesvirus 3 strain Oka vaccine	341980	Intermembrane lipid transfer protein VPS13D	Q5THJ4	VPS13D	55187	YES	29.9	WPRNDYD	WPRNDYD
53267	RCEPVVCYLYGKRGGGKSLT	B	Genome polyprotein	P08617	Human hepatitis A virus Hu/Australia/HM175/1976	12098	Meiosis inhibitor protein 1	Q5TIA1	MEI1	150365	YES	27.4	VCYLYGK	VCYLYGK
1651511	DLSKFQLKLKGTPVLQ	B	1AB polyprotein [Middle East respiratory syndrome-related coronavirus]	YP_009047202	Middle East respiratory syndrome-related coronavirus	1335626	Obscurin	Q5VST9	OBSCN	84033	YES	27.4	LSKFQLKLKGTP	LAKFQLKVKGYP
1674208	LFDLSKFQLKLKGTPV	B	1AB polyprotein [Middle East respiratory syndrome-related coronavirus]	YP_009047202	Middle East respiratory syndrome-related coronavirus	1335626	Obscurin	Q5VST9	OBSCN	84033	YES	27.4	LSKFQLKLKGTP	LAKFQLKVKGYP
1663363	GVFCGVDSVNLLTNMF	B	ORF1a polyprotein [Pangolin coronavirus]	QIQ54046	Pangolin coronavirus	2708335	Rho GTPase-activating protein SYDE2	Q5VT97	SYDE2	84144	YES	27.4	VFCGVDSVNLLT	VFCAIQVDSVNKARTALLT
1676902	LPGVFCGVDSVNLLTN	B	ORF1a polyprotein [Pangolin coronavirus]	QIQ54046	Pangolin coronavirus	2708335	Rho GTPase-activating protein SYDE2	Q5VT97	SYDE2	84144	YES	27.4	VFCGVDSVNLLT	VFCAIQVDSVNKARTALLT
741496	GSVKNPMWRGPQRLPVPVNE	T	polyprotein [Zika virus]	1032590577	Zika virus	64320	Dynein axonemal intermediate chain 4	Q5VTH9	DNAI4	79819	NO	29.1	SVKNPMWRGPQR	SIKNPMWPER
1472318	LSDNQKLIANKF	B	spike protein [Middle East respiratory syndrome-related coronavirus]	ALA49671	Middle East respiratory syndrome-related coronavirus	1335626	VWFA and cache domain-containing protein 1	Q5VU97	CACHD1	57685	YES	26.9	LSDNQKLIANKF	LSDNTRLIANPGLKF
1597812	SSNFGAISSVLNDILSRLDKVEAEV	B	surface glycoprotein [Severe acute respiratory syndrome coronavirus 2]	YP_009724390	Severe acute respiratory syndrome coronavirus 2	2697049	Attractin-like protein 1	Q5VV63	ATRNL1	26033	YES	28.2	FGAISSVLNDIL	FGGFSSVLLNDIL
2060822	FGAISSVLNDILSRLDKVEA	T	Spike glycoprotein	P0DTC2	Severe acute respiratory syndrome coronavirus 2	2697049	Attractin-like protein 1	Q5VV63	ATRNL1	26033	YES	27.8	FGAISSVLNDIL	FGGFSSVLLNDIL
1639267	LIKTEAKHPATLRKY	B	polyprotein [Dengue virus 2]	QQW40763	Dengue virus	12637	Peroxisome proliferator-activated receptor gamma coactivator-related protein 1	Q5VV67	PPRC1	23082	YES	27.4	TEAKHPATLR	TEAKHPAAVR
1160254	MKDLSPRWYFYYLGTGPEAG	B	Nucleoprotein	P0DTC9	Severe acute respiratory syndrome coronavirus 2	2697049	GTPase-activating Rap/Ran-GAP domain-like protein 3	Q5VVW2	GARNL3	84253	YES	26.9	RWYFYYLG	RWYFKYFLG
1711198	YVKDGKYFTSEPPVTY	B	1AB polyprotein [Middle East respiratory syndrome-related coronavirus]	YP_009047202	Middle East respiratory syndrome-related coronavirus	1335626	Terminal nucleotidyltransferase 5C	Q5VWP2	TENT5C	54855	YES	27.4	YVKDGKYFTSEPPVTY	YVSDGNFSNYYVAHPPVTY
742112	VDIELVTTTVSNMAEVRSYC	T	envelope protein E	YP_009227198	Zika virus	64320	Lysine-specific demethylase 9	Q5VWQ0	RSBN1	54665	YES	29.1	DIELVTTTVSNMAEVRSYC	DIETTTISNFHTQVNRTYC
870849	MMETLERLQRRYGGG	T	polyprotein	AMA12084	Zika virus	64320	Protein shortage in chiasmata 1 ortholog	Q5VXU9	SHOC1	158401	NO	27.4	MMETLERL	MMETLEHL
871022	PYTSTMMETLERLQR	T	polyprotein	AMA12084	Zika virus	64320	Protein shortage in chiasmata 1 ortholog	Q5VXU9	SHOC1	158401	NO	27.4	MMETLERL	MMETLEHL
63217	TDQMEVDSGPRKRPLRGG	B	Delta antigen	CAA44973	Hepatitis delta virus	12475	Zinc finger MYM-type protein 4	Q5VZL5	ZMYM4	9202	YES	29.5	EVDSGPRKR	EVESGPRKR
1381252	GHSLGRCDIKDLPKEITVATSRTLS	B	membrane glycoprotein M [SARS coronavirus Tor2]	YP_009825055	SARS coronavirus Tor2	227984	SUMO-specific isopeptidase USPL1	Q5W0Q7	USPL1	10208	YES	26.9	PKEITVATSRTLS	PKDISVAPRTLS
113111	PLCDLLIRCINCQKPLCPEEKQ	T	Protein E6	P03126	Human papillomavirus 16	333760	FHF complex subunit HOOK interacting protein 2A	Q5W0V3	FHIP2A	57700	NO	27.4	KPLCPEEK	KPLCPEDK
118769	DLLIRCINCQKPLCPEEKQRHL	T	Protein E6	P03126	Human papillomavirus 16	333760	FHF complex subunit HOOK interacting protein 2A	Q5W0V3	FHIP2A	57700	NO	27.4	KPLCPEEK	KPLCPEDK
2154702	PCKPLLREEVTFRVG	B	Genome polyprotein	U5Y773	Hepacivirus hominis	3052230	BTB/POZ domain-containing protein 8	Q5XKL5	BTBD8	284697	YES	27.8	LLREEVTFRVG	LLREEFHTDVTFSVG
76446	YVYKGYQPIDVVRDLPS	B	Spike glycoprotein	P59594	SARS coronavirus Tor2	227984	Anoctamin-1	Q5XXA6	ANO1	55107	YES	28.2	YKGYQPIDVVR	YKYQPIDLVR
1327922	YENFNQHEV	T	orf1ab polyprotein [Severe acute respiratory syndrome coronavirus 2]	YP_009724389	Severe acute respiratory syndrome coronavirus 2	2697049	Tensin-2	Q63HR2	TNS2	23371	YES	28.6	YENFNQH	YENFNQH
1541363	LLKSAYENFNQHEVL	B	Replicase polyprotein 1a	P0DTC1	Severe acute respiratory syndrome coronavirus 2	2697049	Tensin-2	Q63HR2	TNS2	23371	YES	28.6	YENFNQH	YENFNQH
1647076	AYENFNHHEKLLAPLL	B	ORF1a polyprotein [Pangolin coronavirus]	QIQ54046	Pangolin coronavirus	2708335	Tensin-2	Q63HR2	TNS2	23371	YES	27.8	YENFNHHE	YENFNQHHE
1667782	IQLLKSAYENFNQHDV	B	orf1ab polyprotein [Bat coronavirus RaTG13]	QHR63299	Bat coronavirus RaTG13	2709072	Tensin-2	Q63HR2	TNS2	23371	YES	28.6	YENFNQH	YENFNQH
1672021	KSAYENFNQHDVLLAP	B	orf1ab polyprotein [Bat coronavirus RaTG13]	QHR63299	Bat coronavirus RaTG13	2709072	Tensin-2	Q63HR2	TNS2	23371	YES	28.6	YENFNQH	YENFNQH
1672022	KSAYENFNQHEVLLAP	B	orf1ab polyprotein [Severe acute respiratory syndrome coronavirus 2]	YP_009724389	Severe acute respiratory syndrome coronavirus 2	2697049	Tensin-2	Q63HR2	TNS2	23371	YES	28.6	YENFNQH	YENFNQH
1672474	KVAYENFNHHEKLLAP	B	ORF1a polyprotein [Pangolin coronavirus]	QIQ54046	Pangolin coronavirus	2708335	Tensin-2	Q63HR2	TNS2	23371	YES	27.8	YENFNHHE	YENFNQHHE
1534226	YELNGYTVQPVA	B	spike protein [Human coronavirus OC43]	AVR40344	Human coronavirus OC43	31631	Stabilizer of axonemal microtubules 2	Q658L1	SAXO2	283726	YES	27.4	ELNGYTVQPVA	DLNSYKVQPVA
229830	TVILELDKTVEHLPT	T	envelope protein	NP_775503	Tick-borne encephalitis virus	11084	Centrosomal protein of 135 kDa	Q66GS9	CEP135	9662	YES	27.4	ELDKTVEHL	ELEKTIEHL
1670090	KGEDIQLLKVAYENFN	B	ORF1a polyprotein [Pangolin coronavirus]	QIQ54046	Pangolin coronavirus	2708335	TBC1 domain family member 9B	Q66K14	TBC1D9B	23061	YES	27.8	DIQLLKVAYENF	DIFELLKVSYEKF
1541849	NTLQCIMLVYCFLGY	B	Replicase polyprotein 1a	P0DTC1	Severe acute respiratory syndrome coronavirus 2	2697049	Transmembrane protein 198	Q66K66	TMEM198	130612	YES	28.2	LQCIMLVYCFLGY	LVCIMCCLFGVVYCFFGY
1663208	GTTKFYGGWDDMLRRL	B	ORF1ab polyprotein [Human coronavirus OC43]	YP_009555238	Human coronavirus OC43	31631	Microtubule-associated protein 1S	Q66K74	MAP1S	55201	YES	28.6	GGWDDMLRRL	GSWDDRLRRL
1663745	GWDDMLRRLIKDVDNP	B	ORF1ab polyprotein [Human coronavirus OC43]	YP_009555238	Human coronavirus OC43	31631	Microtubule-associated protein 1S	Q66K74	MAP1S	55201	YES	29.5	WDDMLRRLI	WDDRLRRLI
1670037	KFYGGWDDMLRHLIKD	B	orf1ab polyprotein [Human coronavirus HKU1]	YP_173236	Human coronavirus HKU1	290028	Microtubule-associated protein 1S	Q66K74	MAP1S	55201	YES	28.2	GGWDDMLRHLI	GSWDDRLRRLI
1709222	YGGWDDMLRRLIKDVD	B	ORF1ab polyprotein [Human coronavirus OC43]	YP_009555238	Human coronavirus OC43	31631	Microtubule-associated protein 1S	Q66K74	MAP1S	55201	YES	32.5	GGWDDMLRRLI	GSWDDRLRRLI
22451	GSPPSVASSSASQLSAPSLKA	T	Genome polyprotein	P26664	Hepatitis C virus (isolate 1)	11104	Microtubule-associated protein 1S	Q66K74	MAP1S	55201	YES	29.5	SPPSVASSSASQLSAPSL	SPPSAACGSPASQLVATPSL
1539894	DKCSRIIPARARVEC	B	Replicase polyprotein 1ab	P0DTD1	Severe acute respiratory syndrome coronavirus 2	2697049	Olfactomedin-like protein 2A	Q68BL7	OLFML2A	169611	YES	26.9	DKCSRIIPARARVE	DACSRVRSGRARVE
1392246	KRTATKAYNVTQAFGRRGPE	B	Nucleoprotein	P0DTC9	Severe acute respiratory syndrome coronavirus 2	2697049	Nuclear GTPase SLIP-GC	Q68CJ6	NUGGC	389643	YES	28.6	KRTATKAYNVTQAFG	KRTVTKYVTEAFG
1867239	KPRQKRTATKAYNVTQAFGR	T	Nucleoprotein	P0DTC9	Severe acute respiratory syndrome coronavirus 2	2697049	Nuclear GTPase SLIP-GC	Q68CJ6	NUGGC	389643	YES	28.6	KRTATKAYNVTQAFG	KRTVTKYVTEAFG
2234195	KKPRQKRTATKAYNVTQAFG	B	Nucleoprotein	P0DTC9	Severe acute respiratory syndrome coronavirus 2	2697049	Nuclear GTPase SLIP-GC	Q68CJ6	NUGGC	389643	YES	29.5	KKPRQKRTATKAYNVTQAFG	KKKRTVTKYVTEAFG
33220	KRTATKQYNVTQAFGRR	T	nucleocapsid protein [SARS coronavirus Tor2]	YP_009825061	Severe acute respiratory syndrome coronavirus	2901879	Nuclear GTPase SLIP-GC	Q68CJ6	NUGGC	389643	YES	28.6	KRTATKQYNVTQAFG	KRTVTKYVTEAFG
33220	KRTATKQYNVTQAFGRR	B	nucleocapsid protein	AAS48456	SARS coronavirus BJ01	228407	Nuclear GTPase SLIP-GC	Q68CJ6	NUGGC	389643	YES	27.8	KRTATKQYNVTQAFG	KRTVTKYVTEAFG
1644363	AIIAVELLLLDFKTAV	B	replicase polyprotein 1ab [Human coronavirus NL63]	YP_003766	Human coronavirus NL63	277944	AT-rich interactive domain-containing protein 2	Q68CP9	ARID2	196528	YES	27.8	IAVELLLLDFKT	IAAELLLDPVDFKT
60721	SRKSYKKMLKEMGEVAPEYR	B	Nucleoprotein	P03418	Human respiratory syncytial virus A2	11259	AT-rich interactive domain-containing protein 2	Q68CP9	ARID2	196528	YES	26.9	MLKEMGEVA	MLTEMGDVA
2180772	TDVDFKDELEEFFKNVTSHGPN	B	spike glycoprotein [Tylonycteris bat coronavirus HKU4]	ABN10839	Tylonycteris bat coronavirus HKU4	694007	Formin-1	Q68DA7	FMN1	342184	YES	27.4	FKDELEEFF	FKDKLEEFF
1316607	FLFLTWICLLQFAYA	T	membrane glycoprotein [Severe acute respiratory syndrome coronavirus 2]	YP_009724393	Severe acute respiratory syndrome coronavirus 2	2697049	G-protein coupled receptor-associated protein LMBRD2	Q68DH5	LMBRD2	92255	YES	28.2	FLTWICLLQFAYA	FLTWILLPFMQSYA
146194	DLQPAETTVRLRAYL	B	Genome polyprotein	Q81258	Hepacivirus hominis	3052230	Very large A-kinase anchor protein	Q68DQ2	CRYBG3	131544	YES	28.6	DLQPAETTVRL	DFQPGDTTVRL
146194	DLQPAETTVRLRAYL	T	polyprotein	ADE10208	Hepatitis C virus subtype 3a	356426	Very large A-kinase anchor protein	Q68DQ2	CRYBG3	131544	YES	27.4	DLQPAETTVRL	DFQPGDTTVRL
1422028	DKNLQDLWLLYK	B	replicase polyprotein 1ab [Human coronavirus OC43]	AGT51568	Human coronavirus OC43	31631	Rho GTPase-activating protein 17	Q68EM7	ARHGAP17	55114	YES	27.4	DKNLQDLW	DKKLQDLW
1671070	KLPCQFKDKNLQDLWV	B	ORF1ab polyprotein [Human coronavirus OC43]	YP_009555238	Human coronavirus OC43	31631	Rho GTPase-activating protein 17	Q68EM7	ARHGAP17	55114	YES	26.9	DKNLQDLW	DKKLQDLW
1641620	TGLLVISGLFPISIP	B	polyprotein, partial [Dengue virus 2]	QTX93077	Dengue virus	12637	Protein virilizer homolog	Q69YN4	VIRMA	25962	YES	26.9	TGLLVISGLF	TGLLQAGVISGLF
1648816	CSFYPPDEDEEEGDCE	B	orf1ab polyprotein [Severe acute respiratory syndrome coronavirus 2]	YP_009724389	Severe acute respiratory syndrome coronavirus 2	2697049	Protein virilizer homolog	Q69YN4	VIRMA	25962	YES	26.9	CSFYPPDEDEEEG	CHFYDQDEEEG
1664722	HMYCSFYPPDEDEEEG	B	orf1ab polyprotein [Severe acute respiratory syndrome coronavirus 2]	YP_009724389	Severe acute respiratory syndrome coronavirus 2	2697049	Protein virilizer homolog	Q69YN4	VIRMA	25962	YES	26.9	CSFYPPDEDEEEG	CHFYDQDEEEG
2232397	WLGFIAGLIAIVMVTIMLC	T	Spike glycoprotein	P0DTC2	Severe acute respiratory syndrome coronavirus 2	2697049	Protein stum homolog	Q69YW2	STUM	375057	YES	27.8	WLGFIAGLIAIVMVTIM	WLNIAAALIQILTAIVMVGWIM
19678	GGAKTPSDAVQNILQKIEKIKNTEE	B	phosphoprotein 150	AAA45992	Human betaherpesvirus 5	10359	Multiple C2 and transmembrane domain-containing protein 2	Q6DN12	MCTP2	55784	YES	29.5	VQNILQKIEKIKNT	VQNVLEEIASFGERIKNT
1663410	GVIADYNYKLPDDFMG	B	E2 glycoprotein precursor	NP_828851	SARS coronavirus Tor2	227984	Multiple C2 and transmembrane domain-containing protein 1	Q6DN14	MCTP1	79772	YES	28.6	DYNYKLPDDFMG	DYDFGLQDDFMG
25250	IADYNYKLPDDFMGCVL	B	Spike glycoprotein	P59594	SARS coronavirus Tor2	227984	Multiple C2 and transmembrane domain-containing protein 1	Q6DN14	MCTP1	79772	YES	28.2	DYNYKLPDDFMG	DYDFGLQDDFMG
2130020	VPVVDSYYSLLMPIL	T	Replicase polyprotein 1ab	P0DTD1	Severe acute respiratory syndrome coronavirus 2	2697049	Probable G-protein coupled receptor 139	Q6DWJ6	GPR139	124274	YES	28.2	VPVVDSYYSLLM	VPVVYYSLLL
1461052	KPLLVDDNKFDV	B	replicase polyprotein 1ab [Human coronavirus OC43]	AIV41786	Human coronavirus OC43	31631	Tubulin polyglutamylase TTLL5	Q6EMB2	TTLL5	23093	YES	29.1	PLLVDDNKFDV	PLLIDDFKFDV
1642647	WNSGYDWITDFPGKT	B	Genome polyprotein	P17763	Dengue virus	12637	Inositol 1,4,5-trisphosphate receptor-interacting protein-like 1	Q6GPH6	ITPRIPL1	150771	YES	26.9	YDWITDFP	YNWLTDFP
1500112	RSGNSSRGASPG	B	N protein [Coronavirus Neoromicia/PML-PHE1/RSA/2011]	AIG13103	Middle East respiratory syndrome-related coronavirus	1335626	Ral GTPase-activating protein subunit alpha-1	Q6GYQ0	RALGAPA1	253959	YES	28.2	RSGNSSRGASPG	RSGNASTMTRRGSSPG
1639354	LLPVCQSSSMRKTDW	B	polyprotein [Dengue virus 3]	AHG23230	Dengue virus	12637	Ral GTPase-activating protein subunit alpha-1	Q6GYQ0	RALGAPA1	253959	YES	27.4	LLPVCQSSSMRK	LLPICEAAAMRK
1662850	GSRSGNSTRGTSPGPS	B	nucleoprotein [Middle East respiratory syndrome-related coronavirus]	YP_009047211	Middle East respiratory syndrome-related coronavirus	1335626	Ral GTPase-activating protein subunit alpha-1	Q6GYQ0	RALGAPA1	253959	YES	27.8	RSGNSTRGTSPG	RSGNASTMTRRGSSPG
1695133	SQGSRSGNSTRGTSPG	B	nucleoprotein [Middle East respiratory syndrome-related coronavirus]	YP_009047211	Middle East respiratory syndrome-related coronavirus	1335626	Ral GTPase-activating protein subunit alpha-1	Q6GYQ0	RALGAPA1	253959	YES	27.8	RSGNSTRGTSPG	RSGNASTMTRRGSSPG
26888	IKQNTSWPELMLYGHELYRT	T	ORF4	AAY57694	Human alphaherpesvirus 3	10335	Elongator complex protein 2	Q6IA86	ELP2	55250	YES	29.5	QNTSWPELMLYGH	QNTLWPEVQKLYGH
1310634	LYLYALVYFLQSINF	T	ORF3a protein [Severe acute respiratory syndrome coronavirus 2]	YP_009724391	Severe acute respiratory syndrome coronavirus 2	2697049	Condensin-2 complex subunit H2	Q6IBW4	NCAPH2	29781	YES	27.8	YLYALVYFLQSINF	YLYSLVYQALDF
1541116	KRISNCVADYSVLYNSASFS	T	Spike glycoprotein	P0DTC2	Severe acute respiratory syndrome coronavirus 2	2697049	Solute carrier family 35 member E4	Q6ICL7	SLC35E4	339665	YES	27.4	SVLYNSASFS	SVLYNLASFS
1542626	SVLYNSASFSTFKCYGVSPT	T	Spike glycoprotein	P0DTC2	Severe acute respiratory syndrome coronavirus 2	2697049	Solute carrier family 35 member E4	Q6ICL7	SLC35E4	339665	YES	27.4	SVLYNSASFS	SVLYNLASFS
1596399	VADYSVLYNSASFSTFKCYGVSPTK	B	surface glycoprotein [Severe acute respiratory syndrome coronavirus 2]	QHD43416	Severe acute respiratory syndrome coronavirus 2	2697049	Solute carrier family 35 member E4	Q6ICL7	SLC35E4	339665	YES	27.8	SVLYNSASFS	SVLYNLASFS
2134411	ADYSVLYNLAPFFTF	T	surface glycoprotein [Severe acute respiratory syndrome coronavirus 2]	UOU35996	SARS-CoV2 Omicron	na	Solute carrier family 35 member E4	Q6ICL7	SLC35E4	339665	YES	27.8	SVLYNLAPF	SVLYNLASF
2222688	CVADYSVLYNSASFSTFKC	T	Spike glycoprotein	P0DTC2	Severe acute respiratory syndrome coronavirus 2	2697049	Solute carrier family 35 member E4	Q6ICL7	SLC35E4	339665	YES	27.4	SVLYNSASFS	SVLYNLASFS
2259120	CVADYSVLYNLAPFF	T	surface glycoprotein [Severe acute respiratory syndrome coronavirus 2]	BFJ14421	Severe acute respiratory syndrome coronavirus 2 BA.1 strain YJ20220223	na	Solute carrier family 35 member E4	Q6ICL7	SLC35E4	339665	YES	27.8	SVLYNLAPF	SVLYNLASF
1638115	HDLMELIDGISLGLI	B	Genome polyprotein	Q5UCB8	Dengue virus	12637	TBC1 domain family member 3C	Q6IPX1	TBC1D3C	414060	YES	30.3	LIDGISLGL	LIDGISLGL
867048	HDLMEFIDGISLGLI	B	Genome polyprotein	Q2YHF0	Dengue virus	12637	TBC1 domain family member 3C	Q6IPX1	TBC1D3C	414060	YES	27.8	IDGISLGL	IDGISLGL
1646616	ATVRLQAGKQTEFVSN	B	replicase polyprotein 1ab [Human coronavirus 229E]	NP_073549	Human coronavirus 229E	11137	Acyl-CoA dehydrogenase family member 10	Q6JQN1	ACAD10	80724	YES	29.5	QAGKQTEFVSN	QTGKLTEFVSN
1705641	VRLQAGKQTEFVSNSH	B	replicase polyprotein 1ab [Human coronavirus 229E]	NP_073549	Human coronavirus 229E	11137	Acyl-CoA dehydrogenase family member 10	Q6JQN1	ACAD10	80724	YES	29.5	QAGKQTEFVSN	QTGKLTEFVSN
1152983	KLVTVGSSNYQQSFVPSPGARPQVN	B	hemagglutinin	AGL44438	Influenza A virus (A/Shanghai/02/2013(H7N9))	1332244	Nipped-B-like protein	Q6KC79	NIPBL	25836	YES	29.9	SSNYQQSFVPSPGARPQVN	SSNYQQTTISHSPSSRFVPPQTSSGNRFMPQQN
2231531	MLCCMTSCCSCLKGCCSCG	T	Spike glycoprotein	P0DTC2	Severe acute respiratory syndrome coronavirus 2	2697049	Keratin-associated protein 5-11	Q6L8G4	KRTAP5-11	440051	YES	32.5	CCMTSCCSCLKGCCSC	CCQSSCCQSSCFKPCCCQSSC
1513825	TFGVVKPGETFT	B	replicase polyprotein [Human coronavirus OC43]	AEN19363	Human coronavirus OC43	31631	Ferroxidase HEPHL1	Q6MZM0	HEPHL1	341208	YES	28.2	VKPGETFT	VKPGETFT
1672926	KYTFGNVKPGETFTVL	B	orf1ab polyprotein [Human coronavirus HKU1]	YP_173236	Human coronavirus HKU1	290028	Ferroxidase HEPHL1	Q6MZM0	HEPHL1	341208	YES	27.8	NVKPGETFT	HVKPGETFT
1697789	TFGNVKPGETFTVLAA	B	orf1ab polyprotein [Human coronavirus HKU1]	YP_173236	Human coronavirus HKU1	290028	Ferroxidase HEPHL1	Q6MZM0	HEPHL1	341208	YES	28.6	NVKPGETFT	HVKPGETFT
1699728	TPKYTFGNVKPGETFT	B	orf1ab polyprotein [Human coronavirus HKU1]	YP_173236	Human coronavirus HKU1	290028	Ferroxidase HEPHL1	Q6MZM0	HEPHL1	341208	YES	27.8	NVKPGETFT	HVKPGETFT
1655843	EVVYSNGGFYFKPGGT	B	replicase polyprotein 1ab [Human coronavirus 229E]	NP_073549	Human coronavirus 229E	11137	Teneurin-4	Q6N022	TENM4	26011	YES	29.1	YSNGGFYFKPGGT	YSDGHFLFKPGGT
1707377	VYSNGGFYFKPGGTTS	B	replicase polyprotein 1ab [Human coronavirus 229E]	NP_073549	Human coronavirus 229E	11137	Teneurin-4	Q6N022	TENM4	26011	YES	29.1	YSNGGFYFKPGGTT	YSDGHFLFKPGGTS
1320360	LEAPFLYLYALVYFL	T	ORF3a protein [Severe acute respiratory syndrome coronavirus 2]	YP_009724391	Severe acute respiratory syndrome coronavirus 2	2697049	Molybdate-anion transporter	Q6N075	MFSD5	84975	YES	27.4	LEAPFLYLYALVYFL	LQAPYLYKLYQHYYFL
16132	FHPPSSNQCESTPPIAMDAW	B	rex	AAA45412	Human T-lymphotropic virus 2	11909	Pleckstrin homology-like domain family B member 3	Q6NSJ2	PHLDB3	653583	YES	27.8	ESTPPIAMDA	EATPPIAMAA
83789	IPALTAAETGHTSQV	B	polyprotein	AAO84298	Coxsackievirus B1	12071	Serine/threonine-protein phosphatase 4 regulatory subunit 4	Q6NUP7	PPP4R4	57718	YES	27.4	IPALTAAE	IPALTAAE
868492	QISNELNYILLENDM	T	polyprotein [Dengue virus 1]	ACL99148	dengue virus type 1	11053	Magnesium transporter NIPA3	Q6NVV3	NIPAL1	152519	YES	28.2	NELNYILLEN	NENNYVLLEN
1657682	FLELAMDEFIERYKLE	B	orf1ab polyprotein [Severe acute respiratory syndrome coronavirus 2]	YP_009724389	Severe acute respiratory syndrome coronavirus 2	2697049	Bifunctional arginine demethylase and lysyl-hydroxylase JMJD6	Q6NYC1	JMJD6	23210	YES	27.4	LELAMDEFIERY	LQLSVEEFVERY
195382	GKVRKDIPQWQPSKG	B	polyprotein [Dengue virus 3]	QTX93489	Dengue virus	12637	Polyamine-modulated factor 1	Q6P1K2	PMF1	11243	YES	27.4	GKVRKDIPQWQPS	GKVRKEPAWRPS
1639911	MVHQIFGSAYTALFS	B	polyprotein [Dengue virus 3]	QTX93489	Dengue virus	12637	Uncharacterized protein C1orf94	Q6P1W5	C1orf94	84970	YES	26.9	MVHQIFGSAYTALFS	MGQQIFRSSYTPLLS
1698741	TKHSSGVTRDLMRELN	B	orf1ab polyprotein [Bat coronavirus RaTG13]	QHR63299	Bat coronavirus RaTG13	2709072	Centrosomal protein of 85 kDa	Q6P2H3	CEP85	64793	YES	27.4	KHSSGVTRDLM	KHSPGLSRDLM
1406605	AAIDLAYNKLQS	B	ORF1ab [Middle East respiratory syndrome-related coronavirus]	AVV62524	Middle East respiratory syndrome-related coronavirus	1335626	Pre-mRNA-processing-splicing factor 8	Q6P2Q9	PRPF8	10594	YES	26.9	AIDLAYNKLQS	AIDLAYNLHS
1500494	RTEVDPDLSAFY	B	ORF1ab [Middle East respiratory syndrome-related coronavirus]	AXN92247	Middle East respiratory syndrome-related coronavirus	1335626	Pre-mRNA-processing-splicing factor 8	Q6P2Q9	PRPF8	10594	YES	26.9	RTEVDPDLSAFY	KTEDPDLPAFY
1642696	YAVATTFITPMLRHS	B	polyprotein [Dengue virus 2]	QSV27725	Dengue virus	12637	ATP synthase subunit C lysine N-methyltransferase	Q6P4H8	ATPSCKMT	134145	NO	31.2	YAVATTFITPMLR	YAVATPFVTPALR
1640069	NLAERVLDWLEKHGA	B	Genome polyprotein	P27909	Dengue virus	12637	Nuclear factor related to kappa-B-binding protein	Q6P4R8	NFRKB	4798	YES	26.9	LAERVLDW	LEERVLDW
1640070	NLAERVLDWLEKYGV	B	polyprotein [Dengue virus 1]	QFS19562	Dengue virus	12637	Nuclear factor related to kappa-B-binding protein	Q6P4R8	NFRKB	4798	YES	26.9	LAERVLDW	LEERVLDW
58122	SGLPRYVARL	T	pol protein	BAA32832	Hepatitis B virus	10407	Zinc transporter ZIP4	Q6P5W5	SLC39A4	55630	YES	27.4	SGLPRYVARL	SGLPPGPVLEARYVARL
2267370	FAAVPPNFPTEGLSPSQV	T	VP1 [Norovirus GII]	YP_009518842	Norovirus GII/Hu/JP/2016/GII.P16_GII.4_Sydney2012/OH16002	1851473	Integrator complex subunit 5	Q6P9B9	INTS5	80789	YES	27.8	FPTEGLSPSQ	FPSEALSPSQ
2267469	NFPTEGLSPSQVTMFPHI	T	VP1 [Norovirus GII]	YP_009518842	Norovirus GII/Hu/JP/2016/GII.P16_GII.4_Sydney2012/OH16002	1851473	Integrator complex subunit 5	Q6P9B9	INTS5	80789	YES	27.8	FPTEGLSPSQ	FPSEALSPSQ
2153348	HGLVSFLVFFCFAWH	B	Genome polyprotein	A7XAY9	Hepacivirus hominis	3052230	Inactive serine protease 54	Q6PEW0	PRSS54	221191	YES	28.2	LVSFLVFFC	LVSFVLVFFC
1644750	AKRNIKPVPEVKILNN	B	orf1ab polyprotein [Severe acute respiratory syndrome coronavirus 2]	YP_009724389	Severe acute respiratory syndrome coronavirus 2	2697049	MORN repeat-containing protein 3	Q6PF18	MORN3	283385	YES	27.4	PVPEVKILN	PIPEVKILD
1648085	CIPASQVIVNNYDKSA	B	ORF1ab polyprotein [Human coronavirus OC43]	YP_009555238	Human coronavirus OC43	31631	Superkiller complex protein 3	Q6PGP7	SKIC3	9652	NO	29.1	IPASQVIVNNY	IPAAQVILNKY
1660895	GGCIPASQVIVNNYDK	B	ORF1ab polyprotein [Human coronavirus OC43]	YP_009555238	Human coronavirus OC43	31631	Superkiller complex protein 3	Q6PGP7	SKIC3	9652	NO	29.1	IPASQVIVNNY	IPAAQVILNKY
21156	GLSTLPGNPAIASLMAFTAA	T	Genome polyprotein	P26664	Hepatitis C virus (isolate 1)	11104	Superkiller complex protein 3	Q6PGP7	SKIC3	9652	NO	27.8	LSTLPGNPAIASLMA	LSPGDPAIWAGLMA
1490456	PTSGSTYLNMAL	B	spike protein [Human coronavirus OC43]	BBA20982	Human coronavirus OC43	31631	Unconventional myosin-VIIb	Q6PIF6	MYO7B	4648	YES	28.2	TSGSTYLNMAL	SSGSTYFHMAL
112987	FYSRIRELRHYSDSVYGDTLEK	T	Protein E6	P06463	human papillomavirus 18	333761	SPRY domain-containing SOCS box protein 3	Q6PJ21	SPSB3	90864	YES	27.4	RIRELRHYSDSVYGDTLE	RLRQLRPDSGDTLE
61598	STFFSTFKCYGVSATKL	T	S protein	ABF65836	SARS-CoV1	na	SPRY domain-containing SOCS box protein 3	Q6PJ21	SPSB3	90864	YES	29.1	TFFSTFKCYGVSATKL	TFFKNRKCIGVAATKL
741879	QSRKPPNPTPPPPGASANAS	B	Glycoprotein B precursor	P06437	Human alphaherpesvirus 1	10298	Inactive rhomboid protein 2	Q6PJF5	RHBDF2	79651	YES	27.4	QSRKPPNPTPPP	QSRKPPNLSITIPPP
1392143	ERSGARSKQRRPQGLPNNTA	B	Nucleoprotein	P0DTC9	Severe acute respiratory syndrome coronavirus 2	2697049	GATOR2 complex protein WDR59	Q6PJI9	WDR59	79726	YES	27.4	QRRPQGLPN	QSRPQGLPN
1681677	NGARPKQRRPQGLPNN	B	nucleocapsid protein	NP_828858	SARS coronavirus Tor2	227984	GATOR2 complex protein WDR59	Q6PJI9	WDR59	79726	YES	27.8	QRRPQGLPN	QSRPQGLPN
2231893	SGARSKQRRPQGLPNNTAS	T	Nucleoprotein	P0DTC9	Severe acute respiratory syndrome coronavirus 2	2697049	GATOR2 complex protein WDR59	Q6PJI9	WDR59	79726	YES	27.8	QRRPQGLPN	QSRPQGLPN
2234057	ARSKQRRPQGLPNNTASWF	B	Nucleoprotein	P0DTC9	Severe acute respiratory syndrome coronavirus 2	2697049	GATOR2 complex protein WDR59	Q6PJI9	WDR59	79726	YES	26.9	QRRPQGLPN	QSRPQGLPN
1645576	ANYQKVGMQKYSTLQG	B	orf1ab polyprotein [Severe acute respiratory syndrome coronavirus 2]	YP_009724389	Severe acute respiratory syndrome coronavirus 2	2697049	DNA cross-link repair 1A protein	Q6PJP8	DCLRE1A	9937	YES	26.9	KVGMQKYSTLQ	KVGMSQEKYKTLQ
1672549	KVGMQKYSTLQGPPGT	B	orf1ab polyprotein [Severe acute respiratory syndrome coronavirus 2]	YP_009724389	Severe acute respiratory syndrome coronavirus 2	2697049	DNA cross-link repair 1A protein	Q6PJP8	DCLRE1A	9937	YES	27.4	KVGMQKYSTLQ	KVGMSQEKYKTLQ
29832	KAISQIQESLTTTSTAL	B	E2 glycoprotein precursor	NP_828851	SARS coronavirus Tor2	227984	Zinc finger CCCH domain-containing protein 14	Q6PJT7	ZC3H14	79882	YES	26.9	KAISQIQESLTTTST	KAISEAQESVTKTTNYST
1647843	CGDSIECSNLLLQYGS	B	spike protein [Pangolin coronavirus]	QIQ54048	Pangolin coronavirus	2708335	Thioredoxin domain-containing protein 11	Q6PKC3	TXNDC11	51061	YES	27.8	DSIECSNLL	DSIECSNFL
130897	ILGFAIPIILKALYM	T	nucleocapsid protein	NP_604471	Orthohantavirus andesense	1980456	Probable G-protein coupled receptor 179	Q6PRD1	GPR179	440435	YES	27.4	LGFAIPIILKALY	LGFAIVYGTIILKLY
1637172	ENNIKLTVVVGDIIG	B	polyprotein [Dengue virus 3]	QTX93479	Dengue virus	12637	E3 ubiquitin-protein ligase TRAF7	Q6Q0C0	TRAF7	84231	YES	28.6	NNIKLTVVVGDIIG	DNVKLTVVVNNIAVAEQIG
1543001	VANGDSEVVLKKLKK	B	Replicase polyprotein 1a	P0DTC1	Severe acute respiratory syndrome coronavirus 2	2697049	Bromodomain and WD repeat-containing protein 3	Q6RI45	BRWD3	254065	YES	26.9	VANGDSEVV	VANGDGEVV
1543525	YSDVENPHLMGWDYP	T	Replicase polyprotein 1ab	P0DTD1	Severe acute respiratory syndrome coronavirus 2	2697049	Bromodomain and WD repeat-containing protein 3	Q6RI45	BRWD3	254065	YES	27.8	HLMGWDY	HLMGWNY
1651813	DNPHLMGWDYPKCDRA	B	1AB polyprotein [Middle East respiratory syndrome-related coronavirus]	YP_009047202	Middle East respiratory syndrome-related coronavirus	1335626	Bromodomain and WD repeat-containing protein 3	Q6RI45	BRWD3	254065	YES	27.4	HLMGWDY	HLMGWNY
1652644	DVDNPHLMGWDYPKCD	B	1AB polyprotein [Middle East respiratory syndrome-related coronavirus]	YP_009047202	Middle East respiratory syndrome-related coronavirus	1335626	Bromodomain and WD repeat-containing protein 3	Q6RI45	BRWD3	254065	YES	27.4	HLMGWDY	HLMGWNY
1652684	DVETPHLMGWDYPKCD	B	orf1ab polyprotein (pp1ab) [Severe acute respiratory syndrome-related coronavirus]	NP_828849	SARS coronavirus Tor2	227984	Bromodomain and WD repeat-containing protein 3	Q6RI45	BRWD3	254065	YES	27.4	HLMGWDY	HLMGWNY
1655581	ETPHLMGWDYPKCDRA	B	orf1ab polyprotein (pp1ab) [Severe acute respiratory syndrome-related coronavirus]	NP_828849	SARS coronavirus Tor2	227984	Bromodomain and WD repeat-containing protein 3	Q6RI45	BRWD3	254065	YES	27.4	HLMGWDY	HLMGWNY
1664650	HLMGWDYPKCDRAMPN	B	orf1ab polyprotein [Severe acute respiratory syndrome coronavirus 2]	YP_009724389	Severe acute respiratory syndrome coronavirus 2	2697049	Bromodomain and WD repeat-containing protein 3	Q6RI45	BRWD3	254065	YES	27.4	HLMGWDY	HLMGWNY
1679117	LYKDVDNPHLMGWDYP	B	1AB polyprotein [Middle East respiratory syndrome-related coronavirus]	YP_009047202	Middle East respiratory syndrome-related coronavirus	1335626	Bromodomain and WD repeat-containing protein 3	Q6RI45	BRWD3	254065	YES	27.4	HLMGWDY	HLMGWNY
1692621	SDVENPHLMGWDYPKC	B	orf1ab polyprotein [Severe acute respiratory syndrome coronavirus 2]	YP_009724389	Severe acute respiratory syndrome coronavirus 2	2697049	Bromodomain and WD repeat-containing protein 3	Q6RI45	BRWD3	254065	YES	27.4	HLMGWDY	HLMGWNY
1702580	VENPHLMGWDYPKCDR	B	orf1ab polyprotein [Severe acute respiratory syndrome coronavirus 2]	YP_009724389	Severe acute respiratory syndrome coronavirus 2	2697049	Bromodomain and WD repeat-containing protein 3	Q6RI45	BRWD3	254065	YES	26.9	HLMGWDY	HLMGWNY
1707367	VYSDVENPHLMGWDYP	B	orf1ab polyprotein [Severe acute respiratory syndrome coronavirus 2]	YP_009724389	Severe acute respiratory syndrome coronavirus 2	2697049	Bromodomain and WD repeat-containing protein 3	Q6RI45	BRWD3	254065	YES	26.9	HLMGWDY	HLMGWNY
1707368	VYSDVETPHLMGWDYP	B	orf1ab polyprotein (pp1ab) [Severe acute respiratory syndrome-related coronavirus]	NP_828849	SARS coronavirus Tor2	227984	Bromodomain and WD repeat-containing protein 3	Q6RI45	BRWD3	254065	YES	26.9	HLMGWDY	HLMGWNY
2132681	NPHLMGWDYPKCDRA	T	Replicase polyprotein 1ab	P0DTD1	Severe acute respiratory syndrome coronavirus 2	2697049	Bromodomain and WD repeat-containing protein 3	Q6RI45	BRWD3	254065	YES	27.8	HLMGWDY	HLMGWNY
1653596	EDLLFDKVKLSDVGFV	B	spike surface glycoprotein [Human coronavirus OC43]	YP_009555241	Human coronavirus OC43	31631	Testis-specific serine/threonine-protein kinase 4	Q6SA08	TSSK4	283629	YES	27.4	EDLLFDKVKLSDVGF	ENLLLDKWENVKISDFGF
957071	IHFFREPTDLKQFKQDAKYS	T	Nucleoprotein	P13699	Lassa virus Josiah	11622	NAD(+) hydrolase SARM1	Q6SZW1	SARM1	23098	YES	29.9	FFREPTDLKQFKQDAKYS	FFRELTELKTFANYS
1636911	DWLARVGRERLSRMA	B	polyprotein [Dengue virus 2]	QQW40703	Dengue virus	12637	Actin remodeling regulator NHS	Q6T4R5	NHS	4810	YES	26.9	GRERLSRMA	GRSRLSRMA
1640203	NWLVRVGRERLSRMA	B	polyprotein [Dengue virus 2]	QQW40771	Dengue virus	12637	Actin remodeling regulator NHS	Q6T4R5	NHS	4810	YES	26.9	GRERLSRMA	GRSRLSRMA
1677723	LSGAVPSDLNTSELLT	B	replicase polyprotein 1ab [Human coronavirus 229E]	NP_073549	Human coronavirus 229E	11137	Ankyrin repeat domain-containing protein 11	Q6UB99	ANKRD11	29123	YES	26.9	LSGAVPSDLNTSE	LEGALPPDLDTSE
2223645	LHPAAMPHLLIGSSGLSR	T	polymerase [Hepatitis B virus]	ACF95009	hepatitis B virus genotype A	489455	CREB-regulated transcription coactivator 3	Q6UUV7	CRTC3	64784	YES	27.4	PAAMPHLLIGSSGLSR	PAAMTHLGIRSSSGLQSSR
100316	NAFNCTFEYISDAFSLDV	T	Spike glycoprotein	P59594	SARS-CoV1	na	Chondroitin sulfate proteoglycan 4	Q6UVK1	CSPG4	1464	YES	27.4	SDAFSLDV	SDAFSLDV
1310012	YISDAFSLDVSEKSGNFK	T	Spike glycoprotein	P59594	SARS-CoV1	na	Chondroitin sulfate proteoglycan 4	Q6UVK1	CSPG4	1464	YES	27.8	SDAFSLDVSEKSG	SDAFSLDVASG
74367	YISDAFSLDVSEKSGNF	B	Spike glycoprotein	P59594	SARS coronavirus Tor2	227984	Chondroitin sulfate proteoglycan 4	Q6UVK1	CSPG4	1464	YES	28.2	SDAFSLDVSEKSG	SDAFSLDVASG
840109	NPSPDTRIRVQEI	T	ORF12	AAY57754	Human herpesvirus 3 strain Oka vaccine	341980	Potassium channel subfamily T member 2	Q6UVM3	KCNT2	343450	YES	29.1	NPSPDTRI	NPSPDTRI
2267018	KQIANQFNKAISQIQESL	T	spike glycoprotein [SARS coronavirus Tor2]	YP_009825051	Severe acute respiratory syndrome coronavirus	2901879	E3 ubiquitin-protein ligase LRSAM1	Q6UWE0	LRSAM1	90678	YES	29.9	NKAISQIQES	NKAISQILQES
1476915	MLNTSTPNLPDF	B	spike protein [Human coronavirus OC43]	AVQ05264	Human coronavirus OC43	31631	HHIP-like protein 2	Q6UWX4	HHIPL2	79802	YES	26.9	MLNTSTPNL	MLRTSTPNL
956848	ILLLCLIFLLVLLDY	T	S protein [Hepatitis B virus]	AFY98985	Hepatitis B virus genotype B	489460	HHIP-like protein 2	Q6UWX4	HHIPL2	79802	YES	27.4	LCLIFLLVLLDY	LCLIFLLGQVGLLQGHPQCLDY
1639080	LDFELIKTEAKHPAT	B	polyprotein [Dengue virus 2]	QQW40763	Dengue virus	12637	Olfactomedin-4	Q6UX06	OLFM4	10562	YES	29.9	LDFELIKTEAK	LDFELIKVEVK
1640063	NKPTLDFELIKTEAK	B	polyprotein, partial [Dengue virus 2]	QTX92981	Dengue virus	12637	Olfactomedin-4	Q6UX06	OLFM4	10562	YES	29.1	LDFELIKTEAK	LDFELIKVEVK
180590	LDFELIKTEAKQPAT	B	polyprotein, partial [Dengue virus 2]	QTX92984	Dengue virus	12637	Olfactomedin-4	Q6UX06	OLFM4	10562	YES	29.9	LDFELIKTEAKQ	LDFELIKVEVKE
180590	LDFELIKTEAKQPAT	T	Envelope protein	NP_739583	Dengue virus 2 D2/SG/05K4155DK1/2005	12637	Olfactomedin-4	Q6UX06	OLFM4	10562	YES	30.8	LDFELIKTEAKQ	LDFELIKVEVKE
25004	HTYARFGIEIQVQINPTPFQ	B	Genome polyprotein	P08617	Human hepatitis A virus Hu/Australia/HM175/1976	12098	Seizure 6-like protein 2	Q6UXD5	SEZ6L2	26470	YES	29.1	HTYARFGIEIQVQ	HVYPGYGIEIQVQ
4195	ARLVVLATATPPGSVTVPHP	T	HCV-1	AAA45676	hepatitis C virus genotype 1a	2847144	Transmembrane protein 108	Q6UXF1	TMEM108	66000	YES	27.8	VLATATPPGSVTVPH	VLPSGTPPGTMVTAPH
1478219	MYGVNLQSGKVI	B	ORF1ab [Human coronavirus NL63]	AWK59930	Human coronavirus NL63	277944	Endosome/lysosome-associated apoptosis and autophagy regulator 1	Q6UXG2	ELAPOR1	57535	NO	27.4	MYGVNLQSGKV	MYAVNLKQSGTV
1663412	GVIDISAGMFGLYDDI	B	replicase polyprotein 1ab [Human coronavirus NL63]	YP_003766	Human coronavirus NL63	277944	Inter-alpha-trypsin inhibitor heavy chain H6	Q6UXX5	ITIH6	347365	YES	27.4	VIDISAGMFG	VIDVSSSMFG
112648	RLFFFLRKEQMFARHFFNRA	T	Major capsid protein L1	P69899	Human papillomavirus type 6b	10600	R-spondin-2	Q6UXX9	RSPO2	340419	YES	29.1	LFFFLRKEQM	LFFFLRREGM
1643368	ADAGFMKQYGECLGDI	B	E2 glycoprotein precursor	NP_828851	SARS coronavirus Tor2	227984	R-spondin-2	Q6UXX9	RSPO2	340419	YES	28.2	MKQYGECL	MRQYGECL
1698906	TLADAGFMKQYGECLG	B	E2 glycoprotein precursor	NP_828851	SARS coronavirus Tor2	227984	R-spondin-2	Q6UXX9	RSPO2	340419	YES	28.6	MKQYGECL	MRQYGECL
66947	TVARATMQFTGLFTRG	B	Genome polyprotein	na	Hepatitis C virus genotype 2	40271	Transmembrane channel-like protein 5	Q6UXY8	TMC5	79838	YES	27.8	TVARATMQFTGLFT	TVAKKNTLQFTGLEFFT
25430	IASLMAFTAAVTSPLTTSQT	T	Genome polyprotein	P26664	Hepatitis C virus (isolate 1)	11104	CMRF35-like molecule 5	Q6UXZ3	CD300LD	100131439	YES	29.9	ASLMAFTAAVTSPLT	ASLAFTAAATQKTSSPLT
1423494	DQATHPEALPQV	B	ORF8b [Middle East respiratory syndrome-related coronavirus]	AVV62545	Middle East respiratory syndrome-related coronavirus	1335626	BCL-6 corepressor	Q6W2J9	BCOR	54880	YES	26.9	QATHPEALPQ	QATQPEAIPQ
229939	VPPLRVWRHRARSVRAKLLSQGGRA	T	polyprotein	AAT00643	Hepacivirus hominis	3052230	Putative uncharacterized protein encoded by LINC00114	Q6XXX2	LINC00114	400866	NO	28.2	PLRVWRHRARSVRAK	PLRWRNRARNREK
1652531	DTPNNTDFSRVSAKPP	B	orf1ab polyprotein [Severe acute respiratory syndrome coronavirus 2]	YP_009724389	Severe acute respiratory syndrome coronavirus 2	2697049	DnaJ homolog subfamily C member 14	Q6Y2X3	DNAJC14	85406	YES	27.4	TDFSRVSAKPP	SDFSRVSSGKKPP
1683081	NNTDFSRVSAKPPPGD	B	orf1ab polyprotein [Severe acute respiratory syndrome coronavirus 2]	YP_009724389	Severe acute respiratory syndrome coronavirus 2	2697049	DnaJ homolog subfamily C member 14	Q6Y2X3	DNAJC14	85406	YES	26.9	TDFSRVSAKPP	SDFSRVSSGKKPP
1642357	VSSWEEVPYLGKRED	B	polyprotein [Dengue virus 1]	QUD37222	Dengue virus	12637	Protein spinster homolog 3	Q6ZMD2	SPNS3	201305	YES	27.4	SSWEEVPYLGK	SSWCEDVRYLGK
29116	ITTIEDPVLAKKVPETFPEL	B	Genome polyprotein	P08617	Human hepatitis A virus Hu/Australia/HM175/1976	12098	Gliomedin	Q6ZMI3	GLDN	342035	YES	26.9	ITTIEDPVLAKKVPETF	ITSIGNPVQVLKVTETF
1655338	ESGAKETKEINIIKLS	B	ORF1ab polyprotein [Human coronavirus OC43]	YP_009555238	Human coronavirus OC43	31631	PDZ domain-containing RING finger protein 4	Q6ZMN7	PDZRN4	29951	YES	26.9	ESGAKETKEINIIKLS	QSGSEGKKEINIIELS
1655530	ETKEINIIKLSGVKKP	B	ORF1ab polyprotein [Human coronavirus OC43]	YP_009555238	Human coronavirus OC43	31631	PDZ domain-containing RING finger protein 4	Q6ZMN7	PDZRN4	29951	YES	26.9	KEINIIKLS	KEINIIELS
1659931	GAKETKEINIIKLSGV	B	ORF1ab polyprotein [Human coronavirus OC43]	YP_009555238	Human coronavirus OC43	31631	PDZ domain-containing RING finger protein 4	Q6ZMN7	PDZRN4	29951	YES	26.9	KEINIIKLS	KEINIIELS
1646835	AVMSLKENQINDMIYS	B	orf1ab polyprotein (pp1ab) [Severe acute respiratory syndrome-related coronavirus]	NP_828849	SARS coronavirus Tor2	227984	SH3 and cysteine-rich domain-containing protein 2	Q6ZMT1	STAC2	342667	YES	30.3	MSLKENQI	MSLKENQI
1662974	GTAVMSLKENQINDMI	B	orf1ab polyprotein (pp1ab) [Severe acute respiratory syndrome-related coronavirus]	NP_828849	SARS coronavirus Tor2	227984	SH3 and cysteine-rich domain-containing protein 2	Q6ZMT1	STAC2	342667	YES	30.3	MSLKENQI	MSLKENQI
1677428	LRGTAVMSLKENQIND	B	orf1ab polyprotein (pp1ab) [Severe acute respiratory syndrome-related coronavirus]	NP_828849	SARS coronavirus Tor2	227984	SH3 and cysteine-rich domain-containing protein 2	Q6ZMT1	STAC2	342667	YES	30.3	MSLKENQI	MSLKENQI
1680410	MSLKENQINDMIYSLL	B	orf1ab polyprotein (pp1ab) [Severe acute respiratory syndrome-related coronavirus]	NP_828849	SARS coronavirus Tor2	227984	SH3 and cysteine-rich domain-containing protein 2	Q6ZMT1	STAC2	342667	YES	30.3	MSLKENQI	MSLKENQI
2153455	HYRDVLKEMKAKAST	B	Genome polyprotein	P29846	Hepacivirus hominis	3052230	Zinc finger protein basonuclin-2	Q6ZN30	BNC2	54796	YES	27.4	HYRDVLKEM	HYRNVHLKEM
2156548	VLDDHYRDVLKEMKA	B	Genome polyprotein	P29846	Hepacivirus hominis	3052230	Zinc finger protein basonuclin-2	Q6ZN30	BNC2	54796	YES	27.4	HYRDVLKEM	HYRNVHLKEM
70237	VPAAPCARIWNGTQR	T	E2 and E1 polyprotein	BAA28178	Rubella virus	11041	Netrin receptor UNC5A	Q6ZN44	UNC5A	90249	YES	27.8	IWNGTQR	IWNGTQR
1645875	AQYYNGIMVLPGVADA	B	surface glycoprotein [Human coronavirus 229E]	NP_073551	Human coronavirus 229E	11137	Putative inactive deoxyuridine 5'-triphosphate nucleotidohydrolase-like protein FLJ16323	Q6ZN92	NA	NA	NO	28.6	NGIMVLPGVAD	NGVMVLAGVTD
1646870	AVPTGYVDTENNTEFT	B	orf1ab polyprotein (pp1ab) [Severe acute respiratory syndrome-related coronavirus]	NP_828849	SARS coronavirus Tor2	227984	Protein XNDC1N	Q6ZNB5	XNDC1N	100133315	NO	26.9	AVPTGYVDTEN	AVPTGYIDVGN
1678521	LVAVPTGYVDTENNTE	B	orf1ab polyprotein (pp1ab) [Severe acute respiratory syndrome-related coronavirus]	NP_828849	SARS coronavirus Tor2	227984	Protein XNDC1N	Q6ZNB5	XNDC1N	100133315	NO	26.9	AVPTGYVDTEN	AVPTGYIDVGN
1409405	AIPPNTNLRSGR	B	spike protein [Coronavirus Neoromicia/PML-PHE1/RSA/2011]	AGY29650	Middle East respiratory syndrome-related coronavirus	1335626	RNA-binding protein 44	Q6ZP01	RBM44	375316	YES	28.2	IPPNTNLRS	IPPNTLNLRS
1661453	GKAGLYYESISYEEQD	B	replicase polyprotein 1ab [Human coronavirus 229E]	NP_073549	Human coronavirus 229E	11137	Spermatogenesis-associated protein 31D1	Q6ZQQ2	SPATA31D1	389763	YES	27.8	SISYEEQD	SISYEEQE
1438503	GAQGLKKFYKEV	B	1AB polyprotein [Middle East respiratory syndrome-related coronavirus]	ASU90140	Middle East respiratory syndrome-related coronavirus	1335626	Dynein axonemal heavy chain 12	Q6ZR08	DNAH12	201625	YES	28.6	GAQGLKKFYKE	GTEGLKKYYKE
1673788	LDPFCFDVNTLLSNQL	B	replicase polyprotein 1ab [Human coronavirus NL63]	YP_003766	Human coronavirus NL63	277944	Dynein axonemal heavy chain 12	Q6ZR08	DNAH12	201625	YES	27.4	LDPFCFDVNTLLSNQL	LDAFYSCVSTLMSNQL
65464	TNTRVSRYSSTARHRLRRGADGTAE	B	Structural protein 2 precursor	P29326	Hepatitis E virus (strain Burma)	31767	Helicase SRCAP	Q6ZRS2	SRCAP	10847	YES	27.4	RVSRYSSTARHRLRR	RVSRYEADTFLPRHRLSRR
1453962	IQQGGIPIANCV	B	replicase polyprotein 1ab [Human coronavirus OC43]	AIV41966	Human coronavirus OC43	31631	Protein shisa-6	Q6ZSJ9	SHISA6	388336	YES	28.2	QQGGIPIANC	QQGPIPIAHC
1663152	GTPKPSRNQSPASSQT	B	nucleocapsid protein [Human coronavirus 229E]	NP_073556	Human coronavirus 229E	11137	Major facilitator superfamily domain-containing protein 6	Q6ZSS7	MFSD6	54842	YES	28.6	PSRNQSPASSQT	PSRNQPSPDAAASQT
49201	PRIPPKPCPICVGPHWKSDCPT	B	gag protein	na	Human T-cell leukemia virus type I	11908	Putative uncharacterized protein COL25A1-DT	Q6ZST2	COL25A1-DT	645078	NO	31.6	RIPPKPCPICVGPHWKSDCP	RKPARPCPICGGDHWRVDCP
1424671	DTSGIHNRVIAI	B	ORF3 [Middle East respiratory syndrome-related coronavirus]	AVV62527	Middle East respiratory syndrome-related coronavirus	1335626	Protein phosphatase 1 regulatory subunit 3F	Q6ZSY5	PPP1R3F	89801	YES	26.9	DTSGIHNRVIA	DTSSLHMNRVIA
1665238	HVVGPDARAKQDVSLL	B	1AB polyprotein [Middle East respiratory syndrome-related coronavirus]	YP_009047202	Middle East respiratory syndrome-related coronavirus	1335626	TBC1 domain family member 9	Q6ZT07	TBC1D9	23158	YES	27.4	HVVGPDARAKQDVSL	HVVGLDSRSKQGADDGFVTVSL
1271333	RNPTPAVTPQPRGAE	T	Envelope glycoprotein E	Q9J3M8	Human herpesvirus 3 strain Oka vaccine	341980	Bargin	Q6ZT62	NA	NA	NO	28.2	TPAVTPQP	TPAVTPQP
1646326	ASVKSSQSSPIIPGFG	B	spike protein [Middle East respiratory syndrome-related coronavirus]	YP_009047204	Middle East respiratory syndrome-related coronavirus	1335626	Cadherin-related family member 3	Q6ZTQ4	CDHR3	222256	YES	27.8	SVKSSQSSPIIPGF	SVKLSASLSPVIPGF
195274	ETLMLVALLGAMTAG	B	Genome polyprotein	Q2YHF0	Dengue virus	12637	Cadherin-related family member 3	Q6ZTQ4	CDHR3	222256	YES	27.8	ETLMLVALLGAMTAG	EAIILLALLGAMSGG
769763	TDKINQIIHDFIDNPL	B	envelope glycoprotein	ALT19781	Sudan ebolavirus	186540	Maestro heat-like repeat family member 5	Q6ZUA9	MROH5	389690	NO	27.4	IHDFIDNP	IHDYFIDNP
1679755	MHLSTLMKCNHCDEVS	B	orf1ab polyprotein (pp1ab) [Severe acute respiratory syndrome-related coronavirus]	NP_828849	SARS coronavirus Tor2	227984	Phosphoinositide 3-kinase adapter protein 1	Q6ZUJ8	PIK3AP1	118788	YES	28.6	MHLSTLMKCNHCDE	MAHLSTDLLMKCSLNPGCDE
1650152	DEQNCDVLKEVLVLTG	B	replicase polyprotein 1ab [Human coronavirus NL63]	YP_003766	Human coronavirus NL63	277944	Inactive polyglycylase TTLL10	Q6ZVT0	TTLL10	254173	YES	27.8	NCDVLKEVLVL	NCEVLKEVIPGVVIETLDLVL
1680314	MRNFDEQNCDVLKEVL	B	replicase polyprotein 1ab [Human coronavirus NL63]	YP_003766	Human coronavirus NL63	277944	Inactive polyglycylase TTLL10	Q6ZVT0	TTLL10	254173	YES	26.9	NCDVLKEV	NCEVLKEV
1681455	NFDEQNCDVLKEVLVL	B	replicase polyprotein 1ab [Human coronavirus NL63]	YP_003766	Human coronavirus NL63	277944	Inactive polyglycylase TTLL10	Q6ZVT0	TTLL10	254173	YES	27.8	NCDVLKEVLVL	NCEVLKEVIPGVVIETLDLVL
1439131	GDKLSVEHYNEW	B	polyprotein ORF1a [Camel alphacoronavirus]	ATI09436	Human coronavirus 229E	11137	Patched domain-containing protein 4	Q6ZW05	PTCHD4	442213	YES	26.9	EHYNEW	EHYNEW
1654230	EHYNEWAQANGFTAMN	B	replicase polyprotein 1ab [Human coronavirus 229E]	NP_073549	Human coronavirus 229E	11137	Patched domain-containing protein 4	Q6ZW05	PTCHD4	442213	YES	26.9	EHYNEW	EHYNEW
1654453	EKLFVEHYNEWAQANG	B	replicase polyprotein 1ab [Human coronavirus 229E]	NP_073549	Human coronavirus 229E	11137	Patched domain-containing protein 4	Q6ZW05	PTCHD4	442213	YES	26.9	EHYNEW	EHYNEW
1652940	DVVTGDNDDEDVVTGD	B	orf1ab polyprotein [Human coronavirus HKU1]	YP_173236	Human coronavirus HKU1	290028	Rho GTPase-activating protein SYDE1	Q6ZW31	SYDE1	85360	YES	27.8	DVVTGDNDDEDVVTGD	DHVTGSDSEDEDEEVGEPRVTGD
1706219	VTGDNDDEDVVTGDNN	B	orf1ab polyprotein [Human coronavirus HKU1]	YP_173236	Human coronavirus HKU1	290028	Rho GTPase-activating protein SYDE1	Q6ZW31	SYDE1	85360	YES	27.4	VTGDNDDEDVVTGD	VTGSDSEDEDEEVGEPRVTGD
1708673	YDFGDFVQVAPGCGVP	B	orf1ab polyprotein (pp1ab) [Severe acute respiratory syndrome-related coronavirus]	NP_828849	SARS coronavirus Tor2	227984	Syntaxin-binding protein 4	Q6ZWJ1	STXBP4	252983	YES	29.1	FGDFVQVA	FGDFVQVA
119289	NGRLITANPVVTKKE	T	polyprotein [Dengue virus 3]	ADZ13190	dengue virus type 3	11069	Ubiquitin carboxyl-terminal hydrolase 34	Q70CQ2	USP34	9736	YES	28.6	RLITANPVVTK	RLIVQNPVVTK
1638194	HNGRLITANPVVTKK	B	polyprotein [Dengue virus 3]	QTX93489	Dengue virus	12637	Ubiquitin carboxyl-terminal hydrolase 34	Q70CQ2	USP34	9736	YES	29.5	RLITANPVVTK	RLIVQNPVVTK
1647068	AYDKRAMAKLKPAPFF	B	replicase polyprotein 1ab [Human coronavirus 229E]	NP_073549	Human coronavirus 229E	11137	Ras-associated and pleckstrin homology domains-containing protein 1	Q70E73	RAPH1	65059	YES	26.9	AMAKLKPAP	AMAQLKPAP
1671851	KRAMAKLKPAPFFYYD	B	replicase polyprotein 1ab [Human coronavirus 229E]	NP_073549	Human coronavirus 229E	11137	Ras-associated and pleckstrin homology domains-containing protein 1	Q70E73	RAPH1	65059	YES	26.9	AMAKLKPAP	AMAQLKPAP
1680304	MRKVDLYNGAVIYIFA	B	protein 3 [Human coronavirus NL63]	YP_003768	Human coronavirus NL63	277944	Ubiquitin carboxyl-terminal hydrolase 51	Q70EK9	USP51	158880	YES	27.4	VDLYNGAVIYIF	VDLYHGVIYCF
1669209	KAQFKPFAKVDGVYTN	B	orf1ab polyprotein [Human coronavirus HKU1]	YP_173236	Human coronavirus HKU1	290028	Ubiquitin carboxyl-terminal hydrolase 45	Q70EL2	USP45	85015	YES	28.2	FAKVDGVYTN	FAEKKVEGVYTN
1542004	PPTSFGPLVRKIFVD	B	Replicase polyprotein 1ab	P0DTD1	Severe acute respiratory syndrome coronavirus 2	2697049	MOB kinase activator 2	Q70IA6	MOB2	81532	YES	26.9	PTSFGPLVRKI	PSSFESLVRKI
110364	PKRLRLPHIRDDDAPPSHQP	B	Envelope glycoprotein D	P03172	Human alphaherpesvirus 2	10310	Phosphatidylinositol 3,4,5-trisphosphate-dependent Rac exchanger 2 protein	Q70Z35	PREX2	80243	YES	28.2	PKRLRLPHIRDD	PKRLRLHIKQD
741216	APKRIRLPHIREDDQPSSHQ	B	envelope glycoprotein D	1089747699	Human alphaherpesvirus 1	10298	Phosphatidylinositol 3,4,5-trisphosphate-dependent Rac exchanger 2 protein	Q70Z35	PREX2	80243	YES	27.8	PKRIRLPHIREDDQPSS	PKRLRLHIKQDPWNLPSS
6757	CPECRPLGLQGCAFQSTVAELQRLK	B	Structural protein 2 precursor	P29326	Hepatitis E virus (strain Burma)	31767	Mediator of RNA polymerase II transcription subunit 13-like	Q71F56	MED13L	23389	YES	26.9	RPLGLQGCAFQSTVAELQRL	RPLGKDGRAAVPYPPTVADLQRM
1539418	AENVTGLFKDCSKVI	B	Replicase polyprotein 1ab	P0DTD1	Severe acute respiratory syndrome coronavirus 2	2697049	La-related protein 4	Q71RC2	LARP4	113251	YES	28.6	ENVTGLFKDCSKVI	EEVKGLFKSENCPKVI
1407218	ACNTVKDILSKE	B	ORF1ab polyprotein [Middle East respiratory syndrome-related coronavirus]	AUM60013	Middle East respiratory syndrome-related coronavirus	1335626	Integrator complex subunit 8	Q75QN2	INTS8	55656	YES	28.6	ACNTVKDIL	ACNTVRDIL
1412487	ASDGYFRLMANP	B	replicase polyprotein 1ab [Human coronavirus 229E]	QEO75983	Human coronavirus 229E	11137	Coiled-coil domain-containing protein 80	Q76M96	CCDC80	151887	YES	27.4	ASDGYFRLM	ASEGYYRLM
1478054	MVLTDVDVPFTA	B	replicase polyprotein 1ab [Human coronavirus OC43]	AGT51637	Human coronavirus OC43	31631	Coiled-coil domain-containing protein 80	Q76M96	CCDC80	151887	YES	26.9	MVLTDVDVPFT	MVLTDVDLRVKQYYEVPIT
2191225	PRPWTPRPTIQVIRP	T	structural polyprotein	CAX63317	Chikungunya virus	37124	Coiled-coil domain-containing protein 80	Q76M96	CCDC80	151887	YES	29.1	RPWTPRPTIQVIRP	RPWTPSPSHRPPTTTEVITARRP
1639058	LATLRKLCIEGKITN	B	polyprotein [Dengue virus 3]	QTX93489	Dengue virus	12637	E3 ubiquitin-protein ligase HECW1	Q76N89	HECW1	23072	YES	27.4	LRKLCIEGKIT	LRRFCIEKWGKIT
1645103	ALSEAREHLKNGTCGL	B	orf1ab polyprotein (pp1ab) [Severe acute respiratory syndrome-related coronavirus]	NP_828849	SARS coronavirus Tor2	227984	Protein RUFY3	Q7L099	RUFY3	22902	YES	27.8	ALSEAREHLKNGT	ALSEARKHLKEET
1653681	EEALSEAREHLKNGTC	B	orf1ab polyprotein (pp1ab) [Severe acute respiratory syndrome-related coronavirus]	NP_828849	SARS coronavirus Tor2	227984	Protein RUFY3	Q7L099	RUFY3	22902	YES	26.9	EALSEAREHLKNGT	QALSEARKHLKEET
1442540	GNIIPHYSWFSG	B	nucleocapsid protein, partial [Human coronavirus HKU1]	ABA60796	Human coronavirus HKU1	290028	Synaptic vesicle glycoprotein 2B	Q7L1I2	SV2B	9899	YES	26.9	IIPHYSWFS	IIPHYGWGFS
1640128	NPTIEEGRTLRVLKM	B	Genome polyprotein	P17763	Dengue virus	12637	7SK snRNA methylphosphate capping enzyme	Q7L2J0	MEPCE	56257	YES	27.8	NPTIEEGRTLRVLK	NPSCEDGRLRVLK
1636691	DFSPGTSGSPIIDKK	B	Genome polyprotein	P14340	Dengue virus	12637	Armadillo repeat-containing X-linked protein 2	Q7L311	ARMCX2	9823	YES	26.9	SPGTSGSP	SPGTSGSP
1474272	LVLGDAIQLAKC	B	ORF1ab polyprotein [Middle East respiratory syndrome-related coronavirus]	AUM60013	Middle East respiratory syndrome-related coronavirus	1335626	Docking protein 3	Q7L591	DOK3	79930	YES	27.4	LVLGDAIQLAK	LVLGPDAIQLREAK
1641911	TTFVTPMLRHSIENS	B	polyprotein, partial [Dengue virus 2]	QTX93189	Dengue virus	12637	Protein arginine methyltransferase NDUFAF7, mitochondrial	Q7L592	NDUFAF7	55471	YES	27.4	VTPMLRH	VTPMLRH
3973	AQGRNVRTFTSFFSPG	B	Genome polyprotein	na	Hepatitis C virus subtype 1b	31647	Fatty acid 2-hydroxylase	Q7L5A8	FA2H	79152	YES	28.2	AQGRNVRTFTSF	AQGNVRLFTSF
1597378	TIWFLLLSV	T	ORF1ab polyprotein [Severe acute respiratory syndrome coronavirus 2]	QVE03131	Severe acute respiratory syndrome coronavirus 2	2697049	Golgi to ER traffic protein 4 homolog	Q7L5D6	GET4	51608	YES	27.8	IWFLLLSV	IWFLLLAV
1637192	EPGKNPKNVQTTPGT	B	Genome polyprotein	P27909	Dengue virus	12637	Lysophosphatidylcholine acyltransferase 2	Q7L5N7	LPCAT2	54947	YES	26.9	PKNVQTTPGT	PKEVQTTPST
71216	VSWFASTGGRDSKIDVWSLV	B	polyprotein	AAX68554	GB virus C	54290	Serine/threonine-protein kinase TAO1	Q7L7X3	TAOK1	57551	YES	26.9	DSKIDVWSL	DGKVDVWSL
1597835	VFRSSVLHSTQDLFLPFFSNVTWFH	B	surface glycoprotein [Severe acute respiratory syndrome coronavirus 2]	YP_009724390	Severe acute respiratory syndrome coronavirus 2	2697049	OTU domain-containing protein 6A	Q7L8S5	OTUD6A	139562	YES	26.9	FLPFFSN	FLPFFSN
1418995	CYMHQMELANGT	B	ORF1ab [Middle East respiratory syndrome-related coronavirus]	AXN92247	Middle East respiratory syndrome-related coronavirus	1335626	[F-actin]-monooxygenase MICAL3	Q7RTP6	MICAL3	57553	YES	28.2	MHQMELANG	MQQMELASG
1479613	NFCYMHQMELAS	B	ORF1ab [Middle East respiratory syndrome-related coronavirus]	AVN89451	Middle East respiratory syndrome-related coronavirus	1335626	[F-actin]-monooxygenase MICAL3	Q7RTP6	MICAL3	57553	YES	28.2	MHQMELAS	MQQMELAS
2231351	KKDKKKKADETQALPQRQK	T	Nucleoprotein	P0DTC9	Severe acute respiratory syndrome coronavirus 2	2697049	[F-actin]-monooxygenase MICAL3	Q7RTP6	MICAL3	57553	YES	31.2	KKDKKKKADE	KKDKKKKADD
2231385	KTFPPTEPKKDKKKKADET	T	Nucleoprotein	P0DTC9	Severe acute respiratory syndrome coronavirus 2	2697049	[F-actin]-monooxygenase MICAL3	Q7RTP6	MICAL3	57553	YES	31.2	KKDKKKKADE	KKDKKKKADD
1410072	ALAKQYAAQRIA	B	ORF4a [Middle East respiratory syndrome-related coronavirus]	AMQ48995	Middle East respiratory syndrome-related coronavirus	1335626	Dymeclin	Q7RTS9	DYM	54808	YES	26.9	QYAAQRI	QYAAQRI
1646966	AVYQQSIIGAMTAVNE	B	Spike protein [Human coronavirus NL63]	YP_003767	Human coronavirus NL63	277944	Monocarboxylate transporter 9	Q7RTY1	SLC16A9	220963	YES	26.9	SIIGAMTAV	SIIGIMTAV
1688785	QQSIIGAMTAVNESRY	B	Spike protein [Human coronavirus NL63]	YP_003767	Human coronavirus NL63	277944	Monocarboxylate transporter 9	Q7RTY1	SLC16A9	220963	YES	27.4	SIIGAMTAV	SIIGIMTAV
1674009	LELADTSLSGYRLKDC	B	orf1ab polyprotein (pp1ab) [Severe acute respiratory syndrome-related coronavirus]	NP_828849	SARS coronavirus Tor2	227984	Interferon-induced very large GTPase 1	Q7Z2Y8	GVINP1	387751	NO	26.9	LELADTSLSGYRLKDC	LELSDTALSLEDC
2155543	SARRGKEIFLGPADS	B	Genome polyprotein	O92972	Hepacivirus hominis	3052230	Elongation factor-like GTPase 1	Q7Z2Z2	EFL1	79631	YES	29.1	ARRGKEIFLGP	ARRGKKIFVLGP
1704799	VNFNVDDINFSPVLGC	B	spike surface glycoprotein [Human coronavirus OC43]	YP_009555241	Human coronavirus OC43	31631	MAM domain-containing protein 2	Q7Z304	MAMDC2	256691	YES	26.9	VNFNVDDINFSPV	VAFNGPKGGYVALDDISFSPV
1651396	DLLIKAYNTINNEQGT	B	replicase polyprotein 1ab [Human coronavirus 229E]	NP_073549	Human coronavirus 229E	11137	Probable helicase senataxin	Q7Z333	SETX	23064	YES	27.4	LIKAYNTINNEQ	LIKADNTIEGDNNEQ
63780	TGAKLTYSTYGKFLA	B	Genome polyprotein	Q81258	Hepacivirus hominis	3052230	Probable C-mannosyltransferase DPY19L4	Q7Z388	DPY19L4	286148	YES	28.6	GAKLTYSTYGKF	GDKLTYSKYGRF
866284	DDQRAWNIWEVEDYG	T	viral polyprotein	CAA49193	dengue virus type 1	11053	D-glutamate cyclase, mitochondrial	Q7Z3D6	DGLUCY	80017	YES	27.8	DQRAWNIWEVED	DQRAWNLHQKIVED
952057	DDQRAWNIWEVEDYGFGI	B	viral polyprotein	CAA49193	dengue virus type 1	11053	D-glutamate cyclase, mitochondrial	Q7Z3D6	DGLUCY	80017	YES	28.2	DQRAWNIWEVED	DQRAWNLHQKIVED
1678350	LTPTESYVDVGPDSVK	B	spike protein [Middle East respiratory syndrome-related coronavirus]	YP_009047204	Middle East respiratory syndrome-related coronavirus	1335626	RanBP2-like and GRIP domain-containing protein 4	Q7Z3J3	RGPD4	285190	YES	26.9	PTESYVDVGPDSV	PTENYGPDSV
62355	SVTEQSEFYFPRAPLNSNAM	T	Genome polyprotein	P08617	Human hepatitis A virus Hu/Australia/HM175/1976	12098	Mesoderm induction early response protein 3	Q7Z3K6	MIER3	166968	YES	27.4	SVTEQSEFYFPRAPLNSN	SVTSHETSDFFPRPLRSN
540781	RPRWFMLCLLLLSVG	T	Hepatitis C virus core, matrix, envelope and non-structural protein RNA.	AAA72945	Hepatitis C virus (isolate BK)	11105	Lysosomal proton-coupled steroid conjugate and bile acid symporter SLC46A3	Q7Z3Q1	SLC46A3	283537	YES	27.8	RWFMLCLLLLSV	RRFLLCLLLFTV
839949	LNLIQAANEADLG	T	ORF9	AAY57698	Human herpesvirus 3 strain Oka vaccine	341980	Voltage-dependent calcium channel subunit alpha-2/delta-4	Q7Z3S7	CACNA2D4	93589	YES	27.4	NLIQAANEADL	NLVEAAEEADL
1657821	FLNGSCGSVGFNIDYD	B	orf1ab polyprotein [Severe acute respiratory syndrome coronavirus 2]	YP_009724389	Severe acute respiratory syndrome coronavirus 2	2697049	Piwi-like protein 4	Q7Z3Z4	PIWIL4	143689	YES	29.9	FLNGSCGSVGFNIDY	FLNCLRRVAGSMGFNVDY
1662716	GSFLNGSCGSVGFNID	B	orf1ab polyprotein [Severe acute respiratory syndrome coronavirus 2]	YP_009724389	Severe acute respiratory syndrome coronavirus 2	2697049	Piwi-like protein 4	Q7Z3Z4	PIWIL4	143689	YES	28.6	SFLNGSCGSVGFNID	SFLNCLRRVAGSMGFNVD
1655011	EPEIPHFNQKLPNGVT	B	nucleocapsid protein [Human coronavirus 229E]	NP_073556	Human coronavirus 229E	11137	C-myc promoter-binding protein	Q7Z401	DENND4A	10260	YES	27.4	PEIPHFNQKLPNG	PEIPHLPNG
185491	RREEEEAGVL	T	polyprotein	AGO67248	dengue virus type 2	11060	Myosin-14	Q7Z406	MYH14	79784	YES	27.8	RREEEEAGVL	RRQEEEAGAL
1639645	LYGNGVVTKNGGYVS	B	polyprotein [Dengue virus 3]	QTX93489	Dengue virus	12637	FMR1-interacting protein NUFIP2	Q7Z417	NUFIP2	57532	YES	27.8	NGVVTKNGGYVS	NGVVTNNSGYIT
1522568	VDVSHGLGTYYI	B	spike protein [Human coronavirus HKU1]	ARU07577	Human coronavirus HKU1	290028	Polycystin-1-like protein 3	Q7Z443	PKD1L3	342372	YES	26.9	HGLGTYYI	HGIGTYYI
2232021	SSRNSTPGSSRGTSPARMA	T	Nucleoprotein	P0DTC9	Severe acute respiratory syndrome coronavirus 2	2697049	CLIP-associating protein 1	Q7Z460	CLASP1	23332	YES	28.6	SRNSTPGSSRGTSPAR	SRDTSRESSRDTSPAR
111114	APTGSGKSTKVPVAY	T	polyprotein	BAA00792	Hepacivirus hominis	3052230	ATP-dependent RNA helicase DHX29	Q7Z478	DHX29	54505	YES	27.4	TGSGKSTKVP	TGSGKSTQVP
187678	LHAPTGSGKSTKVPAA	B	polyprotein	AFC36922	Hepatitis C virus subtype 1b	31647	ATP-dependent RNA helicase DHX29	Q7Z478	DHX29	54505	YES	28.6	TGSGKSTKVP	TGSGKSTQVP
53328	RDARRERIRKEYDIPVDRIT	T	ORF4	AAY57694	Human alphaherpesvirus 3	10335	Nephrocystin-3	Q7Z494	NPHP3	27031	YES	27.8	ERIRKEYDI	ERLRKEYEI
1636128	AGPLVAGGLLIACYV	B	polyprotein [Dengue virus 3]	QTX93489	Dengue virus	12637	tRNA (guanine(10)-N2)-methyltransferase homolog	Q7Z4G4	TRMT11	60487	YES	26.9	PLVAGGLLIACYV	PFVGTGGLLIACAHFGAYV
741290	DGCDLDYYCNMGDWPSCTY	T	glycoprotein precursor	ABB30034	Orthonairovirus haemorrhagiae	3052518	Protein O-glucosyltransferase 3	Q7Z4H8	POGLUT3	143888	NO	31.6	DLDYYCNMGDWP	DLEFYVNLGDWP
1428067	EKDFLSSDSDVF	B	replicase polyprotein [Middle East respiratory syndrome-related coronavirus]	ANI69887	Middle East respiratory syndrome-related coronavirus	1335626	Ankyrin and armadillo repeat-containing protein	Q7Z5J8	ANKAR	150709	YES	27.4	FLSSDSDV	FLSSDSDV
7812	DDKLRMETCFQQACK	B	Hemagglutinin glycoprotein	P08362	Measles virus strain Edmonston	11235	Coiled-coil domain-containing protein R3HCC1L	Q7Z5L2	R3HCC1L	27291	YES	27.4	KLRMETCFQ	KLRMDTCLQ
1638681	KERVEKWLKECGVDR	B	Genome polyprotein	Q2YHF0	Dengue virus	12637	THAP domain-containing protein 5	Q7Z6K1	THAP5	168451	YES	28.6	KERVEKWLK	KERLEKWLK
1640314	PKGLKERVEKWLKEC	B	Genome polyprotein	Q2YHF0	Dengue virus	12637	THAP domain-containing protein 5	Q7Z6K1	THAP5	168451	YES	28.2	KERVEKWLK	KERLEKWLK
1434842	FMVDPTTVLNGP	B	1ab polyprotein [Human coronavirus NL63]	ABE97136	Human coronavirus NL63	277944	E3 ubiquitin-protein ligase HUWE1	Q7Z6Z7	HUWE1	10075	YES	28.2	MVDPTTVLNGP	MVNPTTVLESP
1638670	KEEYVDYMPAMRRYS	B	polyprotein [Dengue virus 4]	QTX92339	Dengue virus	12637	E3 ubiquitin-protein ligase HUWE1	Q7Z6Z7	HUWE1	10075	YES	27.8	DYMPAMRR	DYLPAMRR
1642068	VDYMPAMRRYSAHFE	B	polyprotein [Dengue virus 4]	QTX92385	Dengue virus	12637	E3 ubiquitin-protein ligase HUWE1	Q7Z6Z7	HUWE1	10075	YES	28.2	DYMPAMRR	DYLPAMRR
1660934	GGFYRFMVDPTTVLND	B	replicase polyprotein 1ab [Human coronavirus NL63]	YP_003766	Human coronavirus NL63	277944	E3 ubiquitin-protein ligase HUWE1	Q7Z6Z7	HUWE1	10075	YES	26.9	MVDPTTVL	MVNPTTVL
1331655	ELPDEFVVVTV	T	ORF9b protein	P0DTD2	Severe acute respiratory syndrome coronavirus 2	2697049	Maestro heat-like repeat-containing protein family member 2B	Q7Z745	MROH2B	133558	YES	29.5	ELPDEFVV	ELPDEFVV
1433006	FGRRGPGDLQGN	B	N protein [Middle East respiratory syndrome-related coronavirus]	AVV62533	Middle East respiratory syndrome-related coronavirus	1335626	Intermembrane lipid transfer protein VPS13B	Q7Z7G8	VPS13B	157680	YES	26.9	GRRGPGDLQ	GRRGTGDLQ
2243333	SGGFRIVNMLKRGVARVSPFG	T	polyprotein [Zika virus]	AMC13911	ZIKV/H. sapiens/PRI/PRVABC59/2015	64320	Schlafen family member 11	Q7Z7L1	SLFN11	91607	YES	28.6	IVNMLKRGVARVSPF	IVNVLKRGELYGYACMIRVNPF
1676786	LNVAKSEFDRDAAMQR	B	orf1ab polyprotein [Severe acute respiratory syndrome coronavirus 2]	YP_009724389	Severe acute respiratory syndrome coronavirus 2	2697049	Zinc finger and SCAN domain-containing protein 2	Q7Z7L9	ZSCAN2	54993	YES	27.8	SEFDRDAAMQR	SDFERDAGIQR
2127409	SDYDYYRYNLPTMCD	T	Replicase polyprotein 1ab	P0DTD1	Severe acute respiratory syndrome coronavirus 2	2697049	RNA-binding Raly-like protein	Q86SE5	RALYL	138046	YES	28.6	DYDYYRYN	DYDYYRDDFYN
956655	NKNRGIIKTFSNGCD	T	Fusion glycoprotein F0 precursor	P03420	Human respiratory syncytial virus A2	11259	Serine/threonine-protein kinase Nek8	Q86SG6	NEK8	284086	YES	30.3	NRGIIKTFSNGC	DRGIIMTFGSGSNGC
1479688	NFGDQELIRQGTDYKHWPQIAQF	T	nucleocapsid phosphoprotein [Severe acute respiratory syndrome coronavirus 2]	QHD43423	Severe acute respiratory syndrome coronavirus 2	2697049	Glutaredoxin-related protein 5, mitochondrial	Q86SX6	GLRX5	51218	YES	30.3	DQELIRQGTDYKHWPQIAQ	DPELRQGIKDYSNWPTIPQ
2249659	DQELIRQGTDYKHWPQIAQFAPS	T	Nucleoprotein	P0DTC9	Severe acute respiratory syndrome coronavirus 2	2697049	Glutaredoxin-related protein 5, mitochondrial	Q86SX6	GLRX5	51218	YES	30.3	DQELIRQGTDYKHWPQIAQ	DPELRQGIKDYSNWPTIPQ
1309534	NITRFQTLLALHRSYLTPGD	B	S protein [Severe acute respiratory syndrome coronavirus 2]	QII57161	Severe acute respiratory syndrome coronavirus 2	2697049	Disheveled-associated activator of morphogenesis 2	Q86T65	DAAM2	23500	YES	27.4	TRFQTLLALHRS	TRFQTLLNELDRS
1866712	INITRFQTLLALHRSYLTPG	T	Spike glycoprotein	P0DTC2	Severe acute respiratory syndrome coronavirus 2	2697049	Disheveled-associated activator of morphogenesis 2	Q86T65	DAAM2	23500	YES	27.8	TRFQTLLALHRS	TRFQTLLNELDRS
947428	MDLVLNRKEREAL	T	large T antigen [Merkel cell polyomavirus]	CAW30990	Merkel cell polyomavirus	493803	Disheveled-associated activator of morphogenesis 2	Q86T65	DAAM2	23500	YES	28.6	MDLVLNRKERE	MELVSRLERKERE
5649	AWDMMMNWSPTTALVMAQLLRIPQA	T	Genome polyprotein	P26664	Hepacivirus hominis	3052230	Protein PAT1 homolog 1	Q86TB9	PATL1	219988	YES	28.2	MAQLLRIPQA	MATRELLRIPQA
1656500	FDSEYCRHGTCEKSEA	B	ORF1a polyprotein [Pangolin coronavirus]	QIQ54046	Pangolin coronavirus	2708335	Retrotransposon-derived protein PEG10	Q86TG7	PEG10	23089	YES	28.2	FDSEYCR	FDSEYCR
1662933	GSVRVVTTFDSEYCRH	B	orf1ab polyprotein [Severe acute respiratory syndrome coronavirus 2]	YP_009724389	Severe acute respiratory syndrome coronavirus 2	2697049	Retrotransposon-derived protein PEG10	Q86TG7	PEG10	23089	YES	27.4	FDSEYCR	FDSEYCR
1691753	RVVTTFDSEYCRHGTC	B	orf1ab polyprotein [Severe acute respiratory syndrome coronavirus 2]	YP_009724389	Severe acute respiratory syndrome coronavirus 2	2697049	Retrotransposon-derived protein PEG10	Q86TG7	PEG10	23089	YES	28.2	FDSEYCR	FDSEYCR
1697745	TFDSEYCRHGTCERSE	B	orf1ab polyprotein [Severe acute respiratory syndrome coronavirus 2]	YP_009724389	Severe acute respiratory syndrome coronavirus 2	2697049	Retrotransposon-derived protein PEG10	Q86TG7	PEG10	23089	YES	27.8	FDSEYCR	FDSEYCR
1700542	TTFDSEYCRHGTCEKS	B	ORF1a polyprotein [Pangolin coronavirus]	QIQ54046	Pangolin coronavirus	2708335	Retrotransposon-derived protein PEG10	Q86TG7	PEG10	23089	YES	28.2	FDSEYCR	FDSEYCR
1706434	VTTFDSEYCRHGTCER	B	orf1ab polyprotein [Severe acute respiratory syndrome coronavirus 2]	YP_009724389	Severe acute respiratory syndrome coronavirus 2	2697049	Retrotransposon-derived protein PEG10	Q86TG7	PEG10	23089	YES	27.8	FDSEYCR	FDSEYCR
1639487	LRLASMAICSAVPTE	B	Genome polyprotein	Q2YHF0	Dengue virus	12637	Uncharacterized protein encoded by LINC01551	Q86U37	LINC01551	387978	NO	26.9	LASMAICSAVPT	LSSMKICAAIPT
1638184	HLLEKKITQWLETKG	B	polyprotein [Dengue virus 3]	QTX93530	Dengue virus	12637	Protein polybromo-1	Q86U86	PBRM1	55193	YES	26.9	LLEKKITQWLETK	LLEKKIQLLEAK
40948	LYSHHFQSHGQLSDHPHALS	B	Probable coat protein VP1	P07299	Human parvovirus B19	10798	Pre-mRNA-processing factor 39	Q86UA1	PRPF39	55015	YES	27.8	LYSHHFQ	LYSHHFQ
66478	TSTWVLVGGVLAALAAYCLS	T	Genome polyprotein	P26664	Hepatitis C virus (isolate 1)	11104	Limbin	Q86UK5	EVC2	132884	YES	30.3	TWVLVGGVLAALA	TWVLAGGLLAVALA
705	ADLEVVTSTWVLVGGVLAAL	T	HCV-1	AAA45676	hepatitis C virus genotype 1a	2847144	Limbin	Q86UK5	EVC2	132884	YES	27.8	TWVLVGGVLAAL	TWVLAGGLLAVAL
1175592	TYDHSKYREEAMQNRIQIDPVKLSS	B	hemagglutinin	AGL44438	Influenza A virus (A/Shanghai/02/2013(H7N9))	1332244	E3 ubiquitin-protein ligase ZNF598	Q86UK7	ZNF598	90850	YES	26.9	HSKYREEAMQNRIQID	HSRSRAEARQNRHID
1650965	DIPYNVSLSKFNSCKS	B	hemagglutinin-esterase glycoprotein [Human coronavirus HKU1]	YP_173237	Human coronavirus HKU1	290028	Zinc finger homeobox protein 4	Q86UP3	ZFHX4	79776	YES	29.1	DIPYNVSLSKFNSC	DVPNNVDLSKFDGC
1687165	PYNVSLSKFNSCKSDI	B	hemagglutinin-esterase glycoprotein [Human coronavirus HKU1]	YP_173237	Human coronavirus HKU1	290028	Zinc finger homeobox protein 4	Q86UP3	ZFHX4	79776	YES	27.4	PYNVSLSKFNSCKSD	PNNVDLSKFDGCVSD
1692347	SCSSNCKHSVAQLVSY	B	1AB polyprotein [Middle East respiratory syndrome-related coronavirus]	YP_009047202	Middle East respiratory syndrome-related coronavirus	1335626	ATP-binding cassette sub-family A member 13	Q86UQ4	ABCA13	154664	YES	27.4	SSNCKHSVAQLVS	SSDCKHQLVS
1648356	CLQHLHVASNSKLWHY	B	ORF1ab polyprotein [Human coronavirus OC43]	YP_009555238	Human coronavirus OC43	31631	Inter-alpha-trypsin inhibitor heavy chain H5	Q86UX2	ITIH5	80760	YES	27.8	LQHLHVASNSK	LDHLHVEVTASNSK
1676040	LLNCLQHLHVASNSKL	B	ORF1ab polyprotein [Human coronavirus OC43]	YP_009555238	Human coronavirus OC43	31631	Inter-alpha-trypsin inhibitor heavy chain H5	Q86UX2	ITIH5	80760	YES	27.8	LQHLHVASNSK	LDHLHVEVTASNSK
1677182	LQHLHVASNSKLWQYC	B	orf1ab polyprotein [Human coronavirus HKU1]	YP_173236	Human coronavirus HKU1	290028	Inter-alpha-trypsin inhibitor heavy chain H5	Q86UX2	ITIH5	80760	YES	27.8	LQHLHVASNSK	LDHLHVEVTASNSK
1681049	NCLQHLHVASNSKLWQ	B	orf1ab polyprotein [Human coronavirus HKU1]	YP_173236	Human coronavirus HKU1	290028	Inter-alpha-trypsin inhibitor heavy chain H5	Q86UX2	ITIH5	80760	YES	27.8	LQHLHVASNSK	LDHLHVEVTASNSK
1470	AGDLESSVDDPRSEEDKRFE	B	Genome polyprotein	P08617	Human hepatitis A virus Hu/Australia/HM175/1976	12098	Zinc finger protein castor homolog 1	Q86V15	CASZ1	54897	YES	28.2	PRSEEDKR	PRSEEDKR
1519613	TTMKKIYPALML	B	spike protein [Coronavirus Neoromicia/PML-PHE1/RSA/2011]	AGY29650	Middle East respiratory syndrome-related coronavirus	1335626	Shieldin complex subunit 2	Q86V20	SHLD2	54537	YES	33.3	TMKKIYPALM	TMKKIYYRPALM
2223600	IWMMWYWGPSLYSIVSPF	T	large S protein [Hepatitis B virus]	AAR07092	hepatitis B virus genotype A	489455	Acetoacetyl-CoA synthetase	Q86V21	AACS	65985	YES	27.4	WMMWYW	WMMWNW
2223842	SPTVWLSAIWMMWYWGPS	T	large S protein [Hepatitis B virus]	AAR07092	hepatitis B virus genotype A	489455	Acetoacetyl-CoA synthetase	Q86V21	AACS	65985	YES	27.4	WMMWYW	WMMWNW
1672679	KVSTQEFRFMTANNLT	B	1AB polyprotein [Middle East respiratory syndrome-related coronavirus]	YP_009047202	Middle East respiratory syndrome-related coronavirus	1335626	Adiponectin receptor protein 2	Q86V24	ADIPOR2	79602	YES	26.9	VSTQEFRFM	VSNLQEFRFM
1648799	CSDFLPLSDMEKDFLS	B	1AB polyprotein [Middle East respiratory syndrome-related coronavirus]	YP_009047202	Middle East respiratory syndrome-related coronavirus	1335626	Scavenger receptor cysteine-rich type 1 protein M130	Q86VB7	CD163	9332	YES	27.4	SDFLPLSDMEKDFLS	SKFLPISGMEKEAILS
48332	PLGFFPDHQLDPAFG	B	Major surface antigen precursor	P03140	Hepatitis B virus subtype adr	106820	MORC family CW-type zinc finger protein 1	Q86VD1	MORC1	27136	YES	26.9	FFPDHQLDPA	FFPEHQLPSELEEPA
1429906	ESKPPLPPEEWV	B	E protein [Coronavirus Neoromicia/PML-PHE1/RSA/2011]	AIG13101	Middle East respiratory syndrome-related coronavirus	1335626	Leucine-rich repeat transmembrane neuronal protein 3	Q86VH5	LRRTM3	347731	YES	28.2	ESKPPLPP	ESKPPLPP
111608	PAATKPLLKLLGSTWPTTPPRPIPK	T	E4 protein	na	Human papillomavirus 16	333760	Lysosomal-associated transmembrane protein 4B	Q86VI4	LAPTM4B	55353	YES	27.4	TWPTTPPRPIP	TWPSPPRPLP
1682900	NMSPKPQRQRGHKNGQ	B	nucleocapsid protein [Human coronavirus OC43]	YP_009555245	Human coronavirus OC43	31631	Zinc finger CCCH domain-containing protein 18	Q86VM9	ZC3H18	124245	YES	27.4	SPKPQRQRGH	SPKPERQRGQ
1532687	WNNMLRTLIDGV	B	RNA-dependent RNA polymerase, partial [Human coronavirus NL63]	AIW52827	Human coronavirus NL63	277944	Phosphofurin acidic cluster sorting protein 2	Q86VP3	PACS2	23241	YES	32.5	NMLRTLIDGV	NMLRVLIDGV
869909	ATFTSRLLQPIRVPN	T	polyprotein	AMA12084	Zika virus	64320	Glucocorticoid-induced transcript 1 protein	Q86VQ1	GLCCI1	113263	YES	27.8	RLLQPIRVP	RLLQPIRATVP
1650427	DFVTASDTTLRCCTVT	B	replicase polyprotein 1ab [Human coronavirus NL63]	YP_003766	Human coronavirus NL63	277944	V-set and immunoglobulin domain-containing protein 10-like	Q86VR7	VSIG10L	147645	YES	27.4	FVTASDTTLRC	FVTAGSNVTLRC
1669081	KADDFVTASDTTLRCC	B	replicase polyprotein 1ab [Human coronavirus NL63]	YP_003766	Human coronavirus NL63	277944	V-set and immunoglobulin domain-containing protein 10-like	Q86VR7	VSIG10L	147645	YES	27.4	FVTASDTTLRC	FVTAGSNVTLRC
1432117	FDVDKVKTPHIV	B	ORF1ab [Middle East respiratory syndrome-related coronavirus]	AXN92247	Middle East respiratory syndrome-related coronavirus	1335626	NACHT, LRR and PYD domains-containing protein 14	Q86W24	NLRP14	338323	YES	26.9	FDVDKVKTPHIV	FDVDVKTGAQPQIV
1705002	VNTFSSTFNVPMEKLK	B	orf1ab polyprotein [Severe acute respiratory syndrome coronavirus 2]	YP_009724389	Severe acute respiratory syndrome coronavirus 2	2697049	E3 ubiquitin-protein ligase TRIM69	Q86WT6	TRIM69	140691	YES	27.4	TFSSTFNVPMEKL	TFSNTFMEKL
1486482	PEDFSVIVQPTH	B	ORF4b [Middle East respiratory syndrome-related coronavirus]	AKN24752	Middle East respiratory syndrome-related coronavirus	1335626	Probable D-lactate dehydrogenase, mitochondrial	Q86WU2	LDHD	197257	YES	26.9	EDFSVIVQP	EDFSVVVEP
1678325	LTNTGSVVKPVRARAP	B	replicase polyprotein 1ab [Human coronavirus 229E]	NP_073549	Human coronavirus 229E	11137	HEAT repeat-containing protein 4	Q86WZ0	HEATR4	399671	YES	27.4	NTGSVVKPVRARAP	DTEAVIKPVKPRAP
1683857	NTGSVVKPVRARAPPG	B	replicase polyprotein 1ab [Human coronavirus 229E]	NP_073549	Human coronavirus 229E	11137	HEAT repeat-containing protein 4	Q86WZ0	HEATR4	399671	YES	27.4	NTGSVVKPVRARAP	DTEAVIKPVKPRAP
741485	GPVVLLSVSPRPRSGPTAPQ	B	Envelope glycoprotein I	P13291	Human alphaherpesvirus 2	10310	AN1-type zinc finger protein 4	Q86XD8	ZFAND4	93550	YES	28.2	VSPRPRSGPTAP	VAPRPSSGSTAP
1665490	IANRYNEVSATVLQNN	B	ORF1ab polyprotein [Human coronavirus OC43]	YP_009555238	Human coronavirus OC43	31631	Dynein regulatory complex protein 11	Q86XH1	IQCA1	79781	YES	26.9	YNEVSATVLQ	FNEVSATVIQ
1662500	GQVDLFRNARNGVLIT	B	orf1ab polyprotein [Severe acute respiratory syndrome coronavirus 2]	YP_009724389	Severe acute respiratory syndrome coronavirus 2	2697049	F-box only protein 11	Q86XK2	FBXO11	80204	YES	28.2	DLFRNARNGVLIT	DIFRNAQAGVLIS
1667211	ILSTSDLSVAFDKLAQ	B	orf1ab polyprotein [Human coronavirus HKU1]	YP_173236	Human coronavirus HKU1	290028	Ankyrin repeat and LEM domain-containing protein 2	Q86XL3	ANKLE2	23141	YES	26.9	SDLSVAFDKL	SDLTVEFDKL
1696092	STSDLSVAFDKLAQLL	B	orf1ab polyprotein [Human coronavirus HKU1]	YP_173236	Human coronavirus HKU1	290028	Ankyrin repeat and LEM domain-containing protein 2	Q86XL3	ANKLE2	23141	YES	26.9	SDLSVAFDKL	SDLTVEFDKL
932264	VDKTLPDQGDNDNWWTGWRQWIPAG	B	virion spike glycoprotein precursor [Zaire ebolavirus]	ALG01342	Zaire ebolavirus	186538	Cation channel sperm-associated protein 3	Q86XQ3	CATSPER3	347732	YES	26.9	PDQGDNDNW	PDNGDHDNW
540148	YAQIQPHWIAASIIL	B	polyprotein, partial [Dengue virus 2]	QTX93024	Dengue virus	12637	Keratin, type II cytoskeletal 73	Q86Y46	KRT73	319101	YES	27.4	AQIQPHWIAASIIL	AQIQSHISDTSIIL
195163	ANCLRKNGKRVIQLS	B	polyprotein [Dengue virus 1]	QFS19562	Dengue virus	12637	5'-3' DNA helicase ZGRF1	Q86YA3	ZGRF1	55345	YES	26.9	CLRKNGKRVIQ	CLRKNQLWGRVIQ
1408505	AFYRDLYSSPTT	B	ORF1ab [Middle East respiratory syndrome-related coronavirus]	AXN92247	Middle East respiratory syndrome-related coronavirus	1335626	Transforming growth factor beta activator LRRC33	Q86YC3	NRROS	375387	YES	28.6	FYRDLYSSP	FYRDLYNTSSP
1426749	EEAFYRDLYSSP	B	ORF1ab [Middle East respiratory syndrome-related coronavirus]	AXN92247	Middle East respiratory syndrome-related coronavirus	1335626	Transforming growth factor beta activator LRRC33	Q86YC3	NRROS	375387	YES	28.6	FYRDLYSSP	FYRDLYNTSSP
1446394	HCVSTQANAVQQ	B	ORF1ab [Middle East respiratory syndrome-related coronavirus]	AVV62524	Middle East respiratory syndrome-related coronavirus	1335626	Homer protein homolog 1	Q86YM7	HOMER1	9456	YES	26.9	CVSTQANAVQ	CVSSQANAVH
87429	PTIDVKMMNMEAANLAEV	T	polyprotein	AJM13598	West Nile virus	11082	Inactive tyrosine-protein kinase PRAG1	Q86YV5	PRAG1	157285	YES	33.3	PTIDVKMMNMEAANLAEV	PTIAVKPTMMSSEASDVWTEANLSAEV
1704545	VLWDYEAERPLTSFTK	B	replicase polyprotein 1ab [Human coronavirus 229E]	NP_073549	Human coronavirus 229E	11137	Polypeptide N-acetylgalactosaminyltransferase 13	Q8IUC8	GALNT13	114805	YES	27.8	LWDYEAERPLT	LWEYDAERLT
47531	PFNMLKRERNRVSTVQQLTK	T	Capsid protein	NP_739591	Dengue virus 2 Thailand/16681/84	31634	ELKS/Rab6-interacting/CAST family member 1	Q8IUD2	ERC1	23085	YES	27.4	LKRERNRVSTVQQL	LKREKDRLVQQL
742053	TLHPRIEEGFFDLMHVQKV	T	glycoprotein precursor	ABB30034	Orthonairovirus haemorrhagiae	3052518	Purkinje cell protein 2 homolog	Q8IVA1	PCP2	126006	YES	27.4	EEGFFDLMHVQ	QEGFFNLLSHVQ
839267	EGFFDLMHVQKVLSASTVCK	B	envelope glycoprotein precursor [Crimean-Congo hemorrhagic fever orthonairovirus]	APG38070	Orthonairovirus haemorrhagiae	3052518	Purkinje cell protein 2 homolog	Q8IVA1	PCP2	126006	YES	26.9	EGFFDLMHVQ	EGFFNLLSHVQ
839273	EIITLHPKIEEGFFDLMHVQ	B	envelope glycoprotein precursor [Crimean-Congo hemorrhagic fever orthonairovirus]	APG38058	Orthonairovirus haemorrhagiae	3052518	Purkinje cell protein 2 homolog	Q8IVA1	PCP2	126006	YES	27.4	EEGFFDLMHVQ	QEGFFNLLSHVQ
561883	IKKRDILDPTTRDVS	B	polyprotein	ADG57604	Enterovirus A71	39054	Dynein axonemal heavy chain 10	Q8IVF4	DNAH10	196385	YES	28.2	ILDPTTRD	ILDPTTRD
1641365	SSMINGVVKLLTKPW	B	polyprotein [Dengue virus 3]	QTX93593	Dengue virus	12637	Sterile alpha motif domain-containing protein 9-like	Q8IVG5	SAMD9L	219285	YES	28.6	SMINGVVK	SMINGVVK
1641629	TGSASSMINGVVKLL	B	polyprotein [Dengue virus 3]	QTX93593	Dengue virus	12637	Sterile alpha motif domain-containing protein 9-like	Q8IVG5	SAMD9L	219285	YES	29.5	SMINGVVK	SMINGVVK
185710	SMINGVVKL	T	Nonstructural protein NS5	YP_001531176	dengue virus type 3	11069	Sterile alpha motif domain-containing protein 9-like	Q8IVG5	SAMD9L	219285	YES	28.6	SMINGVVK	SMINGVVK
1392405	RPQGLPNNTASWFTALTQHG	T	Nucleoprotein	P0DTC9	Severe acute respiratory syndrome coronavirus 2	2697049	Mitogen-activated protein kinase kinase kinase kinase 3	Q8IVH8	MAP4K3	8491	YES	27.8	PNNTASWFT	PNSTSSWFT
1397407	RPQGLPNNTASWFTALTQHGK	B	Nucleoprotein	P0DTC9	Severe acute respiratory syndrome coronavirus 2	2697049	Mitogen-activated protein kinase kinase kinase kinase 3	Q8IVH8	MAP4K3	8491	YES	27.8	PNNTASWFT	PNSTSSWFT
1470968	LPNNTASWFTALTQHGKED	T	nucleocapsid phosphoprotein [Severe acute respiratory syndrome coronavirus 2]	QHD43423	Severe acute respiratory syndrome coronavirus 2	2697049	Mitogen-activated protein kinase kinase kinase kinase 3	Q8IVH8	MAP4K3	8491	YES	27.8	PNNTASWFT	PNSTSSWFT
1677717	LSFNNLLGFDSSKPVT	B	1AB polyprotein [Middle East respiratory syndrome-related coronavirus]	YP_009047202	Middle East respiratory syndrome-related coronavirus	1335626	Neuron navigator 2	Q8IVL1	NAV2	89797	YES	27.4	SFNNLLGFDSSKPVT	SFNNYDKSKPVT
50995	QHDVNFTQEVSRLNINLHFSKCG	B	env	AAA96674	Human T-cell leukemia virus type I	11908	Neuron navigator 2	Q8IVL1	NAV2	89797	YES	28.2	NFTQEVSRLNINLHFS	NFVSRLHSSLHFS
1497556	RGAVSCGHYHTN	B	replicase polyprotein 1ab [Human coronavirus 229E]	AST12962	Human coronavirus 229E	11137	Probable E3 ubiquitin-protein ligase HERC6	Q8IVU3	HERC6	55008	YES	28.2	VSCGHYHT	VSCGHYHS
31810	KLEELERDLRKTKKKL	T	Delta antigen	CAA44973	Hepatitis delta virus	12475	Spermatogenesis-associated protein 31A7	Q8IWB4	SPATA31A7	26165	YES	29.9	EELERDLRK	EELERNLRK
67615	VAGRKKLEELERDLRKTK	B	Delta antigen	CAA44973	Hepatitis delta virus	12475	Spermatogenesis-associated protein 31A7	Q8IWB4	SPATA31A7	26165	YES	29.9	RKKLEELERDLRK	RKVLGVTSEELERNLRK
1455878	IVPSTAWEDGDY	B	S protein [Middle East respiratory syndrome-related coronavirus]	AGV08584	Middle East respiratory syndrome-related coronavirus	1335626	Pleckstrin homology domain-containing family M member 2	Q8IWE5	PLEKHM2	23207	YES	31.2	VPSTAWEDGD	VPSTDWEDGD
1505849	SKRQYLLKFDDR	B	spike glycoprotein [Human coronavirus HKU1]	ADN03339	Human coronavirus HKU1	290028	Pleckstrin homology domain-containing family M member 2	Q8IWE5	PLEKHM2	23207	YES	27.4	KRQYLLKFDDR	KPQYLLDFEDR
1668760	IVPSTVWEDGDYYRKQ	B	spike protein [Middle East respiratory syndrome-related coronavirus]	YP_009047204	Middle East respiratory syndrome-related coronavirus	1335626	Pleckstrin homology domain-containing family M member 2	Q8IWE5	PLEKHM2	23207	YES	29.5	VPSTVWEDGD	VPSTDWEDGD
17572	FRDLTWCINPPERIK	B	Hemagglutinin glycoprotein	P08362	Measles virus strain Edmonston	11235	Cullin-9	Q8IWT3	CUL9	23113	YES	26.9	DLTWCINPPERI	NLTWCTNPQGCDRI
2156120	TLAVPNVSVPARGFR	B	Genome polyprotein	A0A0S2KU43	Hepacivirus hominis	3052230	Serine/threonine-protein kinase LMTK2	Q8IWU2	LMTK2	22853	YES	27.4	TLAVPNVSVPA	TLSVPNISLPA
1683860	NTGVYDLSGFTVKPVA	B	spike glycoprotein [Human coronavirus HKU1]	YP_173238	Human coronavirus HKU1	290028	Tryptophan 5-hydroxylase 2	Q8IWU9	TPH2	121278	YES	27.8	SGFTVKPVA	SGFTVRPVA
2243215	FLRFTAIKPSLGLINRWG	T	polyprotein [Zika virus]	AMC13911	ZIKV/H. sapiens/PRI/PRVABC59/2015	64320	Hydroxyacid-oxoacid transhydrogenase, mitochondrial	Q8IWW8	ADHFE1	137872	YES	28.2	AIKPSLGLIN	AIKPTLGLID
79577	IRTPPAYRPPNAPILSTLPETTV	B	Capsid protein	P03146	Hepatitis B virus subtype ayw	10418	SMC5-SMC6 complex localization factor protein 2	Q8IX21	SLF2	55719	YES	26.9	PILSTLPETTV	PIFSTLPETNI
956879	NAPILSTLPETTVVR	B	Capsid protein	Q76R61	Hepatitis B virus	10407	SMC5-SMC6 complex localization factor protein 2	Q8IX21	SLF2	55719	YES	26.9	PILSTLPETTVVR	PIFSTLPETNILNVVK
2237938	TYKIVIDKKNKLNDR	T	glycoprotein precursor	ABB30034	Orthonairovirus haemorrhagiae	3052518	F-box only protein 16	Q8IX29	FBXO16	157574	YES	27.4	DKKNKLNDR	DKKNKLQDR
1670264	KGVMEPVDYNVVTQRM	B	replicase polyprotein 1ab [Human coronavirus NL63]	YP_003766	Human coronavirus NL63	277944	GPALPP motifs-containing protein 1	Q8IXQ4	GPALPP1	55425	YES	28.2	KGVMEPVDYNVVTQRM	KGPVNYNVTTEFEKRAQRM
1428976	ENLLHGGGVARA	B	Replicase polyprotein 1a	P0C6U6	Human coronavirus NL63	277944	Protein mono-ADP-ribosyltransferase PARP9	Q8IXQ6	PARP9	83666	YES	26.9	ENLLHGGGVA	EDLLHGGGLA
1643540	ADVIVNPANGHMLHGG	B	orf1ab polyprotein [Human coronavirus HKU1]	YP_173236	Human coronavirus HKU1	290028	Protein mono-ADP-ribosyltransferase PARP9	Q8IXQ6	PARP9	83666	YES	27.4	DVIVNPANGHMLHGG	DAVVNAANEDLLHGG
1645355	ANENLAHGGGLAKALD	B	replicase polyprotein 1ab [Human coronavirus 229E]	NP_073549	Human coronavirus 229E	11137	Protein mono-ADP-ribosyltransferase PARP9	Q8IXQ6	PARP9	83666	YES	32.9	ANENLAHGGGLAKAL	ANEDLLHGGGLALAL
1650275	DFIVNAANENLAHGGG	B	replicase polyprotein 1ab [Human coronavirus 229E]	NP_073549	Human coronavirus 229E	11137	Protein mono-ADP-ribosyltransferase PARP9	Q8IXQ6	PARP9	83666	YES	35.4	IVNAANENLAHGGG	VVNAANEDLLHGGG
1650432	DFVVNAANENLLHGGG	B	replicase polyprotein 1ab [Human coronavirus NL63]	YP_003766	Human coronavirus NL63	277944	Protein mono-ADP-ribosyltransferase PARP9	Q8IXQ6	PARP9	83666	YES	43.1	VVNAANENLLHGGG	VVNAANEDLLHGGG
1668721	IVNAANENLAHGGGLA	B	replicase polyprotein 1ab [Human coronavirus 229E]	NP_073549	Human coronavirus 229E	11137	Protein mono-ADP-ribosyltransferase PARP9	Q8IXQ6	PARP9	83666	YES	40.9	IVNAANENLAHGGGLA	VVNAANEDLLHGGGLA
1668722	IVNAANIHLKHGGGVA	B	orf1ab polyprotein (pp1ab) [Severe acute respiratory syndrome-related coronavirus]	NP_828849	SARS coronavirus Tor2	227984	Protein mono-ADP-ribosyltransferase PARP9	Q8IXQ6	PARP9	83666	YES	28.2	IVNAANIHLKHGGGVA	VVNAANEDLLHGGGLA
1668739	IVNPANGHMLHGGGVA	B	orf1ab polyprotein [Human coronavirus HKU1]	YP_173236	Human coronavirus HKU1	290028	Protein mono-ADP-ribosyltransferase PARP9	Q8IXQ6	PARP9	83666	YES	29.1	IVNPANGHMLHGGGVA	VVNAANEDLLHGGGLA
1678725	LVNAANTHLKHGGGIA	B	1AB polyprotein [Middle East respiratory syndrome-related coronavirus]	YP_009047202	Middle East respiratory syndrome-related coronavirus	1335626	Protein mono-ADP-ribosyltransferase PARP9	Q8IXQ6	PARP9	83666	YES	27.4	VNAANTHLKHGGGIA	VNAANEDLLHGGGLA
1706824	VVNAANENLLHGGGVA	B	replicase polyprotein 1ab [Human coronavirus NL63]	YP_003766	Human coronavirus NL63	277944	Protein mono-ADP-ribosyltransferase PARP9	Q8IXQ6	PARP9	83666	YES	44.8	VVNAANENLLHGGGVA	VVNAANEDLLHGGGLA
1706825	VVNAANVHLKHGGGVA	B	ORF1a polyprotein [Pangolin coronavirus]	QIQ54046	Pangolin coronavirus	2708335	Protein mono-ADP-ribosyltransferase PARP9	Q8IXQ6	PARP9	83666	YES	29.9	VVNAANVHLKHGGGVA	VVNAANEDLLHGGGLA
1647075	AYENARQAYEDAIANG	B	replicase polyprotein 1ab [Human coronavirus NL63]	YP_003766	Human coronavirus NL63	277944	Structural maintenance of chromosomes protein 5	Q8IY18	SMC5	23137	YES	26.9	YENARQAYED	YENVRQEYEE
1659164	FVAYETARQEYENAVA	B	replicase polyprotein 1ab [Human coronavirus 229E]	NP_073549	Human coronavirus 229E	11137	Structural maintenance of chromosomes protein 5	Q8IY18	SMC5	23137	YES	27.4	VAYETARQEYE	VEYENVRQEYE
1662015	GMPSFVAYETARQEYE	B	replicase polyprotein 1ab [Human coronavirus 229E]	NP_073549	Human coronavirus 229E	11137	Structural maintenance of chromosomes protein 5	Q8IY18	SMC5	23137	YES	27.4	VAYETARQEYE	VEYENVRQEYE
1686549	PSFVAYETARQEYENA	B	replicase polyprotein 1ab [Human coronavirus 229E]	NP_073549	Human coronavirus 229E	11137	Structural maintenance of chromosomes protein 5	Q8IY18	SMC5	23137	YES	27.4	VAYETARQEYE	VEYENVRQEYE
1686671	PSYIAYENARQAYEDA	B	replicase polyprotein 1ab [Human coronavirus NL63]	YP_003766	Human coronavirus NL63	277944	Structural maintenance of chromosomes protein 5	Q8IY18	SMC5	23137	YES	26.9	YENARQAYED	YENVRQEYEE
1651571	DLVPTQPLPNASFDNF	B	orf1ab polyprotein (pp1ab) [Severe acute respiratory syndrome-related coronavirus]	NP_828849	SARS coronavirus Tor2	227984	pre-rRNA 2'-O-ribose RNA methyltransferase FTSJ3	Q8IY81	FTSJ3	117246	YES	26.9	DLVPTQPLPN	DLVPIKPLPN
1655149	EQPIDLVPTQPLPNAS	B	orf1ab polyprotein (pp1ab) [Severe acute respiratory syndrome-related coronavirus]	NP_828849	SARS coronavirus Tor2	227984	pre-rRNA 2'-O-ribose RNA methyltransferase FTSJ3	Q8IY81	FTSJ3	117246	YES	27.4	IDLVPTQPLPN	VDLVPIKPLPN
1685447	PIDLVPTQPLPNASFD	B	orf1ab polyprotein (pp1ab) [Severe acute respiratory syndrome-related coronavirus]	NP_828849	SARS coronavirus Tor2	227984	pre-rRNA 2'-O-ribose RNA methyltransferase FTSJ3	Q8IY81	FTSJ3	117246	YES	27.8	IDLVPTQPLPN	VDLVPIKPLPN
868036	LYAVATTILTPMLRH	B	Genome polyprotein	Q2YHF0	Dengue virus	12637	EF-hand calcium-binding domain-containing protein 13	Q8IY85	EFCAB13	124989	YES	26.9	ATTILTPMLRH	ANAILTVMLRH
1476930	MLQIQLTGILDG	B	replicase polyprotein 1ab [Human coronavirus 229E]	NP_073549	Human coronavirus 229E	11137	Serine/arginine repetitive matrix protein 1	Q8IYB3	SRRM1	10250	YES	28.2	MLQIQLTGILDG	MMQINLTGFLNG
4253	ARRRRASEAPPTSHRRASRQ	T	Virion protein UL47	P08313	Human alphaherpesvirus 1 strain F	10304	Serine/arginine repetitive matrix protein 1	Q8IYB3	SRRM1	10250	YES	27.8	RRRRASEAPPTSHRR	RRRRSPSPPPTRRRR
60229	SPRRRTPSPRRRRSQ	T	Core antigen	P03147	Hepatitis B virus subtype adyw	10419	Serine/arginine repetitive matrix protein 1	Q8IYB3	SRRM1	10250	YES	35.8	PRRRTPSPRRRRS	PRRRTPSPPPRRRS
1667710	IPVRPRNSSDNGISAI	B	Spike protein [Human coronavirus NL63]	YP_003767	Human coronavirus NL63	277944	Fanconi anemia group M protein	Q8IYD8	FANCM	57697	YES	26.9	RPRNSSDNGISAI	RTRSTSANGISAI
1668195	ISTDDCFANKHAGFDA	B	orf1ab polyprotein (pp1ab) [Severe acute respiratory syndrome-related coronavirus]	NP_828849	SARS coronavirus Tor2	227984	Fanconi anemia group M protein	Q8IYD8	FANCM	57697	YES	26.9	TDDCFAN	TDDCFAN
1864755	DDFSKQLQQSMSSADSTQA	T	Nucleoprotein	P0DTC9	Severe acute respiratory syndrome coronavirus 2	2697049	Lung adenoma susceptibility protein 2	Q8IYD9	NA	NA	NO	27.8	DDFSKQLQQSM	DDFSKLQLKESM
2232133	TLLPAADLDDFSKQLQQSM	T	Nucleoprotein	P0DTC9	Severe acute respiratory syndrome coronavirus 2	2697049	Lung adenoma susceptibility protein 2	Q8IYD9	NA	NA	NO	27.8	DDFSKQLQQSM	DDFSKLQLKESM
1660710	GFKFGDPADSRDFLRV	B	ORF1ab polyprotein [Human coronavirus OC43]	YP_009555238	Human coronavirus OC43	31631	Leucine-rich repeat-containing protein 56	Q8IYG6	LRRC56	115399	YES	26.9	DPADSRDFL	DPADSSDFL
1516334	TLLPAADLDDFSKQLQQSMSSADS	B	Nucleoprotein	P0DTC9	Severe acute respiratory syndrome coronavirus 2	2697049	Probable tRNA (uracil-O(2)-)-methyltransferase	Q8IYL2	TRMT44	152992	YES	28.2	PAADLDDFSKQLQQSMSSADS	PAADLDSLWEDFSQSLARGNS
1691135	RQVIQDVKDGTVTFNL	B	4a protein [Human coronavirus 229E]	NP_073552	Human coronavirus 229E	11137	Probable tRNA (uracil-O(2)-)-methyltransferase	Q8IYL2	TRMT44	152992	YES	27.8	VIQDVKDGTVTF	VVQDVLNGTITF
1706017	VSRQVIQDVKDGTVTF	B	4a protein [Human coronavirus 229E]	NP_073552	Human coronavirus 229E	11137	Probable tRNA (uracil-O(2)-)-methyltransferase	Q8IYL2	TRMT44	152992	YES	27.8	VIQDVKDGTVTF	VVQDVLNGTITF
1670720	KKLQRQLYDNCYRNSN	B	replicase polyprotein 1ab [Human coronavirus 229E]	NP_073549	Human coronavirus 229E	11137	Golgi-associated RAB2 interactor protein 4	Q8IYT1	GARIN4	149647	NO	26.9	KLQRQLY	KLQRQLY
1501586	SAGDSIFKSFHF	B	hemagglutinin-esterase glycoprotein [Human coronavirus HKU1]	AMN88685	Human coronavirus HKU1	290028	Calcium uptake protein 2, mitochondrial	Q8IYU8	MICU2	221154	YES	26.9	SAGDSIFKSFHF	SAGESISLDEFKSFCHF
1412647	ASIVDIIQRLDV	B	S protein [Middle East respiratory syndrome-related coronavirus]	AGV08438	Middle East respiratory syndrome-related coronavirus	1335626	Cilia- and flagella-associated protein 46	Q8IYW2	CFAP46	54777	YES	29.1	DIIQRLDV	DIIQRLDV
1656873	FGAISASIGDIIQRLD	B	spike protein [Middle East respiratory syndrome-related coronavirus]	YP_009047204	Middle East respiratory syndrome-related coronavirus	1335626	Cilia- and flagella-associated protein 46	Q8IYW2	CFAP46	54777	YES	27.4	DIIQRLD	DIIQRLD
1675419	LKKLKKSLNVAKSEFD	B	orf1ab polyprotein [Severe acute respiratory syndrome coronavirus 2]	YP_009724389	Severe acute respiratory syndrome coronavirus 2	2697049	Cilia- and flagella-associated protein 46	Q8IYW2	CFAP46	54777	YES	27.4	LKKLKKSLNVAKSEFD	LKKAYELIKSANLGKSEFD
580550	TPSPAPSRPFSVLRA	T	capsid protein	ADV92629	Paslahepevirus balayani	1678143	Chondroitin sulfate synthase 2	Q8IZ52	CHPF	79586	YES	28.2	PAPSRPFSVLR	PAPSRPASRFEVLR
1654617	ELHTVIPDYVDVNKTL	B	Spike protein [Human coronavirus NL63]	YP_003767	Human coronavirus NL63	277944	Dedicator of cytokinesis protein 3	Q8IZD9	DOCK3	1795	YES	26.9	TVIPDYVDV	TPIPDYVDV
1667602	IPDYVDVNKTLQEFAQ	B	Spike protein [Human coronavirus NL63]	YP_003767	Human coronavirus NL63	277944	Dedicator of cytokinesis protein 3	Q8IZD9	DOCK3	1795	YES	27.8	IPDYVDVNKTLQ	IPDYVDVLQ
1700925	TVIPDYVDVNKTLQEF	B	Spike protein [Human coronavirus NL63]	YP_003767	Human coronavirus NL63	277944	Dedicator of cytokinesis protein 3	Q8IZD9	DOCK3	1795	YES	28.2	TVIPDYVDVNKTLQ	TPIPDYVDVLQ
1431113	EYSKRSAIEDLL	B	S protein [Middle East respiratory syndrome-related coronavirus]	AVV62526	Middle East respiratory syndrome-related coronavirus	1335626	Sodium leak channel NALCN	Q8IZF0	NALCN	259232	YES	26.9	SKRSAIED	SKRSAIED
1689831	RDLLDTASALYREAL	B	Capsid protein	Q76R61	Hepatitis B virus	10407	Adhesion G protein-coupled receptor F5	Q8IZF2	ADGRF5	221395	YES	29.1	DLLDTASALYR	DLMNTSSALYR
53383	RDLLDTASALYREALESPEH	T	core protein	CAL29866	Hepatitis B virus	10407	Adhesion G protein-coupled receptor F5	Q8IZF2	ADGRF5	221395	YES	29.5	DLLDTASALYR	DLMNTSSALYR
956939	SIRDLLDTASALYRE	T	core protein [Hepatitis B virus]	AFY98989	Hepatitis B virus	10407	Adhesion G protein-coupled receptor F5	Q8IZF2	ADGRF5	221395	YES	29.5	DLLDTASALYR	DLMNTSSALYR
96862	SDFFPSVRDLLDTASALYRE	B	Capsid protein	P03146	Hepatitis B virus subtype ayw	10418	Adhesion G protein-coupled receptor F5	Q8IZF2	ADGRF5	221395	YES	29.1	DLLDTASALYR	DLMNTSSALYR
1439184	GDLVSKLSPWFA	B	ORF1ab polyprotein [Middle East respiratory syndrome-related coronavirus]	AUM60013	Middle East respiratory syndrome-related coronavirus	1335626	Adhesion G-protein coupled receptor G4	Q8IZF6	ADGRG4	139378	YES	28.2	VSKLSPWFA	VSKLTSPWFA
83829	IPYCNYSKYWYLNHT	B	Glycoprotein polyprotein	P08669	Lassa virus Josiah	11622	Solute carrier family 38 member 6	Q8IZM9	SLC38A6	145389	YES	26.9	NYSKYWYLN	DYSRYWYLD
1636484	AWKHVQRIETWILRH	B	Genome polyprotein	P29991	Dengue virus	12637	Heparan-sulfate 6-O-sulfotransferase 3	Q8IZP7	HS6ST3	266722	YES	26.9	WKHVQRIETW	WKHVQRGATW
1641067	SEGAWKHVQRIETWI	B	Genome polyprotein	P29991	Dengue virus	12637	Heparan-sulfate 6-O-sulfotransferase 3	Q8IZP7	HS6ST3	266722	YES	28.2	SEGAWKHVQRIETW	SEWKHVQRGATW
42665	MSSEGAWKHVQRIETWILRH	T	Membrane glycoprotein precursor	NP_739582	Dengue virus 2 Thailand/16681/84	31634	Heparan-sulfate 6-O-sulfotransferase 3	Q8IZP7	HS6ST3	266722	YES	29.5	SEGAWKHVQRIETW	SEWKHVQRGATW
1468732	LLEAYNAFLNTV	B	replicase polyprotein 1ab [Human coronavirus 229E]	AST12962	Human coronavirus 229E	11137	Voltage-dependent calcium channel subunit alpha-2/delta-3	Q8IZS8	CACNA2D3	55799	YES	27.8	LLEAYNAFLNTV	LLDPYNAFLSAV
1569850	FGAGAALQIPFAMQMAYRFNGI	B	surface glycoprotein [Severe acute respiratory syndrome coronavirus 2]	QHD43416	Severe acute respiratory syndrome coronavirus 2	2697049	Abnormal spindle-like microcephaly-associated protein	Q8IZT6	ASPM	259266	YES	26.9	AALQIPFAMQMAYR	AALRIQFFLQMAVYR
1659853	GADISDTIPDEKQNGH	B	1AB polyprotein [Middle East respiratory syndrome-related coronavirus]	YP_009047202	Middle East respiratory syndrome-related coronavirus	1335626	Abnormal spindle-like microcephaly-associated protein	Q8IZT6	ASPM	259266	YES	29.1	DISDTIPDEK	DMSNTIPDEK
1865865	GAGAALQIPFAMQMAYRFNG	T	Spike glycoprotein	P0DTC2	Severe acute respiratory syndrome coronavirus 2	2697049	Abnormal spindle-like microcephaly-associated protein	Q8IZT6	ASPM	259266	YES	27.4	AALQIPFAMQMAYR	AALRIQFFLQMAVYR
1281785	SRKAYDHNSPYIWPR	T	Envelope glycoprotein E	Q9J3M8	Human herpesvirus 3 strain Oka vaccine	341980	Leukocyte immunoglobulin-like receptor subfamily A member 2	Q8N149	LILRA2	11027	YES	30.8	AYDHNSPYIW	AYDSNSPYVW
167936	IKNRIERLRREYSSTWHH	T	polyprotein	AJM13598	West Nile virus	11082	Dedicator of cytokinesis protein 4	Q8N1I0	DOCK4	9732	YES	28.2	IERLRREYSS	IEQIRREYSS
1643937	AFVDTIVPPCPSILKV	B	replicase polyprotein 1ab [Human coronavirus 229E]	NP_073549	Human coronavirus 229E	11137	C-type lectin domain family 4 member F	Q8N1N0	CLEC4F	165530	YES	28.2	FVDTIVPPCPSIL	FIDTPPCPWIL
2190174	GERMEWLVNKINGHH	T	non-structural polyprotein	CAJ90469	Chikungunya virus	37124	Unconventional myosin-Ih	Q8N1T3	MYO1H	283446	YES	27.8	WLVNKIN	WLVNKIN
2192143	WLVNKINGHHVLLVS	T	non-structural polyprotein	CAJ90469	Chikungunya virus	37124	Unconventional myosin-Ih	Q8N1T3	MYO1H	283446	YES	27.8	WLVNKIN	WLVNKIN
919529	CNTTSTWVVYGTCHHKKG	B	polyprotein	AHZ13508	Zika virus	64320	Prosalusin	Q8N2E6	TOR2A	27433	YES	27.8	STWVVYGT	SSWVVYGT
1654954	ENQKQIANQFNKAISQ	B	E2 glycoprotein precursor	NP_828851	SARS coronavirus Tor2	227984	Pyridine nucleotide-disulfide oxidoreductase domain-containing protein 2	Q8N2H3	PYROXD2	84795	YES	30.3	ENQKQIANQFNKAISQ	ENQKQIAQFSQ
1688565	QNVLYENQKQIANQFN	B	E2 glycoprotein precursor	NP_828851	SARS coronavirus Tor2	227984	Pyridine nucleotide-disulfide oxidoreductase domain-containing protein 2	Q8N2H3	PYROXD2	84795	YES	29.5	ENQKQIANQF	ENQKQIAQF
69865	VLYENQKQIANQFNKAI	B	E2 glycoprotein precursor	NP_828851	SARS coronavirus Tor2	227984	Pyridine nucleotide-disulfide oxidoreductase domain-containing protein 2	Q8N2H3	PYROXD2	84795	YES	29.5	ENQKQIANQF	ENQKQIAQF
1411541	APDVMLNISTPN	B	surface protein [Human coronavirus OC43]	CAA83660	Human coronavirus OC43	31631	E3 ubiquitin-protein ligase pellino homolog 3	Q8N2H9	PELI3	246330	YES	28.2	PDVMLNISTP	PDVMHHISTP
840603	VTQCPKRKEKVEETELYLNL	B	envelope glycoprotein precursor [Crimean-Congo hemorrhagic fever orthonairovirus]	APG38067	Orthonairovirus haemorrhagiae	3052518	NXPE family member 1	Q8N323	NXPE1	120400	YES	28.2	VTQCPKRKEKVEET	VTNCNKREKIEET
1542653	SYIVDSVTVKNGSIH	B	Replicase polyprotein 1a	P0DTC1	Severe acute respiratory syndrome coronavirus 2	2697049	Inactive carboxypeptidase-like protein X2	Q8N436	CPXM2	119587	YES	26.9	SYIVDSVTVKNGS	SYKVMVSNDSHTWVTVKNGS
1676184	LLSNQLRLAFLGASVT	B	replicase polyprotein 1ab [Human coronavirus NL63]	YP_003766	Human coronavirus NL63	277944	RIB43A-like with coiled-coils protein 1	Q8N443	RIBC1	158787	YES	26.9	LSNQLRLA	LSNQLRLA
1233642	ILWREGDMFPFLDGLINAP	B	glycoprotein [Marburg marburgvirus]	AFV31349	Lake Victoria marburgvirus - Angola2005	378830	Follistatin-related protein 5	Q8N475	FSTL5	56884	YES	27.4	ILWREGDMF	ILWREEGLGIGNMF
1661347	GIKVLPPLLSENQISG	B	spike surface glycoprotein [Human coronavirus OC43]	YP_009555241	Human coronavirus OC43	31631	Probable hydrolase PNKD	Q8N490	PNKD	25953	YES	26.9	GIKVLPPLLSEN	GVKVLPIPVLSDN
1541536	LVGTPVCINGLMLLE	B	Replicase polyprotein 1a	P0DTC1	Severe acute respiratory syndrome coronavirus 2	2697049	Misshapen-like kinase 1	Q8N4C8	MINK1	50488	YES	28.2	LVGTPVCINGLMLLE	LVGTENGLMLLD
1672663	KVRSLKLSDNNCYLNA	B	1AB polyprotein [Middle East respiratory syndrome-related coronavirus]	YP_009047202	Middle East respiratory syndrome-related coronavirus	1335626	Kelch-like protein 36	Q8N4N3	KLHL36	79786	YES	29.5	RSLKLSDNNCYLNA	RCLELSDDTCYLDA
1694298	SLKLSDNNCYLNAVIM	B	1AB polyprotein [Middle East respiratory syndrome-related coronavirus]	YP_009047202	Middle East respiratory syndrome-related coronavirus	1335626	Kelch-like protein 36	Q8N4N3	KLHL36	79786	YES	26.9	LKLSDNNCYLNA	LELSDDTCYLDA
1430685	EVNAPYYNSWQN	B	surface protein [Human coronavirus OC43]	CAA83660	Human coronavirus OC43	31631	Zinc finger CCCH-type with G patch domain-containing protein	Q8N5A5	ZGPAT	84619	YES	29.1	VNAPYYNSW	VSAPYYSSW
1678166	LTFPPGQGVPLNANST	B	nucleoprotein [Middle East respiratory syndrome-related coronavirus]	YP_009047211	Middle East respiratory syndrome-related coronavirus	1335626	S1 RNA-binding domain-containing protein 1	Q8N5C6	SRBD1	55133	YES	27.4	TFPPGQGVPLNANST	TYPQGQPVKFPANANST
593491	HGTFPINAYTTGPCTPSP	T	NS5A protein, partial	AMR70247	Hepatitis C virus subtype 1b	31647	TGF-beta-activated kinase 1 and MAP3K7-binding protein 3	Q8N5C8	TAB3	257397	YES	28.2	FPINAYTTGPCTPSP	FSVNPVYITYTQPTGPSCTPSP
1429266	EPSITYSPATIL	B	ORF1ab polyprotein [Middle East respiratory syndrome-related coronavirus]	ATQ39389	Middle East respiratory syndrome-related coronavirus	1335626	Macoilin	Q8N5G2	MACO1	55219	YES	27.4	PSITYSPAT	PSITYSAAT
2189777	DNVMSPGYYQLLQAS	T	structural polyprotein	CAX63317	Chikungunya virus	37124	Lysoplasmalogenase TMEM86B	Q8N661	TMEM86B	255043	YES	29.1	VMSPGYYQLLQ	VMSPSGGYTQLLQ
16503	FLAFVVFLLVTLAIL	T	envelope protein [Severe acute respiratory syndrome coronavirus 2]	QHD43418	Severe acute respiratory syndrome coronavirus 2	2697049	DNA damage-regulated autophagy modulator protein 1	Q8N682	DRAM1	55332	YES	27.4	FLAFVVFLLVT	FLRGMAFVPFLLVT
1409904	AKQDTGHYFYRS	B	spike protein [Bat SARS-like coronavirus]	AVP78042	Bat SARS-like coronavirus	1508227	Immunoglobulin superfamily member 1	Q8N6C5	IGSF1	3547	YES	27.4	QDTGHYFY	QDTGHYLCFY
1484217	NTAKQDTGHYFY	B	spike protein [Bat SARS-like coronavirus]	AVP78042	Bat SARS-like coronavirus	1508227	Immunoglobulin superfamily member 1	Q8N6C5	IGSF1	3547	YES	27.4	QDTGHYFY	QDTGHYLCFY
1491890	QDTGHYFYRSHR	B	spike protein [Bat SARS-like coronavirus]	AVP78042	Bat SARS-like coronavirus	1508227	Immunoglobulin superfamily member 1	Q8N6C5	IGSF1	3547	YES	27.4	QDTGHYFY	QDTGHYLCFY
1435569	FPYQGDHGDRYV	B	spike protein [Middle East respiratory syndrome-related coronavirus]	ALA49803	Middle East respiratory syndrome-related coronavirus	1335626	ADP-ribosylation factor GTPase-activating protein 1	Q8N6T3	ARFGAP1	55738	YES	26.9	YQGDHGDRYV	YQGAQGNRYV
2223930	WEWASVRFSWLSLLVPFV	T	large S protein [Hepatitis B virus]	AAR07092	hepatitis B virus genotype A	489455	ER membrane protein complex subunit 1	Q8N766	EMC1	23065	YES	29.9	EWASVRFSWLSLLVP	EWASRFWLWATLLIP
226063	LKYNPSRVEAFHRYGTTVNC	B	envelope glycoprotein B	ADM23344	Human alphaherpesvirus 1	10298	EF-hand domain-containing family member B	Q8N7U6	EFHB	151651	YES	27.4	KYNPSRVEAFHRYG	KYNPSSFHRCSVYG
1437015	FTVDGVQYYCYT	B	ORF1a protein [Middle East respiratory syndrome-related coronavirus]	AKI29254	Middle East respiratory syndrome-related coronavirus	1335626	Putative E3 ubiquitin-protein ligase UBR7	Q8N806	UBR7	55148	YES	26.9	VDGVQYYC	VDGMQYYC
1503163	SEKQVEQKVAEN	B	non-structural polyprotein 1ab [Bat SARS-like coronavirus]	AVP78030	Bat SARS-like coronavirus	1508227	Proline-rich protein 23E	Q8N813	PRR23E	285311	NO	27.8	SEKQVEQKV	SEKQAEQKV
20199	GHWSRDCTQPRPPPGPCPLCQDP	B	gag	AAA96672	Human T-cell leukemia virus type I	11908	Cyclic GMP-AMP synthase	Q8N884	CGAS	115004	YES	27.8	TQPRPPPGP	TKPRPPPGP
1644563	AIYNLLKDCPAVAVHD	B	ORF1ab polyprotein [Pangolin coronavirus]	QIQ54047	Pangolin coronavirus	2708335	Transcription elongation factor A N-terminal and central domain-containing protein	Q8N8B7	TCEANC	170082	YES	26.9	AIYNLLKDCPAVA	AVYRVLKNCPSVA
42700	MSTNPKPQRKTKRNTNRRPQDV	B	core protein	AAS15483	Hepacivirus hominis	3052230	Probable N-acetyltransferase 16	Q8N8M0	NAT16	375607	YES	26.9	PKPQRKTKRNTNRRPQDV	PKPEKKTARDAEPSSETRPQEV
177868	LWENGASSVWNATTAIGL	T	polyprotein	AJM13598	West Nile virus	11082	N-terminal EF-hand calcium-binding protein 1	Q8N987	NECAB1	64168	YES	27.8	WENGASSVWN	WENSSVWN
1639251	LIAIAVASGLLWVAE	B	Genome polyprotein	Q2YHF0	Dengue virus	12637	Synaptotagmin-2	Q8N9I0	SYT2	127833	YES	28.6	LIAIAVASGLL	LIAIAVVAGLL
1639511	LSMGLIAIAVASGLL	B	Genome polyprotein	Q2YHF0	Dengue virus	12637	Synaptotagmin-2	Q8N9I0	SYT2	127833	YES	27.8	LIAIAVASGLL	LIAIAVVAGLL
48946	PPVVRMFMRERQLPQ	T	EBNA3C latent protein	CAD53421	human gammaherpesvirus 4	10376	Fatty acid desaturase 6	Q8N9I5	FADS6	283985	YES	30.3	PVVRMFMRERQLP	PVVSQFLREKQLP
1706257	VTIDYAEISFMLWCKD	B	orf1ab polyprotein (pp1ab) [Severe acute respiratory syndrome-related coronavirus]	NP_828849	SARS coronavirus Tor2	227984	Probable RNA-binding protein EIF1AD	Q8N9N8	EIF1AD	84285	YES	27.8	AEISFMLWCKD	AEISFVLCKD
1503077	SEEVVENPTIQKDVLECN	B	Replicase polyprotein 1a	P0DTC1	Severe acute respiratory syndrome coronavirus 2	2697049	Protein SCAI	Q8N9R8	SCAI	286205	YES	27.4	EEVVENPTIQKDVLE	DETVENPHLQKHILE
1655817	EVVENPTIQKDILECN	B	orf1ab polyprotein [Bat coronavirus RaTG13]	QHR63299	Bat coronavirus RaTG13	2709072	Protein SCAI	Q8N9R8	SCAI	286205	YES	28.6	EVVENPTIQKDILE	ETVENPHLQKHILE
1663003	GTDSGFAAYNRYRIGN	B	matrix protein [Severe acute respiratory syndrome-related coronavirus]	NP_828855	SARS coronavirus Tor2	227984	Protein KRI1 homolog	Q8N9T8	KRI1	65095	YES	26.9	FAAYNRYR	FAARYNRYR
56302	RVGTDSGFAAYNRYRI	B	matrix protein [Severe acute respiratory syndrome-related coronavirus]	NP_828855	SARS coronavirus Tor2	227984	Protein KRI1 homolog	Q8N9T8	KRI1	65095	YES	27.8	RVGTDSGFAAYNRYR	RVNAAFAARYNRYR
1646238	ASNSRPGSRSQSRGPN	B	nucleocapsid phosphoprotein [Human coronavirus HKU1]	YP_173242	Human coronavirus HKU1	290028	Fibrous sheath-interacting protein 1	Q8NA03	FSIP1	161835	YES	28.2	ASNSRPGSRS	ASNSRIRPGSRS
1654107	EGSGRSASNSRPGSRS	B	nucleocapsid phosphoprotein [Human coronavirus HKU1]	YP_173242	Human coronavirus HKU1	290028	Fibrous sheath-interacting protein 1	Q8NA03	FSIP1	161835	YES	27.4	ASNSRPGSRS	ASNSRIRPGSRS
1693357	SGRSASNSRPGSRSQS	B	nucleocapsid phosphoprotein [Human coronavirus HKU1]	YP_173242	Human coronavirus HKU1	290028	Fibrous sheath-interacting protein 1	Q8NA03	FSIP1	161835	YES	27.4	ASNSRPGSRS	ASNSRIRPGSRS
1660907	GGDAISLSFNNLLGFD	B	1AB polyprotein [Middle East respiratory syndrome-related coronavirus]	YP_009047202	Middle East respiratory syndrome-related coronavirus	1335626	WD repeat-containing protein 31	Q8NA23	WDR31	114987	YES	26.9	GDAISLSFNNLL	GDAISLLCASFNRGIHLL
866767	FQSYQLWATLLSLTF	T	polyprotein [Dengue virus 1]	AWV55246	dengue virus type 1	11053	Telomere repeats-binding bouquet formation protein 1	Q8NA31	TERB1	283847	YES	29.5	FQSYQLWATL	FQSYQLWSSVCSTL
1262	AFASRGNHVSPAHYVPESDA	B	Genome polyprotein	Q913V3	Hepacivirus hominis	3052230	Putative uncharacterized protein encoded by LINC02913	Q8NAJ2	LINC02913	414318	NO	27.4	GNHVSPAH	GNHVSPAH
45701	NRLIAFASRGNHVSPAHYVP	B	Genome polyprotein	Q913V3	Hepacivirus hominis	3052230	Putative uncharacterized protein encoded by LINC02913	Q8NAJ2	LINC02913	414318	NO	26.9	GNHVSPAH	GNHVSPAH
27245	ILPGQDLQYV	T	Hemagglutinin glycoprotein	P08362	Measles virus strain Edmonston	11235	Protein O-linked-mannose beta-1,4-N-acetylglucosaminyltransferase 2	Q8NAT1	POMGNT2	84892	YES	27.4	LPGQDLQYV	LPGMDLQYV
44915	NLVILPGQDLQYVLA	B	Hemagglutinin glycoprotein	P08362	Measles virus strain Edmonston	11235	Protein O-linked-mannose beta-1,4-N-acetylglucosaminyltransferase 2	Q8NAT1	POMGNT2	84892	YES	27.8	LVILPGQDLQYV	LAMLPGMDLQYV
1652457	DTFLSMFDVDKKSLNA	B	ORF1ab polyprotein [Human coronavirus OC43]	YP_009555238	Human coronavirus OC43	31631	Tudor domain-containing protein 5	Q8NAT2	TDRD5	163589	YES	28.2	FLSMFDVDKKSLNA	FLSMFEVLNA
1657888	FLSMFDVDKKSLNALI	B	ORF1ab polyprotein [Human coronavirus OC43]	YP_009555238	Human coronavirus OC43	31631	Tudor domain-containing protein 5	Q8NAT2	TDRD5	163589	YES	27.4	FLSMFDVDKKSLNA	FLSMFEVLNA
956914	RRGRSPRRRTPSPRR	T	core protein [Hepatitis B virus]	AFY98989	Hepatitis B virus	10407	Pre-mRNA-splicing factor 38A	Q8NAV1	PRPF38A	84950	YES	41.4	RRGRSPRRRTPSPRR	RRSRSPKRRSPSPRR
1693556	SHVNGDWFLFGDSRSD	B	hemagglutinin-esterase [Human coronavirus OC43]	YP_009555240	Human coronavirus OC43	31631	Ubiquitin carboxyl-terminal hydrolase 38	Q8NB14	USP38	84640	YES	28.2	DWFLFGDSR	EWFLFNDSR
1704812	VNGDWFLFGDSRSDCN	B	hemagglutinin-esterase [Human coronavirus OC43]	YP_009555240	Human coronavirus OC43	31631	Ubiquitin carboxyl-terminal hydrolase 38	Q8NB14	USP38	84640	YES	28.6	DWFLFGDSR	EWFLFNDSR
1435080	FNLEDFIDSPCY	B	ORF1ab [Middle East respiratory syndrome-related coronavirus]	AVV62535	Middle East respiratory syndrome-related coronavirus	1335626	tRNA-uridine aminocarboxypropyltransferase 2	Q8NBA8	DTWD2	285605	YES	27.8	NLEDFIDSPCY	NLEEFILDSPVY
1617118	REFVFKNIDGYFKIYSKH	T	Spike glycoprotein	P0DTC2	Severe acute respiratory syndrome coronavirus 2	2697049	Equilibrative nucleobase transporter 1	Q8NBI5	SLC43A3	29015	YES	28.2	FVFKNIDGYFK	FVFKNEDYFK
237576	WPLLLLLLALPQRAYAQ	T	polyprotein	ABY67644	Hepatitis C virus genotype 1	41856	Transmembrane protein 145	Q8NBT3	TMEM145	284339	YES	35.4	PLLLLLLALPQRA	PLLLLLLSLPPRA
1470746	LPFETVEACRTY	B	ORF1a polyprotein [Coronavirus Neoromicia/PML-PHE1/RSA/2011]	AIG13097	Middle East respiratory syndrome-related coronavirus	1335626	Carbohydrate sulfotransferase 4	Q8NCG5	CHST4	10164	YES	29.1	PFETVEACRTY	PFEVVEKACRSY
1074904	GDCEEEEFEPSTQYEY	T	orf1ab polyprotein [Severe acute respiratory syndrome coronavirus 2]	YP_009724389	Severe acute respiratory syndrome coronavirus 2	2697049	Zinc finger protein 280C	Q8ND82	ZNF280C	55609	YES	27.4	DCEEEEFEP	ECEEEELEP
1659463	FVSSYAKPEEKLSAYD	B	replicase polyprotein 1ab [Human coronavirus 229E]	NP_073549	Human coronavirus 229E	11137	Paraneoplastic antigen Ma1	Q8ND90	PNMA1	9240	YES	28.2	FVSSYAKPEEKLSAY	FLNTYQNPGEKLSAY
839318	FDELELDPPEIEPGVLKVLR	T	Envelope glycoprotein E	Q9J3M8	Human herpesvirus 3 strain Oka vaccine	341980	Hemicentin-2	Q8NDA2	HMCN2	256158	YES	27.8	PPEIEPGVLKVL	PPQVQPGPRVLKVL
1531297	VYCLDGIVKAEV	B	ORF1ab [Middle East respiratory syndrome-related coronavirus]	AVV62535	Middle East respiratory syndrome-related coronavirus	1335626	B-cell scaffold protein with ankyrin repeats	Q8NDB2	BANK1	55024	YES	28.6	VYCLDGIVKA	VYCDGIVKA
1472125	LRSTRVNVDGFN	B	ORF1ab [Human coronavirus NL63]	AWK59942	Human coronavirus NL63	277944	ATP-dependent RNA helicase TDRD9	Q8NDG6	TDRD9	122402	YES	28.2	LRSTRVNVD	LRNTRVNVD
1708406	YAISGKERARTVGGVS	B	replicase polyprotein 1ab [Human coronavirus 229E]	NP_073549	Human coronavirus 229E	11137	ATP-dependent RNA helicase TDRD9	Q8NDG6	TDRD9	122402	YES	27.8	ISGKERARTVGGV	ISKERAWTLGGV
1646563	ATSASLFPPWTAAAGV	B	spike surface glycoprotein [Human coronavirus OC43]	YP_009555241	Human coronavirus OC43	31631	Leucine-rich repeat transmembrane protein CCDC168	Q8NDH2	CCDC168	643677	YES	28.2	SLFPPWT	IGDPLNQ
1663951	GYTLAATSASLFPPWT	B	spike surface glycoprotein [Human coronavirus OC43]	YP_009555241	Human coronavirus OC43	31631	Leucine-rich repeat transmembrane protein CCDC168	Q8NDH2	CCDC168	643677	YES	28.2	SLFPPWT	IGDPLNQ
1673002	LAATSASLFPPWTAAA	B	spike surface glycoprotein [Human coronavirus OC43]	YP_009555241	Human coronavirus OC43	31631	Leucine-rich repeat transmembrane protein CCDC168	Q8NDH2	CCDC168	643677	YES	28.2	SLFPPWT	IGDPLNQ
2154655	PAKGGRKPARLIVYP	B	Genome polyprotein	Q81258	Hepacivirus hominis	3052230	Leucine-rich repeat transmembrane protein CCDC168	Q8NDH2	CCDC168	643677	YES	28.2	PAKGGRKPARLI	TQKTQTDCKCTA
538922	MRCIGISNRDFVEGVSGG	B	envelope protein, partial	ABW06583	dengue virus type 2	11060	Leucine-rich repeat transmembrane protein CCDC168	Q8NDH2	CCDC168	643677	YES	26.9	ISNRDFVEGV	TILENSPCPM
1665242	HVVGPNVNRGEDIQLL	B	orf1ab polyprotein [Bat coronavirus RaTG13]	QHR63299	Bat coronavirus RaTG13	2709072	Probable aminopeptidase NPEPL1	Q8NDH3	NPEPL1	79716	YES	28.2	VGPNVNRGEDIQLL	VGPNATRPDDIHLL
19887	GGIKITHFTTWTSIPTLAAQ	B	Genome polyprotein	P08617	Human hepatitis A virus Hu/Australia/HM175/1976	12098	EH domain-binding protein 1	Q8NDI1	EHBP1	23301	YES	27.8	GIKITHFTTW	GVKITNFTTSW
57261	SDPSQGGGIKITHFTTWTSI	B	Genome polyprotein	P08617	Human hepatitis A virus Hu/Australia/HM175/1976	12098	EH domain-binding protein 1	Q8NDI1	EHBP1	23301	YES	27.8	GIKITHFTTW	GVKITNFTTSW
1484658	NVAITRAKVGILCI	B	Replicase polyprotein 1ab	P0DTD1	Severe acute respiratory syndrome coronavirus 2	2697049	Cilia- and flagella-associated protein 43	Q8NDM7	CFAP43	80217	YES	26.9	ITRAKVGILCI	ITIAKCGILCI
2157061	YRACSLPEEAHTAIH	B	Genome polyprotein	P26660	Hepacivirus hominis	3052230	Cilia- and flagella-associated protein 43	Q8NDM7	CFAP43	80217	YES	27.4	CSLPEEAHTAI	CSYLLPEEEHTGI
4164	ARIMLDNINMPNGLIAQF	T	nonstructural protein 3	YP_001527884	West Nile virus NY-99	11082	Cilia- and flagella-associated protein 43	Q8NDM7	CFAP43	80217	YES	28.2	LDNINMPNGL	LDNISNMPEGL
55137	RPDYQPATVAGCALPPP	B	Genome polyprotein	P26660	Hepatitis C virus subtype 2a	31649	Inactive ADP-ribosyltransferase ARH2	Q8NDY3	ADPRHL1	113622	YES	27.4	RPDYQPATVAGCA	RPDPATIEGCA
840107	NPKPQGQRLIEVSVEENHPF	T	Envelope glycoprotein E	Q9J3M8	Human herpesvirus 3 strain Oka vaccine	341980	Inactive ADP-ribosyltransferase ARH2	Q8NDY3	ADPRHL1	113622	YES	27.8	KPQGQRLIEVSVEENHP	KPERLETLIEVSVECGRMTHNHP
2154295	LTPAETTVRLRAYFN	B	Genome polyprotein	P26661	Hepacivirus hominis	3052230	Acrosin-binding protein	Q8NEB7	ACRBP	84519	YES	28.6	LTPAETTVRLRA	LTPTWKAETTCRLRA
73519	YDAGCAWYELTPAETTVRLR	T	HCV-1	AAA45676	hepatitis C virus genotype 1a	2847144	Acrosin-binding protein	Q8NEB7	ACRBP	84519	YES	28.2	YELTPAETTVRLR	YERFFALLTPTWKAETTCRLR
90193	VMTMGVFFLLMQRKGIGK	T	polyprotein, partial	AHH30723	West Nile virus	11082	Cation channel sperm-associated protein 1	Q8NEC5	CATSPER1	117144	YES	27.4	VMTMGVFFLLMQ	IMAMAVLDFLLMQ
1417258	CNIESWLNDKSV	B	Spike glycoprotein [Human coronavirus OC43]	AIX10749	Human coronavirus OC43	31631	Protein DENND6B	Q8NEG7	DENND6B	414918	YES	27.8	NIESWLNDKS	NIETWMKDKS
1648494	CNIEAWLNDKSVPSPL	B	spike surface glycoprotein [Human coronavirus OC43]	YP_009555241	Human coronavirus OC43	31631	Protein DENND6B	Q8NEG7	DENND6B	414918	YES	26.9	NIEAWLNDKS	NIETWMKDKS
1676948	LPNCNIEAWLNDKSVP	B	spike surface glycoprotein [Human coronavirus OC43]	YP_009555241	Human coronavirus OC43	31631	Protein DENND6B	Q8NEG7	DENND6B	414918	YES	27.4	NIEAWLNDKS	NIETWMKDKS
1406902	AASNIFVVNKDT	B	ORF1a polyprotein [Coronavirus Neoromicia/PML-PHE1/RSA/2011]	AIG13097	Middle East respiratory syndrome-related coronavirus	1335626	Dynein axonemal assembly factor 1	Q8NEP3	DNAAF1	123872	YES	28.2	SNIFVVNKDT	SNIFAVSKDT
146219	ELTPAETSVRLRAYL	T	polyprotein	ADY38595	Hepatitis C virus subtype 1b	31647	Carbohydrate sulfotransferase 13	Q8NET6	CHST13	166012	YES	27.8	PAETSVRLRAYL	PAEINRRLRAYL
1156351	LGAISFWMCSNGSLQCRICI	B	hemagglutinin	ACP41105	Influenza A virus (A/California/04/2009(H1N1))	641501	Histone-lysine N-methyltransferase 2C	Q8NEZ4	KMT2C	58508	YES	27.8	WMCSNGSLQCRICI	WKCKNCRICI
1639751	MGKAELEDGAYRIKQ	B	polyprotein, partial [Dengue virus 2]	QTX93162	Dengue virus	12637	Histone-lysine N-methyltransferase 2C	Q8NEZ4	KMT2C	58508	YES	27.4	AELEDGAYRIKQ	AELIEDYRIKQ
1642078	VEKAELEDGAYRIKQ	B	polyprotein [Dengue virus 2]	QUD37232	Dengue virus	12637	Histone-lysine N-methyltransferase 2C	Q8NEZ4	KMT2C	58508	YES	28.2	EKAELEDGAYRIKQ	EHAELIEDYRIKQ
741963	SAAPAAPAAPRASGGVAATV	B	Envelope glycoprotein B	P08666	Human alphaherpesvirus 2	10310	Dedicator of cytokinesis protein 8	Q8NF50	DOCK8	81704	YES	26.9	SAAPAAPAAPRAS	SDAPSSPAAPRPAS
1433134	FGYVQQGVFNKA	B	replicase polyprotein 1ab [Human coronavirus OC43]	ATN39862	Human coronavirus OC43	31631	Zinc finger MIZ domain-containing protein 2	Q8NF64	ZMIZ2	83637	YES	26.9	GYVQQGVFNK	GYVQQGVYSR
1462856	KVFGYVQQGVFN	B	replicase polyprotein 1ab [Human coronavirus OC43]	ATN39862	Human coronavirus OC43	31631	Zinc finger MIZ domain-containing protein 2	Q8NF64	ZMIZ2	83637	YES	26.9	GYVQQGVF	GYVQQGVY
1652132	DRNHNSQDDIMKAVAA	B	nucleocapsid protein [Human coronavirus 229E]	NP_073556	Human coronavirus 229E	11137	Biorientation of chromosomes in cell division protein 1-like 1	Q8NFC6	BOD1L1	259282	YES	26.9	DRNHNSQDDIMK	NRNNNSQQDIDSENMK
1506268	SLHPVECEDDYV	B	ORF1a polyprotein [Coronavirus Neoromicia/PML-PHE1/RSA/2011]	AIG13097	Middle East respiratory syndrome-related coronavirus	1335626	Folliculin	Q8NFG4	FLCN	201163	YES	27.8	SLHPVECEDD	TLHPVGCEDD
1650909	DIKNSSVNTVCFVDVD	B	replicase polyprotein 1ab [Human coronavirus NL63]	YP_003766	Human coronavirus NL63	277944	Prokineticin receptor 2	Q8NFJ6	PROKR2	128674	YES	27.8	NSSVNTVCFVDV	NSMINTVCFVTV
1671422	KNSSVNTVCFVDVDFH	B	replicase polyprotein 1ab [Human coronavirus NL63]	YP_003766	Human coronavirus NL63	277944	Prokineticin receptor 2	Q8NFJ6	PROKR2	128674	YES	28.2	NSSVNTVCFVDV	NSMINTVCFVTV
1636930	EAKHPATLRKYCIEA	B	polyprotein [Dengue virus 2]	QQW40784	Dengue virus	12637	BBSome complex member BBS1	Q8NFJ9	BBS1	582	YES	26.9	EAKHPATLRKYCIE	DSKHPKYCIE
868325	PKWLDARVYADPMAL	B	Genome polyprotein	Q2YHF0	Dengue virus	12637	BBSome complex member BBS1	Q8NFJ9	BBS1	582	YES	28.2	KWLDARVYADPMA	KWLDAHYDPMA
1651138	DKLDTGAQKFFQFGDF	B	replicase polyprotein 1ab [Human coronavirus NL63]	YP_003766	Human coronavirus NL63	277944	Adenylate cyclase type 4	Q8NFM4	ADCY4	196883	YES	27.8	DKLDTGAQKFFQ	DELDTGDAKFFQ
1668230	ISVMDKLDTGAQKFFQ	B	replicase polyprotein 1ab [Human coronavirus NL63]	YP_003766	Human coronavirus NL63	277944	Adenylate cyclase type 4	Q8NFM4	ADCY4	196883	YES	27.4	DKLDTGAQKFFQ	DELDTGDAKFFQ
580298	LFFVFLPMLPAPPAG	T	capsid protein	ADV92629	Paslahepevirus balayani	1678143	Diencephalon/mesencephalon homeobox protein 1	Q8NFW5	DMBX1	127343	YES	27.8	PMLPAPPAG	PLLPAPPAG
1676781	LNTTLFLNGYYPTSGS	B	spike surface glycoprotein [Human coronavirus OC43]	YP_009555241	Human coronavirus OC43	31631	Kinetochore scaffold 1	Q8NG31	KNL1	57082	YES	26.9	TLFLNGYYPT	TLFLSAYYPS
97267	EKANPVNDLCYPGDFNDYEELKH	B	hemagglutinin	ABW90125	Influenza A virus (A/Viet Nam/1203/2004(H5N1))	284218	Kinetochore scaffold 1	Q8NG31	KNL1	57082	YES	27.8	EKANPVNDLCYPGDFNDY	EKANYCPVQNDLAYANDFASEY
1657596	FKVQNVNLERCELANY	B	1AB polyprotein [Middle East respiratory syndrome-related coronavirus]	YP_009047202	Middle East respiratory syndrome-related coronavirus	1335626	Neuropeptide B	Q8NG41	NPB	256933	YES	26.9	VQNVNLERCE	VQDVAPNLQRCE
1680192	MPSLFKVQNVNLERCE	B	1AB polyprotein [Middle East respiratory syndrome-related coronavirus]	YP_009047202	Middle East respiratory syndrome-related coronavirus	1335626	Neuropeptide B	Q8NG41	NPB	256933	YES	26.9	VQNVNLERCE	VQDVAPNLQRCE
1647690	CETFWRYNFDITESKY	B	replicase polyprotein 1ab [Human coronavirus 229E]	NP_073549	Human coronavirus 229E	11137	Protein Lines homolog 1	Q8NG48	LINS1	55180	YES	26.9	NFDITESKY	NFDATESKY
1691861	RYNFDITESKYSCKEV	B	replicase polyprotein 1ab [Human coronavirus 229E]	NP_073549	Human coronavirus 229E	11137	Protein Lines homolog 1	Q8NG48	LINS1	55180	YES	26.9	NFDITESKY	NFDATESKY
1383061	ITKDEAIKRVRGWVGF	B	orf1ab polyprotein [Human coronavirus HKU1]	YP_173236	Human coronavirus HKU1	290028	Olfactory receptor 5T1	Q8NG75	OR5T1	390155	YES	26.9	KDEAIKRVRGW	KDVKEAIKRLLVRNW
1332358	IIFWFSLEL	T	ORF7b protein	P0DTD8	Severe acute respiratory syndrome coronavirus 2	2697049	Olfactory receptor 7D4	Q8NG98	OR7D4	125958	YES	28.6	IIFWFSL	IIFWFSL
27516	IMLIIFWFSL	T	ORF7b [Severe acute respiratory syndrome coronavirus 2]	YP_009725318	Severe acute respiratory syndrome coronavirus 2	2697049	Olfactory receptor 7D4	Q8NG98	OR7D4	125958	YES	28.6	IIFWFSL	IIFWFSL
1668081	ISKDSKFQIGEFIFEK	B	replicase polyprotein 1ab [Human coronavirus NL63]	YP_003766	Human coronavirus NL63	277944	Olfactory receptor 56B1	Q8NGI3	OR56B1	387748	YES	29.9	ISKDSKFQIGEFI	ISNSSKFQVSEFI
1668367	ITKDSKFQVGEFVFEK	B	replicase polyprotein 1ab [Human coronavirus 229E]	NP_073549	Human coronavirus 229E	11137	Olfactory receptor 56B1	Q8NGI3	OR56B1	387748	YES	28.2	ITKDSKFQVGEFV	ISNSSKFQVSEFI
869401	VDGIVAIDLDPVVYD	T	polyprotein [Dengue virus 1]	AWV55228	dengue virus type 1	11053	Olfactory receptor 10G9	Q8NGN4	OR10G9	219870	YES	27.8	VDGIVAIDLDPVVY	VDGVVAIFYTVLTPLLNPVVY
1612	AGLTLSLLVICSYLFISRG	T	Apoptosis regulator BHRF1	P03182	human gammaherpesvirus 4	10376	Olfactory receptor 5M8	Q8NGP6	OR5M8	219484	YES	27.8	AGLTLSLLVICSYLFI	AGWNLSFSLFIICISYLYI
1676879	LPFKLTCATTRQVVNV	B	orf1ab polyprotein [Severe acute respiratory syndrome coronavirus 2]	YP_009724389	Severe acute respiratory syndrome coronavirus 2	2697049	Olfactory receptor 2A12	Q8NGT7	OR2A12	346525	YES	27.8	FKLTCATTRQVV	FKLACADTRLNQVV
1702352	VDVGPDSVKSACIEVD	B	spike protein [Middle East respiratory syndrome-related coronavirus]	YP_009047204	Middle East respiratory syndrome-related coronavirus	1335626	Olfactory receptor 6X1	Q8NH79	OR6X1	390260	YES	27.4	DVGPDSVKSACIE	DVGPSLKAACID
1677455	LRKGGRTIAFGGCVFS	B	orf1ab polyprotein [Severe acute respiratory syndrome coronavirus 2]	YP_009724389	Severe acute respiratory syndrome coronavirus 2	2697049	Olfactory receptor 10G6	Q8NH81	OR10G6	79490	YES	27.8	GGRTIAFGGCVFS	GSRIISFGGCVIQLFS
70427	VPPPRRKRTIQLDG	B	Genome polyprotein	Q81258	Hepatitis C virus genotype 3	356114	Clathrin heavy chain linker domain-containing protein 1	Q8NHS4	CLHC1	130162	YES	27.4	RKRTIQLD	RKRTIQLE
36195	LGKVIDTLTCGFADLMGYIPLVGAP	T	Genome polyprotein	P26664	Hepacivirus hominis	3052230	Tudor domain-containing protein 7	Q8NHU6	TDRD7	23424	YES	29.9	LGKVIDTLTCGFADLMGYIPLV	LVKVVESLTCGKIFAVEILDKADIPLV
49605	PTDPRRRSRNLGKVIDTLTCGFADL	B	Genome polyprotein	P26664	Hepacivirus hominis	3052230	Tudor domain-containing protein 7	Q8NHU6	TDRD7	23424	YES	27.8	DPRRRSRNLGKVIDTLTCGFA	DPDLVKVVESLTCGKIFA
1482252	NMCEYPQTICHP	B	surface protein [Human coronavirus OC43]	CAA79896	Human coronavirus OC43	31631	THO complex subunit 2	Q8NI27	THOC2	57187	YES	28.2	MCEYPQTICH	MCEPQTLCH
2152309	DKFAQGWGPITYAEP	B	Structural protein E2	Q806X0	Hepacivirus hominis	3052230	WD repeat-containing protein 36	Q8NI36	WDR36	134430	YES	27.8	KFAQGWGPIT	KFRQDWGPIT
1653847	EEVQQELYSPLFLIVA	B	hypothetical protein sars7a	NP_828857	SARS coronavirus Tor2	227984	Transcriptional repressor CTCFL	Q8NI51	CTCFL	140690	YES	26.9	VQQELYSP	IQQELYSP
1435576	FQAVSSNINCIL	B	RNA-dependent RNA polymerase, partial [Human coronavirus 229E]	AIW52766	Human coronavirus 229E	11137	Kinesin-like protein KIF18A	Q8NI77	KIF18A	81930	YES	28.6	FQAVSSNIN	FQAISSNIN
1480901	NIFQAVSSNINM	B	orf1ab polyprotein, partial [Human coronavirus NL63]	AGH06535	Human coronavirus NL63	277944	Kinesin-like protein KIF18A	Q8NI77	KIF18A	81930	YES	27.4	FQAVSSNIN	FQAISSNIN
1678541	LVDGVSRLYQPLRLTC	B	Spike protein [Human coronavirus NL63]	YP_003767	Human coronavirus NL63	277944	Proteasome subunit alpha-type 8	Q8TAA3	PSMA8	143471	YES	26.9	DGVSRLYQ	DGISRLYQ
48887	PPPRSPPVPPPRKKR	T	polyprotein	AAA45534	Hepacivirus hominis	3052230	Ras and Rab interactor 3	Q8TB24	RIN3	79890	YES	37.5	PRSPPVPPPRKKR	PRTAKQPPVPPPRKKR
60200	SPPVPPPRKKRTVVLTESTL	T	HCV-1	AAA45676	hepatitis C virus genotype 1a	2847144	Ras and Rab interactor 3	Q8TB24	RIN3	79890	YES	35.8	PPVPPPRKKR	PPVPPPRKKR
580222	HAVPVHIWDRLMLFG	T	polyprotein	ADV92628	Paslahepevirus balayani	1678143	Iron-sulfur cluster transfer protein NUBPL	Q8TB37	NUBPL	80224	YES	27.4	IWDRLMLFG	IWQRLLLFG
1645739	APYVMLNTSIPNLPDF	B	spike surface glycoprotein [Human coronavirus OC43]	YP_009555241	Human coronavirus OC43	31631	F-box only protein 30	Q8TB52	FBXO30	84085	YES	26.9	MLNTSIPN	MLNTSVPN
1698669	TKAPYVMLNTSIPNLP	B	spike surface glycoprotein [Human coronavirus OC43]	YP_009555241	Human coronavirus OC43	31631	F-box only protein 30	Q8TB52	FBXO30	84085	YES	27.4	MLNTSIPN	MLNTSVPN
1651211	DKVDILLTVDGVNFTN	B	ORF1ab polyprotein [Human coronavirus OC43]	YP_009555238	Human coronavirus OC43	31631	E3 ubiquitin-protein ligase LNX	Q8TBB1	LNX1	84708	YES	28.2	DILLTVDGVNFT	DILLNVDGVELT
1657670	FLDKVDILLTVDGVNF	B	ORF1ab polyprotein [Human coronavirus OC43]	YP_009555238	Human coronavirus OC43	31631	E3 ubiquitin-protein ligase LNX	Q8TBB1	LNX1	84708	YES	27.4	DILLTVDGV	DILLNVDGV
1654409	EKDFIALDQDVFIQKY	B	ORF1ab polyprotein [Human coronavirus OC43]	YP_009555238	Human coronavirus OC43	31631	SH3KBP1-binding protein 1	Q8TBC3	SHKBP1	92799	YES	27.4	EKDFIALDQDVFIQK	ERDDQQVFIQK
1411364	ANSEALNNLLQQ	B	spike protein [Human coronavirus OC43]	AWW13566	Human coronavirus OC43	31631	Bromo adjacent homology domain-containing 1 protein	Q8TBE0	BAHD1	22893	YES	27.4	NSEALNNLL	NAEALNNLL
1478353	NADAEALNNLLQ	B	surface protein [Human coronavirus OC43]	CAA83661	Human coronavirus OC43	31631	Bromo adjacent homology domain-containing 1 protein	Q8TBE0	BAHD1	22893	YES	27.8	DAEALNNLL	NAEALNNLL
1646949	AVVNANAEALNNLLQQ	B	spike surface glycoprotein [Human coronavirus OC43]	YP_009555241	Human coronavirus OC43	31631	Bromo adjacent homology domain-containing 1 protein	Q8TBE0	BAHD1	22893	YES	30.3	NAEALNNLL	NAEALNNLL
1670548	KIQAVVNANAEALNNL	B	spike surface glycoprotein [Human coronavirus OC43]	YP_009555241	Human coronavirus OC43	31631	Bromo adjacent homology domain-containing 1 protein	Q8TBE0	BAHD1	22893	YES	27.4	NAEALNNL	NAEALNNL
9681	DPLVAEEDEREVSVPA	T	polyprotein	AAB66324	Hepacivirus hominis	3052230	N-lysine methyltransferase SETD6	Q8TBK2	SETD6	79918	YES	28.2	DPLVAEEDEREVSVPA	EPLEEEEDEKEPNSPVMVPA
1663630	GVTMDVLNKNQKLIAT	B	spike glycoprotein [Human coronavirus HKU1]	YP_173238	Human coronavirus HKU1	290028	Phosphatidylinositol 5-phosphate 4-kinase type-2 gamma	Q8TBX8	PIP4K2C	79837	YES	26.9	MDVLNKNQK	MDFLNKNQK
1641138	SGVLWDTPSPPEVER	B	Genome polyprotein	P17763	Dengue virus	12637	Probable RNA-binding protein 46	Q8TBY0	RBM46	166863	YES	29.1	TPSPPEVER	SPSPPEVER
1642524	WDTPSPPEVERAVLD	B	Genome polyprotein	P17763	Dengue virus	12637	Probable RNA-binding protein 46	Q8TBY0	RBM46	166863	YES	29.1	TPSPPEVER	SPSPPEVER
1148935	INDKGKEVLVLWGIHHPSTSADQQS	B	hemagglutinin	ACP41105	Influenza A virus (A/California/04/2009(H1N1))	641501	Cilia- and flagella-associated protein 251	Q8TBY9	CFAP251	144406	NO	27.8	GKEVLVLWGIHHPSTSA	GKLVVWDIHRPPSSA
1459325	KKENKQKAPKEE	B	N [Middle East respiratory syndrome-related coronavirus]	AHL18098	Middle East respiratory syndrome-related coronavirus	1335626	MYCBP-associated protein	Q8TBZ2	MYCBPAP	84073	YES	28.6	ENKQKAPKEE	LGSLQDFKRI
1651304	DLERDFIDMDDNLFIA	B	orf1ab polyprotein [Human coronavirus HKU1]	YP_173236	Human coronavirus HKU1	290028	Disintegrin and metalloproteinase domain-containing protein 32	Q8TC27	ADAM32	203102	YES	26.9	FIDMDDNLFI	FIDRSLKEQPMDDNIFI
1655204	ERDFIDMDDNLFIAKY	B	orf1ab polyprotein [Human coronavirus HKU1]	YP_173236	Human coronavirus HKU1	290028	Disintegrin and metalloproteinase domain-containing protein 32	Q8TC27	ADAM32	203102	YES	26.9	FIDMDDNLFI	FIDRSLKEQPMDDNIFI
872298	GQGFPWDILFPSDPPFSPQS	T	large HD antigen [Hepatitis delta virus dTk6]	CAQ16905	Hepatitis delta virus dTk6	510670	Actin-like protein 9	Q8TC94	ACTL9	284382	YES	28.2	LFPSDPPFSP	LFSDPPFSP
66705	TTLPALSTGLIHLHQNIVDV	B	HCV-1	AAA45676	Hepatitis C virus subtype 1b AD78	3052230	Leucine-rich repeat-containing protein 20	Q8TCA0	LRRC20	55222	YES	28.6	TTLPALSTGLIHLHQNIVDV	TALPALETINLEENEIVDV
1676749	LNSLGETLVTMPLGYV	B	ORF1a polyprotein [Pangolin coronavirus]	QIQ54046	Pangolin coronavirus	2708335	Zinc finger protein 507	Q8TCN5	ZNF507	22847	YES	26.9	LNSLGETLVTMP	LHSLAAEALVTMP
1676751	LNSLNEPLVTMPIGYV	B	orf1ab polyprotein (pp1ab) [Severe acute respiratory syndrome-related coronavirus]	NP_828849	SARS coronavirus Tor2	227984	Zinc finger protein 507	Q8TCN5	ZNF507	22847	YES	28.2	LNSLNEPLVTMPI	LHSLAAEALVTMPI
190509	PFMPLLPIFF	T	HBsAg	AAL66328	Hepatitis B virus	10407	Minor histocompatibility antigen H13	Q8TCT9	HM13	81502	YES	27.4	MPLLPIFF	MALLPIFF
59270	SLLLEVDKDISHLTQAIVKNHQN	B	Envelope glycoprotein gp63 precursor	P03383	Human T-lymphotropic virus 2	11909	Solute carrier family 7 member 13	Q8TCU3	SLC7A13	157724	YES	27.8	DISHLTQAI	DISHLIQAI
539126	CKPITFFRQGWGSLTDANITGPSD	T	polyprotein, partial	ACZ60103	Hepatitis C virus subtype 3a	356426	Centrosome-associated protein ALMS1	Q8TCU4	ALMS1	7840	YES	27.4	KPITFFRQ	KPITFYRQ
1643892	AFPLDEAEDVTESVQE	B	1AB polyprotein [Middle East respiratory syndrome-related coronavirus]	YP_009047202	Middle East respiratory syndrome-related coronavirus	1335626	Prokineticin receptor 1	Q8TCW9	PROKR1	10887	YES	29.1	PLDEAEDVTES	PLDEDEDVTNS
1646695	AVDEAFPLDEAEDVTE	B	1AB polyprotein [Middle East respiratory syndrome-related coronavirus]	YP_009047202	Middle East respiratory syndrome-related coronavirus	1335626	Prokineticin receptor 1	Q8TCW9	PROKR1	10887	YES	27.4	PLDEAEDVT	PLDEDEDVT
1650059	DEAFPLDEAEDVTESV	B	1AB polyprotein [Middle East respiratory syndrome-related coronavirus]	YP_009047202	Middle East respiratory syndrome-related coronavirus	1335626	Prokineticin receptor 1	Q8TCW9	PROKR1	10887	YES	29.1	PLDEAEDVTES	PLDEDEDVTNS
1688089	QKELLAYYNMLVNCFK	B	ORF1ab polyprotein [Human coronavirus OC43]	YP_009555238	Human coronavirus OC43	31631	Rhophilin-1	Q8TCX5	RHPN1	114822	YES	26.9	ELLAYYNMLVNCF	ELLTAYYNQLCF
1130442	CFILLAIVMGLVFICVKNGNMRCTI	B	hemagglutinin	AGL44438	Influenza A virus (A/Shanghai/02/2013(H7N9))	1332244	Retinoic acid early transcript 1E	Q8TD07	RAET1E	135250	YES	30.3	FILLAIVMGLVFICVKNG	FILLVLMGIVLICVWWQNG
1661508	GKHERDLLIKAYNTIN	B	replicase polyprotein 1ab [Human coronavirus 229E]	NP_073549	Human coronavirus 229E	11137	Chromodomain-helicase-DNA-binding protein 6	Q8TD26	CHD6	84181	YES	29.9	GKHERDLLI	GKHDRDLLI
1690495	RKGKHERDLLIKAYNT	B	replicase polyprotein 1ab [Human coronavirus 229E]	NP_073549	Human coronavirus 229E	11137	Chromodomain-helicase-DNA-binding protein 6	Q8TD26	CHD6	84181	YES	29.5	GKHERDLLI	GKHDRDLLI
867726	LIYVILTILTIIGLI	T	polyprotein [Dengue virus 4]	ACL99060	dengue virus type 4	11070	Cell surface glycoprotein CD200 receptor 1	Q8TD46	CD200R1	131450	YES	31.2	YVILTILTIIGLI	YIILTIIILTIVGFI
922583	SKLMSAAIKDNRAVH	B	Genome polyprotein	P14337	Dengue virus	12637	Dynein axonemal heavy chain 3	Q8TD57	DNAH3	55567	YES	27.4	LMSAAIKDNR	LMSQAVKDNR
185104	NRRRRTAGV	T	polyprotein	AGO67248	dengue virus type 2	11060	Helicase POLQ-like	Q8TDG4	HELQ	113510	YES	27.8	NRRRRTAGV	NRRRKTAGV
22065	GRHLIFCHSKKKCDELATKL	T	polyprotein	BAD91386	Hepacivirus hominis	3052230	Helicase POLQ-like	Q8TDG4	HELQ	113510	YES	27.4	LIFCHSKKKCDELA	LVFCPSKKNCENVA
36506	LIFCHSKKKCDELAAKLV	T	Genome polyprotein	P27958	Hepatitis C virus (isolate H)	11108	Helicase POLQ-like	Q8TDG4	HELQ	113510	YES	27.4	LIFCHSKKKCDELA	LVFCPSKKNCENVA
54064	RHLIFCHSKKKCDELAAKLSAL	B	polyprotein	BAA03375	Hepacivirus hominis	3052230	Helicase POLQ-like	Q8TDG4	HELQ	113510	YES	26.9	LIFCHSKKKCDELA	LVFCPSKKNCENVA
1659421	FVRPVIEDYHTLTATV	B	membrane glycoprotein [Human coronavirus HKU1]	YP_173241	Human coronavirus HKU1	290028	Chromodomain-helicase-DNA-binding protein 5	Q8TDI0	CHD5	26038	YES	26.9	EDYHTLT	EDYHTLT
97558	PPHPNIEEVA	T	Genome polyprotein	na	Hepacivirus hominis	3052230	DmX-like protein 2	Q8TDJ6	DMXL2	23312	YES	27.8	PPHPNIEEV	PPHPSIEDV
1456377	IYQLDENAQKFF	B	replicase polyprotein 1a, partial [Human coronavirus 229E]	AMM42491	Human coronavirus 229E	11137	Disks large homolog 5	Q8TDM6	DLG5	9231	YES	28.2	QLDENAQK	QLDENAQK
1490740	PVIYQLDENAQK	B	replicase polyprotein 1a, partial [Human coronavirus 229E]	AMM42491	Human coronavirus 229E	11137	Disks large homolog 5	Q8TDM6	DLG5	9231	YES	27.4	QLDENAQK	QLDENAQK
1493439	QLDENAQKFFDF	B	replicase polyprotein 1ab [Human coronavirus 229E]	AST12962	Human coronavirus 229E	11137	Disks large homolog 5	Q8TDM6	DLG5	9231	YES	28.2	QLDENAQK	QLDENAQK
1524771	VISQLDENAQKF	B	replicase polyprotein 1ab [Human coronavirus 229E]	AST12962	Human coronavirus 229E	11137	Disks large homolog 5	Q8TDM6	DLG5	9231	YES	27.4	QLDENAQK	QLDENAQK
741530	HPNTPPKPRRRSSSSTTMPS	B	Envelope glycoprotein I	P13291	Human alphaherpesvirus 2	10310	Disks large homolog 5	Q8TDM6	DLG5	9231	YES	27.8	PNTPPKPRRRSSS	PLTPPKPPRRSDS
288104	EVGFPVRPQVPLRPMTFK	T	nef protein	ACR27130	Human immunodeficiency virus 1	11676	Protocadherin Fat 3	Q8TDW7	FAT3	120114	YES	30.8	EVGFPVRPQVPLRPMTF	EVGPPQVPVRPMAY
52760	QVPLRPMTYK	T	nef protein	ACR27174	Human immunodeficiency virus 1	11676	Protocadherin Fat 3	Q8TDW7	FAT3	120114	YES	27.4	QVPLRPMTY	QVPVRPMAY
54408	RKPLVSFKEDPTPSDNPFSK	B	Phosphoprotein (Protein P)	P03421	Human respiratory syncytial virus A2	11259	Polycystin-1-like protein 1	Q8TDX9	PKD1L1	168507	YES	26.9	LVSFKEDPTPSD	LVRFSEKPTPSD
31148	KHRDRSLSNRRRRPTTPPAM	T	ORF4	AAY57694	Human alphaherpesvirus 3	10335	A disintegrin and metalloproteinase with thrombospondin motifs 17	Q8TE56	ADAMTS17	170691	YES	29.9	RRRRPTTPPA	RRRRPRTPPA
6643	CLWMMLLIAQAEQALL	T	Genome polyprotein	na	Hepacivirus hominis	3052230	A disintegrin and metalloproteinase with thrombospondin motifs 16	Q8TE57	ADAMTS16	170690	YES	28.6	LWMMLLIAQAEQA	LWMLLAQVAEQA
1645830	AQPVKIDNASPASTVH	B	hypothetical protein sars3a	NP_828852	SARS coronavirus Tor2	227984	Dynein axonemal heavy chain 5	Q8TE73	DNAH5	1767	YES	27.4	QPVKIDNASPASTV	EPHNIDNASPATV
1686963	PVKIDNASPASTVHAT	B	hypothetical protein sars3a	NP_828852	SARS coronavirus Tor2	227984	Dynein axonemal heavy chain 5	Q8TE73	DNAH5	1767	YES	26.9	PVKIDNASPASTV	PHNIDNASPATV
229915	LQVLKEVKAAASKVKANL	T	polyprotein	na	Hepacivirus hominis	3052230	Dynein axonemal heavy chain 5	Q8TE73	DNAH5	1767	YES	29.9	VLKEVKAAASKVKA	VLKEVTMKAQAAEKVKA
1442951	GPGALQGNFGDL	B	N protein [Middle East respiratory syndrome-related coronavirus]	AVV62544	Middle East respiratory syndrome-related coronavirus	1335626	SH3 domain and tetratricopeptide repeat-containing protein 1	Q8TE82	SH3TC1	54436	YES	26.9	GALQGNFGDL	GALEGSFGDL
1429727	ERVRKAILNTVK	B	replicase polyprotein [Middle East respiratory syndrome-related coronavirus]	ANI69887	Middle East respiratory syndrome-related coronavirus	1335626	DENN domain-containing protein 1A	Q8TEH3	DENND1A	57706	YES	29.1	VRKAILNTVK	VRKGSGAILNTVK
1637106	EKVVGRIISSTPFAE	B	Genome polyprotein	Q2YHF0	Dengue virus	12637	Histone-lysine N-methyltransferase, H3 lysine-79 specific	Q8TEK3	DOT1L	84444	YES	27.8	GRIISSTPFA	GRIVSSKPFA
2156921	WTVYHGAGSRTLAGA	B	Genome polyprotein	Q81258	Hepacivirus hominis	3052230	Histone-lysine N-methyltransferase, H3 lysine-79 specific	Q8TEK3	DOT1L	84444	YES	27.4	HGAGSRTLA	HGAGSRSLA
489214	GRIISSTPFAENTNS	B	Genome polyprotein	Q2YHF0	Dengue virus	12637	Histone-lysine N-methyltransferase, H3 lysine-79 specific	Q8TEK3	DOT1L	84444	YES	26.9	GRIISSTPFA	GRIVSSKPFA
1674970	LIARCWYLHEGHQTAA	B	hypothetical protein sars8b [Severe acute respiratory syndrome-related coronavirus]	NP_849177	SARS coronavirus Tor2	227984	Rap guanine nucleotide exchange factor 6	Q8TEU7	RAPGEF6	51735	YES	26.9	IARCWY	IARCWY
1530706	VVMRPNHTIKGS	B	ORF1ab polyprotein [Middle East respiratory syndrome-related coronavirus]	AUM60013	Middle East respiratory syndrome-related coronavirus	1335626	WAP, Kazal, immunoglobulin, Kunitz and NTR domain-containing protein 2	Q8TEU8	WFIKKN2	124857	YES	27.8	VVMRPNH	VVMRPNH
539616	LRGFKKEISNMLNIM	B	Genome polyprotein	P17763	Dengue virus	12637	Ubiquitin carboxyl-terminal hydrolase 33	Q8TEY7	USP33	23032	YES	27.4	KEISNMLNIM	KERRRISNLLNIM
867908	LRGFKREISNMLNIM	T	polyprotein, partial [Dengue virus]	AXK59231	Dengue virus	12637	Ubiquitin carboxyl-terminal hydrolase 33	Q8TEY7	USP33	23032	YES	27.4	ISNMLNIM	ISNLLNIM
1407042	AAYNGPPQGAFH	B	orf1ab polyprotein [Human coronavirus HKU1]	ABD75599	Human coronavirus HKU1	290028	Arginine/serine-rich protein PNISR	Q8TF01	PNISR	25957	YES	27.8	AAYNGPPQGAFH	AAFGPPQGGFH
1659261	FVGTQSVDMLAVKTGV	B	1AB polyprotein [Middle East respiratory syndrome-related coronavirus]	YP_009047202	Middle East respiratory syndrome-related coronavirus	1335626	Folliculin-interacting protein 1	Q8TF40	FNIP1	96459	YES	27.8	TQSVDMLAVKT	SQSVDMLAKT
53176	RAPRKTSERSQPRGRRQPIPKARR	T	Genome polyprotein	P26663	Hepatitis C virus (isolate BK)	11105	F-box only protein 41	Q8TF61	FBXO41	150726	YES	27.8	SERSQPRGRRQPI	SERSQPPRSSGLRRQAI
66810	TTSDPWHPPGPLGLK	T	E2 and E1 polyprotein	BAA28178	Rubella virus	11041	Dendritic cell nuclear protein 1	Q8TF63	DCANP1	140947	YES	28.6	SDPWHPP	SDPWHPP
72618	WIHAHTTSDPWHPPG	T	E2 and E1 polyprotein	BAA28178	Rubella virus	11041	Dendritic cell nuclear protein 1	Q8TF63	DCANP1	140947	YES	28.6	SDPWHPP	SDPWHPP
1543064	VEQRKQDDKKIKACV	B	Replicase polyprotein 1a	P0DTC1	Severe acute respiratory syndrome coronavirus 2	2697049	Protein Shroom3	Q8TF72	SHROOM3	57619	YES	26.9	VEQRKQDDKKIK	IEQRKLDDKIK
34338	KWVPGAVYTFYGMWPLLLLL	T	HCV-1	AAA45676	hepatitis C virus genotype 1a	2847144	Tsukushi	Q8WUA8	TSKU	25987	YES	27.4	MWPLLLLL	MPWPLLLLL
1428972	ENLIHGGGVARA	B	ORF1ab [Human coronavirus NL63]	AWK59942	Human coronavirus NL63	277944	Cotranscriptional regulator ARB2A	Q8WUF8	ARB2A	83989	NO	26.9	LIHGGGVARA	LIHGSGVVRA
1511064	SVMLCGDNSAKF	B	ORF1ab [Middle East respiratory syndrome-related coronavirus]	AXN92247	Middle East respiratory syndrome-related coronavirus	1335626	Histone deacetylase 7	Q8WUI4	HDAC7	51564	YES	26.9	SVMLCGDNS	SVMLKHQCSCGDNS
539891	RYLMKTENWIIRNPGYAF	T	polyprotein	AJD85700	Japanese encephalitis virus	11072	Cell migration-inducing and hyaluronan-binding protein	Q8WUJ3	CEMIP	57214	YES	27.8	YLMKTENWIIRNP	YLTKNDNWLVRHP
870907	NLAVLMRAETGSRPY	T	polyprotein	AMA12084	Zika virus	64320	Zinc finger protein 296	Q8WUU4	ZNF296	162979	YES	27.8	NLAVLMRAETGSRPY	NLKVHMRSHTGERPY
1671291	KMVKRQSYGTNSGVAI	B	membrane protein [Middle East respiratory syndrome-related coronavirus]	YP_009047210	Middle East respiratory syndrome-related coronavirus	1335626	DDB1- and CUL4-associated factor 4	Q8WV16	DCAF4	26094	YES	27.4	RQSYGTNSGV	RQSFGTNSDV
1671935	KRQSYGTNSGVAIYHR	B	membrane protein [Middle East respiratory syndrome-related coronavirus]	YP_009047210	Middle East respiratory syndrome-related coronavirus	1335626	DDB1- and CUL4-associated factor 4	Q8WV16	DCAF4	26094	YES	26.9	RQSYGTNSGV	RQSFGTNSDV
1701042	TVQKLQTLIDNINSTL	B	surface glycoprotein [Human coronavirus 229E]	NP_073551	Human coronavirus 229E	11137	Non-structural maintenance of chromosomes element 1 homolog	Q8WV22	NSMCE1	197370	YES	28.6	TVQKLQTLIDNINSTL	TVDKLEDFINNINSVL
15787	FFCFAWYLKGRWVPG	T	Genome polyprotein	P27958	hepatitis C virus genotype 1a	2847144	Solute carrier family 35 member F5	Q8WV83	SLC35F5	80255	YES	27.4	FFCFAWYL	FFCFVWFL
1663744	GWDDMLRHLIKDVDNP	B	orf1ab polyprotein [Human coronavirus HKU1]	YP_173236	Human coronavirus HKU1	290028	Hexosaminidase D	Q8WVB3	HEXD	284004	NO	26.9	WDDMLRHL	WDDMLRDL
1433574	FITDAQTGSSKCVCSVID	B	Replicase polyprotein 1ab	P0DTD1	Severe acute respiratory syndrome coronavirus 2	2697049	T-complex protein 11 homolog	Q8WWU5	TCP11	6954	YES	27.4	CVCSVID	CVCSVID
1163235	PKVRDQEGRMNYYWTLVEPGDKITF	B	hemagglutinin	ACP41105	Influenza A virus (A/California/04/2009(H1N1))	641501	Methyl-CpG-binding domain protein 3-like 1	Q8WWY6	MBD3L1	85509	YES	29.1	KVRDQEGR	KVRDQEGR
1167778	RYSKKFKPEIAIRPKVRDQEGRMNY	B	hemagglutinin	ACP41105	Influenza A virus (A/California/04/2009(H1N1))	641501	Methyl-CpG-binding domain protein 3-like 1	Q8WWY6	MBD3L1	85509	YES	28.2	KVRDQEGR	KVRDQEGR
104499	GGFRRIPRGALHTFV	T	Major viral transcription factor ICP4 homolog	na	Human alphaherpesvirus 3	10335	Pyrin domain-containing protein 1	Q8WXC3	PYDC1	260434	YES	27.4	GFRRIPRGAL	GFERIPRGAL
1641517	TASSALLWMASVEPH	B	polyprotein [Dengue virus 1]	QUD37222	Dengue virus	12637	Relaxin receptor 2	Q8WXD0	RXFP2	122042	YES	27.4	ALLWMASVE	ALLWMESVQ
1642426	VVGDIIGVLEQGKRT	B	polyprotein [Dengue virus 3]	QTX93551	Dengue virus	12637	Caskin-1	Q8WXD9	CASKIN1	57524	YES	26.9	GDIIGVLEQ	GDIITVLEQ
190823	KLTVVVGDIIGVLEQ	B	polyprotein [Dengue virus 3]	QTX93489	Dengue virus	12637	Caskin-1	Q8WXD9	CASKIN1	57524	YES	27.4	LTVVVGDIIGVLEQ	LNVKAGDIITVLEQ
1279312	SLSGLYVFVVYFNGH	T	Envelope glycoprotein E	Q9J3M8	Human herpesvirus 3 strain Oka vaccine	341980	Adhesion G-protein coupled receptor V1	Q8WXG9	ADGRV1	84059	YES	33.7	SLSGLYVFVVYF	SLQGLYVFMVYF
40979	LYVFVVYFNGHVEAV	T	ORF68	AAK01056	Human alphaherpesvirus 3	10335	Adhesion G-protein coupled receptor V1	Q8WXG9	ADGRV1	84059	YES	27.8	LYVFVVYF	LYVFMVYF
1648497	CNIGGAVCSKHANLYQ	B	replicase polyprotein 1ab [Human coronavirus NL63]	YP_003766	Human coronavirus NL63	277944	Nesprin-2	Q8WXH0	SYNE2	23224	YES	27.8	NIGGAVCSKHANLYQ	NIGGKHARLYQ
1684107	NVGHYDGRTGELPCAI	B	orf1ab polyprotein [Human coronavirus HKU1]	YP_173236	Human coronavirus HKU1	290028	Connector enhancer of kinase suppressor of ras 2	Q8WXI2	CNKSR2	22866	YES	26.9	GHYDGRT	GHYDGRT
1668528	ITYTYKMLVAKDNKNL	B	Nucleocapsid protein [Human coronavirus NL63]	YP_003771	Human coronavirus NL63	277944	Acyl-coenzyme A thioesterase 11	Q8WXI4	ACOT11	26027	YES	29.1	KMLVAKDN	KMLVAKDN
1671271	KMLVAKDNKNLPKFIE	B	Nucleocapsid protein [Human coronavirus NL63]	YP_003771	Human coronavirus NL63	277944	Acyl-coenzyme A thioesterase 11	Q8WXI4	ACOT11	26027	YES	29.1	KMLVAKDN	KMLVAKDN
1701302	TYKMLVAKDNKNLPKF	B	Nucleocapsid protein [Human coronavirus NL63]	YP_003771	Human coronavirus NL63	277944	Acyl-coenzyme A thioesterase 11	Q8WXI4	ACOT11	26027	YES	29.1	KMLVAKDN	KMLVAKDN
1705374	VQITYTYKMLVAKDNK	B	Nucleocapsid protein [Human coronavirus NL63]	YP_003771	Human coronavirus NL63	277944	Acyl-coenzyme A thioesterase 11	Q8WXI4	ACOT11	26027	YES	29.1	KMLVAKDN	KMLVAKDN
9436	DNDLGSRTLPELLRQQRFSD	T	ORF4	AAY57694	Human alphaherpesvirus 3	10335	Ankyrin repeat and SOCS box protein 12	Q8WXK4	ASB12	142689	YES	27.4	DNDLGSRTLPELLRQQRF	DNDSYTLDQLLRQERY
2267412	KEMLQAQIEATKKLQQEM	T	VP2 [Norovirus GII]	YP_009518843	Norovirus GII/Hu/JP/2016/GII.P16_GII.4_Sydney2012/OH16002	1851473	Progesterone-induced-blocking factor 1	Q8WXW3	PIBF1	10464	YES	30.3	EMLQAQIEATKKLQQEM	ERLQAQLEESKKAREEM
1074880	FAFACPDGVKHVYQL	T	ORF7a protein [Severe acute respiratory syndrome coronavirus 2]	YP_009724395	Severe acute respiratory syndrome coronavirus 2	2697049	VPS10 domain-containing receptor SorCS1	Q8WY21	SORCS1	114815	YES	27.4	DGVKHVYQ	DGIKHVYQ
1309111	DGVKHVYQLRARSVSPKL	T	ORF7a protein, partial [Severe acute respiratory syndrome coronavirus 2]	QNA37500	Severe acute respiratory syndrome coronavirus 2	2697049	VPS10 domain-containing receptor SorCS1	Q8WY21	SORCS1	114815	YES	27.4	DGVKHVYQ	DGIKHVYQ
1539383	ACPDGVKHVYQLRAR	B	ORF7a protein	P0DTC7	Severe acute respiratory syndrome coronavirus 2	2697049	VPS10 domain-containing receptor SorCS1	Q8WY21	SORCS1	114815	YES	27.8	DGVKHVYQ	DGIKHVYQ
1650689	DGVKHVYQLRARSVSP	B	ORF7a protein [Severe acute respiratory syndrome coronavirus 2]	YP_009724395	Severe acute respiratory syndrome coronavirus 2	2697049	VPS10 domain-containing receptor SorCS1	Q8WY21	SORCS1	114815	YES	26.9	DGVKHVYQ	DGIKHVYQ
741243	ASNAAPSASPRNASAPRTTP	B	Envelope glycoprotein C	Q89730	Human alphaherpesvirus 2	10310	VPS10 domain-containing receptor SorCS1	Q8WY21	SORCS1	114815	YES	28.2	PSASPRNASAPR	PSSAPRSASTPR
1652236	DSHIVSKESGNTVVLT	B	nucleocapsid protein [Human coronavirus 229E]	NP_073556	Human coronavirus 229E	11137	E3 ubiquitin-protein ligase MYLIP	Q8WY64	MYLIP	29116	YES	27.8	VSKESGNTVVL	VTKESGNSIVL
1664502	HIVSKESGNTVVLTFT	B	nucleocapsid protein [Human coronavirus 229E]	NP_073556	Human coronavirus 229E	11137	E3 ubiquitin-protein ligase MYLIP	Q8WY64	MYLIP	29116	YES	29.1	VSKESGNTVVLTF	VTKESGNSIVLLF
1705904	VSKESGNTVVLTFTTR	B	nucleocapsid protein [Human coronavirus 229E]	NP_073556	Human coronavirus 229E	11137	E3 ubiquitin-protein ligase MYLIP	Q8WY64	MYLIP	29116	YES	30.8	VSKESGNTVVLTFTTR	VTKESGNSIVLLFKMISTR
1436939	FTRQLSDYEGGG	B	S protein [Middle East respiratory syndrome-related coronavirus]	AVV62526	Middle East respiratory syndrome-related coronavirus	1335626	Protein phosphatase Slingshot homolog 1	Q8WYL5	SSH1	54434	YES	29.5	FTRQLSDYEG	FMRQLSEYEG
18893	GCPLPSTKAPPIPPPRRK	B	Genome polyprotein	P26662	Hepacivirus hominis	3052230	Ras and Rab interactor 2	Q8WYP3	RIN2	54453	YES	32.9	LPSTKAPPIPPPR	LPGTKPTPIPPPR
110965	PNNNKILVPKVSGLQYRVFR	B	L1 protein	ACG75893	Human papillomavirus 16	333760	Titin	Q8WZ42	TTN	7273	YES	29.5	NKILVPKVSGLQYRVF	NKILIADTQMKVSGLDEGLMYEYRVY
112547	IKRANKTVVPKVSGYQYRVF	T	Major capsid protein L1	P69899	Human papillomavirus type 6b	10600	Titin	Q8WZ42	TTN	7273	YES	27.8	KRANKTVVPKVSGYQYRV	KRANKTPIRMRDFKVTGLTEGLEYEFRV
1131855	DGFLDIWTYNAELLVLLENERTLDY	B	hemagglutinin	ACP41105	Influenza A virus (A/California/04/2009(H1N1))	641501	Titin	Q8WZ42	TTN	7273	YES	26.9	AELLVLLEN	AELLVLLED
1527184	VNSSMVVDNCQL	B	S protein [Middle East respiratory syndrome-related coronavirus]	AVV62537	Middle East respiratory syndrome-related coronavirus	1335626	Titin	Q8WZ42	TTN	7273	YES	27.4	VNSSMVVDNCQ	ISSSMVIKNCQ
1658590	FSASTSAFVETVKGLD	B	orf1ab polyprotein [Severe acute respiratory syndrome coronavirus 2]	YP_009724389	Severe acute respiratory syndrome coronavirus 2	2697049	Titin	Q8WZ42	TTN	7273	YES	26.9	SASTSAFVETVKGLD	SGSKSAFVTVKVLD
238618	IDIWTYNAELLVLLENERTDFHDS	T	Hemagglutinin precursor	na	H1N1 subtype	114727	Titin	Q8WZ42	TTN	7273	YES	29.9	AELLVLLENERTD	AELLVLLEDTD
1652235	DSHDTVLTSEEVVLKN	B	orf1ab polyprotein (pp1ab) [Severe acute respiratory syndrome-related coronavirus]	NP_828849	SARS coronavirus Tor2	227984	Roundabout homolog 4	Q8WZ75	ROBO4	54538	YES	26.9	HDTVLTSEEVVL	QDSVLTPEEVAL
1542510	SKTPEEHFIETISLA	B	Replicase polyprotein 1a	P0DTC1	Severe acute respiratory syndrome coronavirus 2	2697049	Rap guanine nucleotide exchange factor 4	Q8WZA2	RAPGEF4	11069	YES	28.6	TPEEHFIETISL	TPEKILEHFLETIRL
1542868	TPEEHFIETISLAGS	B	Replicase polyprotein 1a	P0DTC1	Severe acute respiratory syndrome coronavirus 2	2697049	Rap guanine nucleotide exchange factor 4	Q8WZA2	RAPGEF4	11069	YES	29.1	TPEEHFIETISL	TPEKILEHFLETIRL
1661666	GLAKRSKESPLELEDF	B	orf1ab polyprotein [Bat coronavirus RaTG13]	QHR63299	Bat coronavirus RaTG13	2709072	DNA damage-binding protein 2	Q92466	DDB2	1643	YES	26.9	KRSKESPLELE	KRSRSPLELE
1702493	VEGAHVTGDNVGTNVP	B	replicase polyprotein 1ab [Human coronavirus 229E]	NP_073549	Human coronavirus 229E	11137	DNA damage-binding protein 2	Q92466	DDB2	1643	YES	26.9	VTGDNVGTNV	VTGDNVGNV
1654530	ELAQVLTEVVYSNGGF	B	replicase polyprotein 1ab [Human coronavirus 229E]	NP_073549	Human coronavirus 229E	11137	T-complex protein 1 subunit zeta-2	Q92526	CCT6B	10693	YES	28.2	ELAQVLTEVV	ELADVLTEVV
1659764	FYRLSNELAQVLTEVV	B	replicase polyprotein 1ab [Human coronavirus 229E]	NP_073549	Human coronavirus 229E	11137	T-complex protein 1 subunit zeta-2	Q92526	CCT6B	10693	YES	27.8	ELAQVLTEVV	ELADVLTEVV
1662076	GNELAQVLTEVVYSNG	B	replicase polyprotein 1ab [Human coronavirus NL63]	YP_003766	Human coronavirus NL63	277944	T-complex protein 1 subunit zeta-2	Q92526	CCT6B	10693	YES	27.8	ELAQVLTEVV	ELADVLTEVV
1677889	LSNELAQVLTEVVYSN	B	replicase polyprotein 1ab [Human coronavirus 229E]	NP_073549	Human coronavirus 229E	11137	T-complex protein 1 subunit zeta-2	Q92526	CCT6B	10693	YES	27.8	ELAQVLTEVV	ELADVLTEVV
100778	DIPIGAGICASYHTVSLL	T	spike glycoprotein	AAP41037	SARS coronavirus Tor2	227984	Golgi-specific brefeldin A-resistance guanine nucleotide exchange factor 1	Q92538	GBF1	8729	YES	27.8	ASYHTVSL	ASYHTVSL
6040	CASYHTVSLLRSTSQKS	B	E2 glycoprotein precursor	NP_828851	SARS coronavirus Tor2	227984	Golgi-specific brefeldin A-resistance guanine nucleotide exchange factor 1	Q92538	GBF1	8729	YES	28.2	ASYHTVSL	PASYHTVS
741786	PAPVPTPTPDDYDEEDDAGV	B	Envelope glycoprotein E	P89475	Human alphaherpesvirus 2	10310	Golgi-specific brefeldin A-resistance guanine nucleotide exchange factor 1	Q92538	GBF1	8729	YES	26.9	TPDDYDEEDDA	VTPDEETYDEEDA
23807	HFPGFGQSLLYGYPVYVFGDCVQ	T	tax	AAG48731	Human T-lymphotropic virus 2	11909	Polyphosphoinositide phosphatase	Q92562	FIG4	9896	YES	27.8	GFGQSLLYGYPVYV	GFCGQSKLLIYGRPVYV
41048	MAHFPGFGQSLLYGYPVYVF	B	tax	AAG48731	Human T-lymphotropic virus 2	11909	Polyphosphoinositide phosphatase	Q92562	FIG4	9896	YES	27.4	GFGQSLLYGYPVYV	GFCGQSKLLIYGRPVYV
1672809	KYATVVVGSTEEVKSS	B	replicase polyprotein 1ab [Human coronavirus 229E]	NP_073549	Human coronavirus 229E	11137	Septin-8	Q92599	SEPTIN8	23176	NO	29.9	VVGSTEEVK	VVGSTEEVK
1643042	AAKKNNLPFKLTCATT	B	orf1ab polyprotein [Severe acute respiratory syndrome coronavirus 2]	YP_009724389	Severe acute respiratory syndrome coronavirus 2	2697049	Acyl-CoA:lysophosphatidylglycerol acyltransferase 1	Q92604	LPGAT1	9926	YES	29.9	AKKNNLPFKLT	AKKNNLPFLT
1667961	IRSAAKKNNLPFKLTC	B	orf1ab polyprotein [Severe acute respiratory syndrome coronavirus 2]	YP_009724389	Severe acute respiratory syndrome coronavirus 2	2697049	Acyl-CoA:lysophosphatidylglycerol acyltransferase 1	Q92604	LPGAT1	9926	YES	29.9	AKKNNLPFKLT	AKKNNLPFLT
1671756	KQIRSAAKKNNLPFKL	B	orf1ab polyprotein [Severe acute respiratory syndrome coronavirus 2]	YP_009724389	Severe acute respiratory syndrome coronavirus 2	2697049	Acyl-CoA:lysophosphatidylglycerol acyltransferase 1	Q92604	LPGAT1	9926	YES	28.2	AKKNNLPF	AKKNNLPF
1705083	VPATRDSVPLHIIAPS	B	NS5 protein [Middle East respiratory syndrome-related coronavirus]	YP_009047208	Middle East respiratory syndrome-related coronavirus	1335626	Protein Jade-3	Q92613	JADE3	9767	YES	27.4	VPATRDSVPLHIIA	VPASPDTVPQPSLRIIA
17535	FQSMRKHTPYRNGCLEPTLG	B	tax	AAG48731	Human T-lymphotropic virus 2	11909	Zinc finger protein 516	Q92618	ZNF516	9658	YES	27.4	FQSMRKHTPYR	FQSSLSQHMRKHTGEKPYK
26592	IIMDEAHFTDPASIA	T	non-structural protein 3	CAA40704	dengue virus type 2	11060	Pre-mRNA-splicing factor ATP-dependent RNA helicase PRP16	Q92620	DHX38	9785	YES	27.8	IIMDEAH	IIMDEAH
26592	IIMDEAHFTDPASIA	B	Genome polyprotein	P17763	Dengue virus	12637	Pre-mRNA-splicing factor ATP-dependent RNA helicase PRP16	Q92620	DHX38	9785	YES	26.9	IIMDEAH	IIMDEAH
46669	NYNLIIMDEAHFTDP	B	Genome polyprotein	P14340	Dengue virus	12637	Pre-mRNA-splicing factor ATP-dependent RNA helicase PRP16	Q92620	DHX38	9785	YES	28.6	NYNLIIMDEAH	HYSAIIMDEAH
70405	VPNYNLIIMDEAHFT	T	Nonstructural protein NS3	NP_739587	Dengue virus 2 Thailand/16681/84	31634	Pre-mRNA-splicing factor ATP-dependent RNA helicase PRP16	Q92620	DHX38	9785	YES	29.5	YNLIIMDEAH	YSAIIMDEAH
868343	PNYNMIIMDEAHFTD	T	polyprotein [Dengue virus 1]	AWV55228	dengue virus type 1	11053	Pre-mRNA-splicing factor ATP-dependent RNA helicase PRP16	Q92620	DHX38	9785	YES	29.9	YNMIIMDEAH	YSAIIMDEAH
868343	PNYNMIIMDEAHFTD	B	Genome polyprotein	P17763	Dengue virus	12637	Pre-mRNA-splicing factor ATP-dependent RNA helicase PRP16	Q92620	DHX38	9785	YES	28.6	NYNMIIMDEAH	HYSAIIMDEAH
1439778	GFGGKNILGYSS	B	ORF1ab [Human coronavirus NL63]	AWK59942	Human coronavirus NL63	277944	Amyloid protein-binding protein 2	Q92624	APPBP2	10513	YES	26.9	FGGKNILGYSS	FGGKNIHVATAHEDLAYSS
1140522	FEFYHKCDNTCMESVKNGTYDYPKY	B	hemagglutinin	ACP41105	Influenza A virus (A/California/04/2009(H1N1))	641501	Dol-P-Man:Man(5)GlcNAc(2)-PP-Dol alpha-1,3-mannosyltransferase	Q92685	ALG3	10195	YES	26.9	ESVKNGTYDY	EGVINGTYDY
1647454	CCRFQEKDEDGNLIDS	B	ORF1ab polyprotein [Pangolin coronavirus]	QIQ54047	Pangolin coronavirus	2708335	Protein TFG	Q92734	TFG	10342	YES	26.9	KDEDGNLIDS	KDEDGDLITIFDS
1515039	TIDGIVEDTIND	B	replicase polyprotein 1ab [Human coronavirus HKU1]	AGW27861	Human coronavirus HKU1	290028	Ryanodine receptor 2	Q92736	RYR2	6262	YES	28.2	TIDGIVEDTIN	TINGVSVEDTIN
156921	NKRWQLALYKGFQFI	T	ORF3a protein	P59632	SARS-CoV1	na	Ryanodine receptor 2	Q92736	RYR2	6262	YES	28.6	RWQLALYK	RWQMALYK
1646710	AVEDTIDGVVEDTIND	B	orf1ab polyprotein [Human coronavirus HKU1]	YP_173236	Human coronavirus HKU1	290028	Ryanodine receptor 2	Q92736	RYR2	6262	YES	30.8	TIDGVVEDTIN	TINGVSVEDTIN
1672250	KSVYERDKAVARKLER	B	orf1ab polyprotein [Human coronavirus HKU1]	YP_173236	Human coronavirus HKU1	290028	Ryanodine receptor 2	Q92736	RYR2	6262	YES	27.4	RDKAVARKLE	REKEVARKLE
1689816	RDKAVARKLERMADLA	B	orf1ab polyprotein [Human coronavirus HKU1]	YP_173236	Human coronavirus HKU1	290028	Ryanodine receptor 2	Q92736	RYR2	6262	YES	26.9	RDKAVARKLE	REKEVARKLE
1692692	SEAVEDTIDGVVEDTI	B	orf1ab polyprotein [Human coronavirus HKU1]	YP_173236	Human coronavirus HKU1	290028	Ryanodine receptor 2	Q92736	RYR2	6262	YES	27.4	TIDGVVEDTI	TINGVSVEDTI
1649491	DAAIKDFDYYRYNRPT	B	replicase polyprotein 1ab [Human coronavirus 229E]	NP_073549	Human coronavirus 229E	11137	Tenascin-R	Q92752	TNR	7143	YES	26.9	FDYYRYNRPT	FDYYRVSYRPT
1666725	IKDFDYYRYNRPTMLD	B	replicase polyprotein 1ab [Human coronavirus 229E]	NP_073549	Human coronavirus 229E	11137	Tenascin-R	Q92752	TNR	7143	YES	26.9	FDYYRYNRPT	FDYYRVSYRPT
2153247	GVGNNTLRCPTDCFR	B	Genome polyprotein	B3TKQ3	Hepacivirus hominis	3052230	Tenascin-R	Q92752	TNR	7143	YES	27.4	LRCPTDC	LRCPTDC
2192257	YRTTYPAPVYSPPIN	T	nonstructural polyprotein	ACS29296	Chikungunya virus	37124	Signal transducing adapter molecule 1	Q92783	STAM	8027	YES	31.6	TYPAPVYSPP	TYPSQAPVYSPP
1540474	GGWHNMLKTVYSDVE	B	Replicase polyprotein 1ab	P0DTD1	Severe acute respiratory syndrome coronavirus 2	2697049	Prospero homeobox protein 1	Q92786	PROX1	5629	YES	26.9	NMLKTVYSDV	NMLKTYFSDV
112532	GVGVSGHPFLNKYDDVENSG	T	Major capsid protein L1	P69899	Human papillomavirus type 6b	10600	Histone-lysine N-methyltransferase EZH1	Q92800	EZH1	2145	YES	27.8	VSGHPFLNK	VSGHPFLKK
1489168	PPQLVELPSEPQ	B	ORF1a [Middle East respiratory syndrome-related coronavirus]	AVN89312	Middle East respiratory syndrome-related coronavirus	1335626	Histone-lysine N-methyltransferase EZH1	Q92800	EZH1	2145	YES	26.9	PPQLVELPSEP	PPQLCVVEAPSEP
1489174	PPQVVELPSEPQ	B	ORF1ab [Middle East respiratory syndrome-related coronavirus]	AVN89451	Middle East respiratory syndrome-related coronavirus	1335626	Histone-lysine N-methyltransferase EZH1	Q92800	EZH1	2145	YES	26.9	PPQVVELPSEP	PPQLCVVEAPSEP
1505952	SKVVKFPIDLTM	B	ORF1ab [Middle East respiratory syndrome-related coronavirus]	ATG84897	Middle East respiratory syndrome-related coronavirus	1335626	Histone acetyltransferase KAT2A	Q92830	KAT2A	2648	YES	26.9	VVKFPIDLTM	VIRFPIDLKTM
1311750	LPQRQKKQQTVTLLPAADLDDFSK	B	nucleocapsid phosphoprotein [Severe acute respiratory syndrome coronavirus 2]	QHD43423	Severe acute respiratory syndrome coronavirus 2	2697049	X-linked retinitis pigmentosa GTPase regulator	Q92834	RPGR	6103	YES	27.4	QRQKKQQTV	QKQKKQQTI
1407393	ADETQALPQRQKKQQTVTLLPAADL	B	Nucleoprotein	P0DTC9	Severe acute respiratory syndrome coronavirus 2	2697049	X-linked retinitis pigmentosa GTPase regulator	Q92834	RPGR	6103	YES	27.4	QRQKKQQTV	QKQKKQQTI
1539593	ASFYYVWKSYVHVVD	B	Replicase polyprotein 1a	P0DTC1	Severe acute respiratory syndrome coronavirus 2	2697049	Phosphatidylinositol 3,4,5-trisphosphate 5-phosphatase 1	Q92835	INPP5D	3635	YES	26.9	WKSYVHVV	WKSYPLVHVV
1543561	YVWKSYVHVVDGCNS	B	Replicase polyprotein 1a	P0DTC1	Severe acute respiratory syndrome coronavirus 2	2697049	Phosphatidylinositol 3,4,5-trisphosphate 5-phosphatase 1	Q92835	INPP5D	3635	YES	27.8	WKSYVHVVDGCNS	WKSYPLVHVVCQS
857811	YIMDEAHFTDPSSIA	T	polyprotein [Zika virus]	AMO03410	Zika virus	64320	Probable ATP-dependent RNA helicase DDX17	Q92841	DDX17	10521	YES	27.8	YIMDEAHFTDPSSI	YVMDVLMDQHFTEPTPI
71940	VWKDLLEDSVTPIDTTI	T	polyprotein	AAB66324	Hepacivirus hominis	3052230	Semaphorin-4D	Q92854	SEMA4D	10507	YES	31.2	KDLLEDSVTPID	KDHPLMDDSVTPID
742050	TLGVLVASAAPSSPGTPGVA	B	glycoprotein B	AAA19496	Human alphaherpesvirus 1	10298	Semaphorin-4D	Q92854	SEMA4D	10507	YES	27.8	VLVASAAPSSPGTPGV	VLVASTQGSSPPTPAV
1502334	SCSIDSDVDTKC	B	replicase polyprotein [Human coronavirus OC43]	AEN19363	Human coronavirus OC43	31631	Amyloid beta precursor protein binding family B member 2	Q92870	APBB2	323	YES	27.4	SCSIDSDVDTKC	SCSINSDPEAKC
742067	TPAPASGERAPPNSTRSASE	B	glycoprotein I [Human alphaherpesvirus 2]	ATB17382	Human alphaherpesvirus 2	10310	Deoxyribonuclease-1-like 2	Q92874	DNASE1L2	1775	YES	27.8	APASGERAPPNSTRSA	APGTGERAPPLPSRRA
2154140	LNFEMYGAVYSVNPL	B	Genome polyprotein	P26661	Hepacivirus hominis	3052230	CUGBP Elav-like family member 1	Q92879	CELF1	10658	YES	26.9	FEMYGAVYSVNPL	FEQYGAVYEINVL
741180	AANGGPASRPPPVPSPATTK	B	Envelope glycoprotein B	P08666	Human alphaherpesvirus 2	10310	Rho guanine nucleotide exchange factor 1	Q92888	ARHGEF1	9138	YES	28.6	PASRPPPVPSPATTK	PASRPKPRPSPSSTR
1641751	TNIWMKFREGSSEVC	B	polyprotein [Dengue virus 4]	QTX92385	Dengue virus	12637	DNA repair endonuclease XPF	Q92889	ERCC4	2072	YES	27.4	IWMKFREGSS	VWMKFRKEDSS
1408265	AFLTQYITRMTA	B	ORF4b [Middle East respiratory syndrome-related coronavirus]	AVV62529	Middle East respiratory syndrome-related coronavirus	1335626	Golgi apparatus protein 1	Q92896	GLG1	2734	YES	27.8	QYITRMTA	QYITKMTA
1518229	TQYITRMTAKPI	B	ORF4b [Middle East respiratory syndrome-related coronavirus]	AVV62529	Middle East respiratory syndrome-related coronavirus	1335626	Golgi apparatus protein 1	Q92896	GLG1	2734	YES	27.4	QYITRMTA	QYITKMTA
957049	ELKSTQQKSILRVGTLTSDD	T	Nucleoprotein	P13699	Lassa virus Josiah	11622	Golgi apparatus protein 1	Q92896	GLG1	2734	YES	27.8	KSILRVGTLTSDD	KAILRVAELSSDD
1869688	SYQTQTNSPRRARSVASQSI	T	Spike glycoprotein	P0DTC2	Severe acute respiratory syndrome coronavirus 2	2697049	BLOC-3 complex member HPS1	Q92902	HPS1	3257	YES	29.1	SPRRARSVASQSI	SPRRARSSQNI
2116280	SYQTQTNSPRRARSVASQSIIA	B	Spike glycoprotein	P0DTC2	Severe acute respiratory syndrome coronavirus 2	2697049	BLOC-3 complex member HPS1	Q92902	HPS1	3257	YES	29.9	SPRRARSVASQSI	SPRRARSSQNI
1482674	NNPAYIATQAKS	B	hemagglutinin-esterase [Human coronavirus OC43]	AIV41824	Human coronavirus OC43	31631	Receptor-type tyrosine-protein phosphatase N2	Q92932	PTPRN2	5799	YES	29.5	NPAYIATQ	NPAYIATQ
1636702	DGLAMGIMILKLLTD	B	polyprotein [Dengue virus 1]	QFS19562	Dengue virus	12637	Potassium voltage-gated channel subfamily B member 2	Q92953	KCNB2	9312	YES	27.8	LAMGIMI	LAMGIMI
1636983	EELGDGLAMGIMILK	B	polyprotein [Dengue virus 1]	QFS19562	Dengue virus	12637	Potassium voltage-gated channel subfamily B member 2	Q92953	KCNB2	9312	YES	27.8	LAMGIMI	LAMGIMI
2153789	KSRKFPRAMPIWARP	B	Genome polyprotein	Q6GYR8	Hepacivirus hominis	3052230	Solute carrier organic anion transporter family member 2A1	Q92959	SLCO2A1	6578	YES	26.9	FPRAMPI	FPRAMPI
1491343	QAFGLRGAGDLQ	B	N protein [Coronavirus Neoromicia/PML-PHE1/RSA/2011]	AIG13103	Middle East respiratory syndrome-related coronavirus	1335626	snRNA-activating protein complex subunit 3	Q92966	SNAPC3	6619	YES	26.9	AFGLRGAGDL	AFGELWRGRLRGAGDL
1517363	TNSYSQNLCVDG	B	replicase polyprotein 1ab [Human coronavirus 229E]	AST12962	Human coronavirus 229E	11137	Histone acetyltransferase KAT5	Q92993	KAT5	10524	YES	26.9	SYSQNLC	SYSQNLC
1870793	INFVRIIMRLWLCWKCRSKN	T	ORF3a protein	P0DTC3	Severe acute respiratory syndrome coronavirus 2	2697049	Ubiquitin carboxyl-terminal hydrolase 9X	Q93008	USP9X	8239	YES	28.6	NFVRIIMRLWLCWKC	NFLRFLLKDGQLWLCAPQAKQIWKC
46847	PALCTMLDTWNEDLFSGFPT	T	Alpha trans-inducing protein	P68336	Human alphaherpesvirus 2	10310	Cullin-5	Q93034	CUL5	8065	YES	33.7	MLDTWNEDLFS	MLDTWNESIFS
996911	WSSAGSTTWRNRETL	T	polyprotein [West Nile virus]	AGX89731	West Nile virus goshawk/Austria/2008	na	Fetal and adult testis-expressed transcript protein	Q969F0	FATE1	89885	YES	27.8	TWRNRETL	TWRHRETL
1386304	NQRSAPRITFGGPTDSTDNN	B	nucleocapsid protein [SARS coronavirus Tor2]	YP_009825061	SARS coronavirus Tor2	227984	Connector enhancer of kinase suppressor of ras 1	Q969H4	CNKSR1	10256	YES	28.2	QRSAPRITFGGPTDSTD	QRSPRTSFGSLTDSSE
540156	YMPKVIEKMEV	T	polyprotein	AJD85700	Japanese encephalitis virus	11072	Ankyrin repeat and BTB/POZ domain-containing protein 1	Q969K4	ABTB1	80325	YES	27.4	YMPKVIEKM	YMAKVIEKL
1696568	SVTSSIVITSGDGTTS	B	ORF3a protein [Severe acute respiratory syndrome coronavirus 2]	YP_009724391	Severe acute respiratory syndrome coronavirus 2	2697049	Transmembrane protein 54	Q969K7	TMEM54	113452	YES	26.9	SVTSSIVITSG	SVTSAIVVITSG
1679922	MLFSMVRKLDNQALNS	B	ORF1ab polyprotein [Human coronavirus OC43]	YP_009555238	Human coronavirus OC43	31631	Trace amine-associated receptor 8	Q969N4	TAAR8	83551	YES	27.8	MLFSMVR	MLFSMVR
1488140	PLFALISIQILT	B	replicase polyprotein [Human coronavirus OC43]	AEN19363	Human coronavirus OC43	31631	Alpha-N-acetylgalactosaminide alpha-2,6-sialyltransferase 6	Q969X2	ST6GALNAC6	30815	YES	26.9	LFALISIQIL	LFALITILIL
952117	GALRPGISFHPKLRPILLPN	T	matrix protein [Zaire ebolavirus]	AIG96543	Zaire ebolavirus Makona	1891187	U3 small nucleolar RNA-associated protein 4 homolog	Q969X6	UTP4	84916	YES	30.3	ISFHPKLRPILL	ISFHPKRPMHILL
946218	EQGLLYMPQELAVSD	T	polyprotein [Hepatitis E virus]	AAO67358	Paslahepevirus balayani	1678143	Protein N-terminal asparagine amidohydrolase	Q96AB6	NTAN1	123803	YES	28.6	QGLLYMPQELAV	QGLLYVQQRELAV
1427401	EGEDVIFSQFDS	B	replicase polyprotein 1ab [Human coronavirus OC43]	AVQ05261	Human coronavirus OC43	31631	Patatin-like phospholipase domain-containing protein 2	Q96AD5	PNPLA2	57104	YES	27.4	EGEDVIFSQFDS	DGENVIISHFNS
1473613	LTPLANILHNVK	B	ORF4b protein [Middle East respiratory syndrome-related coronavirus]	AUM60027	Middle East respiratory syndrome-related coronavirus	1335626	Tetratricopeptide repeat protein 17	Q96AE7	TTC17	55761	YES	27.8	LTPLANILHNVK	LISLANILHNAK
2258476	RLMKTIGPDMFLGT	T	Replicase polyprotein 1ab	P0DTD1	Severe acute respiratory syndrome coronavirus 2	2697049	Peptidyl-prolyl cis-trans isomerase FKBP10	Q96AY3	FKBP10	60681	YES	27.4	RLMKTIGPDMF	RLMPGQDPEKTIGDMF
1653837	EEVILKTGELQPLEEP	B	ORF1a polyprotein [Pangolin coronavirus]	QIQ54046	Pangolin coronavirus	2708335	Tetratricopeptide repeat protein 28	Q96AY4	TTC28	23331	YES	26.9	EEVILKTG	EEVILKTG
1655745	EVLSEEVILKTGELQP	B	ORF1a polyprotein [Pangolin coronavirus]	QIQ54046	Pangolin coronavirus	2708335	Tetratricopeptide repeat protein 28	Q96AY4	TTC28	23331	YES	26.9	EEVILKTG	EEVILKTG
1677028	LPTEVLSEEVILKTGE	B	ORF1a polyprotein [Pangolin coronavirus]	QIQ54046	Pangolin coronavirus	2708335	Tetratricopeptide repeat protein 28	Q96AY4	TTC28	23331	YES	27.4	EEVILKTG	EEVILKTG
1870005	TQQLIRAAEIRASANLAATK	T	Spike glycoprotein	P0DTC2	Severe acute respiratory syndrome coronavirus 2	2697049	Tetratricopeptide repeat protein 28	Q96AY4	TTC28	23331	YES	27.8	QQLIRAAEIRASANL	QQLGIAEDLKDRAAEGRASSNL
1638402	IIPALFEPEREKSAA	B	Genome polyprotein	P17763	Dengue virus	12637	PHD finger protein 21A	Q96BD5	PHF21A	51317	YES	26.9	ALFEPEREKSA	AVFEPERKKSA
1639168	LFEPEREKSAAVDGE	B	polyprotein [Dengue virus 1]	ACW82902	Dengue virus	12637	PHD finger protein 21A	Q96BD5	PHF21A	51317	YES	26.9	FEPEREKSA	FEPERKKSA
180758	SWHYDQDHPYKTWAY	T	Nonstructural protein NS5	NP_739590	Dengue virus 2 D2/SG/05K4155DK1/2005	12637	Epididymal sperm-binding protein 1	Q96BH3	ELSPBP1	64100	YES	28.6	SWHYDQDHPYKTWAY	SYNYDQDHTWVY
1868040	NFKNLREFVFKNIDGYFKIY	T	Spike glycoprotein	P0DTC2	Severe acute respiratory syndrome coronavirus 2	2697049	Engulfment and cell motility protein 3	Q96BJ8	ELMO3	79767	YES	28.6	NLREFVFKNI	NLRQFIYKNI
2116258	QGNFKNLREFVFKNIDGYFKIY	B	Spike glycoprotein	P0DTC2	Severe acute respiratory syndrome coronavirus 2	2697049	Engulfment and cell motility protein 3	Q96BJ8	ELMO3	79767	YES	29.1	KNLREFVFKNI	RNLRQFIYKNI
1646126	ASFVEYEVAKKNLDEA	B	ORF1ab polyprotein [Human coronavirus OC43]	YP_009555238	Human coronavirus OC43	31631	Transcriptional adapter 1	Q96BN2	TADA1	117143	YES	29.5	ASFVEYEVAKKNLDEA	ATFVSELEAAKKNLSEA
1659378	FVNMASFVEYEVAKKN	B	ORF1ab polyprotein [Human coronavirus OC43]	YP_009555238	Human coronavirus OC43	31631	Transcriptional adapter 1	Q96BN2	TADA1	117143	YES	27.8	MASFVEYEVAKKN	MATFVSELEAAKKN
1682836	NMASFVEYEVAKKNLA	B	orf1ab polyprotein [Human coronavirus HKU1]	YP_173236	Human coronavirus HKU1	290028	Transcriptional adapter 1	Q96BN2	TADA1	117143	YES	29.9	MASFVEYEVAKKNL	MATFVSELEAAKKNL
1597701	GTITVEELKKLLEQW	T	Membrane protein	P0DTC5	Severe acute respiratory syndrome coronavirus 2	2697049	Coiled-coil domain-containing protein 127	Q96BQ5	CCDC127	133957	YES	27.4	VEELKKLLEQ	VEEKKLLEQ
1870085	TVEELKKLLEQWNLVIGFLF	T	Membrane protein	P0DTC5	Severe acute respiratory syndrome coronavirus 2	2697049	Coiled-coil domain-containing protein 127	Q96BQ5	CCDC127	133957	YES	27.4	VEELKKLLEQ	VEEKKLLEQ
1695817	SSYAKPEEKLSAYDLA	B	replicase polyprotein 1ab [Human coronavirus 229E]	NP_073549	Human coronavirus 229E	11137	Modulator of apoptosis 1	Q96BY2	MOAP1	64112	YES	27.4	SSYAKPEEKLSAY	TTYQKDEEKLSAY
[truncated: 793 more rows]
